# Supplementary material for: General transcription factor from Escherichia coli with a distinct mechanism of action
Source: Nat Struct Mol Biol. 2024 Jan 4;31(1):141–9. doi: 10.1038/s41594-023-01154-w (PMC10803263; doi:10.1038/s41594-023-01154-w)
Supplement: Supplementary file 3 — Supplementary Tables 1–6 with results of proteomics and NGS data analyses. [file 41594_2023_1154_MOESM3_ESM.xlsx]

## Sheet: table_s1
Supplementary Table 1. Abundance rank of proteins co-isolated with FLAG-tagged RpoC.
Fasta headers	Abundance rank
sp|P0A7Z4|RPOA_ECOLI DNA-directed RNA polymerase subunit alpha OS=Escherichia coli (strain K12) OX=83333 GN=rpoA PE=1 SV=1	0.999731
sp|P0A800|RPOZ_ECOLI DNA-directed RNA polymerase subunit omega OS=Escherichia coli (strain K12) OX=83333 GN=rpoZ PE=1 SV=1	0.999436
sp|P0A7M2|RL28_ECOLI 50S ribosomal protein L28 OS=Escherichia coli (strain K12) OX=83333 GN=rpmB PE=1 SV=2	0.998047
sp|P0AFG0|NUSG_ECOLI Transcription termination/antitermination protein NusG OS=Escherichia coli (strain K12) OX=83333 GN=nusG PE=1 SV=2	0.99724
sp|P0A7U3|RS19_ECOLI 30S ribosomal protein S19 OS=Escherichia coli (strain K12) OX=83333 GN=rpsS PE=1 SV=2	0.996381
sp|P0ACF0|DBHA_ECOLI DNA-binding protein HU-alpha OS=Escherichia coli (strain K12) OX=83333 GN=hupA PE=1 SV=1	0.995816
sp|P0AFF6|NUSA_ECOLI Transcription termination/antitermination protein NusA OS=Escherichia coli (strain K12) OX=83333 GN=nusA PE=1 SV=1	0.993639
sp|P0A7R9|RS11_ECOLI 30S ribosomal protein S11 OS=Escherichia coli (strain K12) OX=83333 GN=rpsK PE=1 SV=2	0.992716
sp|P0A7R5|RS10_ECOLI 30S ribosomal protein S10 OS=Escherichia coli (strain K12) OX=83333 GN=rpsJ PE=1 SV=1	0.991912
sp|P68679|RS21_ECOLI 30S ribosomal protein S21 OS=Escherichia coli (strain K12) OX=83333 GN=rpsU PE=1 SV=2	0.991443
sp|P0ADZ4|RS15_ECOLI 30S ribosomal protein S15 OS=Escherichia coli (strain K12) OX=83333 GN=rpsO PE=1 SV=2	0.990099
sp|P0A8T7|RPOC_ECOLI DNA-directed RNA polymerase subunit beta OS=Escherichia coli (strain K12) OX=83333 GN=rpoC PE=1 SV=1	0.989733
sp|P0CE47|EFTU1_ECOLI Elongation factor Tu 1 OS=Escherichia coli (strain K12) OX=83333 GN=tufA PE=1 SV=1;sp|P0CE48|EFTU2_ECOLI Elongation factor Tu 2 OS=Escherichia coli (strain K12) OX=83333 GN=tufB PE=1 SV=1	0.98969
sp|P0ADG4|SUHB_ECOLI Nus factor SuhB OS=Escherichia coli (strain K12) OX=83333 GN=suhB PE=1 SV=1	0.988819
sp|P0A8V2|RPOB_ECOLI DNA-directed RNA polymerase subunit beta OS=Escherichia coli (strain K12) OX=83333 GN=rpoB PE=1 SV=1	0.98837
sp|P0A7S9|RS13_ECOLI 30S ribosomal protein S13 OS=Escherichia coli (strain K12) OX=83333 GN=rpsM PE=1 SV=2	0.986945
sp|P0A7V3|RS3_ECOLI 30S ribosomal protein S3 OS=Escherichia coli (strain K12) OX=83333 GN=rpsC PE=1 SV=2	0.986651
sp|P0A7B8|HSLV_ECOLI ATP-dependent protease subunit HslV OS=Escherichia coli (strain K12) OX=83333 GN=hslV PE=1 SV=2	0.986126
sp|P0AG59|RS14_ECOLI 30S ribosomal protein S14 OS=Escherichia coli (strain K12) OX=83333 GN=rpsN PE=1 SV=2	0.985564
sp|P0A6W5|GREA_ECOLI Transcription elongation factor GreA OS=Escherichia coli (strain K12) OX=83333 GN=greA PE=1 SV=1	0.98226
sp|P60624|RL24_ECOLI 50S ribosomal protein L24 OS=Escherichia coli (strain K12) OX=83333 GN=rplX PE=1 SV=2	0.981288
sp|P0A6A8|ACP_ECOLI Acyl carrier protein OS=Escherichia coli (strain K12) OX=83333 GN=acpP PE=1 SV=2	0.980456
sp|P0A7V8|RS4_ECOLI 30S ribosomal protein S4 OS=Escherichia coli (strain K12) OX=83333 GN=rpsD PE=1 SV=2	0.979482
sp|P62399|RL5_ECOLI 50S ribosomal protein L5 OS=Escherichia coli (strain K12) OX=83333 GN=rplE PE=1 SV=2	0.979163
sp|P0A7N9|RL33_ECOLI 50S ribosomal protein L33 OS=Escherichia coli (strain K12) OX=83333 GN=rpmG PE=1 SV=2	0.978572
sp|P61175|RL22_ECOLI 50S ribosomal protein L22 OS=Escherichia coli (strain K12) OX=83333 GN=rplV PE=1 SV=1	0.978301
sp|P0AG48|RL21_ECOLI 50S ribosomal protein L21 OS=Escherichia coli (strain K12) OX=83333 GN=rplU PE=1 SV=1	0.977667
sp|P0A780|NUSB_ECOLI Transcription antitermination protein NusB OS=Escherichia coli (strain K12) OX=83333 GN=nusB PE=1 SV=1	0.977405
sp|P60438|RL3_ECOLI 50S ribosomal protein L3 OS=Escherichia coli (strain K12) OX=83333 GN=rplC PE=1 SV=1	0.976907
sp|P00579|RPOD_ECOLI RNA polymerase sigma factor RpoD OS=Escherichia coli (strain K12) OX=83333 GN=rpoD PE=1 SV=2	0.974224
sp|P0ABS1|DKSA_ECOLI RNA polymerase-binding transcription factor DksA OS=Escherichia coli (strain K12) OX=83333 GN=dksA PE=1 SV=1	0.973096
sp|P0A7U7|RS20_ECOLI 30S ribosomal protein S20 OS=Escherichia coli (strain K12) OX=83333 GN=rpsT PE=1 SV=2	0.973034
sp|P0A7T3|RS16_ECOLI 30S ribosomal protein S16 OS=Escherichia coli (strain K12) OX=83333 GN=rpsP PE=1 SV=1	0.972429
sp|P0A7S3|RS12_ECOLI 30S ribosomal protein S12 OS=Escherichia coli (strain K12) OX=83333 GN=rpsL PE=1 SV=2	0.972304
sp|P0A7T7|RS18_ECOLI 30S ribosomal protein S18 OS=Escherichia coli (strain K12) OX=83333 GN=rpsR PE=1 SV=2	0.971048
sp|P0ACF4|DBHB_ECOLI DNA-binding protein HU-beta OS=Escherichia coli (strain K12) OX=83333 GN=hupB PE=1 SV=1	0.970853
sp|P02359|RS7_ECOLI 30S ribosomal protein S7 OS=Escherichia coli (strain K12) OX=83333 GN=rpsG PE=1 SV=3	0.97063
sp|P0A972|CSPE_ECOLI Cold shock-like protein CspE OS=Escherichia coli (strain K12) OX=83333 GN=cspE PE=1 SV=2	0.969507
sp|P0A7X3|RS9_ECOLI 30S ribosomal protein S9 OS=Escherichia coli (strain K12) OX=83333 GN=rpsI PE=1 SV=2	0.968365
sp|P0A7N4|RL32_ECOLI 50S ribosomal protein L32 OS=Escherichia coli (strain K12) OX=83333 GN=rpmF PE=1 SV=2	0.967581
sp|P0ADY7|RL16_ECOLI 50S ribosomal protein L16 OS=Escherichia coli (strain K12) OX=83333 GN=rplP PE=1 SV=1	0.967224
sp|P0AA10|RL13_ECOLI 50S ribosomal protein L13 OS=Escherichia coli (strain K12) OX=83333 GN=rplM PE=1 SV=1	0.967079
sp|P60422|RL2_ECOLI 50S ribosomal protein L2 OS=Escherichia coli (strain K12) OX=83333 GN=rplB PE=1 SV=2	0.965475
sp|P0A7L0|RL1_ECOLI 50S ribosomal protein L1 OS=Escherichia coli (strain K12) OX=83333 GN=rplA PE=1 SV=2	0.964649
sp|P0A7L8|RL27_ECOLI 50S ribosomal protein L27 OS=Escherichia coli (strain K12) OX=83333 GN=rpmA PE=1 SV=2	0.964309
sp|P0A7J7|RL11_ECOLI 50S ribosomal protein L11 OS=Escherichia coli (strain K12) OX=83333 GN=rplK PE=1 SV=2	0.964209
sp|P0ACA3|SSPA_ECOLI Stringent starvation protein A OS=Escherichia coli (strain K12) OX=83333 GN=sspA PE=1 SV=2	0.963542
sp|P0A7K2|RL7_ECOLI 50S ribosomal protein L7/L12 OS=Escherichia coli (strain K12) OX=83333 GN=rplL PE=1 SV=2	0.962668
sp|P0A7M6|RL29_ECOLI 50S ribosomal protein L29 OS=Escherichia coli (strain K12) OX=83333 GN=rpmC PE=1 SV=1	0.961978
sp|P0A9Y6|CSPC_ECOLI Cold shock-like protein CspC OS=Escherichia coli (strain K12) OX=83333 GN=cspC PE=1 SV=2	0.956698
sp|P0A7W1|RS5_ECOLI 30S ribosomal protein S5 OS=Escherichia coli (strain K12) OX=83333 GN=rpsE PE=1 SV=2	0.956396
sp|P02358|RS6_ECOLI 30S ribosomal protein S6 OS=Escherichia coli (strain K12) OX=83333 GN=rpsF PE=1 SV=1	0.95586
sp|P76291|CMOB_ECOLI tRNA U34 carboxymethyltransferase OS=Escherichia coli (strain K12) OX=83333 GN=cmoB PE=1 SV=1	0.955745
sp|P0AG55|RL6_ECOLI 50S ribosomal protein L6 OS=Escherichia coli (strain K12) OX=83333 GN=rplF PE=1 SV=2	0.953842
sp|P0A7K6|RL19_ECOLI 50S ribosomal protein L19 OS=Escherichia coli (strain K12) OX=83333 GN=rplS PE=1 SV=2	0.952498
sp|P0AA04|PTHP_ECOLI Phosphocarrier protein HPr OS=Escherichia coli (strain K12) OX=83333 GN=ptsH PE=1 SV=1	0.952498
sp|P0AG30|RHO_ECOLI Transcription termination factor Rho OS=Escherichia coli (strain K12) OX=83333 GN=rho PE=1 SV=1	0.952021
sp|P0A7J3|RL10_ECOLI 50S ribosomal protein L10 OS=Escherichia coli (strain K12) OX=83333 GN=rplJ PE=1 SV=2	0.951495
sp|P02413|RL15_ECOLI 50S ribosomal protein L15 OS=Escherichia coli (strain K12) OX=83333 GN=rplO PE=1 SV=1	0.950989
sp|P0AG44|RL17_ECOLI 50S ribosomal protein L17 OS=Escherichia coli (strain K12) OX=83333 GN=rplQ PE=1 SV=1	0.950364
sp|P0A7W7|RS8_ECOLI 30S ribosomal protein S8 OS=Escherichia coli (strain K12) OX=83333 GN=rpsH PE=1 SV=2	0.950096
sp|P0ACF8|HNS_ECOLI DNA-binding protein H-NS OS=Escherichia coli (strain K12) OX=83333 GN=hns PE=1 SV=2	0.94894
sp|P0AG63|RS17_ECOLI 30S ribosomal protein S17 OS=Escherichia coli (strain K12) OX=83333 GN=rpsQ PE=1 SV=2	0.948856
sp|P0AG14|SOHB_ECOLI Probable protease SohB OS=Escherichia coli (strain K12) OX=83333 GN=sohB PE=1 SV=1	0.948589
sp|P60723|RL4_ECOLI 50S ribosomal protein L4 OS=Escherichia coli (strain K12) OX=83333 GN=rplD PE=1 SV=1	0.947925
sp|P0AG51|RL30_ECOLI 50S ribosomal protein L30 OS=Escherichia coli (strain K12) OX=83333 GN=rpmD PE=1 SV=2	0.945174
sp|P0A7L3|RL20_ECOLI 50S ribosomal protein L20 OS=Escherichia coli (strain K12) OX=83333 GN=rplT PE=1 SV=2	0.944514
sp|P0A9K9|SLYD_ECOLI FKBP-type peptidyl-prolyl cis-trans isomerase SlyD OS=Escherichia coli (strain K12) OX=83333 GN=slyD PE=1 SV=1	0.944035
sp|P0A6P9|ENO_ECOLI Enolase OS=Escherichia coli (strain K12) OX=83333 GN=eno PE=1 SV=2	0.943523
sp|P69776|LPP_ECOLI Major outer membrane lipoprotein Lpp OS=Escherichia coli (strain K12) OX=83333 GN=lpp PE=1 SV=1	0.942792
sp|P0A6F9|CH10_ECOLI 10 kDa chaperonin OS=Escherichia coli (strain K12) OX=83333 GN=groS PE=1 SV=1	0.942414
sp|P0A707|IF3_ECOLI Translation initiation factor IF-3 OS=Escherichia coli (strain K12) OX=83333 GN=infC PE=1 SV=1	0.942357
sp|P0ADN2|YIFE_ECOLI UPF0438 protein YifE OS=Escherichia coli (strain K12) OX=83333 GN=yifE PE=1 SV=2	0.941398
sp|P0AEK4|FABI_ECOLI Enoyl-[acyl-carrier-protein] reductase [NADH] FabI OS=Escherichia coli (strain K12) OX=83333 GN=fabI PE=1 SV=2	0.940115
sp|P31120|GLMM_ECOLI Phosphoglucosamine mutase OS=Escherichia coli (strain K12) OX=83333 GN=glmM PE=1 SV=3	0.939116
sp|P0AG67|RS1_ECOLI 30S ribosomal protein S1 OS=Escherichia coli (strain K12) OX=83333 GN=rpsA PE=1 SV=1	0.938681
sp|P0A7R1|RL9_ECOLI 50S ribosomal protein L9 OS=Escherichia coli (strain K12) OX=83333 GN=rplI PE=1 SV=1	0.935236
sp|P0A6X7|IHFA_ECOLI Integration host factor subunit alpha OS=Escherichia coli (strain K12) OX=83333 GN=ihfA PE=1 SV=1	0.934515
sp|P0AGJ5|YFIF_ECOLI Uncharacterized tRNA/rRNA methyltransferase YfiF OS=Escherichia coli (strain K12) OX=83333 GN=yfiF PE=1 SV=1	0.93357
sp|P68919|RL25_ECOLI 50S ribosomal protein L25 OS=Escherichia coli (strain K12) OX=83333 GN=rplY PE=1 SV=1	0.930398
sp|P0AE08|AHPC_ECOLI Alkyl hydroperoxide reductase C OS=Escherichia coli (strain K12) OX=83333 GN=ahpC PE=1 SV=2	0.929958
sp|P0A6X3|HFQ_ECOLI RNA-binding protein Hfq OS=Escherichia coli (strain K12) OX=83333 GN=hfq PE=1 SV=2	0.928315
sp|P0A6P1|EFTS_ECOLI Elongation factor Ts OS=Escherichia coli (strain K12) OX=83333 GN=tsf PE=1 SV=2	0.928016
sp|P0A9P0|DLDH_ECOLI Dihydrolipoyl dehydrogenase OS=Escherichia coli (strain K12) OX=83333 GN=lpdA PE=1 SV=2	0.925777
sp|P69222|IF1_ECOLI Translation initiation factor IF-1 OS=Escherichia coli (strain K12) OX=83333 GN=infA PE=1 SV=2	0.925301
sp|P60240|RAPA_ECOLI RNA polymerase-associated protein RapA OS=Escherichia coli (strain K12) OX=83333 GN=rapA PE=1 SV=2	0.924648
sp|P0A7V0|RS2_ECOLI 30S ribosomal protein S2 OS=Escherichia coli (strain K12) OX=83333 GN=rpsB PE=1 SV=2	0.922287
sp|P0A910|OMPA_ECOLI Outer membrane protein A OS=Escherichia coli (strain K12) OX=83333 GN=ompA PE=1 SV=1	0.921804
sp|P0A850|TIG_ECOLI Trigger factor OS=Escherichia coli (strain K12) OX=83333 GN=tig PE=1 SV=1	0.919711
sp|P0A8E5|YACL_ECOLI UPF0231 protein YacL OS=Escherichia coli (strain K12) OX=83333 GN=yacL PE=1 SV=1	0.919014
sp|P0AGE0|SSB_ECOLI Single-stranded DNA-binding protein OS=Escherichia coli (strain K12) OX=83333 GN=ssb PE=1 SV=2	0.918867
sp|P0C018|RL18_ECOLI 50S ribosomal protein L18 OS=Escherichia coli (strain K12) OX=83333 GN=rplR PE=1 SV=1	0.918495
sp|P0AC62|GLRX3_ECOLI Glutaredoxin 3 OS=Escherichia coli (strain K12) OX=83333 GN=grxC PE=1 SV=2	0.917868
sp|P0A7P5|RL34_ECOLI 50S ribosomal protein L34 OS=Escherichia coli (strain K12) OX=83333 GN=rpmH PE=1 SV=1	0.916313
sp|P0AA39|RLUC_ECOLI Ribosomal large subunit pseudouridine synthase C OS=Escherichia coli (strain K12) OX=83333 GN=rluC PE=1 SV=1	0.916074
sp|P0A9R4|FER_ECOLI 2Fe-2S ferredoxin OS=Escherichia coli (strain K12) OX=83333 GN=fdx PE=1 SV=2	0.915763
sp|P0AAC8|ISCA_ECOLI Iron-binding protein IscA OS=Escherichia coli (strain K12) OX=83333 GN=iscA PE=1 SV=1	0.914352
sp|P0ACC3|ERPA_ECOLI Iron-sulfur cluster insertion protein ErpA OS=Escherichia coli (strain K12) OX=83333 GN=erpA PE=1 SV=1	0.913591
sp|P0AD49|YFIA_ECOLI Ribosome-associated inhibitor A OS=Escherichia coli (strain K12) OX=83333 GN=raiA PE=1 SV=2	0.913584
sp|P0A6Y8|DNAK_ECOLI Chaperone protein DnaK OS=Escherichia coli (strain K12) OX=83333 GN=dnaK PE=1 SV=2	0.913025
sp|P30850|RNB_ECOLI Exoribonuclease 2 OS=Escherichia coli (strain K12) OX=83333 GN=rnb PE=1 SV=3	0.912835
sp|P0A9A9|FUR_ECOLI Ferric uptake regulation protein OS=Escherichia coli (strain K12) OX=83333 GN=fur PE=1 SV=1	0.912824
sp|P13445|RPOS_ECOLI RNA polymerase sigma factor RpoS OS=Escherichia coli (strain K12) OX=83333 GN=rpoS PE=1 SV=3	0.912403
sp|P0A9X9|CSPA_ECOLI Cold shock protein CspA OS=Escherichia coli (strain K12) OX=83333 GN=cspA PE=1 SV=2	0.912174
sp|P45577|PROQ_ECOLI RNA chaperone ProQ OS=Escherichia coli (strain K12) OX=83333 GN=proQ PE=1 SV=2	0.911984
sp|P0ADZ0|RL23_ECOLI 50S ribosomal protein L23 OS=Escherichia coli (strain K12) OX=83333 GN=rplW PE=1 SV=1	0.911315
sp|P0AEU7|SKP_ECOLI Chaperone protein Skp OS=Escherichia coli (strain K12) OX=83333 GN=skp PE=1 SV=1	0.911242
sp|P0A6N4|EFP_ECOLI Elongation factor P OS=Escherichia coli (strain K12) OX=83333 GN=efp PE=1 SV=2	0.911119
sp|P0A6F5|CH60_ECOLI 60 kDa chaperonin OS=Escherichia coli (strain K12) OX=83333 GN=groL PE=1 SV=2	0.90795
sp|P0A6D7|AROK_ECOLI Shikimate kinase 1 OS=Escherichia coli (strain K12) OX=83333 GN=aroK PE=1 SV=2	0.907322
sp|P0A8E7|YAJQ_ECOLI UPF0234 protein YajQ OS=Escherichia coli (strain K12) OX=83333 GN=yajQ PE=1 SV=2	0.907273
sp|P0A8L1|SYS_ECOLI Serine--tRNA ligase OS=Escherichia coli (strain K12) OX=83333 GN=serS PE=1 SV=1	0.906798
sp|P0A805|RRF_ECOLI Ribosome-recycling factor OS=Escherichia coli (strain K12) OX=83333 GN=frr PE=1 SV=1	0.906595
sp|P37188|PTKB_ECOLI PTS system galactitol-specific EIIB component OS=Escherichia coli (strain K12) OX=83333 GN=gatB PE=1 SV=2	0.901504
sp|P77695|GNSB_ECOLI Protein GnsB OS=Escherichia coli (strain K12) OX=83333 GN=gnsB PE=3 SV=2	0.901191
sp|P0ACD4|ISCU_ECOLI Iron-sulfur cluster assembly scaffold protein IscU OS=Escherichia coli (strain K12) OX=83333 GN=iscU PE=1 SV=1	0.899819
sp|P0A6R3|FIS_ECOLI DNA-binding protein Fis OS=Escherichia coli (strain K12) OX=83333 GN=fis PE=1 SV=1	0.898053
sp|P0A9B2|G3P1_ECOLI Glyceraldehyde-3-phosphate dehydrogenase A OS=Escherichia coli (strain K12) OX=83333 GN=gapA PE=1 SV=2	0.897915
sp|P63020|NFUA_ECOLI Fe/S biogenesis protein NfuA OS=Escherichia coli (strain K12) OX=83333 GN=nfuA PE=1 SV=1	0.897453
sp|P0A8F0|UPP_ECOLI Uracil phosphoribosyltransferase OS=Escherichia coli (strain K12) OX=83333 GN=upp PE=1 SV=1	0.897301
sp|P0ADY3|RL14_ECOLI 50S ribosomal protein L14 OS=Escherichia coli (strain K12) OX=83333 GN=rplN PE=1 SV=1	0.89674
sp|P0A763|NDK_ECOLI Nucleoside diphosphate kinase OS=Escherichia coli (strain K12) OX=83333 GN=ndk PE=1 SV=2	0.896727
sp|P0ACJ8|CRP_ECOLI cAMP-activated global transcriptional regulator CRP OS=Escherichia coli (strain K12) OX=83333 GN=crp PE=1 SV=1	0.896719
sp|P0A953|FABB_ECOLI 3-oxoacyl-[acyl-carrier-protein] synthase 1 OS=Escherichia coli (strain K12) OX=83333 GN=fabB PE=1 SV=1	0.895226
sp|P0A6Y1|IHFB_ECOLI Integration host factor subunit beta OS=Escherichia coli (strain K12) OX=83333 GN=ihfB PE=1 SV=1	0.895207
sp|P23869|PPIB_ECOLI Peptidyl-prolyl cis-trans isomerase B OS=Escherichia coli (strain K12) OX=83333 GN=ppiB PE=1 SV=2	0.894849
sp|P0A7M9|RL31_ECOLI 50S ribosomal protein L31 OS=Escherichia coli (strain K12) OX=83333 GN=rpmE PE=1 SV=1	0.894846
sp|P0AF36|ZAPB_ECOLI Cell division protein ZapB OS=Escherichia coli (strain K12) OX=83333 GN=zapB PE=1 SV=1	0.894051
sp|P0AE60|CEDA_ECOLI Cell division activator CedA OS=Escherichia coli (strain K12) OX=83333 GN=cedA PE=1 SV=2	0.893463
sp|P0ABH7|CISY_ECOLI Citrate synthase OS=Escherichia coli (strain K12) OX=83333 GN=gltA PE=1 SV=1	0.888908
sp|P23484|FECI_ECOLI Probable RNA polymerase sigma factor FecI OS=Escherichia coli (strain K12) OX=83333 GN=fecI PE=1 SV=3	0.888579
sp|P0A862|TPX_ECOLI Thiol peroxidase OS=Escherichia coli (strain K12) OX=83333 GN=tpx PE=1 SV=2	0.886191
sp|P30128|GREB_ECOLI Transcription elongation factor GreB OS=Escherichia coli (strain K12) OX=83333 GN=greB PE=1 SV=2	0.883033
sp|P0ABT2|DPS_ECOLI DNA protection during starvation protein OS=Escherichia coli (strain K12) OX=83333 GN=dps PE=1 SV=2	0.881683
sp|P0AC92|GNSA_ECOLI Protein GnsA OS=Escherichia coli (strain K12) OX=83333 GN=gnsA PE=1 SV=1	0.880844
sp|P0A7Q1|RL35_ECOLI 50S ribosomal protein L35 OS=Escherichia coli (strain K12) OX=83333 GN=rpmI PE=1 SV=2	0.880107
sp|P0A6A3|ACKA_ECOLI Acetate kinase OS=Escherichia coli (strain K12) OX=83333 GN=ackA PE=1 SV=1	0.87978
sp|P09372|GRPE_ECOLI Protein GrpE OS=Escherichia coli (strain K12) OX=83333 GN=grpE PE=1 SV=1	0.879759
sp|P0A6R0|FABH_ECOLI 3-oxoacyl-[acyl-carrier-protein] synthase 3 OS=Escherichia coli (strain K12) OX=83333 GN=fabH PE=1 SV=1	0.878703
sp|P0A698|UVRA_ECOLI UvrABC system protein A OS=Escherichia coli (strain K12) OX=83333 GN=uvrA PE=1 SV=1	0.876558
sp|P0A9N0|PTSO_ECOLI Phosphocarrier protein NPr OS=Escherichia coli (strain K12) OX=83333 GN=ptsO PE=1 SV=1	0.874402
sp|P0A6H5|HSLU_ECOLI ATP-dependent protease ATPase subunit HslU OS=Escherichia coli (strain K12) OX=83333 GN=hslU PE=1 SV=1	0.874277
sp|P0A870|TALB_ECOLI Transaldolase B OS=Escherichia coli (strain K12) OX=83333 GN=talB PE=1 SV=2	0.874252
sp|P06959|ODP2_ECOLI Dihydrolipoyllysine-residue acetyltransferase component of pyruvate dehydrogenase complex OS=Escherichia coli (strain K12) OX=83333 GN=aceF PE=1 SV=3	0.87365
sp|P0AEM0|FKBX_ECOLI FKBP-type 16 kDa peptidyl-prolyl cis-trans isomerase OS=Escherichia coli (strain K12) OX=83333 GN=fkpB PE=1 SV=2	0.872817
sp|P0A9P6|DEAD_ECOLI ATP-dependent RNA helicase DeaD OS=Escherichia coli (strain K12) OX=83333 GN=deaD PE=1 SV=2	0.872521
sp|P0A6M8|EFG_ECOLI Elongation factor G OS=Escherichia coli (strain K12) OX=83333 GN=fusA PE=1 SV=2	0.871856
sp|P69441|KAD_ECOLI Adenylate kinase OS=Escherichia coli (strain K12) OX=83333 GN=adk PE=1 SV=1	0.87091
sp|P0AEK2|FABG_ECOLI 3-oxoacyl-[acyl-carrier-protein] reductase FabG OS=Escherichia coli (strain K12) OX=83333 GN=fabG PE=1 SV=1	0.870628
sp|P0AE52|BCP_ECOLI Peroxiredoxin Bcp OS=Escherichia coli (strain K12) OX=83333 GN=bcp PE=1 SV=1	0.869259
sp|P0A6Q3|FABA_ECOLI 3-hydroxydecanoyl-[acyl-carrier-protein] dehydratase OS=Escherichia coli (strain K12) OX=83333 GN=fabA PE=1 SV=2	0.867967
sp|P0A6E6|ATPE_ECOLI ATP synthase epsilon chain OS=Escherichia coli (strain K12) OX=83333 GN=atpC PE=1 SV=2	0.867866
sp|P0A6B7|ISCS_ECOLI Cysteine desulfurase IscS OS=Escherichia coli (strain K12) OX=83333 GN=iscS PE=1 SV=1	0.867383
sp|P0C8J6|GATY_ECOLI D-tagatose-1,6-bisphosphate aldolase subunit GatY OS=Escherichia coli (strain K12) OX=83333 GN=gatY PE=1 SV=1	0.86582
sp|P42641|OBG_ECOLI GTPase ObgE/CgtA OS=Escherichia coli (strain K12) OX=83333 GN=obgE PE=1 SV=1	0.865422
sp|P45578|LUXS_ECOLI S-ribosylhomocysteine lyase OS=Escherichia coli (strain K12) OX=83333 GN=luxS PE=1 SV=3	0.864026
sp|P0A8M6|YEEX_ECOLI UPF0265 protein YeeX OS=Escherichia coli (strain K12) OX=83333 GN=yeeX PE=1 SV=1	0.861832
sp|P0AFG6|ODO2_ECOLI Dihydrolipoyllysine-residue succinyltransferase component of 2-oxoglutarate dehydrogenase complex OS=Escherichia coli (strain K12) OX=83333 GN=sucB PE=1 SV=2	0.861787
sp|P0A9L5|PPIC_ECOLI Peptidyl-prolyl cis-trans isomerase C OS=Escherichia coli (strain K12) OX=83333 GN=ppiC PE=1 SV=2	0.861658
sp|P0AD33|YFCZ_ECOLI UPF0381 protein YfcZ OS=Escherichia coli (strain K12) OX=83333 GN=yfcZ PE=3 SV=1	0.861429
sp|P0ACG1|STPA_ECOLI DNA-binding protein StpA OS=Escherichia coli (strain K12) OX=83333 GN=stpA PE=1 SV=1	0.861416
sp|P0A9A6|FTSZ_ECOLI Cell division protein FtsZ OS=Escherichia coli (strain K12) OX=83333 GN=ftsZ PE=1 SV=1	0.861381
sp|P0A8P3|FETP_ECOLI Probable Fe(2+)-trafficking protein OS=Escherichia coli (strain K12) OX=83333 GN=yggX PE=1 SV=2	0.860568
sp|P62707|GPMA_ECOLI 2,3-bisphosphoglycerate-dependent phosphoglycerate mutase OS=Escherichia coli (strain K12) OX=83333 GN=gpmA PE=1 SV=2	0.858583
sp|P0AGK4|YHBY_ECOLI RNA-binding protein YhbY OS=Escherichia coli (strain K12) OX=83333 GN=yhbY PE=1 SV=1	0.857061
sp|P0ADP9|YIHD_ECOLI Protein YihD OS=Escherichia coli (strain K12) OX=83333 GN=yihD PE=1 SV=1	0.85685
sp|P30958|MFD_ECOLI Transcription-repair-coupling factor OS=Escherichia coli (strain K12) OX=83333 GN=mfd PE=1 SV=2	0.856273
sp|P0A7A9|IPYR_ECOLI Inorganic pyrophosphatase OS=Escherichia coli (strain K12) OX=83333 GN=ppa PE=1 SV=2	0.854549
sp|P69783|PTGA_ECOLI PTS system glucose-specific EIIA component OS=Escherichia coli (strain K12) OX=83333 GN=crr PE=1 SV=2	0.852746
sp|P0A705|IF2_ECOLI Translation initiation factor IF-2 OS=Escherichia coli (strain K12) OX=83333 GN=infB PE=1 SV=1	0.852431
sp|P0AF93|RIDA_ECOLI 2-iminobutanoate/2-iminopropanoate deaminase OS=Escherichia coli (strain K12) OX=83333 GN=ridA PE=1 SV=2	0.851954
sp|P0A9D8|DAPD_ECOLI 2,3,4,5-tetrahydropyridine-2,6-dicarboxylate N-succinyltransferase OS=Escherichia coli (strain K12) OX=83333 GN=dapD PE=1 SV=1	0.849851
sp|P24182|ACCC_ECOLI Biotin carboxylase OS=Escherichia coli (strain K12) OX=83333 GN=accC PE=1 SV=2	0.849019
sp|P0A9E5|FNR_ECOLI Fumarate and nitrate reduction regulatory protein OS=Escherichia coli (strain K12) OX=83333 GN=fnr PE=1 SV=1	0.848474
sp|P0A9G6|ACEA_ECOLI Isocitrate lyase OS=Escherichia coli (strain K12) OX=83333 GN=aceA PE=1 SV=1	0.847644
sp|P0AFG8|ODP1_ECOLI Pyruvate dehydrogenase E1 component OS=Escherichia coli (strain K12) OX=83333 GN=aceE PE=1 SV=2	0.847275
sp|P0A853|TNAA_ECOLI Tryptophanase OS=Escherichia coli (strain K12) OX=83333 GN=tnaA PE=1 SV=1	0.845033
sp|P0ACJ0|LRP_ECOLI Leucine-responsive regulatory protein OS=Escherichia coli (strain K12) OX=83333 GN=lrp PE=1 SV=2	0.844921
sp|P64581|YQJD_ECOLI Uncharacterized protein YqjD OS=Escherichia coli (strain K12) OX=83333 GN=yqjD PE=1 SV=1	0.841989
sp|P0ADE8|YGFZ_ECOLI tRNA-modifying protein YgfZ OS=Escherichia coli (strain K12) OX=83333 GN=ygfZ PE=1 SV=2	0.840788
sp|P0AE88|CPXR_ECOLI Transcriptional regulatory protein CpxR OS=Escherichia coli (strain K12) OX=83333 GN=cpxR PE=1 SV=1	0.840092
sp|P0AAZ7|YCAR_ECOLI UPF0434 protein YcaR OS=Escherichia coli (strain K12) OX=83333 GN=ycaR PE=1 SV=1	0.839646
sp|P0A968|CSPD_ECOLI Cold shock-like protein CspD OS=Escherichia coli (strain K12) OX=83333 GN=cspD PE=1 SV=1	0.838302
sp|P0AC69|GLRX4_ECOLI Glutaredoxin 4 OS=Escherichia coli (strain K12) OX=83333 GN=grxD PE=1 SV=1	0.83794
sp|Q47147|YAFJ_ECOLI Putative glutamine amidotransferase YafJ OS=Escherichia coli (strain K12) OX=83333 GN=yafJ PE=1 SV=1	0.836961
sp|P0A8H6|YIHI_ECOLI Der GTPase-activating protein YihI OS=Escherichia coli (strain K12) OX=83333 GN=yihI PE=1 SV=1	0.836504
sp|P08200|IDH_ECOLI Isocitrate dehydrogenase [NADP] OS=Escherichia coli (strain K12) OX=83333 GN=icd PE=1 SV=1	0.836381
sp|P07913|TDH_ECOLI L-threonine 3-dehydrogenase OS=Escherichia coli (strain K12) OX=83333 GN=tdh PE=1 SV=1	0.836303
sp|P60716|LIPA_ECOLI Lipoyl synthase OS=Escherichia coli (strain K12) OX=83333 GN=lipA PE=1 SV=1	0.835494
sp|P0ABU0|MENB_ECOLI 1,4-dihydroxy-2-naphthoyl-CoA synthase OS=Escherichia coli (strain K12) OX=83333 GN=menB PE=1 SV=1	0.834719
sp|P0AA57|YOBA_ECOLI Protein YobA OS=Escherichia coli (strain K12) OX=83333 GN=yobA PE=1 SV=1	0.834068
sp|P0A8J4|YBED_ECOLI UPF0250 protein YbeD OS=Escherichia coli (strain K12) OX=83333 GN=ybeD PE=1 SV=1	0.832993
sp|P63224|GMHA_ECOLI Phosphoheptose isomerase OS=Escherichia coli (strain K12) OX=83333 GN=gmhA PE=1 SV=1	0.831565
sp|P0A8U6|METJ_ECOLI Met repressor OS=Escherichia coli (strain K12) OX=83333 GN=metJ PE=1 SV=2	0.830857
sp|P0AA25|THIO_ECOLI Thioredoxin 1 OS=Escherichia coli (strain K12) OX=83333 GN=trxA PE=1 SV=2	0.830682
sp|P33919|RADD_ECOLI Putative DNA repair helicase RadD OS=Escherichia coli (strain K12) OX=83333 GN=radD PE=1 SV=2	0.83003
sp|P0A734|MINE_ECOLI Cell division topological specificity factor OS=Escherichia coli (strain K12) OX=83333 GN=minE PE=1 SV=1	0.829508
sp|P0A6K3|DEF_ECOLI Peptide deformylase OS=Escherichia coli (strain K12) OX=83333 GN=def PE=1 SV=2	0.829451
sp|P0AGE9|SUCD_ECOLI Succinate--CoA ligase [ADP-forming] subunit alpha OS=Escherichia coli (strain K12) OX=83333 GN=sucD PE=1 SV=2	0.828405
sp|P0A8M0|SYN_ECOLI Asparagine--tRNA ligase OS=Escherichia coli (strain K12) OX=83333 GN=asnS PE=1 SV=2	0.828307
sp|P0AFY8|SEQA_ECOLI Negative modulator of initiation of replication OS=Escherichia coli (strain K12) OX=83333 GN=seqA PE=1 SV=1	0.827999
sp|P08622|DNAJ_ECOLI Chaperone protein DnaJ OS=Escherichia coli (strain K12) OX=83333 GN=dnaJ PE=1 SV=3	0.826771
sp|P08390|USG_ECOLI USG-1 protein OS=Escherichia coli (strain K12) OX=83333 GN=usg PE=1 SV=1	0.826533
sp|P0A9W3|ETTA_ECOLI Energy-dependent translational throttle protein EttA OS=Escherichia coli (strain K12) OX=83333 GN=ettA PE=1 SV=2	0.823869
sp|P61889|MDH_ECOLI Malate dehydrogenase OS=Escherichia coli (strain K12) OX=83333 GN=mdh PE=1 SV=1	0.821702
sp|P39831|YDFG_ECOLI NADP-dependent 3-hydroxy acid dehydrogenase YdfG OS=Escherichia coli (strain K12) OX=83333 GN=ydfG PE=1 SV=2	0.820981
sp|P0A8A0|YEBC_ECOLI Probable transcriptional regulatory protein YebC OS=Escherichia coli (strain K12) OX=83333 GN=yebC PE=1 SV=1	0.820372
sp|P0A6Z3|HTPG_ECOLI Chaperone protein HtpG OS=Escherichia coli (strain K12) OX=83333 GN=htpG PE=1 SV=1	0.820204
sp|P0A836|SUCC_ECOLI Succinate--CoA ligase [ADP-forming] subunit beta OS=Escherichia coli (strain K12) OX=83333 GN=sucC PE=1 SV=1	0.819356
sp|P0ABU2|YCHF_ECOLI Ribosome-binding ATPase YchF OS=Escherichia coli (strain K12) OX=83333 GN=ychF PE=1 SV=2	0.817527
sp|P0AFJ1|YJDM_ECOLI Protein YjdM OS=Escherichia coli (strain K12) OX=83333 GN=yjdM PE=3 SV=1	0.81744
sp|P0A821|SELA_ECOLI L-seryl-tRNA(Sec) selenium transferase OS=Escherichia coli (strain K12) OX=83333 GN=selA PE=1 SV=1	0.816642
sp|P0C0L9|ISCX_ECOLI Protein IscX OS=Escherichia coli (strain K12) OX=83333 GN=iscX PE=1 SV=1	0.816078
sp|P06996|OMPC_ECOLI Outer membrane porin C OS=Escherichia coli (strain K12) OX=83333 GN=ompC PE=1 SV=1	0.815985
sp|P30744|SDHM_ECOLI L-serine dehydratase 2 OS=Escherichia coli (strain K12) OX=83333 GN=sdaB PE=2 SV=2	0.814506
sp|P0A6V1|GLGC_ECOLI Glucose-1-phosphate adenylyltransferase OS=Escherichia coli (strain K12) OX=83333 GN=glgC PE=1 SV=2	0.813611
sp|P0ADU2|YGIN_ECOLI Probable quinol monooxygenase YgiN OS=Escherichia coli (strain K12) OX=83333 GN=ygiN PE=1 SV=1	0.813154
sp|P0ADK8|YIBL_ECOLI Uncharacterized protein YibL OS=Escherichia coli (strain K12) OX=83333 GN=yibL PE=1 SV=1	0.812887
sp|P0ACR9|MPRA_ECOLI Transcriptional repressor MprA OS=Escherichia coli (strain K12) OX=83333 GN=mprA PE=2 SV=1	0.811779
sp|P24251|CRL_ECOLI Sigma factor-binding protein Crl OS=Escherichia coli (strain K12) OX=83333 GN=crl PE=1 SV=5	0.80843
sp|P0A7E5|PYRG_ECOLI CTP synthase OS=Escherichia coli (strain K12) OX=83333 GN=pyrG PE=1 SV=2	0.808344
sp|P0AAS7|YBCJ_ECOLI Uncharacterized protein YbcJ OS=Escherichia coli (strain K12) OX=83333 GN=ybcJ PE=1 SV=1	0.808268
sp|P0A832|SSRP_ECOLI SsrA-binding protein OS=Escherichia coli (strain K12) OX=83333 GN=smpB PE=1 SV=2	0.804418
sp|P0AB61|YCIN_ECOLI Protein YciN OS=Escherichia coli (strain K12) OX=83333 GN=yciN PE=1 SV=1	0.803364
sp|P12758|UDP_ECOLI Uridine phosphorylase OS=Escherichia coli (strain K12) OX=83333 GN=udp PE=1 SV=3	0.802254
sp|P0A6P7|ENGB_ECOLI Probable GTP-binding protein EngB OS=Escherichia coli (strain K12) OX=83333 GN=engB PE=1 SV=1	0.80215
sp|P00961|SYGB_ECOLI Glycine--tRNA ligase beta subunit OS=Escherichia coli (strain K12) OX=83333 GN=glyS PE=1 SV=4	0.801464
sp|P08839|PT1_ECOLI Phosphoenolpyruvate-protein phosphotransferase OS=Escherichia coli (strain K12) OX=83333 GN=ptsI PE=1 SV=1	0.801203
sp|P0AG99|SECG_ECOLI Protein-export membrane protein SecG OS=Escherichia coli (strain K12) OX=83333 GN=secG PE=1 SV=1	0.801168
sp|P0A7G6|RECA_ECOLI Protein RecA OS=Escherichia coli (strain K12) OX=83333 GN=recA PE=1 SV=2	0.800432
sp|P0A6Q6|FABZ_ECOLI 3-hydroxyacyl-[acyl-carrier-protein] dehydratase FabZ OS=Escherichia coli (strain K12) OX=83333 GN=fabZ PE=1 SV=1	0.800276
sp|P0A9Q5|ACCD_ECOLI Acetyl-coenzyme A carboxylase carboxyl transferase subunit beta OS=Escherichia coli (strain K12) OX=83333 GN=accD PE=1 SV=1	0.799495
sp|P0A7Y0|RNC_ECOLI Ribonuclease 3 OS=Escherichia coli (strain K12) OX=83333 GN=rnc PE=1 SV=1	0.797479
sp|P35340|AHPF_ECOLI Alkyl hydroperoxide reductase subunit F OS=Escherichia coli (strain K12) OX=83333 GN=ahpF PE=1 SV=2	0.793205
sp|P0ACE7|HINT_ECOLI Purine nucleoside phosphoramidase OS=Escherichia coli (strain K12) OX=83333 GN=hinT PE=1 SV=1	0.792286
sp|P76569|YFGD_ECOLI Uncharacterized protein YfgD OS=Escherichia coli (strain K12) OX=83333 GN=yfgD PE=1 SV=1	0.791903
sp|P0A993|F16PA_ECOLI Fructose-1,6-bisphosphatase class 1 OS=Escherichia coli (strain K12) OX=83333 GN=fbp PE=1 SV=1	0.790913
sp|P21599|KPYK2_ECOLI Pyruvate kinase II OS=Escherichia coli (strain K12) OX=83333 GN=pykA PE=1 SV=3	0.790689
sp|P69828|PTKA_ECOLI PTS system galactitol-specific EIIA component OS=Escherichia coli (strain K12) OX=83333 GN=gatA PE=1 SV=1	0.790681
sp|P0A8E1|YCFP_ECOLI UPF0227 protein YcfP OS=Escherichia coli (strain K12) OX=83333 GN=ycfP PE=1 SV=1	0.789639
sp|P0A6F3|GLPK_ECOLI Glycerol kinase OS=Escherichia coli (strain K12) OX=83333 GN=glpK PE=1 SV=2	0.789514
sp|P0AA16|OMPR_ECOLI DNA-binding dual transcriptional regulator OmpR OS=Escherichia coli (strain K12) OX=83333 GN=ompR PE=1 SV=1	0.788337
sp|P0AF90|RRAB_ECOLI Regulator of ribonuclease activity B OS=Escherichia coli (strain K12) OX=83333 GN=rraB PE=1 SV=1	0.787166
sp|P0A7Y8|RNPA_ECOLI Ribonuclease P protein component OS=Escherichia coli (strain K12) OX=83333 GN=rnpA PE=1 SV=1	0.786366
sp|P00448|SODM_ECOLI Superoxide dismutase [Mn] OS=Escherichia coli (strain K12) OX=83333 GN=sodA PE=1 SV=2	0.785551
sp|P37689|GPMI_ECOLI 2,3-bisphosphoglycerate-independent phosphoglycerate mutase OS=Escherichia coli (strain K12) OX=83333 GN=gpmI PE=1 SV=1	0.785124
sp|P0A7G2|RBFA_ECOLI 30S ribosome-binding factor OS=Escherichia coli (strain K12) OX=83333 GN=rbfA PE=1 SV=2	0.785054
sp|P25738|MSYB_ECOLI Acidic protein MsyB OS=Escherichia coli (strain K12) OX=83333 GN=msyB PE=4 SV=1	0.784653
sp|P37765|RLUB_ECOLI Ribosomal large subunit pseudouridine synthase B OS=Escherichia coli (strain K12) OX=83333 GN=rluB PE=1 SV=2	0.784377
sp|P0AEH5|ELAB_ECOLI Protein ElaB OS=Escherichia coli (strain K12) OX=83333 GN=elaB PE=1 SV=1	0.783708
sp|P0A9L3|FKBB_ECOLI FKBP-type 22 kDa peptidyl-prolyl cis-trans isomerase OS=Escherichia coli (strain K12) OX=83333 GN=fklB PE=1 SV=2	0.782924
sp|P0A9K3|PHOL_ECOLI PhoH-like protein OS=Escherichia coli (strain K12) OX=83333 GN=ybeZ PE=1 SV=2	0.782199
sp|P0ABD5|ACCA_ECOLI Acetyl-coenzyme A carboxylase carboxyl transferase subunit alpha OS=Escherichia coli (strain K12) OX=83333 GN=accA PE=1 SV=2	0.781474
sp|P0AAI9|FABD_ECOLI Malonyl CoA-acyl carrier protein transacylase OS=Escherichia coli (strain K12) OX=83333 GN=fabD PE=1 SV=2	0.781152
sp|P0AGK8|ISCR_ECOLI HTH-type transcriptional regulator IscR OS=Escherichia coli (strain K12) OX=83333 GN=iscR PE=1 SV=1	0.781071
sp|P69913|CSRA_ECOLI Carbon storage regulator OS=Escherichia coli (strain K12) OX=83333 GN=csrA PE=1 SV=1	0.77973
sp|P0A9Q1|ARCA_ECOLI Aerobic respiration control protein ArcA OS=Escherichia coli (strain K12) OX=83333 GN=arcA PE=1 SV=1	0.77782
sp|P0A6Y5|HSLO_ECOLI 33 kDa chaperonin OS=Escherichia coli (strain K12) OX=83333 GN=hslO PE=1 SV=1	0.77739
sp|P0A7D4|PURA_ECOLI Adenylosuccinate synthetase OS=Escherichia coli (strain K12) OX=83333 GN=purA PE=1 SV=2	0.775883
sp|P0AAX8|YBIS_ECOLI Probable L,D-transpeptidase YbiS OS=Escherichia coli (strain K12) OX=83333 GN=ybiS PE=1 SV=1	0.775475
sp|P36659|CBPA_ECOLI Curved DNA-binding protein OS=Escherichia coli (strain K12) OX=83333 GN=cbpA PE=1 SV=2	0.775271
sp|P0A9M0|LON_ECOLI Lon protease OS=Escherichia coli (strain K12) OX=83333 GN=lon PE=1 SV=1	0.775145
sp|P0A825|GLYA_ECOLI Serine hydroxymethyltransferase OS=Escherichia coli (strain K12) OX=83333 GN=glyA PE=1 SV=1	0.771643
sp|P0C0R7|RLME_ECOLI Ribosomal RNA large subunit methyltransferase E OS=Escherichia coli (strain K12) OX=83333 GN=rlmE PE=1 SV=1	0.77109
sp|P0A8B5|YBAB_ECOLI Nucleoid-associated protein YbaB OS=Escherichia coli (strain K12) OX=83333 GN=ybaB PE=1 SV=1	0.769677
sp|P68206|YJBJ_ECOLI UPF0337 protein YjbJ OS=Escherichia coli (strain K12) OX=83333 GN=yjbJ PE=1 SV=1	0.768778
sp|P0A817|METK_ECOLI S-adenosylmethionine synthase OS=Escherichia coli (strain K12) OX=83333 GN=metK PE=1 SV=2	0.768737
sp|P68066|GRCA_ECOLI Autonomous glycyl radical cofactor OS=Escherichia coli (strain K12) OX=83333 GN=grcA PE=1 SV=1	0.768711
sp|P0AEZ3|MIND_ECOLI Septum site-determining protein MinD OS=Escherichia coli (strain K12) OX=83333 GN=minD PE=1 SV=2	0.768415
sp|P0A6H1|CLPX_ECOLI ATP-dependent Clp protease ATP-binding subunit ClpX OS=Escherichia coli (strain K12) OX=83333 GN=clpX PE=1 SV=2	0.766304
sp|P0A7X6|RIMM_ECOLI Ribosome maturation factor RimM OS=Escherichia coli (strain K12) OX=83333 GN=rimM PE=1 SV=1	0.766249
sp|P0ACE3|HHA_ECOLI Hemolysin expression-modulating protein Hha OS=Escherichia coli (strain K12) OX=83333 GN=hha PE=1 SV=1	0.764782
sp|P04079|GUAA_ECOLI GMP synthase [glutamine-hydrolyzing] OS=Escherichia coli (strain K12) OX=83333 GN=guaA PE=1 SV=1	0.763488
sp|P0DMC7|RCSB_ECOLI Transcriptional regulatory protein RcsB OS=Escherichia coli (strain K12) OX=83333 GN=rcsB PE=1 SV=1	0.763442
sp|P0A746|MSRB_ECOLI Peptide methionine sulfoxide reductase MsrB OS=Escherichia coli (strain K12) OX=83333 GN=msrB PE=1 SV=1	0.761389
sp|P0AGD3|SODF_ECOLI Superoxide dismutase [Fe] OS=Escherichia coli (strain K12) OX=83333 GN=sodB PE=1 SV=2	0.760765
sp|P04805|SYE_ECOLI Glutamate--tRNA ligase OS=Escherichia coli (strain K12) OX=83333 GN=gltX PE=1 SV=1	0.760584
sp|P69503|APT_ECOLI Adenine phosphoribosyltransferase OS=Escherichia coli (strain K12) OX=83333 GN=apt PE=1 SV=1	0.760453
sp|P0A8I5|TRMB_ECOLI tRNA (guanine-N(7)-)-methyltransferase OS=Escherichia coli (strain K12) OX=83333 GN=trmB PE=1 SV=1	0.758562
sp|P0AF08|APBC_ECOLI Iron-sulfur cluster carrier protein OS=Escherichia coli (strain K12) OX=83333 GN=mrp PE=3 SV=1	0.757434
sp|P0A9X4|MREB_ECOLI Cell shape-determining protein MreB OS=Escherichia coli (strain K12) OX=83333 GN=mreB PE=1 SV=1	0.755375
sp|P0AFU8|RISA_ECOLI Riboflavin synthase OS=Escherichia coli (strain K12) OX=83333 GN=ribC PE=1 SV=1	0.755293
sp|P0A8I3|YAAA_ECOLI Peroxide stress resistance protein YaaA OS=Escherichia coli (strain K12) OX=83333 GN=yaaA PE=1 SV=1	0.750697
sp|P07012|RF2_ECOLI Peptide chain release factor RF2 OS=Escherichia coli (strain K12) OX=83333 GN=prfB PE=1 SV=3	0.750495
sp|P0A8Y1|YJJG_ECOLI Pyrimidine 5-nucleotidase YjjG OS=Escherichia coli (strain K12) OX=83333 GN=yjjG PE=1 SV=1	0.750039
sp|P17117|NFSA_ECOLI Oxygen-insensitive NADPH nitroreductase OS=Escherichia coli (strain K12) OX=83333 GN=nfsA PE=1 SV=2	0.749945
sp|P0A8N3|SYK1_ECOLI Lysine--tRNA ligase OS=Escherichia coli (strain K12) OX=83333 GN=lysS PE=1 SV=2	0.749871
sp|P0AG86|SECB_ECOLI Protein-export protein SecB OS=Escherichia coli (strain K12) OX=83333 GN=secB PE=1 SV=1	0.749546
sp|P60546|KGUA_ECOLI Guanylate kinase OS=Escherichia coli (strain K12) OX=83333 GN=gmk PE=1 SV=1	0.749071
sp|P0ADZ7|YAJC_ECOLI Sec translocon accessory complex subunit YajC OS=Escherichia coli (strain K12) OX=83333 GN=yajC PE=1 SV=1	0.74739
sp|P0A7I4|RF3_ECOLI Peptide chain release factor RF3 OS=Escherichia coli (strain K12) OX=83333 GN=prfC PE=1 SV=2	0.746943
sp|P0A6G7|CLPP_ECOLI ATP-dependent Clp protease proteolytic subunit OS=Escherichia coli (strain K12) OX=83333 GN=clpP PE=1 SV=1	0.746367
sp|P0A6P5|DER_ECOLI GTPase Der OS=Escherichia coli (strain K12) OX=83333 GN=der PE=1 SV=1	0.746283
sp|P0AC53|G6PD_ECOLI Glucose-6-phosphate 1-dehydrogenase OS=Escherichia coli (strain K12) OX=83333 GN=zwf PE=1 SV=1	0.745924
sp|P00452|RIR1_ECOLI Ribonucleoside-diphosphate reductase 1 subunit alpha OS=Escherichia coli (strain K12) OX=83333 GN=nrdA PE=1 SV=2	0.745602
sp|P27306|STHA_ECOLI Soluble pyridine nucleotide transhydrogenase OS=Escherichia coli (strain K12) OX=83333 GN=sthA PE=1 SV=5	0.745387
sp|P0A799|PGK_ECOLI Phosphoglycerate kinase OS=Escherichia coli (strain K12) OX=83333 GN=pgk PE=1 SV=2	0.745326
sp|P0AB71|ALF_ECOLI Fructose-bisphosphate aldolase class 2 OS=Escherichia coli (strain K12) OX=83333 GN=fbaA PE=1 SV=2	0.745318
sp|P0AD61|KPYK1_ECOLI Pyruvate kinase I OS=Escherichia coli (strain K12) OX=83333 GN=pykF PE=1 SV=1	0.743171
sp|P05706|PTHA_ECOLI PTS system glucitol/sorbitol-specific EIIA component OS=Escherichia coli (strain K12) OX=83333 GN=srlB PE=1 SV=1	0.742498
sp|P0AFX4|RSD_ECOLI Regulator of sigma D OS=Escherichia coli (strain K12) OX=83333 GN=rsd PE=1 SV=1	0.74052
sp|P0A951|ATDA_ECOLI Spermidine N(1)-acetyltransferase OS=Escherichia coli (strain K12) OX=83333 GN=speG PE=1 SV=2	0.7393
sp|P0A9P4|TRXB_ECOLI Thioredoxin reductase OS=Escherichia coli (strain K12) OX=83333 GN=trxB PE=1 SV=2	0.73574
sp|P36683|ACNB_ECOLI Aconitate hydratase B OS=Escherichia coli (strain K12) OX=83333 GN=acnB PE=1 SV=3	0.735236
sp|P0AC41|SDHA_ECOLI Succinate dehydrogenase flavoprotein subunit OS=Escherichia coli (strain K12) OX=83333 GN=sdhA PE=1 SV=1	0.735225
sp|P76055|TTCA_ECOLI tRNA-cytidine(32) 2-sulfurtransferase OS=Escherichia coli (strain K12) OX=83333 GN=ttcA PE=1 SV=1	0.732981
sp|P15288|PEPD_ECOLI Cytosol non-specific dipeptidase OS=Escherichia coli (strain K12) OX=83333 GN=pepD PE=1 SV=3	0.732258
sp|P61714|RISB_ECOLI 6,7-dimethyl-8-ribityllumazine synthase OS=Escherichia coli (strain K12) OX=83333 GN=ribE PE=1 SV=1	0.731836
tr|A0A7H2C767|A0A7H2C767_ECOLI Chaperone protein ClpB OS=Escherichia coli (strain K12) OX=83333 GN=clpB PE=3 SV=1	0.7304
sp|P09030|EX3_ECOLI Exodeoxyribonuclease III OS=Escherichia coli (strain K12) OX=83333 GN=xthA PE=1 SV=4	0.729685
sp|P0AE18|MAP1_ECOLI Methionine aminopeptidase OS=Escherichia coli (strain K12) OX=83333 GN=map PE=1 SV=1	0.729489
sp|P0AGB3|RPOH_ECOLI RNA polymerase sigma factor RpoH OS=Escherichia coli (strain K12) OX=83333 GN=rpoH PE=1 SV=1	0.727431
sp|P0AC38|ASPA_ECOLI Aspartate ammonia-lyase OS=Escherichia coli (strain K12) OX=83333 GN=aspA PE=1 SV=1	0.726965
sp|P0A8G9|EX7S_ECOLI Exodeoxyribonuclease 7 small subunit OS=Escherichia coli (strain K12) OX=83333 GN=xseB PE=1 SV=2	0.726452
sp|P0AFW0|RFAH_ECOLI Transcription antitermination protein RfaH OS=Escherichia coli (strain K12) OX=83333 GN=rfaH PE=1 SV=1	0.726078
sp|P00954|SYW_ECOLI Tryptophan--tRNA ligase OS=Escherichia coli (strain K12) OX=83333 GN=trpS PE=1 SV=3	0.725399
sp|P37095|PEPB_ECOLI Peptidase B OS=Escherichia coli (strain K12) OX=83333 GN=pepB PE=1 SV=2	0.723534
sp|P68187|MALK_ECOLI Maltose/maltodextrin import ATP-binding protein MalK OS=Escherichia coli (strain K12) OX=83333 GN=malK PE=1 SV=1	0.722456
sp|P45523|FKBA_ECOLI FKBP-type peptidyl-prolyl cis-trans isomerase FkpA OS=Escherichia coli (strain K12) OX=83333 GN=fkpA PE=1 SV=1	0.722264
sp|P0AAI5|FABF_ECOLI 3-oxoacyl-[acyl-carrier-protein] synthase 2 OS=Escherichia coli (strain K12) OX=83333 GN=fabF PE=1 SV=2	0.721895
sp|P37666|GHRB_ECOLI Glyoxylate/hydroxypyruvate reductase B OS=Escherichia coli (strain K12) OX=83333 GN=ghrB PE=1 SV=3	0.721706
sp|P76403|TRHP_ECOLI tRNA hydroxylation protein P OS=Escherichia coli (strain K12) OX=83333 GN=trhP PE=1 SV=1	0.721691
sp|P21888|SYC_ECOLI Cysteine--tRNA ligase OS=Escherichia coli (strain K12) OX=83333 GN=cysS PE=1 SV=2	0.721396
sp|P00350|6PGD_ECOLI 6-phosphogluconate dehydrogenase, decarboxylating OS=Escherichia coli (strain K12) OX=83333 GN=gnd PE=1 SV=2	0.719071
sp|P64455|YDCY_ECOLI Uncharacterized protein YdcY OS=Escherichia coli (strain K12) OX=83333 GN=ydcY PE=1 SV=1	0.717663
sp|P0AET2|HDEB_ECOLI Acid stress chaperone HdeB OS=Escherichia coli (strain K12) OX=83333 GN=hdeB PE=1 SV=1	0.71763
sp|P0AFG3|ODO1_ECOLI 2-oxoglutarate dehydrogenase E1 component OS=Escherichia coli (strain K12) OX=83333 GN=sucA PE=1 SV=1	0.717096
sp|P0AFK0|PMBA_ECOLI Metalloprotease PmbA OS=Escherichia coli (strain K12) OX=83333 GN=pmbA PE=1 SV=1	0.716207
sp|P0A7Z0|RPIA_ECOLI Ribose-5-phosphate isomerase A OS=Escherichia coli (strain K12) OX=83333 GN=rpiA PE=1 SV=1	0.7153
sp|P21499|RNR_ECOLI Ribonuclease R OS=Escherichia coli (strain K12) OX=83333 GN=rnr PE=1 SV=2	0.714502
sp|P0ABB0|ATPA_ECOLI ATP synthase subunit alpha OS=Escherichia coli (strain K12) OX=83333 GN=atpA PE=1 SV=1	0.71448
sp|P0A6T9|GCSH_ECOLI Glycine cleavage system H protein OS=Escherichia coli (strain K12) OX=83333 GN=gcvH PE=1 SV=2	0.713884
sp|P24255|RP54_ECOLI RNA polymerase sigma-54 factor OS=Escherichia coli (strain K12) OX=83333 GN=rpoN PE=1 SV=2	0.713214
sp|P07014|SDHB_ECOLI Succinate dehydrogenase iron-sulfur subunit OS=Escherichia coli (strain K12) OX=83333 GN=sdhB PE=1 SV=1	0.712747
sp|P77202|DSBG_ECOLI Thiol:disulfide interchange protein DsbG OS=Escherichia coli (strain K12) OX=83333 GN=dsbG PE=1 SV=2	0.712648
sp|P0A6N8|EFPL_ECOLI Elongation factor P-like protein OS=Escherichia coli (strain K12) OX=83333 GN=yeiP PE=1 SV=1	0.712445
sp|P0A9M2|HPRT_ECOLI Hypoxanthine phosphoribosyltransferase OS=Escherichia coli (strain K12) OX=83333 GN=hpt PE=1 SV=1	0.712094
sp|P0ACC7|GLMU_ECOLI Bifunctional protein GlmU OS=Escherichia coli (strain K12) OX=83333 GN=glmU PE=1 SV=1	0.711075
sp|P61949|FLAV_ECOLI Flavodoxin 1 OS=Escherichia coli (strain K12) OX=83333 GN=fldA PE=1 SV=2	0.710918
sp|P0AEP3|GALU_ECOLI UTP--glucose-1-phosphate uridylyltransferase OS=Escherichia coli (strain K12) OX=83333 GN=galU PE=1 SV=2	0.710551
sp|P16659|SYP_ECOLI Proline--tRNA ligase OS=Escherichia coli (strain K12) OX=83333 GN=proS PE=1 SV=4	0.708398
sp|P0ABD3|BFR_ECOLI Bacterioferritin OS=Escherichia coli (strain K12) OX=83333 GN=bfr PE=1 SV=1	0.704446
sp|P0A7D1|PTH_ECOLI Peptidyl-tRNA hydrolase OS=Escherichia coli (strain K12) OX=83333 GN=pth PE=1 SV=1	0.704369
sp|P07395|SYFB_ECOLI Phenylalanine--tRNA ligase beta subunit OS=Escherichia coli (strain K12) OX=83333 GN=pheT PE=1 SV=2	0.702774
sp|P0ABB4|ATPB_ECOLI ATP synthase subunit beta OS=Escherichia coli (strain K12) OX=83333 GN=atpD PE=1 SV=2	0.701623
sp|P76268|KDGR_ECOLI Transcriptional regulator KdgR OS=Escherichia coli (strain K12) OX=83333 GN=kdgR PE=1 SV=1	0.701123
sp|P0AFM6|PSPA_ECOLI Phage shock protein A OS=Escherichia coli (strain K12) OX=83333 GN=pspA PE=1 SV=2	0.700787
sp|P0AC33|FUMA_ECOLI Fumarate hydratase class I, aerobic OS=Escherichia coli (strain K12) OX=83333 GN=fumA PE=1 SV=2	0.700065
sp|P21507|SRMB_ECOLI ATP-dependent RNA helicase SrmB OS=Escherichia coli (strain K12) OX=83333 GN=srmB PE=1 SV=1	0.699986
sp|P0ABE2|BOLA_ECOLI DNA-binding transcriptional regulator BolA OS=Escherichia coli (strain K12) OX=83333 GN=bolA PE=1 SV=1	0.699118
sp|P0AF12|MTNN_ECOLI 5-methylthioadenosine/S-adenosylhomocysteine nucleosidase OS=Escherichia coli (strain K12) OX=83333 GN=mtnN PE=1 SV=1	0.697772
sp|P0C0L2|OSMC_ECOLI Peroxiredoxin OsmC OS=Escherichia coli (strain K12) OX=83333 GN=osmC PE=1 SV=2	0.696872
sp|P0A8N5|SYK2_ECOLI Lysine--tRNA ligase, heat inducible OS=Escherichia coli (strain K12) OX=83333 GN=lysU PE=1 SV=2	0.696689
sp|P69797|PTNAB_ECOLI PTS system mannose-specific EIIAB component OS=Escherichia coli (strain K12) OX=83333 GN=manX PE=1 SV=2	0.696437
sp|P0A9W6|IBAG_ECOLI Acid stress protein IbaG OS=Escherichia coli (strain K12) OX=83333 GN=ibaG PE=1 SV=1	0.696417
sp|P63284|CLPB_ECOLI Chaperone protein ClpB OS=Escherichia coli (strain K12) OX=83333 GN=clpB PE=1 SV=1	0.695989
sp|P0ACY1|YDJA_ECOLI Putative NAD(P)H nitroreductase YdjA OS=Escherichia coli (strain K12) OX=83333 GN=ydjA PE=1 SV=1	0.695688
sp|P36548|AMIA_ECOLI N-acetylmuramoyl-L-alanine amidase AmiA OS=Escherichia coli (strain K12) OX=83333 GN=amiA PE=1 SV=1	0.694486
sp|P0AFH8|OSMY_ECOLI Osmotically-inducible protein Y OS=Escherichia coli (strain K12) OX=83333 GN=osmY PE=1 SV=1	0.691465
sp|P69908|DCEA_ECOLI Glutamate decarboxylase alpha OS=Escherichia coli (strain K12) OX=83333 GN=gadA PE=1 SV=1	0.691092
sp|P0DTT0|BIPA_ECOLI 50S ribosomal subunit assembly factor BipA OS=Escherichia coli (strain K12) OX=83333 GN=bipA PE=1 SV=1	0.690771
sp|P05459|PDXB_ECOLI Erythronate-4-phosphate dehydrogenase OS=Escherichia coli (strain K12) OX=83333 GN=pdxB PE=2 SV=2	0.69015
sp|P11447|ARLY_ECOLI Argininosuccinate lyase OS=Escherichia coli (strain K12) OX=83333 GN=argH PE=1 SV=3	0.689806
sp|P0A917|OMPX_ECOLI Outer membrane protein X OS=Escherichia coli (strain K12) OX=83333 GN=ompX PE=1 SV=1	0.689185
sp|P16256|PANF_ECOLI Sodium/pantothenate symporter OS=Escherichia coli (strain K12) OX=83333 GN=panF PE=1 SV=2	0.689058
sp|P63177|RLMB_ECOLI 23S rRNA (guanosine-2-O-)-methyltransferase RlmB OS=Escherichia coli (strain K12) OX=83333 GN=rlmB PE=1 SV=1	0.688478
sp|P69910|DCEB_ECOLI Glutamate decarboxylase beta OS=Escherichia coli (strain K12) OX=83333 GN=gadB PE=1 SV=1	0.688351
sp|P0ACQ4|OXYR_ECOLI Hydrogen peroxide-inducible genes activator OS=Escherichia coli (strain K12) OX=83333 GN=oxyR PE=1 SV=1	0.687715
sp|P77721|YDJF_ECOLI Uncharacterized HTH-type transcriptional regulator YdjF OS=Escherichia coli (strain K12) OX=83333 GN=ydjF PE=1 SV=1	0.687526
sp|P31658|HCHA_ECOLI Protein/nucleic acid deglycase 1 OS=Escherichia coli (strain K12) OX=83333 GN=hchA PE=1 SV=3	0.687315
sp|P0AED0|USPA_ECOLI Universal stress protein A OS=Escherichia coli (strain K12) OX=83333 GN=uspA PE=1 SV=2	0.684943
sp|P00962|SYQ_ECOLI Glutamine--tRNA ligase OS=Escherichia coli (strain K12) OX=83333 GN=glnS PE=1 SV=3	0.68454
sp|P23830|PSS_ECOLI CDP-diacylglycerol--serine O-phosphatidyltransferase OS=Escherichia coli (strain K12) OX=83333 GN=pssA PE=1 SV=2	0.684183
sp|P0AGB6|RPOE_ECOLI ECF RNA polymerase sigma-E factor OS=Escherichia coli (strain K12) OX=83333 GN=rpoE PE=1 SV=1	0.682937
sp|P38489|NFSB_ECOLI Oxygen-insensitive NAD(P)H nitroreductase OS=Escherichia coli (strain K12) OX=83333 GN=nfsB PE=1 SV=1	0.682066
sp|P0A8X0|YJGA_ECOLI UPF0307 protein YjgA OS=Escherichia coli (strain K12) OX=83333 GN=yjgA PE=1 SV=1	0.681291
sp|P77718|THII_ECOLI tRNA sulfurtransferase OS=Escherichia coli (strain K12) OX=83333 GN=thiI PE=1 SV=1	0.680121
sp|P0A8F4|URK_ECOLI Uridine kinase OS=Escherichia coli (strain K12) OX=83333 GN=udk PE=3 SV=1	0.67979
sp|P00956|SYI_ECOLI Isoleucine--tRNA ligase OS=Escherichia coli (strain K12) OX=83333 GN=ileS PE=1 SV=5	0.679627
sp|P0ABC7|HFLK_ECOLI Modulator of FtsH protease HflK OS=Escherichia coli (strain K12) OX=83333 GN=hflK PE=1 SV=1	0.679429
sp|P0AFD1|NUOE_ECOLI NADH-quinone oxidoreductase subunit E OS=Escherichia coli (strain K12) OX=83333 GN=nuoE PE=1 SV=1	0.679401
sp|P0A796|PFKA_ECOLI ATP-dependent 6-phosphofructokinase isozyme 1 OS=Escherichia coli (strain K12) OX=83333 GN=pfkA PE=1 SV=1	0.677161
sp|P00960|SYGA_ECOLI Glycine--tRNA ligase alpha subunit OS=Escherichia coli (strain K12) OX=83333 GN=glyQ PE=1 SV=2	0.674284
sp|P0A9M8|PTA_ECOLI Phosphate acetyltransferase OS=Escherichia coli (strain K12) OX=83333 GN=pta PE=1 SV=2	0.672475
sp|P0A717|KPRS_ECOLI Ribose-phosphate pyrophosphokinase OS=Escherichia coli (strain K12) OX=83333 GN=prs PE=1 SV=2	0.669661
sp|P0A8M3|SYT_ECOLI Threonine--tRNA ligase OS=Escherichia coli (strain K12) OX=83333 GN=thrS PE=1 SV=1	0.669384
sp|P75981|JAYE_ECOLI Putative protein JayE OS=Escherichia coli (strain K12) OX=83333 GN=jayE PE=5 SV=1	0.666485
sp|P0ABD8|BCCP_ECOLI Biotin carboxyl carrier protein of acetyl-CoA carboxylase OS=Escherichia coli (strain K12) OX=83333 GN=accB PE=1 SV=1	0.664655
sp|P0AES6|GYRB_ECOLI DNA gyrase subunit B OS=Escherichia coli (strain K12) OX=83333 GN=gyrB PE=1 SV=2	0.664221
sp|P62620|ISPG_ECOLI 4-hydroxy-3-methylbut-2-en-1-yl diphosphate synthase (flavodoxin) OS=Escherichia coli (strain K12) OX=83333 GN=ispG PE=1 SV=1	0.664134
sp|P62768|YAEH_ECOLI UPF0325 protein YaeH OS=Escherichia coli (strain K12) OX=83333 GN=yaeH PE=3 SV=1	0.662279
sp|P0A8I8|RLMH_ECOLI Ribosomal RNA large subunit methyltransferase H OS=Escherichia coli (strain K12) OX=83333 GN=rlmH PE=1 SV=1	0.661542
sp|P0ACN4|ALLR_ECOLI HTH-type transcriptional repressor AllR OS=Escherichia coli (strain K12) OX=83333 GN=allR PE=1 SV=1	0.661147
sp|P45464|LPOA_ECOLI Penicillin-binding protein activator LpoA OS=Escherichia coli (strain K12) OX=83333 GN=lpoA PE=1 SV=1	0.658379
sp|P0AAU7|YBFE_ECOLI Uncharacterized protein YbfE OS=Escherichia coli (strain K12) OX=83333 GN=ybfE PE=1 SV=2	0.656701
sp|P0A8G6|NQOR_ECOLI NAD(P)H dehydrogenase (quinone) OS=Escherichia coli (strain K12) OX=83333 GN=wrbA PE=1 SV=2	0.654155
sp|P0AEN1|FRE_ECOLI NAD(P)H-flavin reductase OS=Escherichia coli (strain K12) OX=83333 GN=fre PE=1 SV=2	0.653582
sp|P06612|TOP1_ECOLI DNA topoisomerase 1 OS=Escherichia coli (strain K12) OX=83333 GN=topA PE=1 SV=2	0.653024
sp|P09373|PFLB_ECOLI Formate acetyltransferase 1 OS=Escherichia coli (strain K12) OX=83333 GN=pflB PE=1 SV=2	0.651478
sp|P14407|FUMB_ECOLI Fumarate hydratase class I, anaerobic OS=Escherichia coli (strain K12) OX=83333 GN=fumB PE=1 SV=2	0.649206
sp|P0ABJ1|CYOA_ECOLI Cytochrome bo(3) ubiquinol oxidase subunit 2 OS=Escherichia coli (strain K12) OX=83333 GN=cyoA PE=1 SV=1	0.649125
sp|P0ABA0|ATPF_ECOLI ATP synthase subunit b OS=Escherichia coli (strain K12) OX=83333 GN=atpF PE=1 SV=1	0.649003
sp|P0A6K6|DEOB_ECOLI Phosphopentomutase OS=Escherichia coli (strain K12) OX=83333 GN=deoB PE=1 SV=1	0.645542
sp|P0AF28|NARL_ECOLI Nitrate/nitrite response regulator protein NarL OS=Escherichia coli (strain K12) OX=83333 GN=narL PE=1 SV=1	0.645097
sp|P76536|YFEX_ECOLI Dye-decolorizing peroxidase YfeX OS=Escherichia coli (strain K12) OX=83333 GN=yfeX PE=1 SV=2	0.645074
sp|P0AB43|YCGL_ECOLI Protein YcgL OS=Escherichia coli (strain K12) OX=83333 GN=ycgL PE=1 SV=3	0.643551
sp|P0A6J8|DDLA_ECOLI D-alanine--D-alanine ligase A OS=Escherichia coli (strain K12) OX=83333 GN=ddlA PE=3 SV=1	0.643488
sp|P08312|SYFA_ECOLI Phenylalanine--tRNA ligase alpha subunit OS=Escherichia coli (strain K12) OX=83333 GN=pheS PE=1 SV=2	0.64075
sp|P67910|HLDD_ECOLI ADP-L-glycero-D-manno-heptose-6-epimerase OS=Escherichia coli (strain K12) OX=83333 GN=hldD PE=1 SV=1	0.640336
sp|P0ADE6|KBP_ECOLI Potassium binding protein Kbp OS=Escherichia coli (strain K12) OX=83333 GN=kbp PE=1 SV=2	0.63838
sp|P0AAR3|YBAK_ECOLI Cys-tRNA(Pro)/Cys-tRNA(Cys) deacylase YbaK OS=Escherichia coli (strain K12) OX=83333 GN=ybaK PE=1 SV=1	0.637575
sp|P27302|TKT1_ECOLI Transketolase 1 OS=Escherichia coli (strain K12) OX=83333 GN=tktA PE=1 SV=5	0.637466
sp|P25714|YIDC_ECOLI Membrane protein insertase YidC OS=Escherichia coli (strain K12) OX=83333 GN=yidC PE=1 SV=2	0.636935
sp|P37759|RMLB1_ECOLI dTDP-glucose 4,6-dehydratase 1 OS=Escherichia coli (strain K12) OX=83333 GN=rfbB PE=3 SV=2	0.636645
sp|P0A9D4|CYSE_ECOLI Serine acetyltransferase OS=Escherichia coli (strain K12) OX=83333 GN=cysE PE=1 SV=1	0.636526
sp|P08245|YCIH_ECOLI Uncharacterized protein YciH OS=Escherichia coli (strain K12) OX=83333 GN=yciH PE=1 SV=1	0.636388
sp|P0A8A2|YEEN_ECOLI Probable transcriptional regulatory protein YeeN OS=Escherichia coli (strain K12) OX=83333 GN=yeeN PE=1 SV=1	0.636126
sp|P00957|SYA_ECOLI Alanine--tRNA ligase OS=Escherichia coli (strain K12) OX=83333 GN=alaS PE=1 SV=2	0.635153
sp|P0AB14|YCCJ_ECOLI Uncharacterized protein YccJ OS=Escherichia coli (strain K12) OX=83333 GN=yccJ PE=1 SV=1	0.634685
sp|P00582|DPO1_ECOLI DNA polymerase I OS=Escherichia coli (strain K12) OX=83333 GN=polA PE=1 SV=1	0.6341
sp|P68767|AMPA_ECOLI Cytosol aminopeptidase OS=Escherichia coli (strain K12) OX=83333 GN=pepA PE=1 SV=1	0.633623
sp|P31142|THTM_ECOLI 3-mercaptopyruvate sulfurtransferase OS=Escherichia coli (strain K12) OX=83333 GN=sseA PE=1 SV=3	0.633258
sp|P76658|HLDE_ECOLI Bifunctional protein HldE OS=Escherichia coli (strain K12) OX=83333 GN=hldE PE=1 SV=1	0.63245
sp|P0ABS8|HOLE_ECOLI DNA polymerase III subunit theta OS=Escherichia coli (strain K12) OX=83333 GN=holE PE=1 SV=1	0.632324
sp|P60906|SYH_ECOLI Histidine--tRNA ligase OS=Escherichia coli (strain K12) OX=83333 GN=hisS PE=1 SV=2	0.631898
sp|P0AAD6|SDAC_ECOLI Serine transporter OS=Escherichia coli (strain K12) OX=83333 GN=sdaC PE=1 SV=1	0.631423
sp|P0AE06|ACRA_ECOLI Multidrug efflux pump subunit AcrA OS=Escherichia coli (strain K12) OX=83333 GN=acrA PE=1 SV=1	0.630353
sp|P46837|YHGF_ECOLI Protein YhgF OS=Escherichia coli (strain K12) OX=83333 GN=yhgF PE=1 SV=3	0.628858
sp|P23836|PHOP_ECOLI Transcriptional regulatory protein PhoP OS=Escherichia coli (strain K12) OX=83333 GN=phoP PE=1 SV=1	0.626816
sp|P76550|YFFS_ECOLI Uncharacterized protein YffS OS=Escherichia coli (strain K12) OX=83333 GN=yffS PE=4 SV=2	0.626256
sp|P0A8R0|RRAA_ECOLI Regulator of ribonuclease activity A OS=Escherichia coli (strain K12) OX=83333 GN=rraA PE=1 SV=1	0.624646
sp|P39177|USPG_ECOLI Universal stress protein UP12 OS=Escherichia coli (strain K12) OX=83333 GN=uspG PE=1 SV=2	0.621744
sp|P0AEI1|MIAB_ECOLI tRNA-2-methylthio-N(6)-dimethylallyladenosine synthase OS=Escherichia coli (strain K12) OX=83333 GN=miaB PE=1 SV=1	0.620059
sp|P37051|PURU_ECOLI Formyltetrahydrofolate deformylase OS=Escherichia coli (strain K12) OX=83333 GN=purU PE=1 SV=1	0.616675
sp|P0A9N4|PFLA_ECOLI Pyruvate formate-lyase 1-activating enzyme OS=Escherichia coli (strain K12) OX=83333 GN=pflA PE=1 SV=2	0.616226
sp|P0AEF4|DPIA_ECOLI Transcriptional regulatory protein DpiA OS=Escherichia coli (strain K12) OX=83333 GN=dpiA PE=1 SV=1	0.614304
sp|P07813|SYL_ECOLI Leucine--tRNA ligase OS=Escherichia coli (strain K12) OX=83333 GN=leuS PE=1 SV=2	0.614129
sp|P0AG27|YIBN_ECOLI Uncharacterized protein YibN OS=Escherichia coli (strain K12) OX=83333 GN=yibN PE=1 SV=1	0.613068
sp|P25745|MNMA_ECOLI tRNA-specific 2-thiouridylase MnmA OS=Escherichia coli (strain K12) OX=83333 GN=mnmA PE=1 SV=4	0.61246
sp|P0C054|IBPA_ECOLI Small heat shock protein IbpA OS=Escherichia coli (strain K12) OX=83333 GN=ibpA PE=1 SV=1	0.611911
sp|P09147|GALE_ECOLI UDP-glucose 4-epimerase OS=Escherichia coli (strain K12) OX=83333 GN=galE PE=1 SV=1	0.611407
sp|P0A722|LPXA_ECOLI Acyl-[acyl-carrier-protein]--UDP-N-acetylglucosamine O-acyltransferase OS=Escherichia coli (strain K12) OX=83333 GN=lpxA PE=1 SV=1	0.610372
sp|P75863|YCBX_ECOLI Uncharacterized protein YcbX OS=Escherichia coli (strain K12) OX=83333 GN=ycbX PE=1 SV=1	0.609147
sp|P0AA43|RSUA_ECOLI Ribosomal small subunit pseudouridine synthase A OS=Escherichia coli (strain K12) OX=83333 GN=rsuA PE=1 SV=1	0.609127
sp|P61517|CAN_ECOLI Carbonic anhydrase 2 OS=Escherichia coli (strain K12) OX=83333 GN=can PE=1 SV=1	0.607828
sp|P22255|CYSQ_ECOLI 3(2),5-bisphosphate nucleotidase CysQ OS=Escherichia coli (strain K12) OX=83333 GN=cysQ PE=1 SV=2	0.607025
sp|P23331|KITH_ECOLI Thymidine kinase OS=Escherichia coli (strain K12) OX=83333 GN=tdk PE=3 SV=1	0.606614
sp|P22256|GABT_ECOLI 4-aminobutyrate aminotransferase GabT OS=Escherichia coli (strain K12) OX=83333 GN=gabT PE=1 SV=1	0.606213
sp|P0A6S7|GPDA_ECOLI Glycerol-3-phosphate dehydrogenase [NAD(P)+] OS=Escherichia coli (strain K12) OX=83333 GN=gpsA PE=3 SV=1	0.605811
sp|P00944|XYLA_ECOLI Xylose isomerase OS=Escherichia coli (strain K12) OX=83333 GN=xylA PE=3 SV=1	0.604659
sp|P0ABK5|CYSK_ECOLI Cysteine synthase A OS=Escherichia coli (strain K12) OX=83333 GN=cysK PE=1 SV=2	0.60371
sp|P0A9Q7|ADHE_ECOLI Aldehyde-alcohol dehydrogenase OS=Escherichia coli (strain K12) OX=83333 GN=adhE PE=1 SV=2	0.60263
sp|P0AES4|GYRA_ECOLI DNA gyrase subunit A OS=Escherichia coli (strain K12) OX=83333 GN=gyrA PE=1 SV=1	0.602545
sp|P75864|RLMKL_ECOLI Ribosomal RNA large subunit methyltransferase K/L OS=Escherichia coli (strain K12) OX=83333 GN=rlmL PE=1 SV=1	0.60082
sp|P63340|YQEG_ECOLI Inner membrane transport protein YqeG OS=Escherichia coli (strain K12) OX=83333 GN=yqeG PE=1 SV=1	0.600284
sp|P0A8J8|RHLB_ECOLI ATP-dependent RNA helicase RhlB OS=Escherichia coli (strain K12) OX=83333 GN=rhlB PE=1 SV=2	0.598755
sp|P37440|UCPA_ECOLI Oxidoreductase UcpA OS=Escherichia coli (strain K12) OX=83333 GN=ucpA PE=1 SV=3	0.598394
sp|P17169|GLMS_ECOLI Glutamine--fructose-6-phosphate aminotransferase [isomerizing] OS=Escherichia coli (strain K12) OX=83333 GN=glmS PE=1 SV=4	0.597238
sp|P0ABZ6|SURA_ECOLI Chaperone SurA OS=Escherichia coli (strain K12) OX=83333 GN=surA PE=1 SV=1	0.596702
sp|P0ADW3|YHCB_ECOLI Inner membrane protein YhcB OS=Escherichia coli (strain K12) OX=83333 GN=yhcB PE=1 SV=2	0.59616
sp|P0ADV7|MLAC_ECOLI Intermembrane phospholipid transport system binding protein MlaC OS=Escherichia coli (strain K12) OX=83333 GN=mlaC PE=1 SV=1	0.593697
sp|P0AB77|KBL_ECOLI 2-amino-3-ketobutyrate coenzyme A ligase OS=Escherichia coli (strain K12) OX=83333 GN=kbl PE=1 SV=1	0.593253
sp|P0AFI7|PDXH_ECOLI Pyridoxine/pyridoxamine 5-phosphate oxidase OS=Escherichia coli (strain K12) OX=83333 GN=pdxH PE=1 SV=2	0.593238
sp|P33643|RLUD_ECOLI Ribosomal large subunit pseudouridine synthase D OS=Escherichia coli (strain K12) OX=83333 GN=rluD PE=1 SV=4	0.59308
sp|P0AEI4|RIMO_ECOLI Ribosomal protein S12 methylthiotransferase RimO OS=Escherichia coli (strain K12) OX=83333 GN=rimO PE=1 SV=1	0.59172
sp|P69428|TATA_ECOLI Sec-independent protein translocase protein TatA OS=Escherichia coli (strain K12) OX=83333 GN=tatA PE=1 SV=1	0.591059
sp|P0AAG5|MDLB_ECOLI Multidrug resistance-like ATP-binding protein MdlB OS=Escherichia coli (strain K12) OX=83333 GN=mdlB PE=1 SV=1	0.589969
sp|P05055|PNP_ECOLI Polyribonucleotide nucleotidyltransferase OS=Escherichia coli (strain K12) OX=83333 GN=pnp PE=1 SV=3	0.58984
sp|P0A6I0|KCY_ECOLI Cytidylate kinase OS=Escherichia coli (strain K12) OX=83333 GN=cmk PE=1 SV=1	0.589071
sp|P0ACL2|EXUR_ECOLI Exu regulon transcriptional regulator OS=Escherichia coli (strain K12) OX=83333 GN=exuR PE=4 SV=1	0.588937
sp|P0ABP8|DEOD_ECOLI Purine nucleoside phosphorylase DeoD-type OS=Escherichia coli (strain K12) OX=83333 GN=deoD PE=1 SV=2	0.588888
sp|P10408|SECA_ECOLI Protein translocase subunit SecA OS=Escherichia coli (strain K12) OX=83333 GN=secA PE=1 SV=2	0.588656
sp|P38521|YGGL_ECOLI Uncharacterized protein YggL OS=Escherichia coli (strain K12) OX=83333 GN=yggL PE=4 SV=2	0.588069
sp|P00490|PHSM_ECOLI Maltodextrin phosphorylase OS=Escherichia coli (strain K12) OX=83333 GN=malP PE=1 SV=7	0.587791
sp|P03841|MALM_ECOLI Maltose operon periplasmic protein OS=Escherichia coli (strain K12) OX=83333 GN=malM PE=3 SV=1	0.586533
sp|P0AE01|TRMJ_ECOLI tRNA (cytidine/uridine-2-O-)-methyltransferase TrmJ OS=Escherichia coli (strain K12) OX=83333 GN=trmJ PE=1 SV=1	0.586494
sp|P0ACL0|GLPR_ECOLI Glycerol-3-phosphate regulon repressor OS=Escherichia coli (strain K12) OX=83333 GN=glpR PE=1 SV=1	0.584811
sp|P0A6V8|GLK_ECOLI Glucokinase OS=Escherichia coli (strain K12) OX=83333 GN=glk PE=1 SV=1	0.58445
sp|P0AB28|YCED_ECOLI Large ribosomal RNA subunit accumulation protein YceD OS=Escherichia coli (strain K12) OX=83333 GN=yceD PE=2 SV=1	0.582816
sp|P0A8D0|NRDR_ECOLI Transcriptional repressor NrdR OS=Escherichia coli (strain K12) OX=83333 GN=nrdR PE=1 SV=1	0.582662
sp|P0A6Z1|HSCA_ECOLI Chaperone protein HscA OS=Escherichia coli (strain K12) OX=83333 GN=hscA PE=1 SV=1	0.581731
sp|P0ADU7|YQIB_ECOLI Uncharacterized protein YqiB OS=Escherichia coli (strain K12) OX=83333 GN=yqiB PE=4 SV=1	0.581379
sp|P0AF48|YJBQ_ECOLI UPF0047 protein YjbQ OS=Escherichia coli (strain K12) OX=83333 GN=yjbQ PE=3 SV=1	0.580476
sp|P76270|MSRC_ECOLI Free methionine-R-sulfoxide reductase OS=Escherichia coli (strain K12) OX=83333 GN=msrC PE=1 SV=2	0.579297
sp|P25553|ALDA_ECOLI Lactaldehyde dehydrogenase OS=Escherichia coli (strain K12) OX=83333 GN=aldA PE=1 SV=2	0.579006
sp|P0ADC6|LPTG_ECOLI Lipopolysaccharide export system permease protein LptG OS=Escherichia coli (strain K12) OX=83333 GN=lptG PE=1 SV=1	0.576685
sp|P37047|CDAR_ECOLI Carbohydrate diacid regulator OS=Escherichia coli (strain K12) OX=83333 GN=cdaR PE=1 SV=2	0.575394
sp|P0A8I1|YQGF_ECOLI Putative pre-16S rRNA nuclease OS=Escherichia coli (strain K12) OX=83333 GN=yqgF PE=1 SV=1	0.575303
sp|P0AEM6|FLIA_ECOLI RNA polymerase sigma factor FliA OS=Escherichia coli (strain K12) OX=83333 GN=fliA PE=1 SV=1	0.574968
sp|P37747|GLF_ECOLI UDP-galactopyranose mutase OS=Escherichia coli (strain K12) OX=83333 GN=glf PE=1 SV=1	0.573494
sp|P23893|GSA_ECOLI Glutamate-1-semialdehyde 2,1-aminomutase OS=Escherichia coli (strain K12) OX=83333 GN=hemL PE=1 SV=2	0.570868
sp|Q46857|DKGA_ECOLI 2,5-diketo-D-gluconic acid reductase A OS=Escherichia coli (strain K12) OX=83333 GN=dkgA PE=1 SV=3	0.569947
sp|P0ACP7|PURR_ECOLI HTH-type transcriptional repressor PurR OS=Escherichia coli (strain K12) OX=83333 GN=purR PE=1 SV=2	0.56991
sp|Q57261|TRUD_ECOLI tRNA pseudouridine synthase D OS=Escherichia coli (strain K12) OX=83333 GN=truD PE=1 SV=1	0.569736
sp|P0A7I7|RIBA_ECOLI GTP cyclohydrolase-2 OS=Escherichia coli (strain K12) OX=83333 GN=ribA PE=1 SV=1	0.56868
sp|P0A744|MSRA_ECOLI Peptide methionine sulfoxide reductase MsrA OS=Escherichia coli (strain K12) OX=83333 GN=msrA PE=1 SV=2	0.567223
sp|P0AGD7|SRP54_ECOLI Signal recognition particle protein OS=Escherichia coli (strain K12) OX=83333 GN=ffh PE=1 SV=1	0.564852
sp|P00393|NDH_ECOLI Type II NADH:quinone oxidoreductase OS=Escherichia coli (strain K12) OX=83333 GN=ndh PE=1 SV=2	0.563371
sp|P0AF24|NAGD_ECOLI Ribonucleotide monophosphatase NagD OS=Escherichia coli (strain K12) OX=83333 GN=nagD PE=1 SV=1	0.561007
sp|P24178|YFFB_ECOLI Protein YffB OS=Escherichia coli (strain K12) OX=83333 GN=yffB PE=1 SV=1	0.559644
sp|P25888|RHLE_ECOLI ATP-dependent RNA helicase RhlE OS=Escherichia coli (strain K12) OX=83333 GN=rhlE PE=1 SV=3	0.559105
sp|P04335|FRSA_ECOLI Esterase FrsA OS=Escherichia coli (strain K12) OX=83333 GN=frsA PE=1 SV=2	0.558077
sp|P65556|YFCD_ECOLI Uncharacterized Nudix hydrolase YfcD OS=Escherichia coli (strain K12) OX=83333 GN=yfcD PE=1 SV=1	0.55759
sp|P60390|RSMH_ECOLI Ribosomal RNA small subunit methyltransferase H OS=Escherichia coli (strain K12) OX=83333 GN=rsmH PE=1 SV=1	0.555797
sp|P0AFR4|YCIO_ECOLI Uncharacterized protein YciO OS=Escherichia coli (strain K12) OX=83333 GN=yciO PE=1 SV=1	0.554911
sp|P21889|SYD_ECOLI Aspartate--tRNA ligase OS=Escherichia coli (strain K12) OX=83333 GN=aspS PE=1 SV=1	0.554288
sp|P0ACW6|YDCH_ECOLI Uncharacterized protein YdcH OS=Escherichia coli (strain K12) OX=83333 GN=ydcH PE=4 SV=2	0.553572
sp|P0AF67|TSAE_ECOLI tRNA threonylcarbamoyladenosine biosynthesis protein TsaE OS=Escherichia coli (strain K12) OX=83333 GN=tsaE PE=1 SV=1	0.550391
sp|Q46871|YQJH_ECOLI NADPH-dependent ferric-chelate reductase OS=Escherichia coli (strain K12) OX=83333 GN=yqjH PE=1 SV=1	0.549535
sp|P0A8J2|DNAT_ECOLI Primosomal protein 1 OS=Escherichia coli (strain K12) OX=83333 GN=dnaT PE=1 SV=2	0.547244
sp|P36767|RDGC_ECOLI Recombination-associated protein RdgC OS=Escherichia coli (strain K12) OX=83333 GN=rdgC PE=1 SV=1	0.544863
sp|P51024|YAIL_ECOLI Uncharacterized protein YaiL OS=Escherichia coli (strain K12) OX=83333 GN=yaiL PE=4 SV=2	0.544688
sp|P0A6W9|GSH1_ECOLI Glutamate--cysteine ligase OS=Escherichia coli (strain K12) OX=83333 GN=gshA PE=1 SV=1	0.539624
sp|P75915|YCDY_ECOLI Chaperone protein YcdY OS=Escherichia coli (strain K12) OX=83333 GN=ycdY PE=1 SV=1	0.537952
sp|P60785|LEPA_ECOLI Elongation factor 4 OS=Escherichia coli (strain K12) OX=83333 GN=lepA PE=1 SV=1	0.536757
sp|P25437|FRMA_ECOLI S-(hydroxymethyl)glutathione dehydrogenase OS=Escherichia coli (strain K12) OX=83333 GN=frmA PE=1 SV=3	0.53662
sp|P0A6U5|RSMG_ECOLI Ribosomal RNA small subunit methyltransferase G OS=Escherichia coli (strain K12) OX=83333 GN=rsmG PE=1 SV=1	0.534794
sp|P0A9K7|PHOU_ECOLI Phosphate-specific transport system accessory protein PhoU OS=Escherichia coli (strain K12) OX=83333 GN=phoU PE=1 SV=1	0.53385
sp|P64588|YQJI_ECOLI Transcriptional regulator YqjI OS=Escherichia coli (strain K12) OX=83333 GN=yqjI PE=1 SV=1	0.531139
sp|P0A6U3|MNMG_ECOLI tRNA uridine 5-carboxymethylaminomethyl modification enzyme MnmG OS=Escherichia coli (strain K12) OX=83333 GN=mnmG PE=1 SV=1	0.530037
sp|P0ABF1|PCNB_ECOLI Poly(A) polymerase I OS=Escherichia coli (strain K12) OX=83333 GN=pcnB PE=1 SV=2	0.529764
sp|Q47208|FDRA_ECOLI Protein FdrA OS=Escherichia coli (strain K12) OX=83333 GN=fdrA PE=1 SV=1	0.529251
sp|P0AFC7|NUOB_ECOLI NADH-quinone oxidoreductase subunit B OS=Escherichia coli (strain K12) OX=83333 GN=nuoB PE=1 SV=1	0.526427
sp|P67338|YOAH_ECOLI UPF0181 protein YoaH OS=Escherichia coli (strain K12) OX=83333 GN=yoaH PE=3 SV=1	0.525313
sp|P69811|PTFAH_ECOLI Multiphosphoryl transfer protein OS=Escherichia coli (strain K12) OX=83333 GN=fruB PE=1 SV=1	0.524238
sp|P0A749|MURA_ECOLI UDP-N-acetylglucosamine 1-carboxyvinyltransferase OS=Escherichia coli (strain K12) OX=83333 GN=murA PE=1 SV=1	0.524029
sp|P0ADG7|IMDH_ECOLI Inosine-5-monophosphate dehydrogenase OS=Escherichia coli (strain K12) OX=83333 GN=guaB PE=1 SV=1	0.523578
sp|P52643|LDHD_ECOLI D-lactate dehydrogenase OS=Escherichia coli (strain K12) OX=83333 GN=ldhA PE=1 SV=1	0.5234
sp|P0C093|SLMA_ECOLI Nucleoid occlusion factor SlmA OS=Escherichia coli (strain K12) OX=83333 GN=slmA PE=1 SV=1	0.523195
sp|P0ACK5|DEOR_ECOLI Deoxyribose operon repressor OS=Escherichia coli (strain K12) OX=83333 GN=deoR PE=1 SV=1	0.521898
sp|P37613|PANZ_ECOLI PanD regulatory factor OS=Escherichia coli (strain K12) OX=83333 GN=panZ PE=1 SV=1	0.521631
sp|P0AGA2|SECY_ECOLI Protein translocase subunit SecY OS=Escherichia coli (strain K12) OX=83333 GN=secY PE=1 SV=1	0.521395
sp|P24193|HYPE_ECOLI Carbamoyl dehydratase HypE OS=Escherichia coli (strain K12) OX=83333 GN=hypE PE=1 SV=2	0.520204
sp|P23882|FMT_ECOLI Methionyl-tRNA formyltransferase OS=Escherichia coli (strain K12) OX=83333 GN=fmt PE=1 SV=4	0.51976
sp|P26646|ACUI_ECOLI Probable acrylyl-CoA reductase AcuI OS=Escherichia coli (strain K12) OX=83333 GN=acuI PE=1 SV=1	0.518195
sp|P76177|YDGH_ECOLI Protein YdgH OS=Escherichia coli (strain K12) OX=83333 GN=ydgH PE=1 SV=1	0.517212
sp|P68191|SRA_ECOLI Stationary-phase-induced ribosome-associated protein OS=Escherichia coli (strain K12) OX=83333 GN=sra PE=1 SV=1	0.516877
sp|P00959|SYM_ECOLI Methionine--tRNA ligase OS=Escherichia coli (strain K12) OX=83333 GN=metG PE=1 SV=2	0.516015
sp|P27298|OPDA_ECOLI Oligopeptidase A OS=Escherichia coli (strain K12) OX=83333 GN=prlC PE=3 SV=3	0.514167
sp|P0A9C5|GLN1B_ECOLI Glutamine synthetase OS=Escherichia coli (strain K12) OX=83333 GN=glnA PE=1 SV=2	0.511842
sp|P60560|GUAC_ECOLI GMP reductase OS=Escherichia coli (strain K12) OX=83333 GN=guaC PE=1 SV=1	0.511765
sp|P0AFS9|MEPM_ECOLI Murein DD-endopeptidase MepM OS=Escherichia coli (strain K12) OX=83333 GN=mepM PE=1 SV=1	0.511699
sp|P37744|RMLA1_ECOLI Glucose-1-phosphate thymidylyltransferase 1 OS=Escherichia coli (strain K12) OX=83333 GN=rfbA PE=1 SV=2	0.511458
sp|P33602|NUOG_ECOLI NADH-quinone oxidoreductase subunit G OS=Escherichia coli (strain K12) OX=83333 GN=nuoG PE=1 SV=4	0.509286
sp|P76014|DHAL_ECOLI PEP-dependent dihydroxyacetone kinase, ADP-binding subunit DhaL OS=Escherichia coli (strain K12) OX=83333 GN=dhaL PE=1 SV=3	0.507196
sp|P0A905|SLYB_ECOLI Outer membrane lipoprotein SlyB OS=Escherichia coli (strain K12) OX=83333 GN=slyB PE=2 SV=1	0.507087
sp|P05852|TSAD_ECOLI tRNA N6-adenosine threonylcarbamoyltransferase OS=Escherichia coli (strain K12) OX=83333 GN=tsaD PE=1 SV=2	0.506535
sp|P0ABA6|ATPG_ECOLI ATP synthase gamma chain OS=Escherichia coli (strain K12) OX=83333 GN=atpG PE=1 SV=1	0.506241
sp|P0A847|TGT_ECOLI Queuine tRNA-ribosyltransferase OS=Escherichia coli (strain K12) OX=83333 GN=tgt PE=1 SV=1	0.506214
sp|P37745|RMLC_ECOLI dTDP-4-dehydrorhamnose 3,5-epimerase OS=Escherichia coli (strain K12) OX=83333 GN=rfbC PE=1 SV=1	0.505512
sp|Q46868|UBIK_ECOLI Ubiquinone biosynthesis accessory factor UbiK OS=Escherichia coli (strain K12) OX=83333 GN=ubiK PE=1 SV=2	0.505038
sp|P27248|GCST_ECOLI Aminomethyltransferase OS=Escherichia coli (strain K12) OX=83333 GN=gcvT PE=1 SV=3	0.504565
sp|P0AGB0|SERB_ECOLI Phosphoserine phosphatase OS=Escherichia coli (strain K12) OX=83333 GN=serB PE=1 SV=1	0.503832
sp|P08192|FOLC_ECOLI Dihydrofolate synthase/folylpolyglutamate synthase OS=Escherichia coli (strain K12) OX=83333 GN=folC PE=1 SV=2	0.50368
sp|P76170|YNFB_ECOLI UPF0482 protein YnfB OS=Escherichia coli (strain K12) OX=83333 GN=ynfB PE=1 SV=1	0.500366
sp|P0A6L9|HSCB_ECOLI Co-chaperone protein HscB OS=Escherichia coli (strain K12) OX=83333 GN=hscB PE=1 SV=1	0.499703
sp|P28248|DCD_ECOLI dCTP deaminase OS=Escherichia coli (strain K12) OX=83333 GN=dcd PE=1 SV=1	0.497036
sp|P0A8C4|YGFB_ECOLI UPF0149 protein YgfB OS=Escherichia coli (strain K12) OX=83333 GN=ygfB PE=3 SV=1	0.496872
sp|P0AEL3|FEOA_ECOLI Fe(2+) transport protein A OS=Escherichia coli (strain K12) OX=83333 GN=feoA PE=1 SV=1	0.496428
sp|P27828|WECB_ECOLI UDP-N-acetylglucosamine 2-epimerase OS=Escherichia coli (strain K12) OX=83333 GN=wecB PE=1 SV=2	0.495217
sp|P0AGJ9|SYY_ECOLI Tyrosine--tRNA ligase OS=Escherichia coli (strain K12) OX=83333 GN=tyrS PE=1 SV=2	0.494708
sp|P39286|RSGA_ECOLI Small ribosomal subunit biogenesis GTPase RsgA OS=Escherichia coli (strain K12) OX=83333 GN=rsgA PE=1 SV=2	0.490656
sp|P45568|DXR_ECOLI 1-deoxy-D-xylulose 5-phosphate reductoisomerase OS=Escherichia coli (strain K12) OX=83333 GN=dxr PE=1 SV=2	0.489372
sp|P0AEE1|DCRB_ECOLI Protein DcrB OS=Escherichia coli (strain K12) OX=83333 GN=dcrB PE=3 SV=1	0.489147
sp|P36979|RLMN_ECOLI Dual-specificity RNA methyltransferase RlmN OS=Escherichia coli (strain K12) OX=83333 GN=rlmN PE=1 SV=1	0.488242
sp|P22188|MURE_ECOLI UDP-N-acetylmuramoyl-L-alanyl-D-glutamate--2,6-diaminopimelate ligase OS=Escherichia coli (strain K12) OX=83333 GN=murE PE=1 SV=2	0.486738
sp|P0AGG8|TLDD_ECOLI Metalloprotease TldD OS=Escherichia coli (strain K12) OX=83333 GN=tldD PE=1 SV=1	0.485353
sp|P30750|METN_ECOLI Methionine import ATP-binding protein MetN OS=Escherichia coli (strain K12) OX=83333 GN=metN PE=1 SV=4	0.485104
sp|P0A9J0|RNG_ECOLI Ribonuclease G OS=Escherichia coli (strain K12) OX=83333 GN=rng PE=1 SV=2	0.483608
sp|P0A9U3|YBIT_ECOLI Probable ATP-binding protein YbiT OS=Escherichia coli (strain K12) OX=83333 GN=ybiT PE=1 SV=1	0.483587
sp|P21420|NMPC_ECOLI Putative outer membrane porin protein NmpC OS=Escherichia coli (strain K12) OX=83333 GN=nmpC PE=5 SV=2	0.482518
sp|P0AAB6|GALF_ECOLI UTP--glucose-1-phosphate uridylyltransferase OS=Escherichia coli (strain K12) OX=83333 GN=galF PE=1 SV=1	0.481089
sp|P00864|CAPP_ECOLI Phosphoenolpyruvate carboxylase OS=Escherichia coli (strain K12) OX=83333 GN=ppc PE=1 SV=1	0.481071
sp|P45795|YRDB_ECOLI Uncharacterized protein YrdB OS=Escherichia coli (strain K12) OX=83333 GN=yrdB PE=4 SV=1	0.479674
sp|P0AFC3|NUOA_ECOLI NADH-quinone oxidoreductase subunit A OS=Escherichia coli (strain K12) OX=83333 GN=nuoA PE=3 SV=1	0.478469
sp|P24186|FOLD_ECOLI Bifunctional protein FolD OS=Escherichia coli (strain K12) OX=83333 GN=folD PE=1 SV=4	0.477962
sp|Q46856|YQHD_ECOLI Alcohol dehydrogenase YqhD OS=Escherichia coli (strain K12) OX=83333 GN=yqhD PE=1 SV=1	0.477068
sp|P67095|YFCE_ECOLI Phosphodiesterase YfcE OS=Escherichia coli (strain K12) OX=83333 GN=yfcE PE=1 SV=1	0.476792
sp|P16095|SDHL_ECOLI L-serine dehydratase 1 OS=Escherichia coli (strain K12) OX=83333 GN=sdaA PE=1 SV=3	0.47629
sp|P36999|RLMA_ECOLI 23S rRNA (guanine(745)-N(1))-methyltransferase OS=Escherichia coli (strain K12) OX=83333 GN=rlmA PE=1 SV=1	0.474849
sp|P07118|SYV_ECOLI Valine--tRNA ligase OS=Escherichia coli (strain K12) OX=83333 GN=valS PE=1 SV=2	0.473321
sp|P0A894|RAPZ_ECOLI RNase adapter protein RapZ OS=Escherichia coli (strain K12) OX=83333 GN=rapZ PE=1 SV=1	0.472887
sp|P0A759|NAGB_ECOLI Glucosamine-6-phosphate deaminase OS=Escherichia coli (strain K12) OX=83333 GN=nagB PE=1 SV=1	0.472453
sp|P15373|PRLF_ECOLI Antitoxin PrlF OS=Escherichia coli (strain K12) OX=83333 GN=prlF PE=1 SV=1	0.471851
sp|P77395|CNOX_ECOLI Chaperedoxin OS=Escherichia coli (strain K12) OX=83333 GN=cnoX PE=1 SV=2	0.471011
sp|P32680|YJAG_ECOLI Uncharacterized protein YjaG OS=Escherichia coli (strain K12) OX=83333 GN=yjaG PE=4 SV=1	0.46848
sp|P33195|GCSP_ECOLI Glycine dehydrogenase (decarboxylating) OS=Escherichia coli (strain K12) OX=83333 GN=gcvP PE=1 SV=3	0.467972
sp|P32162|YIIS_ECOLI UPF0381 protein YiiS OS=Escherichia coli (strain K12) OX=83333 GN=yiiS PE=1 SV=1	0.467568
sp|P18196|MINC_ECOLI Septum site-determining protein MinC OS=Escherichia coli (strain K12) OX=83333 GN=minC PE=1 SV=1	0.466578
sp|P32684|RLUF_ECOLI Dual-specificity RNA pseudouridine synthase RluF OS=Escherichia coli (strain K12) OX=83333 GN=rluF PE=1 SV=1	0.465206
sp|P28903|NRDD_ECOLI Anaerobic ribonucleoside-triphosphate reductase OS=Escherichia coli (strain K12) OX=83333 GN=nrdD PE=1 SV=2	0.464976
sp|P36928|YEGD_ECOLI Uncharacterized chaperone protein YegD OS=Escherichia coli (strain K12) OX=83333 GN=yegD PE=3 SV=2	0.461701
sp|P0A9H1|MUG_ECOLI G/U mismatch-specific DNA glycosylase OS=Escherichia coli (strain K12) OX=83333 GN=mug PE=1 SV=1	0.461426
sp|P0A8Z3|YBGC_ECOLI Acyl-CoA thioester hydrolase YbgC OS=Escherichia coli (strain K12) OX=83333 GN=ybgC PE=1 SV=1	0.456761
sp|P06992|RSMA_ECOLI Ribosomal RNA small subunit methyltransferase A OS=Escherichia coli (strain K12) OX=83333 GN=rsmA PE=1 SV=1	0.456591
sp|P76002|PLIG_ECOLI Inhibitor of g-type lysozyme OS=Escherichia coli (strain K12) OX=83333 GN=pliG PE=1 SV=1	0.455836
sp|P0AAT9|YBEL_ECOLI Uncharacterized protein YbeL OS=Escherichia coli (strain K12) OX=83333 GN=ybeL PE=4 SV=1	0.455381
sp|P0ADR6|RLMM_ECOLI Ribosomal RNA large subunit methyltransferase M OS=Escherichia coli (strain K12) OX=83333 GN=rlmM PE=1 SV=1	0.455069
sp|P0AAI3|FTSH_ECOLI ATP-dependent zinc metalloprotease FtsH OS=Escherichia coli (strain K12) OX=83333 GN=ftsH PE=1 SV=1	0.454075
sp|P0AD59|IVY_ECOLI Inhibitor of vertebrate lysozyme OS=Escherichia coli (strain K12) OX=83333 GN=ivy PE=1 SV=1	0.453666
sp|P0A6K1|DAPF_ECOLI Diaminopimelate epimerase OS=Escherichia coli (strain K12) OX=83333 GN=dapF PE=1 SV=1	0.452896
sp|P43672|UUP_ECOLI ATP-binding protein Uup OS=Escherichia coli (strain K12) OX=83333 GN=uup PE=1 SV=2	0.452761
sp|P52108|RSTA_ECOLI Transcriptional regulatory protein RstA OS=Escherichia coli (strain K12) OX=83333 GN=rstA PE=1 SV=2	0.451732
sp|P52061|IXTPA_ECOLI dITP/XTP pyrophosphatase OS=Escherichia coli (strain K12) OX=83333 GN=rdgB PE=1 SV=1	0.451466
sp|P61887|RMLA2_ECOLI Glucose-1-phosphate thymidylyltransferase 2 OS=Escherichia coli (strain K12) OX=83333 GN=rffH PE=1 SV=1	0.449869
sp|P21170|SPEA_ECOLI Biosynthetic arginine decarboxylase OS=Escherichia coli (strain K12) OX=83333 GN=speA PE=1 SV=2	0.449461
sp|P0AEY5|MDAB_ECOLI NADPH:quinone oxidoreductase MdaB OS=Escherichia coli (strain K12) OX=83333 GN=mdaB PE=1 SV=1	0.448876
sp|P0AEW9|K1PF_ECOLI 1-phosphofructokinase OS=Escherichia coli (strain K12) OX=83333 GN=fruK PE=3 SV=1	0.448137
sp|P21362|YCIF_ECOLI Protein YciF OS=Escherichia coli (strain K12) OX=83333 GN=yciF PE=1 SV=1	0.447059
sp|P0AGG4|THIO2_ECOLI Thioredoxin 2 OS=Escherichia coli (strain K12) OX=83333 GN=trxC PE=1 SV=1	0.446031
sp|P0A8W2|SLYA_ECOLI Transcriptional regulator SlyA OS=Escherichia coli (strain K12) OX=83333 GN=slyA PE=3 SV=1	0.445635
sp|P76290|CMOA_ECOLI Carboxy-S-adenosyl-L-methionine synthase OS=Escherichia coli (strain K12) OX=83333 GN=cmoA PE=1 SV=1	0.445066
sp|P0AGG2|TESB_ECOLI Acyl-CoA thioesterase 2 OS=Escherichia coli (strain K12) OX=83333 GN=tesB PE=1 SV=2	0.443927
sp|P0ACI0|ROB_ECOLI Right origin-binding protein OS=Escherichia coli (strain K12) OX=83333 GN=rob PE=1 SV=1	0.442658
sp|P32695|DUSA_ECOLI tRNA-dihydrouridine(20/20a) synthase OS=Escherichia coli (strain K12) OX=83333 GN=dusA PE=1 SV=4	0.442355
sp|P36680|ZAPD_ECOLI Cell division protein ZapD OS=Escherichia coli (strain K12) OX=83333 GN=zapD PE=1 SV=2	0.442286
sp|P28904|TREC_ECOLI Trehalose-6-phosphate hydrolase OS=Escherichia coli (strain K12) OX=83333 GN=treC PE=1 SV=3	0.438244
sp|P0A7E9|PYRH_ECOLI Uridylate kinase OS=Escherichia coli (strain K12) OX=83333 GN=pyrH PE=1 SV=2	0.437972
sp|P21513|RNE_ECOLI Ribonuclease E OS=Escherichia coli (strain K12) OX=83333 GN=rne PE=1 SV=6	0.436908
sp|P21645|LPXD_ECOLI UDP-3-O-(3-hydroxymyristoyl)glucosamine N-acyltransferase OS=Escherichia coli (strain K12) OX=83333 GN=lpxD PE=1 SV=2	0.435184
sp|P06968|DUT_ECOLI Deoxyuridine 5-triphosphate nucleotidohydrolase OS=Escherichia coli (strain K12) OX=83333 GN=dut PE=1 SV=2	0.434593
sp|P0A738|MOAC_ECOLI Cyclic pyranopterin monophosphate synthase OS=Escherichia coli (strain K12) OX=83333 GN=moaC PE=1 SV=2	0.432711
sp|P13035|GLPD_ECOLI Aerobic glycerol-3-phosphate dehydrogenase OS=Escherichia coli (strain K12) OX=83333 GN=glpD PE=1 SV=3	0.432119
sp|P0ABQ4|DYR_ECOLI Dihydrofolate reductase OS=Escherichia coli (strain K12) OX=83333 GN=folA PE=1 SV=1	0.431038
sp|P0AAV6|YBGS_ECOLI Uncharacterized protein YbgS OS=Escherichia coli (strain K12) OX=83333 GN=ybgS PE=3 SV=1	0.430815
sp|P06616|ERA_ECOLI GTPase Era OS=Escherichia coli (strain K12) OX=83333 GN=era PE=1 SV=2	0.430589
sp|P06971|FHUA_ECOLI Ferrichrome outer membrane transporter/phage receptor OS=Escherichia coli (strain K12) OX=83333 GN=fhuA PE=1 SV=2	0.429634
sp|P06987|HIS7_ECOLI Histidine biosynthesis bifunctional protein HisB OS=Escherichia coli (strain K12) OX=83333 GN=hisB PE=1 SV=1	0.428603
sp|P0A6T3|GAL1_ECOLI Galactokinase OS=Escherichia coli (strain K12) OX=83333 GN=galK PE=1 SV=2	0.428391
sp|P0C8J8|GATZ_ECOLI D-tagatose-1,6-bisphosphate aldolase subunit GatZ OS=Escherichia coli (strain K12) OX=83333 GN=gatZ PE=1 SV=1	0.427643
sp|P0A7J0|RIBB_ECOLI 3,4-dihydroxy-2-butanone 4-phosphate synthase OS=Escherichia coli (strain K12) OX=83333 GN=ribB PE=1 SV=1	0.427325
sp|P0AFZ3|SSPB_ECOLI Stringent starvation protein B OS=Escherichia coli (strain K12) OX=83333 GN=sspB PE=1 SV=1	0.427161
sp|P42632|TDCE_ECOLI PFL-like enzyme TdcE OS=Escherichia coli (strain K12) OX=83333 GN=tdcE PE=1 SV=2	0.42644
sp|P0A9J8|CMPDT_ECOLI Bifunctional chorismate mutase/prephenate dehydratase OS=Escherichia coli (strain K12) OX=83333 GN=pheA PE=1 SV=1	0.426303
sp|P0A6L2|DAPA_ECOLI 4-hydroxy-tetrahydrodipicolinate synthase OS=Escherichia coli (strain K12) OX=83333 GN=dapA PE=1 SV=1	0.425747
sp|P0ABC3|HFLC_ECOLI Modulator of FtsH protease HflC OS=Escherichia coli (strain K12) OX=83333 GN=hflC PE=1 SV=1	0.425105
sp|P75849|GLO22_ECOLI Hydroxyacylglutathione hydrolase GloC OS=Escherichia coli (strain K12) OX=83333 GN=gloC PE=1 SV=1	0.425017
sp|P24203|YJIA_ECOLI P-loop guanosine triphosphatase YjiA OS=Escherichia coli (strain K12) OX=83333 GN=yjiA PE=1 SV=3	0.424259
sp|P0A7F9|QUEA_ECOLI S-adenosylmethionine:tRNA ribosyltransferase-isomerase OS=Escherichia coli (strain K12) OX=83333 GN=queA PE=1 SV=1	0.423804
sp|P0AEZ9|MOAB_ECOLI Molybdenum cofactor biosynthesis protein B OS=Escherichia coli (strain K12) OX=83333 GN=moaB PE=1 SV=2	0.423428
sp|P0ADV1|LPTA_ECOLI Lipopolysaccharide export system protein LptA OS=Escherichia coli (strain K12) OX=83333 GN=lptA PE=1 SV=1	0.423132
sp|P45470|YHBO_ECOLI Protein/nucleic acid deglycase 2 OS=Escherichia coli (strain K12) OX=83333 GN=yhbO PE=1 SV=2	0.422904
sp|P08997|MASY_ECOLI Malate synthase A OS=Escherichia coli (strain K12) OX=83333 GN=aceB PE=1 SV=1	0.421736
sp|P0ABU7|EXBB_ECOLI Biopolymer transport protein ExbB OS=Escherichia coli (strain K12) OX=83333 GN=exbB PE=1 SV=1	0.421654
sp|P0AAB8|USPD_ECOLI Universal stress protein D OS=Escherichia coli (strain K12) OX=83333 GN=uspD PE=2 SV=1	0.420727
sp|P0A873|TRMD_ECOLI tRNA (guanine-N(1)-)-methyltransferase OS=Escherichia coli (strain K12) OX=83333 GN=trmD PE=1 SV=1	0.418732
sp|P17993|UBIG_ECOLI Ubiquinone biosynthesis O-methyltransferase OS=Escherichia coli (strain K12) OX=83333 GN=ubiG PE=1 SV=1	0.418382
sp|P39173|YEAD_ECOLI Putative glucose-6-phosphate 1-epimerase OS=Escherichia coli (strain K12) OX=83333 GN=yeaD PE=1 SV=2	0.416648
sp|P16456|SELD_ECOLI Selenide, water dikinase OS=Escherichia coli (strain K12) OX=83333 GN=selD PE=1 SV=1	0.416481
sp|P0A7B5|PROB_ECOLI Glutamate 5-kinase OS=Escherichia coli (strain K12) OX=83333 GN=proB PE=1 SV=1	0.412164
sp|Q46920|QUEF_ECOLI NADPH-dependent 7-cyano-7-deazaguanine reductase OS=Escherichia coli (strain K12) OX=83333 GN=queF PE=1 SV=1	0.411703
sp|P0ABA4|ATPD_ECOLI ATP synthase subunit delta OS=Escherichia coli (strain K12) OX=83333 GN=atpH PE=1 SV=1	0.409683
sp|P0A9C3|GALM_ECOLI Aldose 1-epimerase OS=Escherichia coli (strain K12) OX=83333 GN=galM PE=1 SV=1	0.408291
sp|P60340|TRUB_ECOLI tRNA pseudouridine synthase B OS=Escherichia coli (strain K12) OX=83333 GN=truB PE=1 SV=1	0.406708
sp|P0A6J5|DADA_ECOLI D-amino acid dehydrogenase OS=Escherichia coli (strain K12) OX=83333 GN=dadA PE=1 SV=1	0.403727
sp|P04982|RBSD_ECOLI D-ribose pyranase OS=Escherichia coli (strain K12) OX=83333 GN=rbsD PE=1 SV=3	0.403142
sp|P0ABV2|EXBD_ECOLI Biopolymer transport protein ExbD OS=Escherichia coli (strain K12) OX=83333 GN=exbD PE=1 SV=1	0.402904
sp|P36929|RSMB_ECOLI Ribosomal RNA small subunit methyltransferase B OS=Escherichia coli (strain K12) OX=83333 GN=rsmB PE=1 SV=2	0.401941
sp|P0A725|LPXC_ECOLI UDP-3-O-acyl-N-acetylglucosamine deacetylase OS=Escherichia coli (strain K12) OX=83333 GN=lpxC PE=1 SV=1	0.401133
sp|P0C0V0|DEGP_ECOLI Periplasmic serine endoprotease DegP OS=Escherichia coli (strain K12) OX=83333 GN=degP PE=1 SV=1	0.399845
sp|P09155|RND_ECOLI Ribonuclease D OS=Escherichia coli (strain K12) OX=83333 GN=rnd PE=1 SV=1	0.399649
sp|P00509|AAT_ECOLI Aspartate aminotransferase OS=Escherichia coli (strain K12) OX=83333 GN=aspC PE=1 SV=1	0.398001
sp|P0A6I3|COAA_ECOLI Pantothenate kinase OS=Escherichia coli (strain K12) OX=83333 GN=coaA PE=1 SV=1	0.397231
sp|P69786|PTGCB_ECOLI PTS system glucose-specific EIICB component OS=Escherichia coli (strain K12) OX=83333 GN=ptsG PE=1 SV=1	0.396512
sp|P75876|RLMI_ECOLI Ribosomal RNA large subunit methyltransferase I OS=Escherichia coli (strain K12) OX=83333 GN=rlmI PE=1 SV=2	0.394917
sp|P23003|TRMA_ECOLI tRNA/tmRNA (uracil-C(5))-methyltransferase OS=Escherichia coli (strain K12) OX=83333 GN=trmA PE=1 SV=1	0.394059
sp|P64554|QUEE_ECOLI 7-carboxy-7-deazaguanine synthase OS=Escherichia coli (strain K12) OX=83333 GN=queE PE=3 SV=1	0.393894
sp|P0A9T4|TAS_ECOLI Protein tas OS=Escherichia coli (strain K12) OX=83333 GN=tas PE=1 SV=1	0.392516
sp|P64534|RCNB_ECOLI Nickel/cobalt homeostasis protein RcnB OS=Escherichia coli (strain K12) OX=83333 GN=rcnB PE=1 SV=1	0.39156
sp|P0ACP1|CRA_ECOLI Catabolite repressor/activator OS=Escherichia coli (strain K12) OX=83333 GN=cra PE=1 SV=1	0.390302
sp|P0ACL9|PDHR_ECOLI Pyruvate dehydrogenase complex repressor OS=Escherichia coli (strain K12) OX=83333 GN=pdhR PE=1 SV=1	0.390105
sp|P0AD10|YECJ_ECOLI Uncharacterized protein YecJ OS=Escherichia coli (strain K12) OX=83333 GN=yecJ PE=4 SV=1	0.390097
sp|P52060|YGGU_ECOLI UPF0235 protein YggU OS=Escherichia coli (strain K12) OX=83333 GN=yggU PE=3 SV=2	0.389567
sp|P33570|TKT2_ECOLI Transketolase 2 OS=Escherichia coli (strain K12) OX=83333 GN=tktB PE=1 SV=1	0.389252
sp|P08244|PYRF_ECOLI Orotidine 5-phosphate decarboxylase OS=Escherichia coli (strain K12) OX=83333 GN=pyrF PE=1 SV=1	0.388112
sp|P0A6D0|ARGR_ECOLI Arginine repressor OS=Escherichia coli (strain K12) OX=83333 GN=argR PE=1 SV=1	0.387079
sp|P08957|T1MK_ECOLI Type I restriction enzyme EcoKI M protein OS=Escherichia coli (strain K12) OX=83333 GN=hsdM PE=1 SV=1	0.385988
sp|P75838|YCAO_ECOLI Ribosomal protein S12 methylthiotransferase accessory factor YcaO OS=Escherichia coli (strain K12) OX=83333 GN=ycaO PE=1 SV=2	0.384933
sp|P14175|PROV_ECOLI Glycine betaine/proline betaine transport system ATP-binding protein ProV OS=Escherichia coli (strain K12) OX=83333 GN=proV PE=1 SV=1	0.384689
sp|P0C058|IBPB_ECOLI Small heat shock protein IbpB OS=Escherichia coli (strain K12) OX=83333 GN=ibpB PE=1 SV=1	0.384601
sp|P0AB91|AROG_ECOLI Phospho-2-dehydro-3-deoxyheptonate aldolase, Phe-sensitive OS=Escherichia coli (strain K12) OX=83333 GN=aroG PE=1 SV=1	0.38445
sp|P13024|FDHE_ECOLI Protein FdhE OS=Escherichia coli (strain K12) OX=83333 GN=fdhE PE=1 SV=2	0.382559
sp|P06999|PFKB_ECOLI ATP-dependent 6-phosphofructokinase isozyme 2 OS=Escherichia coli (strain K12) OX=83333 GN=pfkB PE=1 SV=2	0.381917
sp|P23839|YICC_ECOLI UPF0701 protein YicC OS=Escherichia coli (strain K12) OX=83333 GN=yicC PE=1 SV=2	0.380461
sp|P02930|TOLC_ECOLI Outer membrane protein TolC OS=Escherichia coli (strain K12) OX=83333 GN=tolC PE=1 SV=3	0.380305
sp|P25516|ACNA_ECOLI Aconitate hydratase A OS=Escherichia coli (strain K12) OX=83333 GN=acnA PE=1 SV=3	0.376137
sp|P64540|YFCL_ECOLI Uncharacterized protein YfcL OS=Escherichia coli (strain K12) OX=83333 GN=yfcL PE=4 SV=1	0.376048
sp|P0AG93|SECF_ECOLI Protein translocase subunit SecF OS=Escherichia coli (strain K12) OX=83333 GN=secF PE=1 SV=1	0.376017
sp|P0AEG6|DSBC_ECOLI Thiol:disulfide interchange protein DsbC OS=Escherichia coli (strain K12) OX=83333 GN=dsbC PE=1 SV=1	0.375975
sp|P0A8F8|UVRB_ECOLI UvrABC system protein B OS=Escherichia coli (strain K12) OX=83333 GN=uvrB PE=1 SV=2	0.374401
sp|P0A8Z0|YCIA_ECOLI Acyl-CoA thioester hydrolase YciA OS=Escherichia coli (strain K12) OX=83333 GN=yciA PE=3 SV=1	0.373655
sp|P45955|CPOB_ECOLI Cell division coordinator CpoB OS=Escherichia coli (strain K12) OX=83333 GN=cpoB PE=1 SV=2	0.371899
sp|P60595|HIS5_ECOLI Imidazole glycerol phosphate synthase subunit HisH OS=Escherichia coli (strain K12) OX=83333 GN=hisH PE=1 SV=1	0.371723
sp|P0AFI2|PARC_ECOLI DNA topoisomerase 4 subunit A OS=Escherichia coli (strain K12) OX=83333 GN=parC PE=1 SV=1	0.371461
sp|P22259|PCKA_ECOLI Phosphoenolpyruvate carboxykinase (ATP) OS=Escherichia coli (strain K12) OX=83333 GN=pckA PE=1 SV=2	0.370867
sp|P0A7A5|PIMT_ECOLI Protein-L-isoaspartate O-methyltransferase OS=Escherichia coli (strain K12) OX=83333 GN=pcm PE=1 SV=2	0.37061
sp|P18843|NADE_ECOLI NH(3)-dependent NAD(+) synthetase OS=Escherichia coli (strain K12) OX=83333 GN=nadE PE=1 SV=2	0.369707
sp|P0AD05|YECA_ECOLI Uncharacterized protein YecA OS=Escherichia coli (strain K12) OX=83333 GN=yecA PE=4 SV=1	0.368532
sp|P0AFD6|NUOI_ECOLI NADH-quinone oxidoreductase subunit I OS=Escherichia coli (strain K12) OX=83333 GN=nuoI PE=1 SV=1	0.367907
sp|P31979|NUOF_ECOLI NADH-quinone oxidoreductase subunit F OS=Escherichia coli (strain K12) OX=83333 GN=nuoF PE=1 SV=3	0.365223
sp|P63228|GMHBB_ECOLI D-glycero-beta-D-manno-heptose-1,7-bisphosphate 7-phosphatase OS=Escherichia coli (strain K12) OX=83333 GN=gmhB PE=1 SV=1	0.364436
sp|P31663|PANC_ECOLI Pantothenate synthetase OS=Escherichia coli (strain K12) OX=83333 GN=panC PE=1 SV=1	0.363813
sp|P33920|NDPA_ECOLI Nucleoid-associated protein YejK OS=Escherichia coli (strain K12) OX=83333 GN=yejK PE=1 SV=3	0.360492
sp|P63417|YHBS_ECOLI Uncharacterized N-acetyltransferase YhbS OS=Escherichia coli (strain K12) OX=83333 GN=yhbS PE=3 SV=1	0.358993
sp|P04949|FLIC_ECOLI Flagellin OS=Escherichia coli (strain K12) OX=83333 GN=fliC PE=1 SV=2	0.358121
sp|P00934|THRC_ECOLI Threonine synthase OS=Escherichia coli (strain K12) OX=83333 GN=thrC PE=1 SV=1	0.355576
sp|P09158|SPEE_ECOLI Polyamine aminopropyltransferase OS=Escherichia coli (strain K12) OX=83333 GN=speE PE=1 SV=2	0.355479
sp|P0ADR8|PPNN_ECOLI Pyrimidine/purine nucleotide 5-monophosphate nucleosidase OS=Escherichia coli (strain K12) OX=83333 GN=ppnN PE=1 SV=1	0.355324
sp|P76372|WZZB_ECOLI Chain length determinant protein OS=Escherichia coli (strain K12) OX=83333 GN=wzzB PE=1 SV=2	0.355022
sp|P69874|POTA_ECOLI Spermidine/putrescine import ATP-binding protein PotA OS=Escherichia coli (strain K12) OX=83333 GN=potA PE=1 SV=1	0.353093
sp|P67603|AC4CH_ECOLI N(4)-acetylcytidine amidohydrolase OS=Escherichia coli (strain K12) OX=83333 GN=yqfB PE=1 SV=1	0.352075
sp|P0A908|MIPA_ECOLI MltA-interacting protein OS=Escherichia coli (strain K12) OX=83333 GN=mipA PE=1 SV=1	0.348717
sp|P0AED7|DAPE_ECOLI Succinyl-diaminopimelate desuccinylase OS=Escherichia coli (strain K12) OX=83333 GN=dapE PE=1 SV=1	0.348538
sp|P0AG40|RIBF_ECOLI Bifunctional riboflavin kinase/FMN adenylyltransferase OS=Escherichia coli (strain K12) OX=83333 GN=ribF PE=1 SV=1	0.348473
sp|P77434|ALAC_ECOLI Glutamate-pyruvate aminotransferase AlaC OS=Escherichia coli (strain K12) OX=83333 GN=alaC PE=1 SV=1	0.347122
sp|P22106|ASNB_ECOLI Asparagine synthetase B [glutamine-hydrolyzing] OS=Escherichia coli (strain K12) OX=83333 GN=asnB PE=1 SV=3	0.346364
sp|P37903|USPF_ECOLI Universal stress protein F OS=Escherichia coli (strain K12) OX=83333 GN=uspF PE=1 SV=2	0.346184
sp|P05707|SRLD_ECOLI Sorbitol-6-phosphate 2-dehydrogenase OS=Escherichia coli (strain K12) OX=83333 GN=srlD PE=1 SV=2	0.345481
sp|P63389|YHES_ECOLI Probable ATP-binding protein YheS OS=Escherichia coli (strain K12) OX=83333 GN=yheS PE=1 SV=1	0.343821
sp|P0ABQ0|COABC_ECOLI Coenzyme A biosynthesis bifunctional protein CoaBC OS=Escherichia coli (strain K12) OX=83333 GN=coaBC PE=1 SV=2	0.343786
sp|P69831|PTKC_ECOLI PTS system galactitol-specific EIIC component OS=Escherichia coli (strain K12) OX=83333 GN=gatC PE=1 SV=1	0.341713
sp|P0A7A2|GPMB_ECOLI Probable phosphoglycerate mutase GpmB OS=Escherichia coli (strain K12) OX=83333 GN=gpmB PE=3 SV=1	0.341493
sp|P33232|LLDD_ECOLI L-lactate dehydrogenase OS=Escherichia coli (strain K12) OX=83333 GN=lldD PE=1 SV=1	0.341371
sp|P0A9V1|LPTB_ECOLI Lipopolysaccharide export system ATP-binding protein LptB OS=Escherichia coli (strain K12) OX=83333 GN=lptB PE=1 SV=2	0.340207
sp|P0A867|TALA_ECOLI Transaldolase A OS=Escherichia coli (strain K12) OX=83333 GN=talA PE=3 SV=1	0.338203
sp|P39172|ZNUA_ECOLI High-affinity zinc uptake system protein ZnuA OS=Escherichia coli (strain K12) OX=83333 GN=znuA PE=1 SV=4	0.334656
sp|P75691|YAHK_ECOLI Aldehyde reductase YahK OS=Escherichia coli (strain K12) OX=83333 GN=yahK PE=1 SV=1	0.334452
sp|P0ABH9|CLPA_ECOLI ATP-dependent Clp protease ATP-binding subunit ClpA OS=Escherichia coli (strain K12) OX=83333 GN=clpA PE=1 SV=1	0.330302
sp|P76034|YCIT_ECOLI Uncharacterized HTH-type transcriptional regulator YciT OS=Escherichia coli (strain K12) OX=83333 GN=yciT PE=4 SV=1	0.330142
sp|P77552|YDHQ_ECOLI Uncharacterized protein YdhQ OS=Escherichia coli (strain K12) OX=83333 GN=ydhQ PE=4 SV=1	0.329747
sp|P05042|FUMC_ECOLI Fumarate hydratase class II OS=Escherichia coli (strain K12) OX=83333 GN=fumC PE=1 SV=1	0.329396
sp|P36672|PTTBC_ECOLI PTS system trehalose-specific EIIBC component OS=Escherichia coli (strain K12) OX=83333 GN=treB PE=1 SV=4	0.327369
sp|P0AG90|SECD_ECOLI Protein translocase subunit SecD OS=Escherichia coli (strain K12) OX=83333 GN=secD PE=1 SV=1	0.325477
sp|P0A998|FTNA_ECOLI Bacterial non-heme ferritin OS=Escherichia coli (strain K12) OX=83333 GN=ftnA PE=1 SV=1	0.325214
sp|P0AEE5|DGAL_ECOLI D-galactose-binding periplasmic protein OS=Escherichia coli (strain K12) OX=83333 GN=mglB PE=1 SV=1	0.324672
sp|P32144|CSQR_ECOLI HTH-type transcriptional repressor CsqR OS=Escherichia coli (strain K12) OX=83333 GN=csqR PE=1 SV=2	0.324561
sp|P0A884|TYSY_ECOLI Thymidylate synthase OS=Escherichia coli (strain K12) OX=83333 GN=thyA PE=1 SV=1	0.324061
sp|P30749|MOAE_ECOLI Molybdopterin synthase catalytic subunit OS=Escherichia coli (strain K12) OX=83333 GN=moaE PE=1 SV=3	0.324016
sp|Q47146|FADE_ECOLI Acyl-coenzyme A dehydrogenase OS=Escherichia coli (strain K12) OX=83333 GN=fadE PE=2 SV=2	0.32376
sp|P0A7H6|RECR_ECOLI Recombination protein RecR OS=Escherichia coli (strain K12) OX=83333 GN=recR PE=1 SV=1	0.323481
sp|P0A903|BAMC_ECOLI Outer membrane protein assembly factor BamC OS=Escherichia coli (strain K12) OX=83333 GN=bamC PE=1 SV=1	0.322851
sp|P39406|RSMC_ECOLI Ribosomal RNA small subunit methyltransferase C OS=Escherichia coli (strain K12) OX=83333 GN=rsmC PE=1 SV=3	0.321788
sp|P0A9G8|MODE_ECOLI DNA-binding transcriptional dual regulator ModE OS=Escherichia coli (strain K12) OX=83333 GN=modE PE=1 SV=1	0.318057
sp|P27833|WECE_ECOLI dTDP-4-amino-4,6-dideoxygalactose transaminase OS=Escherichia coli (strain K12) OX=83333 GN=wecE PE=1 SV=2	0.317028
sp|P02929|TONB_ECOLI Protein TonB OS=Escherichia coli (strain K12) OX=83333 GN=tonB PE=1 SV=2	0.316341
sp|P0AEW6|INGK_ECOLI Guanosine-inosine kinase OS=Escherichia coli (strain K12) OX=83333 GN=gsk PE=1 SV=1	0.315688
sp|P0AF63|NSRR_ECOLI HTH-type transcriptional repressor NsrR OS=Escherichia coli (strain K12) OX=83333 GN=nsrR PE=3 SV=1	0.313584
sp|P77488|DXS_ECOLI 1-deoxy-D-xylulose-5-phosphate synthase OS=Escherichia coli (strain K12) OX=83333 GN=dxs PE=1 SV=3	0.311945
sp|P29131|FTSN_ECOLI Cell division protein FtsN OS=Escherichia coli (strain K12) OX=83333 GN=ftsN PE=1 SV=3	0.311364
sp|P0A7D7|PUR7_ECOLI Phosphoribosylaminoimidazole-succinocarboxamide synthase OS=Escherichia coli (strain K12) OX=83333 GN=purC PE=1 SV=1	0.310664
sp|P17952|MURC_ECOLI UDP-N-acetylmuramate--L-alanine ligase OS=Escherichia coli (strain K12) OX=83333 GN=murC PE=1 SV=2	0.310401
sp|P0AB38|LPOB_ECOLI Penicillin-binding protein activator LpoB OS=Escherichia coli (strain K12) OX=83333 GN=lpoB PE=1 SV=1	0.310068
sp|P00561|AK1H_ECOLI Bifunctional aspartokinase/homoserine dehydrogenase 1 OS=Escherichia coli (strain K12) OX=83333 GN=thrA PE=1 SV=2	0.310017
sp|P0AF20|NAGC_ECOLI N-acetylglucosamine repressor OS=Escherichia coli (strain K12) OX=83333 GN=nagC PE=2 SV=1	0.308132
sp|P0A7F6|SPED_ECOLI S-adenosylmethionine decarboxylase proenzyme OS=Escherichia coli (strain K12) OX=83333 GN=speD PE=1 SV=1	0.306025
sp|P31802|NARP_ECOLI Nitrate/nitrite response regulator protein NarP OS=Escherichia coli (strain K12) OX=83333 GN=narP PE=3 SV=1	0.304852
sp|P0A794|PDXJ_ECOLI Pyridoxine 5-phosphate synthase OS=Escherichia coli (strain K12) OX=83333 GN=pdxJ PE=1 SV=2	0.301691
sp|P39160|UXUB_ECOLI D-mannonate oxidoreductase OS=Escherichia coli (strain K12) OX=83333 GN=uxuB PE=3 SV=1	0.299475
sp|P00968|CARB_ECOLI Carbamoyl-phosphate synthase large chain OS=Escherichia coli (strain K12) OX=83333 GN=carB PE=1 SV=2	0.29834
sp|P0A9T6|YBAQ_ECOLI Uncharacterized HTH-type transcriptional regulator YbaQ OS=Escherichia coli (strain K12) OX=83333 GN=ybaQ PE=1 SV=1	0.298316
sp|P07862|DDLB_ECOLI D-alanine--D-alanine ligase B OS=Escherichia coli (strain K12) OX=83333 GN=ddlB PE=1 SV=3	0.29744
sp|P0A840|SURE_ECOLI 5/3-nucleotidase SurE OS=Escherichia coli (strain K12) OX=83333 GN=surE PE=1 SV=1	0.297189
sp|P0AEQ3|GLNH_ECOLI Glutamine-binding periplasmic protein OS=Escherichia coli (strain K12) OX=83333 GN=glnH PE=1 SV=1	0.29705
sp|P27550|ACSA_ECOLI Acetyl-coenzyme A synthetase OS=Escherichia coli (strain K12) OX=83333 GN=acs PE=1 SV=2	0.29634
sp|P76576|YFGM_ECOLI Ancillary SecYEG translocon subunit OS=Escherichia coli (strain K12) OX=83333 GN=yfgM PE=1 SV=1	0.295033
sp|P0AB83|END3_ECOLI Endonuclease III OS=Escherichia coli (strain K12) OX=83333 GN=nth PE=1 SV=1	0.293384
sp|P0ADK0|YIAF_ECOLI Uncharacterized protein YiaF OS=Escherichia coli (strain K12) OX=83333 GN=yiaF PE=4 SV=2	0.288982
sp|P0AB89|PUR8_ECOLI Adenylosuccinate lyase OS=Escherichia coli (strain K12) OX=83333 GN=purB PE=1 SV=1	0.288256
sp|P0AAZ4|RARA_ECOLI Replication-associated recombination protein A OS=Escherichia coli (strain K12) OX=83333 GN=rarA PE=1 SV=1	0.287891
sp|P0AED5|UVRY_ECOLI Response regulator UvrY OS=Escherichia coli (strain K12) OX=83333 GN=uvrY PE=1 SV=1	0.287618
sp|P25539|RIBD_ECOLI Riboflavin biosynthesis protein RibD OS=Escherichia coli (strain K12) OX=83333 GN=ribD PE=1 SV=1	0.285582
sp|P78061|PUUA_ECOLI Gamma-glutamylputrescine synthetase PuuA OS=Escherichia coli (strain K12) OX=83333 GN=puuA PE=1 SV=2	0.28486
sp|P20083|PARE_ECOLI DNA topoisomerase 4 subunit B OS=Escherichia coli (strain K12) OX=83333 GN=parE PE=1 SV=3	0.282328
sp|P15977|MALQ_ECOLI 4-alpha-glucanotransferase OS=Escherichia coli (strain K12) OX=83333 GN=malQ PE=1 SV=2	0.282278
sp|P30011|NADC_ECOLI Nicotinate-nucleotide pyrophosphorylase [carboxylating] OS=Escherichia coli (strain K12) OX=83333 GN=nadC PE=3 SV=7	0.281818
sp|P14900|MURD_ECOLI UDP-N-acetylmuramoylalanine--D-glutamate ligase OS=Escherichia coli (strain K12) OX=83333 GN=murD PE=1 SV=3	0.281714
sp|P0AGI8|TRKA_ECOLI Trk system potassium uptake protein TrkA OS=Escherichia coli (strain K12) OX=83333 GN=trkA PE=1 SV=1	0.281014
sp|P33599|NUOCD_ECOLI NADH-quinone oxidoreductase subunit C/D OS=Escherichia coli (strain K12) OX=83333 GN=nuoC PE=1 SV=3	0.279576
sp|P45748|TSAC_ECOLI Threonylcarbamoyl-AMP synthase OS=Escherichia coli (strain K12) OX=83333 GN=tsaC PE=1 SV=2	0.279418
sp|P0AET8|HDHA_ECOLI 7alpha-hydroxysteroid dehydrogenase OS=Escherichia coli (strain K12) OX=83333 GN=hdhA PE=1 SV=1	0.27695
sp|P36938|PGM_ECOLI Phosphoglucomutase OS=Escherichia coli (strain K12) OX=83333 GN=pgm PE=1 SV=1	0.274688
sp|P32131|HEMN_ECOLI Oxygen-independent coproporphyrinogen III oxidase OS=Escherichia coli (strain K12) OX=83333 GN=hemN PE=1 SV=4	0.271372
sp|P36566|CMOM_ECOLI tRNA 5-carboxymethoxyuridine methyltransferase OS=Escherichia coli (strain K12) OX=83333 GN=cmoM PE=1 SV=2	0.266538
sp|P04825|AMPN_ECOLI Aminopeptidase N OS=Escherichia coli (strain K12) OX=83333 GN=pepN PE=1 SV=2	0.266204
sp|P0AED9|DCM_ECOLI DNA-cytosine methyltransferase OS=Escherichia coli (strain K12) OX=83333 GN=dcm PE=1 SV=1	0.265689
sp|P0A948|RIMJ_ECOLI [Ribosomal protein S5]-alanine N-acetyltransferase OS=Escherichia coli (strain K12) OX=83333 GN=rimJ PE=1 SV=1	0.265075
sp|P67087|RSMI_ECOLI Ribosomal RNA small subunit methyltransferase I OS=Escherichia coli (strain K12) OX=83333 GN=rsmI PE=1 SV=1	0.264097
sp|P00963|ASNA_ECOLI Aspartate--ammonia ligase OS=Escherichia coli (strain K12) OX=83333 GN=asnA PE=1 SV=1	0.261669
sp|P0CG19|RNPH_ECOLI Truncated inactive ribonuclease PH OS=Escherichia coli (strain K12) OX=83333 GN=rph PE=1 SV=1	0.260957
sp|P03018|UVRD_ECOLI DNA helicase II OS=Escherichia coli (strain K12) OX=83333 GN=uvrD PE=1 SV=1	0.259534
sp|P0A7C2|LEXA_ECOLI LexA repressor OS=Escherichia coli (strain K12) OX=83333 GN=lexA PE=1 SV=1	0.259418
sp|P42616|YQJC_ECOLI Protein YqjC OS=Escherichia coli (strain K12) OX=83333 GN=yqjC PE=1 SV=3	0.259396
sp|P11557|DAMX_ECOLI Cell division protein DamX OS=Escherichia coli (strain K12) OX=83333 GN=damX PE=1 SV=2	0.259011
sp|P77737|OPPF_ECOLI Oligopeptide transport ATP-binding protein OppF OS=Escherichia coli (strain K12) OX=83333 GN=oppF PE=3 SV=1	0.256765
sp|P11875|SYR_ECOLI Arginine--tRNA ligase OS=Escherichia coli (strain K12) OX=83333 GN=argS PE=1 SV=1	0.255294
sp|P37773|MPL_ECOLI UDP-N-acetylmuramate--L-alanyl-gamma-D-glutamyl-meso-2,6-diaminoheptandioate ligase OS=Escherichia coli (strain K12) OX=83333 GN=mpl PE=1 SV=3	0.255024
sp|P27838|CYAY_ECOLI Iron-sulfur cluster assembly protein CyaY OS=Escherichia coli (strain K12) OX=83333 GN=cyaY PE=1 SV=1	0.254953
sp|P0ABR5|HCAE_ECOLI 3-phenylpropionate/cinnamic acid dioxygenase subunit alpha OS=Escherichia coli (strain K12) OX=83333 GN=hcaE PE=1 SV=1	0.254905
sp|P13033|GLPB_ECOLI Anaerobic glycerol-3-phosphate dehydrogenase subunit B OS=Escherichia coli (strain K12) OX=83333 GN=glpB PE=1 SV=1	0.25444
sp|P0AB98|ATP6_ECOLI ATP synthase subunit a OS=Escherichia coli (strain K12) OX=83333 GN=atpB PE=1 SV=1	0.252914
sp|P0A8Y5|YIDA_ECOLI Sugar phosphatase YidA OS=Escherichia coli (strain K12) OX=83333 GN=yidA PE=1 SV=1	0.251411
sp|P0AB12|YCCF_ECOLI Inner membrane protein YccF OS=Escherichia coli (strain K12) OX=83333 GN=yccF PE=1 SV=1	0.251164
sp|P10121|FTSY_ECOLI Signal recognition particle receptor FtsY OS=Escherichia coli (strain K12) OX=83333 GN=ftsY PE=1 SV=1	0.250135
sp|P76231|YEAC_ECOLI Uncharacterized protein YeaC OS=Escherichia coli (strain K12) OX=83333 GN=yeaC PE=4 SV=2	0.248523
sp|P64624|YHEO_ECOLI Uncharacterized protein YheO OS=Escherichia coli (strain K12) OX=83333 GN=yheO PE=4 SV=1	0.245611
sp|P77522|SUFB_ECOLI FeS cluster assembly protein SufB OS=Escherichia coli (strain K12) OX=83333 GN=sufB PE=1 SV=2	0.242063
sp|P39199|PRMB_ECOLI 50S ribosomal protein L3 glutamine methyltransferase OS=Escherichia coli (strain K12) OX=83333 GN=prmB PE=1 SV=3	0.242004
sp|P76116|YNCE_ECOLI Uncharacterized protein YncE OS=Escherichia coli (strain K12) OX=83333 GN=yncE PE=1 SV=1	0.24142
sp|P37692|RFAF_ECOLI ADP-heptose--LPS heptosyltransferase 2 OS=Escherichia coli (strain K12) OX=83333 GN=rfaF PE=1 SV=1	0.239887
sp|P27434|RODZ_ECOLI Cytoskeleton protein RodZ OS=Escherichia coli (strain K12) OX=83333 GN=rodZ PE=1 SV=2	0.238301
sp|P37194|SLP_ECOLI Outer membrane protein Slp OS=Escherichia coli (strain K12) OX=83333 GN=slp PE=1 SV=1	0.238021
sp|P02931|OMPF_ECOLI Outer membrane porin F OS=Escherichia coli (strain K12) OX=83333 GN=ompF PE=1 SV=1	0.237873
sp|P0AC59|GLRX2_ECOLI Glutaredoxin 2 OS=Escherichia coli (strain K12) OX=83333 GN=grxB PE=1 SV=1	0.236969
sp|P02943|LAMB_ECOLI Maltoporin OS=Escherichia coli (strain K12) OX=83333 GN=lamB PE=1 SV=1	0.235155
sp|P77689|SUFD_ECOLI FeS cluster assembly protein SufD OS=Escherichia coli (strain K12) OX=83333 GN=sufD PE=1 SV=1	0.234247
sp|P0A988|DPO3B_ECOLI Beta sliding clamp OS=Escherichia coli (strain K12) OX=83333 GN=dnaN PE=1 SV=1	0.233651
sp|P0A927|TSX_ECOLI Nucleoside-specific channel-forming protein Tsx OS=Escherichia coli (strain K12) OX=83333 GN=tsx PE=1 SV=1	0.231415
sp|P29680|DCUP_ECOLI Uroporphyrinogen decarboxylase OS=Escherichia coli (strain K12) OX=83333 GN=hemE PE=3 SV=3	0.230886
sp|P0A9S3|GATD_ECOLI Galactitol 1-phosphate 5-dehydrogenase OS=Escherichia coli (strain K12) OX=83333 GN=gatD PE=1 SV=1	0.230722
sp|P75957|LOLD_ECOLI Lipoprotein-releasing system ATP-binding protein LolD OS=Escherichia coli (strain K12) OX=83333 GN=lolD PE=1 SV=2	0.229863
sp|P0A6W3|MRAY_ECOLI Phospho-N-acetylmuramoyl-pentapeptide-transferase OS=Escherichia coli (strain K12) OX=83333 GN=mraY PE=1 SV=1	0.229783
sp|P0A8W5|YQGE_ECOLI UPF0301 protein YqgE OS=Escherichia coli (strain K12) OX=83333 GN=yqgE PE=1 SV=1	0.227998
sp|P0ADY1|PPID_ECOLI Periplasmic chaperone PpiD OS=Escherichia coli (strain K12) OX=83333 GN=ppiD PE=1 SV=1	0.22792
sp|Q59385|COPA_ECOLI Copper-exporting P-type ATPase OS=Escherichia coli (strain K12) OX=83333 GN=copA PE=1 SV=4	0.227616
sp|P0A9C0|GLPA_ECOLI Anaerobic glycerol-3-phosphate dehydrogenase subunit A OS=Escherichia coli (strain K12) OX=83333 GN=glpA PE=1 SV=1	0.22632
sp|P60293|MUKF_ECOLI Chromosome partition protein MukF OS=Escherichia coli (strain K12) OX=83333 GN=mukF PE=1 SV=1	0.225079
sp|P76256|TSAB_ECOLI tRNA threonylcarbamoyladenosine biosynthesis protein TsaB OS=Escherichia coli (strain K12) OX=83333 GN=tsaB PE=1 SV=1	0.224962
sp|P0A715|KDSA_ECOLI 2-dehydro-3-deoxyphosphooctonate aldolase OS=Escherichia coli (strain K12) OX=83333 GN=kdsA PE=1 SV=1	0.224143
sp|P15042|DNLJ_ECOLI DNA ligase OS=Escherichia coli (strain K12) OX=83333 GN=ligA PE=1 SV=2	0.222926
sp|P0DMC5|RCSC_ECOLI Sensor histidine kinase RcsC OS=Escherichia coli (strain K12) OX=83333 GN=rcsC PE=1 SV=1	0.222825
sp|P55135|RLMD_ECOLI 23S rRNA (uracil(1939)-C(5))-methyltransferase RlmD OS=Escherichia coli (strain K12) OX=83333 GN=rlmD PE=1 SV=3	0.222257
sp|P77756|QUEC_ECOLI 7-cyano-7-deazaguanine synthase OS=Escherichia coli (strain K12) OX=83333 GN=queC PE=1 SV=1	0.221598
sp|P0A858|TPIS_ECOLI Triosephosphate isomerase OS=Escherichia coli (strain K12) OX=83333 GN=tpiA PE=1 SV=1	0.221587
sp|P0AC47|FRDB_ECOLI Fumarate reductase iron-sulfur subunit OS=Escherichia coli (strain K12) OX=83333 GN=frdB PE=1 SV=2	0.221449
sp|P69829|PTSN_ECOLI Nitrogen regulatory protein OS=Escherichia coli (strain K12) OX=83333 GN=ptsN PE=1 SV=1	0.220611
sp|P07639|AROB_ECOLI 3-dehydroquinate synthase OS=Escherichia coli (strain K12) OX=83333 GN=aroB PE=1 SV=1	0.220304
sp|P62623|ISPH_ECOLI 4-hydroxy-3-methylbut-2-enyl diphosphate reductase OS=Escherichia coli (strain K12) OX=83333 GN=ispH PE=1 SV=1	0.218717
sp|P0A7I0|RF1_ECOLI Peptide chain release factor RF1 OS=Escherichia coli (strain K12) OX=83333 GN=prfA PE=1 SV=1	0.21821
sp|P22939|ISPA_ECOLI Farnesyl diphosphate synthase OS=Escherichia coli (strain K12) OX=83333 GN=ispA PE=1 SV=1	0.218094
sp|P15639|PUR9_ECOLI Bifunctional purine biosynthesis protein PurH OS=Escherichia coli (strain K12) OX=83333 GN=purH PE=1 SV=1	0.217996
sp|P0ADV5|YHBW_ECOLI Luciferase-like monooxygenase OS=Escherichia coli (strain K12) OX=83333 GN=yhbW PE=4 SV=1	0.217615
sp|P09148|GAL7_ECOLI Galactose-1-phosphate uridylyltransferase OS=Escherichia coli (strain K12) OX=83333 GN=galT PE=1 SV=2	0.21703
sp|P23538|PPSA_ECOLI Phosphoenolpyruvate synthase OS=Escherichia coli (strain K12) OX=83333 GN=ppsA PE=1 SV=5	0.216034
sp|P77433|YKGG_ECOLI Uncharacterized protein YkgG OS=Escherichia coli (strain K12) OX=83333 GN=ykgG PE=3 SV=2	0.21415
sp|P32177|FDHD_ECOLI Sulfur carrier protein FdhD OS=Escherichia coli (strain K12) OX=83333 GN=fdhD PE=1 SV=1	0.214056
sp|P0AEC0|YOAE_ECOLI UPF0053 inner membrane protein YoaE OS=Escherichia coli (strain K12) OX=83333 GN=yoaE PE=1 SV=1	0.213833
sp|P04995|EX1_ECOLI Exodeoxyribonuclease I OS=Escherichia coli (strain K12) OX=83333 GN=sbcB PE=1 SV=2	0.213469
sp|P25519|HFLX_ECOLI GTPase HflX OS=Escherichia coli (strain K12) OX=83333 GN=hflX PE=1 SV=3	0.213273
sp|P07604|TYRR_ECOLI Transcriptional regulatory protein TyrR OS=Escherichia coli (strain K12) OX=83333 GN=tyrR PE=1 SV=2	0.213139
sp|P52697|6PGL_ECOLI 6-phosphogluconolactonase OS=Escherichia coli (strain K12) OX=83333 GN=pgl PE=1 SV=2	0.210392
sp|P0AAH0|PSTB_ECOLI Phosphate import ATP-binding protein PstB OS=Escherichia coli (strain K12) OX=83333 GN=pstB PE=1 SV=2	0.209629
sp|P37665|YIAD_ECOLI Probable lipoprotein YiaD OS=Escherichia coli (strain K12) OX=83333 GN=yiaD PE=1 SV=2	0.20938
sp|P25746|HFLD_ECOLI High frequency lysogenization protein HflD OS=Escherichia coli (strain K12) OX=83333 GN=hflD PE=1 SV=1	0.208246
sp|P00363|FRDA_ECOLI Fumarate reductase flavoprotein subunit OS=Escherichia coli (strain K12) OX=83333 GN=frdA PE=1 SV=3	0.207045
sp|P0C0L7|PROP_ECOLI Proline/betaine transporter OS=Escherichia coli (strain K12) OX=83333 GN=proP PE=1 SV=1	0.204839
sp|P0A6T5|GCH1_ECOLI GTP cyclohydrolase 1 OS=Escherichia coli (strain K12) OX=83333 GN=folE PE=1 SV=2	0.203779
sp|P0ABU9|TOLQ_ECOLI Tol-Pal system protein TolQ OS=Escherichia coli (strain K12) OX=83333 GN=tolQ PE=1 SV=1	0.203667
sp|P27830|RMLB2_ECOLI dTDP-glucose 4,6-dehydratase 2 OS=Escherichia coli (strain K12) OX=83333 GN=rffG PE=1 SV=3	0.202939
sp|P77667|SUFA_ECOLI Protein SufA OS=Escherichia coli (strain K12) OX=83333 GN=sufA PE=1 SV=1	0.20193
sp|P24554|RADA_ECOLI DNA repair protein RadA OS=Escherichia coli (strain K12) OX=83333 GN=radA PE=1 SV=1	0.201756
sp|P0ABI8|CYOB_ECOLI Cytochrome bo(3) ubiquinol oxidase subunit 1 OS=Escherichia coli (strain K12) OX=83333 GN=cyoB PE=1 SV=1	0.201486
sp|P21165|PEPQ_ECOLI Xaa-Pro dipeptidase OS=Escherichia coli (strain K12) OX=83333 GN=pepQ PE=1 SV=2	0.200188
sp|P75914|YCDX_ECOLI Probable phosphatase YcdX OS=Escherichia coli (strain K12) OX=83333 GN=ycdX PE=1 SV=1	0.197985
sp|P0A7B1|PPK1_ECOLI Polyphosphate kinase OS=Escherichia coli (strain K12) OX=83333 GN=ppk PE=1 SV=2	0.197036
sp|P22333|ADD_ECOLI Adenosine deaminase OS=Escherichia coli (strain K12) OX=83333 GN=add PE=3 SV=2	0.196339
sp|P76558|MAO2_ECOLI NADP-dependent malic enzyme OS=Escherichia coli (strain K12) OX=83333 GN=maeB PE=1 SV=1	0.196291
sp|P26616|MAO1_ECOLI NAD-dependent malic enzyme OS=Escherichia coli (strain K12) OX=83333 GN=maeA PE=1 SV=4	0.194802
sp|P0A9W0|ULAR_ECOLI HTH-type transcriptional regulator UlaR OS=Escherichia coli (strain K12) OX=83333 GN=ulaR PE=1 SV=1	0.194537
sp|P77774|BAMB_ECOLI Outer membrane protein assembly factor BamB OS=Escherichia coli (strain K12) OX=83333 GN=bamB PE=1 SV=1	0.193662
sp|P0AAN3|HYPB_ECOLI Hydrogenase maturation factor HypB OS=Escherichia coli (strain K12) OX=83333 GN=hypB PE=1 SV=1	0.191914
sp|P33355|YEHS_ECOLI Uncharacterized protein YehS OS=Escherichia coli (strain K12) OX=83333 GN=yehS PE=4 SV=1	0.191492
sp|P39401|OPGB_ECOLI Phosphoglycerol transferase I OS=Escherichia coli (strain K12) OX=83333 GN=mdoB PE=3 SV=2	0.190114
sp|P0AC02|BAMD_ECOLI Outer membrane protein assembly factor BamD OS=Escherichia coli (strain K12) OX=83333 GN=bamD PE=1 SV=1	0.186959
sp|P0ACP5|GNTR_ECOLI HTH-type transcriptional regulator GntR OS=Escherichia coli (strain K12) OX=83333 GN=gntR PE=1 SV=1	0.186466
sp|P33136|OPGG_ECOLI Glucans biosynthesis protein G OS=Escherichia coli (strain K12) OX=83333 GN=mdoG PE=1 SV=1	0.182929
sp|P07650|TYPH_ECOLI Thymidine phosphorylase OS=Escherichia coli (strain K12) OX=83333 GN=deoA PE=1 SV=3	0.182422
sp|P41407|AZOR_ECOLI FMN-dependent NADH:quinone oxidoreductase OS=Escherichia coli (strain K12) OX=83333 GN=azoR PE=1 SV=3	0.18045
sp|P0A6L0|DEOC_ECOLI Deoxyribose-phosphate aldolase OS=Escherichia coli (strain K12) OX=83333 GN=deoC PE=1 SV=1	0.180449
sp|P15028|FECB_ECOLI Fe(3+) dicitrate-binding periplasmic protein OS=Escherichia coli (strain K12) OX=83333 GN=fecB PE=2 SV=3	0.179715
sp|P77611|RSXC_ECOLI Ion-translocating oxidoreductase complex subunit C OS=Escherichia coli (strain K12) OX=83333 GN=rsxC PE=1 SV=1	0.178673
sp|P75745|PXPC_ECOLI 5-oxoprolinase subunit C OS=Escherichia coli (strain K12) OX=83333 GN=pxpC PE=1 SV=1	0.178349
sp|P0AD12|YEEZ_ECOLI Protein YeeZ OS=Escherichia coli (strain K12) OX=83333 GN=yeeZ PE=1 SV=1	0.177291
sp|P0A9J6|RBSK_ECOLI Ribokinase OS=Escherichia coli (strain K12) OX=83333 GN=rbsK PE=1 SV=1	0.176111
sp|P0AAJ5|FDOH_ECOLI Formate dehydrogenase-O iron-sulfur subunit OS=Escherichia coli (strain K12) OX=83333 GN=fdoH PE=1 SV=1	0.174073
sp|P0AFM2|PROX_ECOLI Glycine betaine/proline betaine-binding periplasmic protein OS=Escherichia coli (strain K12) OX=83333 GN=proX PE=1 SV=1	0.172227
sp|P22523|MUKB_ECOLI Chromosome partition protein MukB OS=Escherichia coli (strain K12) OX=83333 GN=mukB PE=1 SV=2	0.171776
sp|P15723|DGTP_ECOLI Deoxyguanosinetriphosphate triphosphohydrolase OS=Escherichia coli (strain K12) OX=83333 GN=dgt PE=1 SV=4	0.170971
sp|P33030|YEIR_ECOLI Zinc-binding GTPase YeiR OS=Escherichia coli (strain K12) OX=83333 GN=yeiR PE=1 SV=2	0.170678
sp|P0AGG0|THIL_ECOLI Thiamine-monophosphate kinase OS=Escherichia coli (strain K12) OX=83333 GN=thiL PE=1 SV=1	0.170088
sp|P09424|MTLD_ECOLI Mannitol-1-phosphate 5-dehydrogenase OS=Escherichia coli (strain K12) OX=83333 GN=mtlD PE=1 SV=3	0.169723
sp|P00946|MANA_ECOLI Mannose-6-phosphate isomerase OS=Escherichia coli (strain K12) OX=83333 GN=manA PE=1 SV=1	0.169641
sp|P0A6E4|ASSY_ECOLI Argininosuccinate synthase OS=Escherichia coli (strain K12) OX=83333 GN=argG PE=1 SV=2	0.168286
sp|P0ABF6|CDD_ECOLI Cytidine deaminase OS=Escherichia coli (strain K12) OX=83333 GN=cdd PE=1 SV=1	0.167583
sp|P04425|GSHB_ECOLI Glutathione synthetase OS=Escherichia coli (strain K12) OX=83333 GN=gshB PE=1 SV=1	0.167287
sp|P31554|LPTD_ECOLI LPS-assembly protein LptD OS=Escherichia coli (strain K12) OX=83333 GN=lptD PE=1 SV=2	0.162522
sp|P77748|YDIJ_ECOLI Uncharacterized protein YdiJ OS=Escherichia coli (strain K12) OX=83333 GN=ydiJ PE=4 SV=1	0.162414
sp|P0AFF2|NUPC_ECOLI Nucleoside permease NupC OS=Escherichia coli (strain K12) OX=83333 GN=nupC PE=1 SV=1	0.159816
sp|P77182|MNMC_ECOLI tRNA 5-methylaminomethyl-2-thiouridine biosynthesis bifunctional protein MnmC OS=Escherichia coli (strain K12) OX=83333 GN=mnmC PE=1 SV=2	0.158978
sp|P36771|LRHA_ECOLI Probable HTH-type transcriptional regulator LrhA OS=Escherichia coli (strain K12) OX=83333 GN=lrhA PE=3 SV=2	0.157856
sp|P09980|REP_ECOLI ATP-dependent DNA helicase Rep OS=Escherichia coli (strain K12) OX=83333 GN=rep PE=1 SV=3	0.157763
sp|P0ACB7|HEMY_ECOLI Protein HemY OS=Escherichia coli (strain K12) OX=83333 GN=hemY PE=1 SV=1	0.153585
sp|P23917|MAK_ECOLI Fructokinase OS=Escherichia coli (strain K12) OX=83333 GN=mak PE=1 SV=2	0.152728
sp|P12281|MOEA_ECOLI Molybdopterin molybdenumtransferase OS=Escherichia coli (strain K12) OX=83333 GN=moeA PE=1 SV=1	0.151176
sp|P0AE78|CORC_ECOLI Magnesium and cobalt efflux protein CorC OS=Escherichia coli (strain K12) OX=83333 GN=corC PE=1 SV=1	0.15015
sp|P0ACB2|HEM2_ECOLI Delta-aminolevulinic acid dehydratase OS=Escherichia coli (strain K12) OX=83333 GN=hemB PE=1 SV=2	0.14879
sp|P24215|UXUA_ECOLI Mannonate dehydratase OS=Escherichia coli (strain K12) OX=83333 GN=uxuA PE=1 SV=2	0.148622
sp|P06149|DLD_ECOLI Quinone-dependent D-lactate dehydrogenase OS=Escherichia coli (strain K12) OX=83333 GN=dld PE=1 SV=3	0.147852
sp|P03004|DNAA_ECOLI Chromosomal replication initiator protein DnaA OS=Escherichia coli (strain K12) OX=83333 GN=dnaA PE=1 SV=2	0.146861
sp|P0AFJ5|PHOB_ECOLI Phosphate regulon transcriptional regulatory protein PhoB OS=Escherichia coli (strain K12) OX=83333 GN=phoB PE=1 SV=1	0.146763
sp|P0ACY3|YEAG_ECOLI Uncharacterized protein YeaG OS=Escherichia coli (strain K12) OX=83333 GN=yeaG PE=3 SV=1	0.144207
sp|P27829|WECC_ECOLI UDP-N-acetyl-D-mannosamine dehydrogenase OS=Escherichia coli (strain K12) OX=83333 GN=wecC PE=1 SV=4	0.143256
sp|P60752|MSBA_ECOLI ATP-dependent lipid A-core flippase OS=Escherichia coli (strain K12) OX=83333 GN=msbA PE=1 SV=1	0.142448
sp|P31063|YEDD_ECOLI Uncharacterized lipoprotein YedD OS=Escherichia coli (strain K12) OX=83333 GN=yedD PE=3 SV=1	0.137016
sp|P29745|PEPT_ECOLI Peptidase T OS=Escherichia coli (strain K12) OX=83333 GN=pepT PE=1 SV=2	0.135483
sp|P37749|WBBI_ECOLI Beta-1,6-galactofuranosyltransferase WbbI OS=Escherichia coli (strain K12) OX=83333 GN=wbbI PE=1 SV=1	0.134734
sp|P77716|YCJP_ECOLI Inner membrane ABC transporter permease protein YcjP OS=Escherichia coli (strain K12) OX=83333 GN=ycjP PE=1 SV=1	0.130709
sp|P13029|KATG_ECOLI Catalase-peroxidase OS=Escherichia coli (strain K12) OX=83333 GN=katG PE=1 SV=2	0.130316
sp|P21179|CATE_ECOLI Catalase HPII OS=Escherichia coli (strain K12) OX=83333 GN=katE PE=1 SV=1	0.122178
sp|P0A9C9|GLPX_ECOLI Fructose-1,6-bisphosphatase 1 class 2 OS=Escherichia coli (strain K12) OX=83333 GN=glpX PE=1 SV=1	0.121602
sp|P0AD68|FTSI_ECOLI Peptidoglycan D,D-transpeptidase FtsI OS=Escherichia coli (strain K12) OX=83333 GN=ftsI PE=1 SV=1	0.120935
sp|P0AB67|PNTB_ECOLI NAD(P) transhydrogenase subunit beta OS=Escherichia coli (strain K12) OX=83333 GN=pntB PE=1 SV=1	0.120846
sp|P0A7A7|PLSB_ECOLI Glycerol-3-phosphate acyltransferase OS=Escherichia coli (strain K12) OX=83333 GN=plsB PE=1 SV=2	0.120675
sp|P27296|DING_ECOLI ATP-dependent DNA helicase DinG OS=Escherichia coli (strain K12) OX=83333 GN=dinG PE=1 SV=3	0.120378
sp|P67701|HIGA_ECOLI Antitoxin HigA OS=Escherichia coli (strain K12) OX=83333 GN=higA PE=1 SV=1	0.120279
sp|P75829|YBJX_ECOLI Uncharacterized protein YbjX OS=Escherichia coli (strain K12) OX=83333 GN=ybjX PE=4 SV=1	0.115958
sp|P0CE58|INH11_ECOLI Transposase InsH for insertion sequence element IS5T OS=Escherichia coli (strain K12) OX=83333 GN=insH11 PE=3 SV=2;sp|P0CE57|INH10_ECOLI Transposase InsH for insertion sequence element IS5R OS=Escherichia coli (strain K12) OX=83333 GN	0.114531
sp|P0A9L8|P5CR_ECOLI Pyrroline-5-carboxylate reductase OS=Escherichia coli (strain K12) OX=83333 GN=proC PE=1 SV=1	0.112285
sp|P23843|OPPA_ECOLI Periplasmic oligopeptide-binding protein OS=Escherichia coli (strain K12) OX=83333 GN=oppA PE=1 SV=2	0.111206
sp|P0ACU7|YJDC_ECOLI HTH-type transcriptional regulator YjdC OS=Escherichia coli (strain K12) OX=83333 GN=yjdC PE=4 SV=1	0.11065
sp|P0A962|ASPG1_ECOLI L-asparaginase 1 OS=Escherichia coli (strain K12) OX=83333 GN=ansA PE=1 SV=1	0.108232
sp|P43329|HRPA_ECOLI ATP-dependent RNA helicase HrpA OS=Escherichia coli (strain K12) OX=83333 GN=hrpA PE=3 SV=3	0.107762
sp|P0ABJ9|CYDA_ECOLI Cytochrome bd-I ubiquinol oxidase subunit 1 OS=Escherichia coli (strain K12) OX=83333 GN=cydA PE=1 SV=1	0.10452
sp|P15034|AMPP_ECOLI Xaa-Pro aminopeptidase OS=Escherichia coli (strain K12) OX=83333 GN=pepP PE=1 SV=2	0.10269
sp|P08194|GLPT_ECOLI Glycerol-3-phosphate transporter OS=Escherichia coli (strain K12) OX=83333 GN=glpT PE=1 SV=1	0.0976978
sp|P0ADA3|NLPD_ECOLI Murein hydrolase activator NlpD OS=Escherichia coli (strain K12) OX=83333 GN=nlpD PE=1 SV=1	0.0966649
sp|P0ACE0|MBHM_ECOLI Hydrogenase-2 large chain OS=Escherichia coli (strain K12) OX=83333 GN=hybC PE=1 SV=2	0.0943186
sp|P0A6F1|CARA_ECOLI Carbamoyl-phosphate synthase small chain OS=Escherichia coli (strain K12) OX=83333 GN=carA PE=1 SV=1	0.0942885
sp|P22524|MUKE_ECOLI Chromosome partition protein MukE OS=Escherichia coli (strain K12) OX=83333 GN=mukE PE=1 SV=5	0.0905079
sp|P0A940|BAMA_ECOLI Outer membrane protein assembly factor BamA OS=Escherichia coli (strain K12) OX=83333 GN=bamA PE=1 SV=1	0.089853
sp|P08373|MURB_ECOLI UDP-N-acetylenolpyruvoylglucosamine reductase OS=Escherichia coli (strain K12) OX=83333 GN=murB PE=1 SV=1	0.0885603
sp|P02925|RBSB_ECOLI Ribose import binding protein RbsB OS=Escherichia coli (strain K12) OX=83333 GN=rbsB PE=1 SV=1	0.0874646
sp|P37760|RMLD_ECOLI dTDP-4-dehydrorhamnose reductase OS=Escherichia coli (strain K12) OX=83333 GN=rfbD PE=3 SV=2	0.0866903
sp|P0ACB0|DNAB_ECOLI Replicative DNA helicase OS=Escherichia coli (strain K12) OX=83333 GN=dnaB PE=1 SV=1	0.0847261
sp|P76015|DHAK_ECOLI PEP-dependent dihydroxyacetone kinase, dihydroxyacetone-binding subunit DhaK OS=Escherichia coli (strain K12) OX=83333 GN=dhaK PE=1 SV=2	0.0833645
sp|Q46829|BGLA_ECOLI 6-phospho-beta-glucosidase BglA OS=Escherichia coli (strain K12) OX=83333 GN=bglA PE=1 SV=2	0.081262
sp|P0AEG4|DSBA_ECOLI Thiol:disulfide interchange protein DsbA OS=Escherichia coli (strain K12) OX=83333 GN=dsbA PE=1 SV=1	0.0808726
sp|P0AEB2|DACA_ECOLI D-alanyl-D-alanine carboxypeptidase DacA OS=Escherichia coli (strain K12) OX=83333 GN=dacA PE=1 SV=1	0.0758865
sp|P37647|KDGK_ECOLI 2-dehydro-3-deoxygluconokinase OS=Escherichia coli (strain K12) OX=83333 GN=kdgK PE=1 SV=1	0.0753023
sp|P37617|ZNTA_ECOLI Zinc/cadmium/lead-transporting P-type ATPase OS=Escherichia coli (strain K12) OX=83333 GN=zntA PE=1 SV=1	0.0748526
sp|P0A855|TOLB_ECOLI Tol-Pal system protein TolB OS=Escherichia coli (strain K12) OX=83333 GN=tolB PE=1 SV=1	0.0742583
sp|P0AAG8|MGLA_ECOLI Galactose/methyl galactoside import ATP-binding protein MglA OS=Escherichia coli (strain K12) OX=83333 GN=mglA PE=1 SV=1	0.07392
sp|P31057|PANB_ECOLI 3-methyl-2-oxobutanoate hydroxymethyltransferase OS=Escherichia coli (strain K12) OX=83333 GN=panB PE=1 SV=1	0.0711859
sp|P08956|T1RK_ECOLI Type I restriction enzyme EcoKI R protein OS=Escherichia coli (strain K12) OX=83333 GN=hsdR PE=1 SV=3	0.067128
sp|P0ABS5|DNAG_ECOLI DNA primase OS=Escherichia coli (strain K12) OX=83333 GN=dnaG PE=1 SV=1	0.064545
sp|P31224|ACRB_ECOLI Multidrug efflux pump subunit AcrB OS=Escherichia coli (strain K12) OX=83333 GN=acrB PE=1 SV=1	0.0644696
sp|P0A8V6|FADR_ECOLI Fatty acid metabolism regulator protein OS=Escherichia coli (strain K12) OX=83333 GN=fadR PE=1 SV=2	0.0635472
sp|P37349|DHAM_ECOLI PEP-dependent dihydroxyacetone kinase, phosphoryl donor subunit DhaM OS=Escherichia coli (strain K12) OX=83333 GN=dhaM PE=1 SV=3	0.0629867
sp|P09546|PUTA_ECOLI Bifunctional protein PutA OS=Escherichia coli (strain K12) OX=83333 GN=putA PE=1 SV=3	0.0626774
sp|P0ABJ6|CYOD_ECOLI Cytochrome bo(3) ubiquinol oxidase subunit 4 OS=Escherichia coli (strain K12) OX=83333 GN=cyoD PE=1 SV=1	0.0578614
sp|P76273|RSMF_ECOLI Ribosomal RNA small subunit methyltransferase F OS=Escherichia coli (strain K12) OX=83333 GN=rsmF PE=1 SV=2	0.057665
sp|P39180|AG43_ECOLI Antigen 43 OS=Escherichia coli (strain K12) OX=83333 GN=flu PE=1 SV=3	0.0559493
sp|P0CK95|ACFD_ECOLI Putative lipoprotein AcfD homolog OS=Escherichia coli (strain K12) OX=83333 GN=yghJ PE=3 SV=1	0.0553886
sp|P0A8V0|RBN_ECOLI Ribonuclease BN OS=Escherichia coli (strain K12) OX=83333 GN=rbn PE=1 SV=1	0.0550743
sp|P23865|PRC_ECOLI Tail-specific protease OS=Escherichia coli (strain K12) OX=83333 GN=prc PE=1 SV=2	0.0532523
sp|P32176|FDOG_ECOLI Formate dehydrogenase-O major subunit OS=Escherichia coli (strain K12) OX=83333 GN=fdoG PE=1 SV=5	0.0528134
sp|P76027|OPPD_ECOLI Oligopeptide transport ATP-binding protein OppD OS=Escherichia coli (strain K12) OX=83333 GN=oppD PE=1 SV=2	0.0520416
sp|P75913|GHRA_ECOLI Glyoxylate/hydroxypyruvate reductase A OS=Escherichia coli (strain K12) OX=83333 GN=ghrA PE=1 SV=2	0.0502739
sp|P25526|GABD_ECOLI Succinate-semialdehyde dehydrogenase [NADP(+)] GabD OS=Escherichia coli (strain K12) OX=83333 GN=gabD PE=1 SV=1	0.0457389
sp|P23847|DPPA_ECOLI Dipeptide-binding protein OS=Escherichia coli (strain K12) OX=83333 GN=dppA PE=1 SV=1	0.0445374
sp|P77581|ASTC_ECOLI Succinylornithine transaminase OS=Escherichia coli (strain K12) OX=83333 GN=astC PE=1 SV=1	0.0414611
sp|P08506|DACC_ECOLI D-alanyl-D-alanine carboxypeptidase DacC OS=Escherichia coli (strain K12) OX=83333 GN=dacC PE=1 SV=2	0.0396194
sp|P46889|FTSK_ECOLI DNA translocase FtsK OS=Escherichia coli (strain K12) OX=83333 GN=ftsK PE=1 SV=2	0.0367437
sp|P09323|PTW3C_ECOLI PTS system N-acetylglucosamine-specific EIICBA component OS=Escherichia coli (strain K12) OX=83333 GN=nagE PE=1 SV=1	0.0352997
sp|P13036|FECA_ECOLI Fe(3+) dicitrate transport protein FecA OS=Escherichia coli (strain K12) OX=83333 GN=fecA PE=1 SV=2	0.0341174
sp|P0AEJ2|ENTC_ECOLI Isochorismate synthase EntC OS=Escherichia coli (strain K12) OX=83333 GN=entC PE=1 SV=1	0.0305631
sp|P0A9Q9|DHAS_ECOLI Aspartate-semialdehyde dehydrogenase OS=Escherichia coli (strain K12) OX=83333 GN=asd PE=1 SV=1	0.0291605
sp|P18133|PNCB_ECOLI Nicotinate phosphoribosyltransferase OS=Escherichia coli (strain K12) OX=83333 GN=pncB PE=1 SV=3	0.0289159
sp|P07004|PROA_ECOLI Gamma-glutamyl phosphate reductase OS=Escherichia coli (strain K12) OX=83333 GN=proA PE=1 SV=2	0.028146
sp|P0A6L4|NANA_ECOLI N-acetylneuraminate lyase OS=Escherichia coli (strain K12) OX=83333 GN=nanA PE=1 SV=2	0.0242794
sp|P0A6T1|G6PI_ECOLI Glucose-6-phosphate isomerase OS=Escherichia coli (strain K12) OX=83333 GN=pgi PE=1 SV=1	0.0240859
sp|P05719|T1SK_ECOLI Type-1 restriction enzyme EcoKI specificity protein OS=Escherichia coli (strain K12) OX=83333 GN=hsdS PE=1 SV=1	0.0227363
sp|P77293|GTRB_ECOLI Prophage bactoprenol glucosyl transferase homolog OS=Escherichia coli (strain K12) OX=83333 GN=yfdH PE=1 SV=1	0.0216815
sp|P0AEX9|MALE_ECOLI Maltose/maltodextrin-binding periplasmic protein OS=Escherichia coli (strain K12) OX=83333 GN=malE PE=1 SV=1	0.0204577
sp|P69924|RIR2_ECOLI Ribonucleoside-diphosphate reductase 1 subunit beta OS=Escherichia coli (strain K12) OX=83333 GN=nrdB PE=1 SV=2	0.0196393
sp|P77804|YDGA_ECOLI Protein YdgA OS=Escherichia coli (strain K12) OX=83333 GN=ydgA PE=1 SV=1	0.0147072
sp|P39396|BTST_ECOLI Pyruvate/proton symporter BtsT OS=Escherichia coli (strain K12) OX=83333 GN=btsT PE=1 SV=2	0.0144243
sp|P0A9H9|CHEZ_ECOLI Protein phosphatase CheZ OS=Escherichia coli (strain K12) OX=83333 GN=cheZ PE=1 SV=1	0.0122363
sp|P28304|QOR1_ECOLI Quinone oxidoreductase 1 OS=Escherichia coli (strain K12) OX=83333 GN=qorA PE=1 SV=1	0.00558776
sp|P09831|GLTB_ECOLI Glutamate synthase [NADPH] large chain OS=Escherichia coli (strain K12) OX=83333 GN=gltB PE=1 SV=3	0.00356721

## Sheet: table_s2
Supplementary Table 2. Combined rank of proteins co-isolated with FLAG-tagged RpoC.
Fasta headers	Combined rank
sp|P0A800|RPOZ_ECOLI DNA-directed RNA polymerase subunit omega OS=Escherichia coli (strain K12) OX=83333 GN=rpoZ PE=1 SV=1	0.998702
sp|P0A8T7|RPOC_ECOLI DNA-directed RNA polymerase subunit beta OS=Escherichia coli (strain K12) OX=83333 GN=rpoC PE=1 SV=1	0.998412
sp|P0A7Z4|RPOA_ECOLI DNA-directed RNA polymerase subunit alpha OS=Escherichia coli (strain K12) OX=83333 GN=rpoA PE=1 SV=1	0.998108
sp|P0A8V2|RPOB_ECOLI DNA-directed RNA polymerase subunit beta OS=Escherichia coli (strain K12) OX=83333 GN=rpoB PE=1 SV=1	0.995558
sp|P0ADG4|SUHB_ECOLI Nus factor SuhB OS=Escherichia coli (strain K12) OX=83333 GN=suhB PE=1 SV=1	0.995513
sp|P0AFF6|NUSA_ECOLI Transcription termination/antitermination protein NusA OS=Escherichia coli (strain K12) OX=83333 GN=nusA PE=1 SV=1	0.995268
sp|P00579|RPOD_ECOLI RNA polymerase sigma factor RpoD OS=Escherichia coli (strain K12) OX=83333 GN=rpoD PE=1 SV=2	0.995234
sp|P23484|FECI_ECOLI Probable RNA polymerase sigma factor FecI OS=Escherichia coli (strain K12) OX=83333 GN=fecI PE=1 SV=3	0.993019
sp|P0AFG0|NUSG_ECOLI Transcription termination/antitermination protein NusG OS=Escherichia coli (strain K12) OX=83333 GN=nusG PE=1 SV=2	0.991743
sp|P0AE60|CEDA_ECOLI Cell division activator CedA OS=Escherichia coli (strain K12) OX=83333 GN=cedA PE=1 SV=2	0.991389
sp|P0A8E5|YACL_ECOLI UPF0231 protein YacL OS=Escherichia coli (strain K12) OX=83333 GN=yacL PE=1 SV=1	0.990839
sp|P0A6W5|GREA_ECOLI Transcription elongation factor GreA OS=Escherichia coli (strain K12) OX=83333 GN=greA PE=1 SV=1	0.990143
sp|P0A780|NUSB_ECOLI Transcription antitermination protein NusB OS=Escherichia coli (strain K12) OX=83333 GN=nusB PE=1 SV=1	0.988554
sp|P13445|RPOS_ECOLI RNA polymerase sigma factor RpoS OS=Escherichia coli (strain K12) OX=83333 GN=rpoS PE=1 SV=3	0.987972
sp|P0ACA3|SSPA_ECOLI Stringent starvation protein A OS=Escherichia coli (strain K12) OX=83333 GN=sspA PE=1 SV=2	0.987963
sp|P30128|GREB_ECOLI Transcription elongation factor GreB OS=Escherichia coli (strain K12) OX=83333 GN=greB PE=1 SV=2	0.984751
sp|P0ABS1|DKSA_ECOLI RNA polymerase-binding transcription factor DksA OS=Escherichia coli (strain K12) OX=83333 GN=dksA PE=1 SV=1	0.984162
sp|P60240|RAPA_ECOLI RNA polymerase-associated protein RapA OS=Escherichia coli (strain K12) OX=83333 GN=rapA PE=1 SV=2	0.982257
sp|P0AG30|RHO_ECOLI Transcription termination factor Rho OS=Escherichia coli (strain K12) OX=83333 GN=rho PE=1 SV=1	0.981297
sp|P0AGJ5|YFIF_ECOLI Uncharacterized tRNA/rRNA methyltransferase YfiF OS=Escherichia coli (strain K12) OX=83333 GN=yfiF PE=1 SV=1	0.980973
sp|P30958|MFD_ECOLI Transcription-repair-coupling factor OS=Escherichia coli (strain K12) OX=83333 GN=mfd PE=1 SV=2	0.978142
sp|P0A8Y1|YJJG_ECOLI Pyrimidine 5-nucleotidase YjjG OS=Escherichia coli (strain K12) OX=83333 GN=yjjG PE=1 SV=1	0.977601
sp|P0A6V1|GLGC_ECOLI Glucose-1-phosphate adenylyltransferase OS=Escherichia coli (strain K12) OX=83333 GN=glgC PE=1 SV=2	0.977178
sp|P0A6X7|IHFA_ECOLI Integration host factor subunit alpha OS=Escherichia coli (strain K12) OX=83333 GN=ihfA PE=1 SV=1	0.973676
sp|P0A7U3|RS19_ECOLI 30S ribosomal protein S19 OS=Escherichia coli (strain K12) OX=83333 GN=rpsS PE=1 SV=2	0.971822
sp|P11447|ARLY_ECOLI Argininosuccinate lyase OS=Escherichia coli (strain K12) OX=83333 GN=argH PE=1 SV=3	0.967968
sp|P0ACF4|DBHB_ECOLI DNA-binding protein HU-beta OS=Escherichia coli (strain K12) OX=83333 GN=hupB PE=1 SV=1	0.966835
sp|P0ADN2|YIFE_ECOLI UPF0438 protein YifE OS=Escherichia coli (strain K12) OX=83333 GN=yifE PE=1 SV=2	0.966768
sp|P25738|MSYB_ECOLI Acidic protein MsyB OS=Escherichia coli (strain K12) OX=83333 GN=msyB PE=4 SV=1	0.96241
sp|P0A7R5|RS10_ECOLI 30S ribosomal protein S10 OS=Escherichia coli (strain K12) OX=83333 GN=rpsJ PE=1 SV=1	0.962297
sp|P0AGB3|RPOH_ECOLI RNA polymerase sigma factor RpoH OS=Escherichia coli (strain K12) OX=83333 GN=rpoH PE=1 SV=1	0.962069
sp|P0A9P6|DEAD_ECOLI ATP-dependent RNA helicase DeaD OS=Escherichia coli (strain K12) OX=83333 GN=deaD PE=1 SV=2	0.960793
sp|P0A6X3|HFQ_ECOLI RNA-binding protein Hfq OS=Escherichia coli (strain K12) OX=83333 GN=hfq PE=1 SV=2	0.960782
sp|P24255|RP54_ECOLI RNA polymerase sigma-54 factor OS=Escherichia coli (strain K12) OX=83333 GN=rpoN PE=1 SV=2	0.95709
sp|P08390|USG_ECOLI USG-1 protein OS=Escherichia coli (strain K12) OX=83333 GN=usg PE=1 SV=1	0.956224
sp|P0ACF0|DBHA_ECOLI DNA-binding protein HU-alpha OS=Escherichia coli (strain K12) OX=83333 GN=hupA PE=1 SV=1	0.9559
sp|P0A7V3|RS3_ECOLI 30S ribosomal protein S3 OS=Escherichia coli (strain K12) OX=83333 GN=rpsC PE=1 SV=2	0.955874
sp|P0AGB6|RPOE_ECOLI ECF RNA polymerase sigma-E factor OS=Escherichia coli (strain K12) OX=83333 GN=rpoE PE=1 SV=1	0.953231
sp|P00944|XYLA_ECOLI Xylose isomerase OS=Escherichia coli (strain K12) OX=83333 GN=xylA PE=3 SV=1	0.953076
sp|P0AEF4|DPIA_ECOLI Transcriptional regulatory protein DpiA OS=Escherichia coli (strain K12) OX=83333 GN=dpiA PE=1 SV=1	0.949811
sp|P0ADZ4|RS15_ECOLI 30S ribosomal protein S15 OS=Escherichia coli (strain K12) OX=83333 GN=rpsO PE=1 SV=2	0.948223
sp|P0AGE0|SSB_ECOLI Single-stranded DNA-binding protein OS=Escherichia coli (strain K12) OX=83333 GN=ssb PE=1 SV=2	0.947533
sp|P0ADU7|YQIB_ECOLI Uncharacterized protein YqiB OS=Escherichia coli (strain K12) OX=83333 GN=yqiB PE=4 SV=1	0.945652
sp|P0A972|CSPE_ECOLI Cold shock-like protein CspE OS=Escherichia coli (strain K12) OX=83333 GN=cspE PE=1 SV=2	0.945276
sp|P77202|DSBG_ECOLI Thiol:disulfide interchange protein DsbG OS=Escherichia coli (strain K12) OX=83333 GN=dsbG PE=1 SV=2	0.943702
sp|P77721|YDJF_ECOLI Uncharacterized HTH-type transcriptional regulator YdjF OS=Escherichia coli (strain K12) OX=83333 GN=ydjF PE=1 SV=1	0.942586
sp|P0A6Y1|IHFB_ECOLI Integration host factor subunit beta OS=Escherichia coli (strain K12) OX=83333 GN=ihfB PE=1 SV=1	0.941651
sp|P0A7M2|RL28_ECOLI 50S ribosomal protein L28 OS=Escherichia coli (strain K12) OX=83333 GN=rpmB PE=1 SV=2	0.941541
sp|P63340|YQEG_ECOLI Inner membrane transport protein YqeG OS=Escherichia coli (strain K12) OX=83333 GN=yqeG PE=1 SV=1	0.939451
sp|P0A9X9|CSPA_ECOLI Cold shock protein CspA OS=Escherichia coli (strain K12) OX=83333 GN=cspA PE=1 SV=2	0.938687
sp|Q47208|FDRA_ECOLI Protein FdrA OS=Escherichia coli (strain K12) OX=83333 GN=fdrA PE=1 SV=1	0.938532
sp|P0C0R7|RLME_ECOLI Ribosomal RNA large subunit methyltransferase E OS=Escherichia coli (strain K12) OX=83333 GN=rlmE PE=1 SV=1	0.937104
sp|P0A9K9|SLYD_ECOLI FKBP-type peptidyl-prolyl cis-trans isomerase SlyD OS=Escherichia coli (strain K12) OX=83333 GN=slyD PE=1 SV=1	0.936535
sp|P0ACJ0|LRP_ECOLI Leucine-responsive regulatory protein OS=Escherichia coli (strain K12) OX=83333 GN=lrp PE=1 SV=2	0.936006
sp|P0A9E5|FNR_ECOLI Fumarate and nitrate reduction regulatory protein OS=Escherichia coli (strain K12) OX=83333 GN=fnr PE=1 SV=1	0.933821
sp|P0A705|IF2_ECOLI Translation initiation factor IF-2 OS=Escherichia coli (strain K12) OX=83333 GN=infB PE=1 SV=1	0.925652
sp|P76291|CMOB_ECOLI tRNA U34 carboxymethyltransferase OS=Escherichia coli (strain K12) OX=83333 GN=cmoB PE=1 SV=1	0.925563
sp|P0ADU2|YGIN_ECOLI Probable quinol monooxygenase YgiN OS=Escherichia coli (strain K12) OX=83333 GN=ygiN PE=1 SV=1	0.925083
sp|P0AFX4|RSD_ECOLI Regulator of sigma D OS=Escherichia coli (strain K12) OX=83333 GN=rsd PE=1 SV=1	0.925076
sp|P45577|PROQ_ECOLI RNA chaperone ProQ OS=Escherichia coli (strain K12) OX=83333 GN=proQ PE=1 SV=2	0.924032
sp|P0A7R9|RS11_ECOLI 30S ribosomal protein S11 OS=Escherichia coli (strain K12) OX=83333 GN=rpsK PE=1 SV=2	0.92363
sp|P0A821|SELA_ECOLI L-seryl-tRNA(Sec) selenium transferase OS=Escherichia coli (strain K12) OX=83333 GN=selA PE=1 SV=1	0.922417
sp|P16256|PANF_ECOLI Sodium/pantothenate symporter OS=Escherichia coli (strain K12) OX=83333 GN=panF PE=1 SV=2	0.922255
sp|P60422|RL2_ECOLI 50S ribosomal protein L2 OS=Escherichia coli (strain K12) OX=83333 GN=rplB PE=1 SV=2	0.919995
sp|P0A734|MINE_ECOLI Cell division topological specificity factor OS=Escherichia coli (strain K12) OX=83333 GN=minE PE=1 SV=1	0.919146
sp|P61175|RL22_ECOLI 50S ribosomal protein L22 OS=Escherichia coli (strain K12) OX=83333 GN=rplV PE=1 SV=1	0.915661
sp|P0AFW0|RFAH_ECOLI Transcription antitermination protein RfaH OS=Escherichia coli (strain K12) OX=83333 GN=rfaH PE=1 SV=1	0.914884
sp|P0A707|IF3_ECOLI Translation initiation factor IF-3 OS=Escherichia coli (strain K12) OX=83333 GN=infC PE=1 SV=1	0.913984
sp|P0ACJ8|CRP_ECOLI cAMP-activated global transcriptional regulator CRP OS=Escherichia coli (strain K12) OX=83333 GN=crp PE=1 SV=1	0.913857
sp|P0A8H6|YIHI_ECOLI Der GTPase-activating protein YihI OS=Escherichia coli (strain K12) OX=83333 GN=yihI PE=1 SV=1	0.913634
sp|P0A6P7|ENGB_ECOLI Probable GTP-binding protein EngB OS=Escherichia coli (strain K12) OX=83333 GN=engB PE=1 SV=1	0.912927
sp|P60624|RL24_ECOLI 50S ribosomal protein L24 OS=Escherichia coli (strain K12) OX=83333 GN=rplX PE=1 SV=2	0.91148
sp|P0A7B8|HSLV_ECOLI ATP-dependent protease subunit HslV OS=Escherichia coli (strain K12) OX=83333 GN=hslV PE=1 SV=2	0.91091
sp|P0AG14|SOHB_ECOLI Probable protease SohB OS=Escherichia coli (strain K12) OX=83333 GN=sohB PE=1 SV=1	0.910463
sp|P0A7Q1|RL35_ECOLI 50S ribosomal protein L35 OS=Escherichia coli (strain K12) OX=83333 GN=rpmI PE=1 SV=2	0.909017
sp|P0A6P5|DER_ECOLI GTPase Der OS=Escherichia coli (strain K12) OX=83333 GN=der PE=1 SV=1	0.908759
sp|P0C0L9|ISCX_ECOLI Protein IscX OS=Escherichia coli (strain K12) OX=83333 GN=iscX PE=1 SV=1	0.906482
sp|P30850|RNB_ECOLI Exoribonuclease 2 OS=Escherichia coli (strain K12) OX=83333 GN=rnb PE=1 SV=3	0.905322
sp|P42641|OBG_ECOLI GTPase ObgE/CgtA OS=Escherichia coli (strain K12) OX=83333 GN=obgE PE=1 SV=1	0.904789
sp|P60438|RL3_ECOLI 50S ribosomal protein L3 OS=Escherichia coli (strain K12) OX=83333 GN=rplC PE=1 SV=1	0.903741
sp|P0A6D7|AROK_ECOLI Shikimate kinase 1 OS=Escherichia coli (strain K12) OX=83333 GN=aroK PE=1 SV=2	0.903629
sp|P75864|RLMKL_ECOLI Ribosomal RNA large subunit methyltransferase K/L OS=Escherichia coli (strain K12) OX=83333 GN=rlmL PE=1 SV=1	0.902794
sp|P0AA10|RL13_ECOLI 50S ribosomal protein L13 OS=Escherichia coli (strain K12) OX=83333 GN=rplM PE=1 SV=1	0.900597
sp|P0AA39|RLUC_ECOLI Ribosomal large subunit pseudouridine synthase C OS=Escherichia coli (strain K12) OX=83333 GN=rluC PE=1 SV=1	0.899855
sp|P0A7N4|RL32_ECOLI 50S ribosomal protein L32 OS=Escherichia coli (strain K12) OX=83333 GN=rpmF PE=1 SV=2	0.899019
sp|P0A7Y0|RNC_ECOLI Ribonuclease 3 OS=Escherichia coli (strain K12) OX=83333 GN=rnc PE=1 SV=1	0.898744
sp|P0ACN4|ALLR_ECOLI HTH-type transcriptional repressor AllR OS=Escherichia coli (strain K12) OX=83333 GN=allR PE=1 SV=1	0.898445
sp|P0A8U6|METJ_ECOLI Met repressor OS=Escherichia coli (strain K12) OX=83333 GN=metJ PE=1 SV=2	0.898199
sp|P0A917|OMPX_ECOLI Outer membrane protein X OS=Escherichia coli (strain K12) OX=83333 GN=ompX PE=1 SV=1	0.895442
sp|P0A7L8|RL27_ECOLI 50S ribosomal protein L27 OS=Escherichia coli (strain K12) OX=83333 GN=rpmA PE=1 SV=2	0.894762
sp|P0A8E7|YAJQ_ECOLI UPF0234 protein YajQ OS=Escherichia coli (strain K12) OX=83333 GN=yajQ PE=1 SV=2	0.894534
sp|P61949|FLAV_ECOLI Flavodoxin 1 OS=Escherichia coli (strain K12) OX=83333 GN=fldA PE=1 SV=2	0.894134
sp|P0A9A9|FUR_ECOLI Ferric uptake regulation protein OS=Escherichia coli (strain K12) OX=83333 GN=fur PE=1 SV=1	0.893177
sp|P0A7Y8|RNPA_ECOLI Ribonuclease P protein component OS=Escherichia coli (strain K12) OX=83333 GN=rnpA PE=1 SV=1	0.892635
sp|P68679|RS21_ECOLI 30S ribosomal protein S21 OS=Escherichia coli (strain K12) OX=83333 GN=rpsU PE=1 SV=2	0.892184
sp|P0A9R4|FER_ECOLI 2Fe-2S ferredoxin OS=Escherichia coli (strain K12) OX=83333 GN=fdx PE=1 SV=2	0.891233
sp|P0AEM6|FLIA_ECOLI RNA polymerase sigma factor FliA OS=Escherichia coli (strain K12) OX=83333 GN=fliA PE=1 SV=1	0.891046
sp|P31142|THTM_ECOLI 3-mercaptopyruvate sulfurtransferase OS=Escherichia coli (strain K12) OX=83333 GN=sseA PE=1 SV=3	0.89081
sp|P0A7V8|RS4_ECOLI 30S ribosomal protein S4 OS=Escherichia coli (strain K12) OX=83333 GN=rpsD PE=1 SV=2	0.88925
sp|P0ABS8|HOLE_ECOLI DNA polymerase III subunit theta OS=Escherichia coli (strain K12) OX=83333 GN=holE PE=1 SV=1	0.888847
sp|P0AC62|GLRX3_ECOLI Glutaredoxin 3 OS=Escherichia coli (strain K12) OX=83333 GN=grxC PE=1 SV=2	0.888337
sp|P67338|YOAH_ECOLI UPF0181 protein YoaH OS=Escherichia coli (strain K12) OX=83333 GN=yoaH PE=3 SV=1	0.887786
sp|P0A7S9|RS13_ECOLI 30S ribosomal protein S13 OS=Escherichia coli (strain K12) OX=83333 GN=rpsM PE=1 SV=2	0.882671
sp|P0A6B7|ISCS_ECOLI Cysteine desulfurase IscS OS=Escherichia coli (strain K12) OX=83333 GN=iscS PE=1 SV=1	0.882183
sp|P0AAC8|ISCA_ECOLI Iron-binding protein IscA OS=Escherichia coli (strain K12) OX=83333 GN=iscA PE=1 SV=1	0.88159
sp|P0ACL2|EXUR_ECOLI Exu regulon transcriptional regulator OS=Escherichia coli (strain K12) OX=83333 GN=exuR PE=4 SV=1	0.880928
sp|P06612|TOP1_ECOLI DNA topoisomerase 1 OS=Escherichia coli (strain K12) OX=83333 GN=topA PE=1 SV=2	0.879446
sp|P76550|YFFS_ECOLI Uncharacterized protein YffS OS=Escherichia coli (strain K12) OX=83333 GN=yffS PE=4 SV=2	0.878118
sp|P0A7N9|RL33_ECOLI 50S ribosomal protein L33 OS=Escherichia coli (strain K12) OX=83333 GN=rpmG PE=1 SV=2	0.876014
sp|P0A8A0|YEBC_ECOLI Probable transcriptional regulatory protein YebC OS=Escherichia coli (strain K12) OX=83333 GN=yebC PE=1 SV=1	0.875572
sp|P0A7I4|RF3_ECOLI Peptide chain release factor RF3 OS=Escherichia coli (strain K12) OX=83333 GN=prfC PE=1 SV=2	0.874658
sp|P0CE47|EFTU1_ECOLI Elongation factor Tu 1 OS=Escherichia coli (strain K12) OX=83333 GN=tufA PE=1 SV=1;sp|P0CE48|EFTU2_ECOLI Elongation factor Tu 2 OS=Escherichia coli (strain K12) OX=83333 GN=tufB PE=1 SV=1	0.872612
sp|P76055|TTCA_ECOLI tRNA-cytidine(32) 2-sulfurtransferase OS=Escherichia coli (strain K12) OX=83333 GN=ttcA PE=1 SV=1	0.87119
sp|P0AEM0|FKBX_ECOLI FKBP-type 16 kDa peptidyl-prolyl cis-trans isomerase OS=Escherichia coli (strain K12) OX=83333 GN=fkpB PE=1 SV=2	0.871155
sp|P36659|CBPA_ECOLI Curved DNA-binding protein OS=Escherichia coli (strain K12) OX=83333 GN=cbpA PE=1 SV=2	0.870644
sp|P0A8P3|FETP_ECOLI Probable Fe(2+)-trafficking protein OS=Escherichia coli (strain K12) OX=83333 GN=yggX PE=1 SV=2	0.869884
sp|P0ACQ4|OXYR_ECOLI Hydrogen peroxide-inducible genes activator OS=Escherichia coli (strain K12) OX=83333 GN=oxyR PE=1 SV=1	0.869125
sp|P0A7L0|RL1_ECOLI 50S ribosomal protein L1 OS=Escherichia coli (strain K12) OX=83333 GN=rplA PE=1 SV=2	0.868845
sp|P0AG59|RS14_ECOLI 30S ribosomal protein S14 OS=Escherichia coli (strain K12) OX=83333 GN=rpsN PE=1 SV=2	0.8687
sp|P0AFU8|RISA_ECOLI Riboflavin synthase OS=Escherichia coli (strain K12) OX=83333 GN=ribC PE=1 SV=1	0.868437
sp|P0A7G6|RECA_ECOLI Protein RecA OS=Escherichia coli (strain K12) OX=83333 GN=recA PE=1 SV=2	0.86708
sp|P0A832|SSRP_ECOLI SsrA-binding protein OS=Escherichia coli (strain K12) OX=83333 GN=smpB PE=1 SV=2	0.86368
sp|P25888|RHLE_ECOLI ATP-dependent RNA helicase RhlE OS=Escherichia coli (strain K12) OX=83333 GN=rhlE PE=1 SV=3	0.860647
sp|P0AA57|YOBA_ECOLI Protein YobA OS=Escherichia coli (strain K12) OX=83333 GN=yobA PE=1 SV=1	0.859984
sp|P0AA16|OMPR_ECOLI DNA-binding dual transcriptional regulator OmpR OS=Escherichia coli (strain K12) OX=83333 GN=ompR PE=1 SV=1	0.858274
sp|P0A698|UVRA_ECOLI UvrABC system protein A OS=Escherichia coli (strain K12) OX=83333 GN=uvrA PE=1 SV=1	0.857106
sp|P0AE88|CPXR_ECOLI Transcriptional regulatory protein CpxR OS=Escherichia coli (strain K12) OX=83333 GN=cpxR PE=1 SV=1	0.855033
sp|P0ADZ0|RL23_ECOLI 50S ribosomal protein L23 OS=Escherichia coli (strain K12) OX=83333 GN=rplW PE=1 SV=1	0.851279
sp|P0AAS7|YBCJ_ECOLI Uncharacterized protein YbcJ OS=Escherichia coli (strain K12) OX=83333 GN=ybcJ PE=1 SV=1	0.84806
sp|P0A7A9|IPYR_ECOLI Inorganic pyrophosphatase OS=Escherichia coli (strain K12) OX=83333 GN=ppa PE=1 SV=2	0.844599
sp|P0A8I1|YQGF_ECOLI Putative pre-16S rRNA nuclease OS=Escherichia coli (strain K12) OX=83333 GN=yqgF PE=1 SV=1	0.844542
sp|P0A6P1|EFTS_ECOLI Elongation factor Ts OS=Escherichia coli (strain K12) OX=83333 GN=tsf PE=1 SV=2	0.843299
sp|P31120|GLMM_ECOLI Phosphoglucosamine mutase OS=Escherichia coli (strain K12) OX=83333 GN=glmM PE=1 SV=3	0.843168
sp|P23830|PSS_ECOLI CDP-diacylglycerol--serine O-phosphatidyltransferase OS=Escherichia coli (strain K12) OX=83333 GN=pssA PE=1 SV=2	0.840384
sp|P0ADE8|YGFZ_ECOLI tRNA-modifying protein YgfZ OS=Escherichia coli (strain K12) OX=83333 GN=ygfZ PE=1 SV=2	0.840297
sp|P0A7D1|PTH_ECOLI Peptidyl-tRNA hydrolase OS=Escherichia coli (strain K12) OX=83333 GN=pth PE=1 SV=1	0.83945
sp|P46837|YHGF_ECOLI Protein YhgF OS=Escherichia coli (strain K12) OX=83333 GN=yhgF PE=1 SV=3	0.838474
sp|P07012|RF2_ECOLI Peptide chain release factor RF2 OS=Escherichia coli (strain K12) OX=83333 GN=prfB PE=1 SV=3	0.83574
sp|P0A6Y5|HSLO_ECOLI 33 kDa chaperonin OS=Escherichia coli (strain K12) OX=83333 GN=hslO PE=1 SV=1	0.835342
sp|P0A6R3|FIS_ECOLI DNA-binding protein Fis OS=Escherichia coli (strain K12) OX=83333 GN=fis PE=1 SV=1	0.834863
sp|P0AGK8|ISCR_ECOLI HTH-type transcriptional regulator IscR OS=Escherichia coli (strain K12) OX=83333 GN=iscR PE=1 SV=1	0.834074
sp|P0A8I3|YAAA_ECOLI Peroxide stress resistance protein YaaA OS=Escherichia coli (strain K12) OX=83333 GN=yaaA PE=1 SV=1	0.832319
sp|P0A8X0|YJGA_ECOLI UPF0307 protein YjgA OS=Escherichia coli (strain K12) OX=83333 GN=yjgA PE=1 SV=1	0.830761
sp|P0A9Y6|CSPC_ECOLI Cold shock-like protein CspC OS=Escherichia coli (strain K12) OX=83333 GN=cspC PE=1 SV=2	0.830731
sp|P21507|SRMB_ECOLI ATP-dependent RNA helicase SrmB OS=Escherichia coli (strain K12) OX=83333 GN=srmB PE=1 SV=1	0.830424
sp|P02358|RS6_ECOLI 30S ribosomal protein S6 OS=Escherichia coli (strain K12) OX=83333 GN=rpsF PE=1 SV=1	0.829247
sp|P0A6A8|ACP_ECOLI Acyl carrier protein OS=Escherichia coli (strain K12) OX=83333 GN=acpP PE=1 SV=2	0.828978
sp|P37765|RLUB_ECOLI Ribosomal large subunit pseudouridine synthase B OS=Escherichia coli (strain K12) OX=83333 GN=rluB PE=1 SV=2	0.828585
sp|P0A805|RRF_ECOLI Ribosome-recycling factor OS=Escherichia coli (strain K12) OX=83333 GN=frr PE=1 SV=1	0.828554
sp|Q47147|YAFJ_ECOLI Putative glutamine amidotransferase YafJ OS=Escherichia coli (strain K12) OX=83333 GN=yafJ PE=1 SV=1	0.826923
sp|P07913|TDH_ECOLI L-threonine 3-dehydrogenase OS=Escherichia coli (strain K12) OX=83333 GN=tdh PE=1 SV=1	0.826416
sp|P0AGK4|YHBY_ECOLI RNA-binding protein YhbY OS=Escherichia coli (strain K12) OX=83333 GN=yhbY PE=1 SV=1	0.825461
sp|P45464|LPOA_ECOLI Penicillin-binding protein activator LpoA OS=Escherichia coli (strain K12) OX=83333 GN=lpoA PE=1 SV=1	0.825311
sp|P0AG44|RL17_ECOLI 50S ribosomal protein L17 OS=Escherichia coli (strain K12) OX=83333 GN=rplQ PE=1 SV=1	0.822386
sp|P0ACD4|ISCU_ECOLI Iron-sulfur cluster assembly scaffold protein IscU OS=Escherichia coli (strain K12) OX=83333 GN=iscU PE=1 SV=1	0.821463
sp|P0AFY8|SEQA_ECOLI Negative modulator of initiation of replication OS=Escherichia coli (strain K12) OX=83333 GN=seqA PE=1 SV=1	0.820083
sp|P76268|KDGR_ECOLI Transcriptional regulator KdgR OS=Escherichia coli (strain K12) OX=83333 GN=kdgR PE=1 SV=1	0.819753
sp|P28903|NRDD_ECOLI Anaerobic ribonucleoside-triphosphate reductase OS=Escherichia coli (strain K12) OX=83333 GN=nrdD PE=1 SV=2	0.818843
sp|P0A8I5|TRMB_ECOLI tRNA (guanine-N(7)-)-methyltransferase OS=Escherichia coli (strain K12) OX=83333 GN=trmB PE=1 SV=1	0.818482
sp|P0AA04|PTHP_ECOLI Phosphocarrier protein HPr OS=Escherichia coli (strain K12) OX=83333 GN=ptsH PE=1 SV=1	0.818378
sp|P0AD49|YFIA_ECOLI Ribosome-associated inhibitor A OS=Escherichia coli (strain K12) OX=83333 GN=raiA PE=1 SV=2	0.817407
sp|P0AE52|BCP_ECOLI Peroxiredoxin Bcp OS=Escherichia coli (strain K12) OX=83333 GN=bcp PE=1 SV=1	0.817397
sp|P0AEK4|FABI_ECOLI Enoyl-[acyl-carrier-protein] reductase [NADH] FabI OS=Escherichia coli (strain K12) OX=83333 GN=fabI PE=1 SV=2	0.81675
sp|P62399|RL5_ECOLI 50S ribosomal protein L5 OS=Escherichia coli (strain K12) OX=83333 GN=rplE PE=1 SV=2	0.815358
sp|P0AG67|RS1_ECOLI 30S ribosomal protein S1 OS=Escherichia coli (strain K12) OX=83333 GN=rpsA PE=1 SV=1	0.814835
sp|P02359|RS7_ECOLI 30S ribosomal protein S7 OS=Escherichia coli (strain K12) OX=83333 GN=rpsG PE=1 SV=3	0.813686
sp|P0ACF8|HNS_ECOLI DNA-binding protein H-NS OS=Escherichia coli (strain K12) OX=83333 GN=hns PE=1 SV=2	0.812551
sp|P69222|IF1_ECOLI Translation initiation factor IF-1 OS=Escherichia coli (strain K12) OX=83333 GN=infA PE=1 SV=2	0.81158
sp|P0ACL0|GLPR_ECOLI Glycerol-3-phosphate regulon repressor OS=Escherichia coli (strain K12) OX=83333 GN=glpR PE=1 SV=1	0.810478
sp|P76403|TRHP_ECOLI tRNA hydroxylation protein P OS=Escherichia coli (strain K12) OX=83333 GN=trhP PE=1 SV=1	0.809902
sp|P0AAX8|YBIS_ECOLI Probable L,D-transpeptidase YbiS OS=Escherichia coli (strain K12) OX=83333 GN=ybiS PE=1 SV=1	0.809261
sp|P0AD33|YFCZ_ECOLI UPF0381 protein YfcZ OS=Escherichia coli (strain K12) OX=83333 GN=yfcZ PE=3 SV=1	0.807252
sp|Q57261|TRUD_ECOLI tRNA pseudouridine synthase D OS=Escherichia coli (strain K12) OX=83333 GN=truD PE=1 SV=1	0.802696
sp|P33919|RADD_ECOLI Putative DNA repair helicase RadD OS=Escherichia coli (strain K12) OX=83333 GN=radD PE=1 SV=2	0.802361
sp|P0A953|FABB_ECOLI 3-oxoacyl-[acyl-carrier-protein] synthase 1 OS=Escherichia coli (strain K12) OX=83333 GN=fabB PE=1 SV=1	0.802108
sp|P0ABT2|DPS_ECOLI DNA protection during starvation protein OS=Escherichia coli (strain K12) OX=83333 GN=dps PE=1 SV=2	0.802036
sp|P21499|RNR_ECOLI Ribonuclease R OS=Escherichia coli (strain K12) OX=83333 GN=rnr PE=1 SV=2	0.801789
sp|P63177|RLMB_ECOLI 23S rRNA (guanosine-2-O-)-methyltransferase RlmB OS=Escherichia coli (strain K12) OX=83333 GN=rlmB PE=1 SV=1	0.801732
sp|P0A7S3|RS12_ECOLI 30S ribosomal protein S12 OS=Escherichia coli (strain K12) OX=83333 GN=rpsL PE=1 SV=2	0.799209
sp|P0ABF1|PCNB_ECOLI Poly(A) polymerase I OS=Escherichia coli (strain K12) OX=83333 GN=pcnB PE=1 SV=2	0.798675
sp|P0A6Q6|FABZ_ECOLI 3-hydroxyacyl-[acyl-carrier-protein] dehydratase FabZ OS=Escherichia coli (strain K12) OX=83333 GN=fabZ PE=1 SV=1	0.798369
sp|P0ADP9|YIHD_ECOLI Protein YihD OS=Escherichia coli (strain K12) OX=83333 GN=yihD PE=1 SV=1	0.797273
sp|P64455|YDCY_ECOLI Uncharacterized protein YdcY OS=Escherichia coli (strain K12) OX=83333 GN=ydcY PE=1 SV=1	0.796681
sp|P0A8M6|YEEX_ECOLI UPF0265 protein YeeX OS=Escherichia coli (strain K12) OX=83333 GN=yeeX PE=1 SV=1	0.796587
sp|P37047|CDAR_ECOLI Carbohydrate diacid regulator OS=Escherichia coli (strain K12) OX=83333 GN=cdaR PE=1 SV=2	0.794991
sp|P60716|LIPA_ECOLI Lipoyl synthase OS=Escherichia coli (strain K12) OX=83333 GN=lipA PE=1 SV=1	0.794183
sp|P24193|HYPE_ECOLI Carbamoyl dehydratase HypE OS=Escherichia coli (strain K12) OX=83333 GN=hypE PE=1 SV=2	0.793875
sp|P0A8F0|UPP_ECOLI Uracil phosphoribosyltransferase OS=Escherichia coli (strain K12) OX=83333 GN=upp PE=1 SV=1	0.793719
sp|P09372|GRPE_ECOLI Protein GrpE OS=Escherichia coli (strain K12) OX=83333 GN=grpE PE=1 SV=1	0.791189
sp|P0ABU2|YCHF_ECOLI Ribosome-binding ATPase YchF OS=Escherichia coli (strain K12) OX=83333 GN=ychF PE=1 SV=2	0.79016
sp|P45795|YRDB_ECOLI Uncharacterized protein YrdB OS=Escherichia coli (strain K12) OX=83333 GN=yrdB PE=4 SV=1	0.784462
sp|P24182|ACCC_ECOLI Biotin carboxylase OS=Escherichia coli (strain K12) OX=83333 GN=accC PE=1 SV=2	0.784121
sp|P36928|YEGD_ECOLI Uncharacterized chaperone protein YegD OS=Escherichia coli (strain K12) OX=83333 GN=yegD PE=3 SV=2	0.783256
sp|Q46871|YQJH_ECOLI NADPH-dependent ferric-chelate reductase OS=Escherichia coli (strain K12) OX=83333 GN=yqjH PE=1 SV=1	0.782901
sp|P0A9N0|PTSO_ECOLI Phosphocarrier protein NPr OS=Escherichia coli (strain K12) OX=83333 GN=ptsO PE=1 SV=1	0.781329
sp|P0A850|TIG_ECOLI Trigger factor OS=Escherichia coli (strain K12) OX=83333 GN=tig PE=1 SV=1	0.781042
sp|P27306|STHA_ECOLI Soluble pyridine nucleotide transhydrogenase OS=Escherichia coli (strain K12) OX=83333 GN=sthA PE=1 SV=5	0.779883
sp|P0ADK8|YIBL_ECOLI Uncharacterized protein YibL OS=Escherichia coli (strain K12) OX=83333 GN=yibL PE=1 SV=1	0.7785
sp|P0A7J7|RL11_ECOLI 50S ribosomal protein L11 OS=Escherichia coli (strain K12) OX=83333 GN=rplK PE=1 SV=2	0.777953
sp|P0A6A3|ACKA_ECOLI Acetate kinase OS=Escherichia coli (strain K12) OX=83333 GN=ackA PE=1 SV=1	0.775437
sp|P0A8L1|SYS_ECOLI Serine--tRNA ligase OS=Escherichia coli (strain K12) OX=83333 GN=serS PE=1 SV=1	0.774909
sp|P0AC92|GNSA_ECOLI Protein GnsA OS=Escherichia coli (strain K12) OX=83333 GN=gnsA PE=1 SV=1	0.774492
sp|P77695|GNSB_ECOLI Protein GnsB OS=Escherichia coli (strain K12) OX=83333 GN=gnsB PE=3 SV=2	0.774258
sp|P0ACW6|YDCH_ECOLI Uncharacterized protein YdcH OS=Escherichia coli (strain K12) OX=83333 GN=ydcH PE=4 SV=2	0.772003
sp|P69913|CSRA_ECOLI Carbon storage regulator OS=Escherichia coli (strain K12) OX=83333 GN=csrA PE=1 SV=1	0.771394
sp|P0A8M0|SYN_ECOLI Asparagine--tRNA ligase OS=Escherichia coli (strain K12) OX=83333 GN=asnS PE=1 SV=2	0.771001
sp|P0ADC6|LPTG_ECOLI Lipopolysaccharide export system permease protein LptG OS=Escherichia coli (strain K12) OX=83333 GN=lptG PE=1 SV=1	0.770152
sp|P21888|SYC_ECOLI Cysteine--tRNA ligase OS=Escherichia coli (strain K12) OX=83333 GN=cysS PE=1 SV=2	0.769815
sp|P06996|OMPC_ECOLI Outer membrane porin C OS=Escherichia coli (strain K12) OX=83333 GN=ompC PE=1 SV=1	0.769054
sp|P0AF48|YJBQ_ECOLI UPF0047 protein YjbQ OS=Escherichia coli (strain K12) OX=83333 GN=yjbQ PE=3 SV=1	0.768356
sp|P0AG63|RS17_ECOLI 30S ribosomal protein S17 OS=Escherichia coli (strain K12) OX=83333 GN=rpsQ PE=1 SV=2	0.768169
sp|P0A9K3|PHOL_ECOLI PhoH-like protein OS=Escherichia coli (strain K12) OX=83333 GN=ybeZ PE=1 SV=2	0.768092
sp|P69776|LPP_ECOLI Major outer membrane lipoprotein Lpp OS=Escherichia coli (strain K12) OX=83333 GN=lpp PE=1 SV=1	0.767899
sp|P60723|RL4_ECOLI 50S ribosomal protein L4 OS=Escherichia coli (strain K12) OX=83333 GN=rplD PE=1 SV=1	0.767786
sp|P0ACC3|ERPA_ECOLI Iron-sulfur cluster insertion protein ErpA OS=Escherichia coli (strain K12) OX=83333 GN=erpA PE=1 SV=1	0.767711
sp|P0AG48|RL21_ECOLI 50S ribosomal protein L21 OS=Escherichia coli (strain K12) OX=83333 GN=rplU PE=1 SV=1	0.766371
sp|P02413|RL15_ECOLI 50S ribosomal protein L15 OS=Escherichia coli (strain K12) OX=83333 GN=rplO PE=1 SV=1	0.764979
sp|P0A6Z3|HTPG_ECOLI Chaperone protein HtpG OS=Escherichia coli (strain K12) OX=83333 GN=htpG PE=1 SV=1	0.764622
sp|P0AFS9|MEPM_ECOLI Murein DD-endopeptidase MepM OS=Escherichia coli (strain K12) OX=83333 GN=mepM PE=1 SV=1	0.764019
sp|P0AEK2|FABG_ECOLI 3-oxoacyl-[acyl-carrier-protein] reductase FabG OS=Escherichia coli (strain K12) OX=83333 GN=fabG PE=1 SV=1	0.763349
sp|P77716|YCJP_ECOLI Inner membrane ABC transporter permease protein YcjP OS=Escherichia coli (strain K12) OX=83333 GN=ycjP PE=1 SV=1	0.763179
sp|P0DMC7|RCSB_ECOLI Transcriptional regulatory protein RcsB OS=Escherichia coli (strain K12) OX=83333 GN=rcsB PE=1 SV=1	0.761601
sp|P24251|CRL_ECOLI Sigma factor-binding protein Crl OS=Escherichia coli (strain K12) OX=83333 GN=crl PE=1 SV=5	0.76122
sp|P0AG55|RL6_ECOLI 50S ribosomal protein L6 OS=Escherichia coli (strain K12) OX=83333 GN=rplF PE=1 SV=2	0.760263
sp|P15373|PRLF_ECOLI Antitoxin PrlF OS=Escherichia coli (strain K12) OX=83333 GN=prlF PE=1 SV=1	0.760125
sp|P0A7W1|RS5_ECOLI 30S ribosomal protein S5 OS=Escherichia coli (strain K12) OX=83333 GN=rpsE PE=1 SV=2	0.759903
sp|P0A7M9|RL31_ECOLI 50S ribosomal protein L31 OS=Escherichia coli (strain K12) OX=83333 GN=rpmE PE=1 SV=1	0.758348
sp|P0A8N3|SYK1_ECOLI Lysine--tRNA ligase OS=Escherichia coli (strain K12) OX=83333 GN=lysS PE=1 SV=2	0.757854
sp|P0A6R0|FABH_ECOLI 3-oxoacyl-[acyl-carrier-protein] synthase 3 OS=Escherichia coli (strain K12) OX=83333 GN=fabH PE=1 SV=1	0.757488
sp|P0A8E1|YCFP_ECOLI UPF0227 protein YcfP OS=Escherichia coli (strain K12) OX=83333 GN=ycfP PE=1 SV=1	0.756956
sp|P0AFJ1|YJDM_ECOLI Protein YjdM OS=Escherichia coli (strain K12) OX=83333 GN=yjdM PE=3 SV=1	0.756475
sp|P0A7T7|RS18_ECOLI 30S ribosomal protein S18 OS=Escherichia coli (strain K12) OX=83333 GN=rpsR PE=1 SV=2	0.754189
sp|P04805|SYE_ECOLI Glutamate--tRNA ligase OS=Escherichia coli (strain K12) OX=83333 GN=gltX PE=1 SV=1	0.753197
sp|P08245|YCIH_ECOLI Uncharacterized protein YciH OS=Escherichia coli (strain K12) OX=83333 GN=yciH PE=1 SV=1	0.751361
sp|P0AE18|MAP1_ECOLI Methionine aminopeptidase OS=Escherichia coli (strain K12) OX=83333 GN=map PE=1 SV=1	0.751125
sp|P0A6H5|HSLU_ECOLI ATP-dependent protease ATPase subunit HslU OS=Escherichia coli (strain K12) OX=83333 GN=hslU PE=1 SV=1	0.750731
sp|P0AEY5|MDAB_ECOLI NADPH:quinone oxidoreductase MdaB OS=Escherichia coli (strain K12) OX=83333 GN=mdaB PE=1 SV=1	0.749022
sp|P0A6P9|ENO_ECOLI Enolase OS=Escherichia coli (strain K12) OX=83333 GN=eno PE=1 SV=2	0.748581
sp|P0A6Q3|FABA_ECOLI 3-hydroxydecanoyl-[acyl-carrier-protein] dehydratase OS=Escherichia coli (strain K12) OX=83333 GN=fabA PE=1 SV=2	0.748264
sp|P0A7W7|RS8_ECOLI 30S ribosomal protein S8 OS=Escherichia coli (strain K12) OX=83333 GN=rpsH PE=1 SV=2	0.747598
sp|P0A6K3|DEF_ECOLI Peptide deformylase OS=Escherichia coli (strain K12) OX=83333 GN=def PE=1 SV=2	0.747401
sp|P36929|RSMB_ECOLI Ribosomal RNA small subunit methyltransferase B OS=Escherichia coli (strain K12) OX=83333 GN=rsmB PE=1 SV=2	0.746685
sp|P0A6W3|MRAY_ECOLI Phospho-N-acetylmuramoyl-pentapeptide-transferase OS=Escherichia coli (strain K12) OX=83333 GN=mraY PE=1 SV=1	0.746614
sp|P0A7K6|RL19_ECOLI 50S ribosomal protein L19 OS=Escherichia coli (strain K12) OX=83333 GN=rplS PE=1 SV=2	0.746499
sp|P0A9M0|LON_ECOLI Lon protease OS=Escherichia coli (strain K12) OX=83333 GN=lon PE=1 SV=1	0.746252
sp|P0A7X6|RIMM_ECOLI Ribosome maturation factor RimM OS=Escherichia coli (strain K12) OX=83333 GN=rimM PE=1 SV=1	0.744334
sp|P0A6Y8|DNAK_ECOLI Chaperone protein DnaK OS=Escherichia coli (strain K12) OX=83333 GN=dnaK PE=1 SV=2	0.744289
sp|P0A7V0|RS2_ECOLI 30S ribosomal protein S2 OS=Escherichia coli (strain K12) OX=83333 GN=rpsB PE=1 SV=2	0.744126
sp|P63020|NFUA_ECOLI Fe/S biogenesis protein NfuA OS=Escherichia coli (strain K12) OX=83333 GN=nfuA PE=1 SV=1	0.743407
sp|P0A8F8|UVRB_ECOLI UvrABC system protein B OS=Escherichia coli (strain K12) OX=83333 GN=uvrB PE=1 SV=2	0.743357
sp|P0ACR9|MPRA_ECOLI Transcriptional repressor MprA OS=Escherichia coli (strain K12) OX=83333 GN=mprA PE=2 SV=1	0.742101
sp|P0A722|LPXA_ECOLI Acyl-[acyl-carrier-protein]--UDP-N-acetylglucosamine O-acyltransferase OS=Escherichia coli (strain K12) OX=83333 GN=lpxA PE=1 SV=1	0.741881
sp|P0AF08|APBC_ECOLI Iron-sulfur cluster carrier protein OS=Escherichia coli (strain K12) OX=83333 GN=mrp PE=3 SV=1	0.740197
sp|P27296|DING_ECOLI ATP-dependent DNA helicase DinG OS=Escherichia coli (strain K12) OX=83333 GN=dinG PE=1 SV=3	0.738472
sp|P0A968|CSPD_ECOLI Cold shock-like protein CspD OS=Escherichia coli (strain K12) OX=83333 GN=cspD PE=1 SV=1	0.737531
sp|P0A7X3|RS9_ECOLI 30S ribosomal protein S9 OS=Escherichia coli (strain K12) OX=83333 GN=rpsI PE=1 SV=2	0.73669
sp|P37666|GHRB_ECOLI Glyoxylate/hydroxypyruvate reductase B OS=Escherichia coli (strain K12) OX=83333 GN=ghrB PE=1 SV=3	0.736415
sp|P0A9L5|PPIC_ECOLI Peptidyl-prolyl cis-trans isomerase C OS=Escherichia coli (strain K12) OX=83333 GN=ppiC PE=1 SV=2	0.73597
sp|P32684|RLUF_ECOLI Dual-specificity RNA pseudouridine synthase RluF OS=Escherichia coli (strain K12) OX=83333 GN=rluF PE=1 SV=1	0.735749
sp|P60390|RSMH_ECOLI Ribosomal RNA small subunit methyltransferase H OS=Escherichia coli (strain K12) OX=83333 GN=rsmH PE=1 SV=1	0.733655
sp|P0ACY1|YDJA_ECOLI Putative NAD(P)H nitroreductase YdjA OS=Escherichia coli (strain K12) OX=83333 GN=ydjA PE=1 SV=1	0.733027
sp|P0ADY7|RL16_ECOLI 50S ribosomal protein L16 OS=Escherichia coli (strain K12) OX=83333 GN=rplP PE=1 SV=1	0.732988
sp|P17117|NFSA_ECOLI Oxygen-insensitive NADPH nitroreductase OS=Escherichia coli (strain K12) OX=83333 GN=nfsA PE=1 SV=2	0.732957
sp|P23331|KITH_ECOLI Thymidine kinase OS=Escherichia coli (strain K12) OX=83333 GN=tdk PE=3 SV=1	0.732733
sp|P0A951|ATDA_ECOLI Spermidine N(1)-acetyltransferase OS=Escherichia coli (strain K12) OX=83333 GN=speG PE=1 SV=2	0.732341
sp|P0A8G9|EX7S_ECOLI Exodeoxyribonuclease 7 small subunit OS=Escherichia coli (strain K12) OX=83333 GN=xseB PE=1 SV=2	0.732237
sp|P0AAR3|YBAK_ECOLI Cys-tRNA(Pro)/Cys-tRNA(Cys) deacylase YbaK OS=Escherichia coli (strain K12) OX=83333 GN=ybaK PE=1 SV=1	0.729936
sp|P21362|YCIF_ECOLI Protein YciF OS=Escherichia coli (strain K12) OX=83333 GN=yciF PE=1 SV=1	0.729729
sp|P0A8R0|RRAA_ECOLI Regulator of ribonuclease activity A OS=Escherichia coli (strain K12) OX=83333 GN=rraA PE=1 SV=1	0.72955
sp|P36767|RDGC_ECOLI Recombination-associated protein RdgC OS=Escherichia coli (strain K12) OX=83333 GN=rdgC PE=1 SV=1	0.729212
sp|P0AAU7|YBFE_ECOLI Uncharacterized protein YbfE OS=Escherichia coli (strain K12) OX=83333 GN=ybfE PE=1 SV=2	0.729173
sp|P0AGB0|SERB_ECOLI Phosphoserine phosphatase OS=Escherichia coli (strain K12) OX=83333 GN=serB PE=1 SV=1	0.728958
sp|P39831|YDFG_ECOLI NADP-dependent 3-hydroxy acid dehydrogenase YdfG OS=Escherichia coli (strain K12) OX=83333 GN=ydfG PE=1 SV=2	0.728051
sp|P0ABU0|MENB_ECOLI 1,4-dihydroxy-2-naphthoyl-CoA synthase OS=Escherichia coli (strain K12) OX=83333 GN=menB PE=1 SV=1	0.727979
sp|P76569|YFGD_ECOLI Uncharacterized protein YfgD OS=Escherichia coli (strain K12) OX=83333 GN=yfgD PE=1 SV=1	0.727543
sp|P0A8M3|SYT_ECOLI Threonine--tRNA ligase OS=Escherichia coli (strain K12) OX=83333 GN=thrS PE=1 SV=1	0.725288
sp|P0A744|MSRA_ECOLI Peptide methionine sulfoxide reductase MsrA OS=Escherichia coli (strain K12) OX=83333 GN=msrA PE=1 SV=2	0.724781
sp|P0AB83|END3_ECOLI Endonuclease III OS=Escherichia coli (strain K12) OX=83333 GN=nth PE=1 SV=1	0.724437
sp|P0A6U3|MNMG_ECOLI tRNA uridine 5-carboxymethylaminomethyl modification enzyme MnmG OS=Escherichia coli (strain K12) OX=83333 GN=mnmG PE=1 SV=1	0.724289
sp|P0A8J2|DNAT_ECOLI Primosomal protein 1 OS=Escherichia coli (strain K12) OX=83333 GN=dnaT PE=1 SV=2	0.72423
sp|P36548|AMIA_ECOLI N-acetylmuramoyl-L-alanine amidase AmiA OS=Escherichia coli (strain K12) OX=83333 GN=amiA PE=1 SV=1	0.723168
sp|P0A6M8|EFG_ECOLI Elongation factor G OS=Escherichia coli (strain K12) OX=83333 GN=fusA PE=1 SV=2	0.719806
sp|P0A7E5|PYRG_ECOLI CTP synthase OS=Escherichia coli (strain K12) OX=83333 GN=pyrG PE=1 SV=2	0.719475
sp|P78061|PUUA_ECOLI Gamma-glutamylputrescine synthetase PuuA OS=Escherichia coli (strain K12) OX=83333 GN=puuA PE=1 SV=2	0.718907
sp|P0ABH7|CISY_ECOLI Citrate synthase OS=Escherichia coli (strain K12) OX=83333 GN=gltA PE=1 SV=1	0.717211
sp|P36999|RLMA_ECOLI 23S rRNA (guanine(745)-N(1))-methyltransferase OS=Escherichia coli (strain K12) OX=83333 GN=rlmA PE=1 SV=1	0.716103
sp|P0A993|F16PA_ECOLI Fructose-1,6-bisphosphatase class 1 OS=Escherichia coli (strain K12) OX=83333 GN=fbp PE=1 SV=1	0.715565
sp|P00452|RIR1_ECOLI Ribonucleoside-diphosphate reductase 1 subunit alpha OS=Escherichia coli (strain K12) OX=83333 GN=nrdA PE=1 SV=2	0.712939
sp|P0A817|METK_ECOLI S-adenosylmethionine synthase OS=Escherichia coli (strain K12) OX=83333 GN=metK PE=1 SV=2	0.712839
sp|P0A6N8|EFPL_ECOLI Elongation factor P-like protein OS=Escherichia coli (strain K12) OX=83333 GN=yeiP PE=1 SV=1	0.712558
sp|P0A9W3|ETTA_ECOLI Energy-dependent translational throttle protein EttA OS=Escherichia coli (strain K12) OX=83333 GN=ettA PE=1 SV=2	0.710214
sp|P21420|NMPC_ECOLI Putative outer membrane porin protein NmpC OS=Escherichia coli (strain K12) OX=83333 GN=nmpC PE=5 SV=2	0.706281
sp|P21599|KPYK2_ECOLI Pyruvate kinase II OS=Escherichia coli (strain K12) OX=83333 GN=pykA PE=1 SV=3	0.703148
sp|P0AF90|RRAB_ECOLI Regulator of ribonuclease activity B OS=Escherichia coli (strain K12) OX=83333 GN=rraB PE=1 SV=1	0.702306
sp|P0A9D8|DAPD_ECOLI 2,3,4,5-tetrahydropyridine-2,6-dicarboxylate N-succinyltransferase OS=Escherichia coli (strain K12) OX=83333 GN=dapD PE=1 SV=1	0.701821
sp|P0A7T3|RS16_ECOLI 30S ribosomal protein S16 OS=Escherichia coli (strain K12) OX=83333 GN=rpsP PE=1 SV=1	0.701489
sp|P0ADR6|RLMM_ECOLI Ribosomal RNA large subunit methyltransferase M OS=Escherichia coli (strain K12) OX=83333 GN=rlmM PE=1 SV=1	0.701006
sp|P68767|AMPA_ECOLI Cytosol aminopeptidase OS=Escherichia coli (strain K12) OX=83333 GN=pepA PE=1 SV=1	0.699429
sp|P0ABE2|BOLA_ECOLI DNA-binding transcriptional regulator BolA OS=Escherichia coli (strain K12) OX=83333 GN=bolA PE=1 SV=1	0.699396
sp|P0AAZ7|YCAR_ECOLI UPF0434 protein YcaR OS=Escherichia coli (strain K12) OX=83333 GN=ycaR PE=1 SV=1	0.698588
sp|P0A8D0|NRDR_ECOLI Transcriptional repressor NrdR OS=Escherichia coli (strain K12) OX=83333 GN=nrdR PE=1 SV=1	0.697863
sp|P0ACP7|PURR_ECOLI HTH-type transcriptional repressor PurR OS=Escherichia coli (strain K12) OX=83333 GN=purR PE=1 SV=2	0.695173
sp|P0A7U7|RS20_ECOLI 30S ribosomal protein S20 OS=Escherichia coli (strain K12) OX=83333 GN=rpsT PE=1 SV=2	0.694858
sp|P65556|YFCD_ECOLI Uncharacterized Nudix hydrolase YfcD OS=Escherichia coli (strain K12) OX=83333 GN=yfcD PE=1 SV=1	0.694203
sp|P0A8I8|RLMH_ECOLI Ribosomal RNA large subunit methyltransferase H OS=Escherichia coli (strain K12) OX=83333 GN=rlmH PE=1 SV=1	0.691548
sp|P25745|MNMA_ECOLI tRNA-specific 2-thiouridylase MnmA OS=Escherichia coli (strain K12) OX=83333 GN=mnmA PE=1 SV=4	0.691022
sp|P38521|YGGL_ECOLI Uncharacterized protein YggL OS=Escherichia coli (strain K12) OX=83333 GN=yggL PE=4 SV=2	0.690315
sp|P0A7L3|RL20_ECOLI 50S ribosomal protein L20 OS=Escherichia coli (strain K12) OX=83333 GN=rplT PE=1 SV=2	0.688122
sp|P06971|FHUA_ECOLI Ferrichrome outer membrane transporter/phage receptor OS=Escherichia coli (strain K12) OX=83333 GN=fhuA PE=1 SV=2	0.687484
sp|P0A9A6|FTSZ_ECOLI Cell division protein FtsZ OS=Escherichia coli (strain K12) OX=83333 GN=ftsZ PE=1 SV=1	0.687408
sp|P0A847|TGT_ECOLI Queuine tRNA-ribosyltransferase OS=Escherichia coli (strain K12) OX=83333 GN=tgt PE=1 SV=1	0.687279
sp|P0AGD3|SODF_ECOLI Superoxide dismutase [Fe] OS=Escherichia coli (strain K12) OX=83333 GN=sodB PE=1 SV=2	0.686761
sp|P0AFK0|PMBA_ECOLI Metalloprotease PmbA OS=Escherichia coli (strain K12) OX=83333 GN=pmbA PE=1 SV=1	0.68477
sp|P05852|TSAD_ECOLI tRNA N6-adenosine threonylcarbamoyltransferase OS=Escherichia coli (strain K12) OX=83333 GN=tsaD PE=1 SV=2	0.684753
sp|P0ACK5|DEOR_ECOLI Deoxyribose operon repressor OS=Escherichia coli (strain K12) OX=83333 GN=deoR PE=1 SV=1	0.684739
sp|P0A725|LPXC_ECOLI UDP-3-O-acyl-N-acetylglucosamine deacetylase OS=Escherichia coli (strain K12) OX=83333 GN=lpxC PE=1 SV=1	0.683068
sp|P45568|DXR_ECOLI 1-deoxy-D-xylulose 5-phosphate reductoisomerase OS=Escherichia coli (strain K12) OX=83333 GN=dxr PE=1 SV=2	0.682813
sp|P0AEU7|SKP_ECOLI Chaperone protein Skp OS=Escherichia coli (strain K12) OX=83333 GN=skp PE=1 SV=1	0.682258
sp|P22256|GABT_ECOLI 4-aminobutyrate aminotransferase GabT OS=Escherichia coli (strain K12) OX=83333 GN=gabT PE=1 SV=1	0.681286
sp|P0AF12|MTNN_ECOLI 5-methylthioadenosine/S-adenosylhomocysteine nucleosidase OS=Escherichia coli (strain K12) OX=83333 GN=mtnN PE=1 SV=1	0.681213
sp|P33643|RLUD_ECOLI Ribosomal large subunit pseudouridine synthase D OS=Escherichia coli (strain K12) OX=83333 GN=rluD PE=1 SV=4	0.680552
sp|P0AFI7|PDXH_ECOLI Pyridoxine/pyridoxamine 5-phosphate oxidase OS=Escherichia coli (strain K12) OX=83333 GN=pdxH PE=1 SV=2	0.678957
sp|P0ACE3|HHA_ECOLI Hemolysin expression-modulating protein Hha OS=Escherichia coli (strain K12) OX=83333 GN=hha PE=1 SV=1	0.678551
sp|P0AB61|YCIN_ECOLI Protein YciN OS=Escherichia coli (strain K12) OX=83333 GN=yciN PE=1 SV=1	0.678452
sp|P0A910|OMPA_ECOLI Outer membrane protein A OS=Escherichia coli (strain K12) OX=83333 GN=ompA PE=1 SV=1	0.676384
sp|P0A8F4|URK_ECOLI Uridine kinase OS=Escherichia coli (strain K12) OX=83333 GN=udk PE=3 SV=1	0.676367
sp|P0A746|MSRB_ECOLI Peptide methionine sulfoxide reductase MsrB OS=Escherichia coli (strain K12) OX=83333 GN=msrB PE=1 SV=1	0.675912
sp|P0A7P5|RL34_ECOLI 50S ribosomal protein L34 OS=Escherichia coli (strain K12) OX=83333 GN=rpmH PE=1 SV=1	0.675738
sp|P36566|CMOM_ECOLI tRNA 5-carboxymethoxyuridine methyltransferase OS=Escherichia coli (strain K12) OX=83333 GN=cmoM PE=1 SV=2	0.675317
sp|P60546|KGUA_ECOLI Guanylate kinase OS=Escherichia coli (strain K12) OX=83333 GN=gmk PE=1 SV=1	0.674745
sp|P0AES4|GYRA_ECOLI DNA gyrase subunit A OS=Escherichia coli (strain K12) OX=83333 GN=gyrA PE=1 SV=1	0.672342
sp|P0A7J3|RL10_ECOLI 50S ribosomal protein L10 OS=Escherichia coli (strain K12) OX=83333 GN=rplJ PE=1 SV=2	0.67222
sp|P0AA25|THIO_ECOLI Thioredoxin 1 OS=Escherichia coli (strain K12) OX=83333 GN=trxA PE=1 SV=2	0.67204
sp|P0A9J0|RNG_ECOLI Ribonuclease G OS=Escherichia coli (strain K12) OX=83333 GN=rng PE=1 SV=2	0.669914
sp|P0AA43|RSUA_ECOLI Ribosomal small subunit pseudouridine synthase A OS=Escherichia coli (strain K12) OX=83333 GN=rsuA PE=1 SV=1	0.669157
sp|P0A6L9|HSCB_ECOLI Co-chaperone protein HscB OS=Escherichia coli (strain K12) OX=83333 GN=hscB PE=1 SV=1	0.668304
sp|P24178|YFFB_ECOLI Protein YffB OS=Escherichia coli (strain K12) OX=83333 GN=yffB PE=1 SV=1	0.668064
sp|P61887|RMLA2_ECOLI Glucose-1-phosphate thymidylyltransferase 2 OS=Escherichia coli (strain K12) OX=83333 GN=rffH PE=1 SV=1	0.668012
sp|P08622|DNAJ_ECOLI Chaperone protein DnaJ OS=Escherichia coli (strain K12) OX=83333 GN=dnaJ PE=1 SV=3	0.667365
sp|P68919|RL25_ECOLI 50S ribosomal protein L25 OS=Escherichia coli (strain K12) OX=83333 GN=rplY PE=1 SV=1	0.666368
sp|P0A8A2|YEEN_ECOLI Probable transcriptional regulatory protein YeeN OS=Escherichia coli (strain K12) OX=83333 GN=yeeN PE=1 SV=1	0.665643
sp|P0A7K2|RL7_ECOLI 50S ribosomal protein L7/L12 OS=Escherichia coli (strain K12) OX=83333 GN=rplL PE=1 SV=2	0.66497
sp|P09030|EX3_ECOLI Exodeoxyribonuclease III OS=Escherichia coli (strain K12) OX=83333 GN=xthA PE=1 SV=4	0.664552
sp|P75863|YCBX_ECOLI Uncharacterized protein YcbX OS=Escherichia coli (strain K12) OX=83333 GN=ycbX PE=1 SV=1	0.663583
sp|P51024|YAIL_ECOLI Uncharacterized protein YaiL OS=Escherichia coli (strain K12) OX=83333 GN=yaiL PE=4 SV=2	0.662361
sp|P0ACG1|STPA_ECOLI DNA-binding protein StpA OS=Escherichia coli (strain K12) OX=83333 GN=stpA PE=1 SV=1	0.662171
sp|P0A9W6|IBAG_ECOLI Acid stress protein IbaG OS=Escherichia coli (strain K12) OX=83333 GN=ibaG PE=1 SV=1	0.659824
sp|P0A6N4|EFP_ECOLI Elongation factor P OS=Escherichia coli (strain K12) OX=83333 GN=efp PE=1 SV=2	0.659226
sp|P0ABD5|ACCA_ECOLI Acetyl-coenzyme A carboxylase carboxyl transferase subunit alpha OS=Escherichia coli (strain K12) OX=83333 GN=accA PE=1 SV=2	0.658554
sp|P69797|PTNAB_ECOLI PTS system mannose-specific EIIAB component OS=Escherichia coli (strain K12) OX=83333 GN=manX PE=1 SV=2	0.658439
sp|P23869|PPIB_ECOLI Peptidyl-prolyl cis-trans isomerase B OS=Escherichia coli (strain K12) OX=83333 GN=ppiB PE=1 SV=2	0.658178
sp|P0AGG2|TESB_ECOLI Acyl-CoA thioesterase 2 OS=Escherichia coli (strain K12) OX=83333 GN=tesB PE=1 SV=2	0.656864
sp|P0AES6|GYRB_ECOLI DNA gyrase subunit B OS=Escherichia coli (strain K12) OX=83333 GN=gyrB PE=1 SV=2	0.65642
sp|P16659|SYP_ECOLI Proline--tRNA ligase OS=Escherichia coli (strain K12) OX=83333 GN=proS PE=1 SV=4	0.656019
sp|P30744|SDHM_ECOLI L-serine dehydratase 2 OS=Escherichia coli (strain K12) OX=83333 GN=sdaB PE=2 SV=2	0.655927
sp|P0AAG5|MDLB_ECOLI Multidrug resistance-like ATP-binding protein MdlB OS=Escherichia coli (strain K12) OX=83333 GN=mdlB PE=1 SV=1	0.655792
sp|P0A9P0|DLDH_ECOLI Dihydrolipoyl dehydrogenase OS=Escherichia coli (strain K12) OX=83333 GN=lpdA PE=1 SV=2	0.655351
sp|P0A7M6|RL29_ECOLI 50S ribosomal protein L29 OS=Escherichia coli (strain K12) OX=83333 GN=rpmC PE=1 SV=1	0.655258
sp|P37689|GPMI_ECOLI 2,3-bisphosphoglycerate-independent phosphoglycerate mutase OS=Escherichia coli (strain K12) OX=83333 GN=gpmI PE=1 SV=1	0.653861
sp|P00961|SYGB_ECOLI Glycine--tRNA ligase beta subunit OS=Escherichia coli (strain K12) OX=83333 GN=glyS PE=1 SV=4	0.650975
sp|P0AAZ4|RARA_ECOLI Replication-associated recombination protein A OS=Escherichia coli (strain K12) OX=83333 GN=rarA PE=1 SV=1	0.650241
sp|P0AB14|YCCJ_ECOLI Uncharacterized protein YccJ OS=Escherichia coli (strain K12) OX=83333 GN=yccJ PE=1 SV=1	0.649391
sp|P62620|ISPG_ECOLI 4-hydroxy-3-methylbut-2-en-1-yl diphosphate synthase (flavodoxin) OS=Escherichia coli (strain K12) OX=83333 GN=ispG PE=1 SV=1	0.649326
sp|P0ADV7|MLAC_ECOLI Intermembrane phospholipid transport system binding protein MlaC OS=Escherichia coli (strain K12) OX=83333 GN=mlaC PE=1 SV=1	0.64903
sp|P00582|DPO1_ECOLI DNA polymerase I OS=Escherichia coli (strain K12) OX=83333 GN=polA PE=1 SV=1	0.648845
sp|P07395|SYFB_ECOLI Phenylalanine--tRNA ligase beta subunit OS=Escherichia coli (strain K12) OX=83333 GN=pheT PE=1 SV=2	0.648567
sp|P0A9G6|ACEA_ECOLI Isocitrate lyase OS=Escherichia coli (strain K12) OX=83333 GN=aceA PE=1 SV=1	0.647761
sp|P08839|PT1_ECOLI Phosphoenolpyruvate-protein phosphotransferase OS=Escherichia coli (strain K12) OX=83333 GN=ptsI PE=1 SV=1	0.64667
sp|P55135|RLMD_ECOLI 23S rRNA (uracil(1939)-C(5))-methyltransferase RlmD OS=Escherichia coli (strain K12) OX=83333 GN=rlmD PE=1 SV=3	0.645704
sp|P05459|PDXB_ECOLI Erythronate-4-phosphate dehydrogenase OS=Escherichia coli (strain K12) OX=83333 GN=pdxB PE=2 SV=2	0.645599
sp|P0A7R1|RL9_ECOLI 50S ribosomal protein L9 OS=Escherichia coli (strain K12) OX=83333 GN=rplI PE=1 SV=1	0.643307
sp|P0A9D4|CYSE_ECOLI Serine acetyltransferase OS=Escherichia coli (strain K12) OX=83333 GN=cysE PE=1 SV=1	0.643184
sp|P0AGE9|SUCD_ECOLI Succinate--CoA ligase [ADP-forming] subunit alpha OS=Escherichia coli (strain K12) OX=83333 GN=sucD PE=1 SV=2	0.641341
sp|P45578|LUXS_ECOLI S-ribosylhomocysteine lyase OS=Escherichia coli (strain K12) OX=83333 GN=luxS PE=1 SV=3	0.641135
sp|P0AD61|KPYK1_ECOLI Pyruvate kinase I OS=Escherichia coli (strain K12) OX=83333 GN=pykF PE=1 SV=1	0.640491
sp|P22255|CYSQ_ECOLI 3(2),5-bisphosphate nucleotidase CysQ OS=Escherichia coli (strain K12) OX=83333 GN=cysQ PE=1 SV=2	0.640108
sp|P35340|AHPF_ECOLI Alkyl hydroperoxide reductase subunit F OS=Escherichia coli (strain K12) OX=83333 GN=ahpF PE=1 SV=2	0.639845
sp|P04335|FRSA_ECOLI Esterase FrsA OS=Escherichia coli (strain K12) OX=83333 GN=frsA PE=1 SV=2	0.636676
sp|P0A8C4|YGFB_ECOLI UPF0149 protein YgfB OS=Escherichia coli (strain K12) OX=83333 GN=ygfB PE=3 SV=1	0.63582
sp|P0A8Z3|YBGC_ECOLI Acyl-CoA thioester hydrolase YbgC OS=Escherichia coli (strain K12) OX=83333 GN=ybgC PE=1 SV=1	0.635266
sp|P0A6K1|DAPF_ECOLI Diaminopimelate epimerase OS=Escherichia coli (strain K12) OX=83333 GN=dapF PE=1 SV=1	0.632618
sp|P69441|KAD_ECOLI Adenylate kinase OS=Escherichia coli (strain K12) OX=83333 GN=adk PE=1 SV=1	0.630432
sp|P0AAI5|FABF_ECOLI 3-oxoacyl-[acyl-carrier-protein] synthase 2 OS=Escherichia coli (strain K12) OX=83333 GN=fabF PE=1 SV=2	0.628879
sp|P0A6T9|GCSH_ECOLI Glycine cleavage system H protein OS=Escherichia coli (strain K12) OX=83333 GN=gcvH PE=1 SV=2	0.626569
sp|P0A8J4|YBED_ECOLI UPF0250 protein YbeD OS=Escherichia coli (strain K12) OX=83333 GN=ybeD PE=1 SV=1	0.625562
sp|P32177|FDHD_ECOLI Sulfur carrier protein FdhD OS=Escherichia coli (strain K12) OX=83333 GN=fdhD PE=1 SV=1	0.625332
sp|P68206|YJBJ_ECOLI UPF0337 protein YjbJ OS=Escherichia coli (strain K12) OX=83333 GN=yjbJ PE=1 SV=1	0.625189
sp|P12758|UDP_ECOLI Uridine phosphorylase OS=Escherichia coli (strain K12) OX=83333 GN=udp PE=1 SV=3	0.624962
sp|P0C018|RL18_ECOLI 50S ribosomal protein L18 OS=Escherichia coli (strain K12) OX=83333 GN=rplR PE=1 SV=1	0.624199
sp|P37440|UCPA_ECOLI Oxidoreductase UcpA OS=Escherichia coli (strain K12) OX=83333 GN=ucpA PE=1 SV=3	0.623961
sp|P0A796|PFKA_ECOLI ATP-dependent 6-phosphofructokinase isozyme 1 OS=Escherichia coli (strain K12) OX=83333 GN=pfkA PE=1 SV=1	0.621633
sp|P37051|PURU_ECOLI Formyltetrahydrofolate deformylase OS=Escherichia coli (strain K12) OX=83333 GN=purU PE=1 SV=1	0.618325
sp|P0AEI1|MIAB_ECOLI tRNA-2-methylthio-N(6)-dimethylallyladenosine synthase OS=Escherichia coli (strain K12) OX=83333 GN=miaB PE=1 SV=1	0.617316
sp|P0A6U5|RSMG_ECOLI Ribosomal RNA small subunit methyltransferase G OS=Escherichia coli (strain K12) OX=83333 GN=rsmG PE=1 SV=1	0.616782
sp|P0ADY3|RL14_ECOLI 50S ribosomal protein L14 OS=Escherichia coli (strain K12) OX=83333 GN=rplN PE=1 SV=1	0.616161
sp|P0A9Q5|ACCD_ECOLI Acetyl-coenzyme A carboxylase carboxyl transferase subunit beta OS=Escherichia coli (strain K12) OX=83333 GN=accD PE=1 SV=1	0.616077
sp|P60340|TRUB_ECOLI tRNA pseudouridine synthase B OS=Escherichia coli (strain K12) OX=83333 GN=truB PE=1 SV=1	0.61605
sp|P43672|UUP_ECOLI ATP-binding protein Uup OS=Escherichia coli (strain K12) OX=83333 GN=uup PE=1 SV=2	0.615902
sp|P23836|PHOP_ECOLI Transcriptional regulatory protein PhoP OS=Escherichia coli (strain K12) OX=83333 GN=phoP PE=1 SV=1	0.615865
sp|P0ACC7|GLMU_ECOLI Bifunctional protein GlmU OS=Escherichia coli (strain K12) OX=83333 GN=glmU PE=1 SV=1	0.615063
sp|P37095|PEPB_ECOLI Peptidase B OS=Escherichia coli (strain K12) OX=83333 GN=pepB PE=1 SV=2	0.614476
sp|P0AB28|YCED_ECOLI Large ribosomal RNA subunit accumulation protein YceD OS=Escherichia coli (strain K12) OX=83333 GN=yceD PE=2 SV=1	0.612389
sp|P0A870|TALB_ECOLI Transaldolase B OS=Escherichia coli (strain K12) OX=83333 GN=talB PE=1 SV=2	0.611622
sp|P63224|GMHA_ECOLI Phosphoheptose isomerase OS=Escherichia coli (strain K12) OX=83333 GN=gmhA PE=1 SV=1	0.611592
sp|P0AEZ3|MIND_ECOLI Septum site-determining protein MinD OS=Escherichia coli (strain K12) OX=83333 GN=minD PE=1 SV=2	0.610352
sp|P0A8Z0|YCIA_ECOLI Acyl-CoA thioester hydrolase YciA OS=Escherichia coli (strain K12) OX=83333 GN=yciA PE=3 SV=1	0.609162
sp|P0A9Q1|ARCA_ECOLI Aerobic respiration control protein ArcA OS=Escherichia coli (strain K12) OX=83333 GN=arcA PE=1 SV=1	0.608532
sp|P0A9N4|PFLA_ECOLI Pyruvate formate-lyase 1-activating enzyme OS=Escherichia coli (strain K12) OX=83333 GN=pflA PE=1 SV=2	0.608382
sp|P60906|SYH_ECOLI Histidine--tRNA ligase OS=Escherichia coli (strain K12) OX=83333 GN=hisS PE=1 SV=2	0.607791
sp|P0A6S7|GPDA_ECOLI Glycerol-3-phosphate dehydrogenase [NAD(P)+] OS=Escherichia coli (strain K12) OX=83333 GN=gpsA PE=3 SV=1	0.606597
sp|P08200|IDH_ECOLI Isocitrate dehydrogenase [NADP] OS=Escherichia coli (strain K12) OX=83333 GN=icd PE=1 SV=1	0.606427
sp|P0A7I7|RIBA_ECOLI GTP cyclohydrolase-2 OS=Escherichia coli (strain K12) OX=83333 GN=ribA PE=1 SV=1	0.606057
sp|P0AG51|RL30_ECOLI 50S ribosomal protein L30 OS=Escherichia coli (strain K12) OX=83333 GN=rpmD PE=1 SV=2	0.605327
sp|P28248|DCD_ECOLI dCTP deaminase OS=Escherichia coli (strain K12) OX=83333 GN=dcd PE=1 SV=1	0.604402
sp|P0A6H1|CLPX_ECOLI ATP-dependent Clp protease ATP-binding subunit ClpX OS=Escherichia coli (strain K12) OX=83333 GN=clpX PE=1 SV=2	0.602739
sp|P0AAI9|FABD_ECOLI Malonyl CoA-acyl carrier protein transacylase OS=Escherichia coli (strain K12) OX=83333 GN=fabD PE=1 SV=2	0.602389
sp|P0AED9|DCM_ECOLI DNA-cytosine methyltransferase OS=Escherichia coli (strain K12) OX=83333 GN=dcm PE=1 SV=1	0.601996
sp|P0AEW9|K1PF_ECOLI 1-phosphofructokinase OS=Escherichia coli (strain K12) OX=83333 GN=fruK PE=3 SV=1	0.601227
sp|P69503|APT_ECOLI Adenine phosphoribosyltransferase OS=Escherichia coli (strain K12) OX=83333 GN=apt PE=1 SV=1	0.600175
sp|P23882|FMT_ECOLI Methionyl-tRNA formyltransferase OS=Escherichia coli (strain K12) OX=83333 GN=fmt PE=1 SV=4	0.599601
sp|P0AE08|AHPC_ECOLI Alkyl hydroperoxide reductase C OS=Escherichia coli (strain K12) OX=83333 GN=ahpC PE=1 SV=2	0.597869
sp|P0A7G2|RBFA_ECOLI 30S ribosome-binding factor OS=Escherichia coli (strain K12) OX=83333 GN=rbfA PE=1 SV=2	0.597542
sp|P0ACL9|PDHR_ECOLI Pyruvate dehydrogenase complex repressor OS=Escherichia coli (strain K12) OX=83333 GN=pdhR PE=1 SV=1	0.597487
sp|P0AC53|G6PD_ECOLI Glucose-6-phosphate 1-dehydrogenase OS=Escherichia coli (strain K12) OX=83333 GN=zwf PE=1 SV=1	0.59705
sp|P00962|SYQ_ECOLI Glutamine--tRNA ligase OS=Escherichia coli (strain K12) OX=83333 GN=glnS PE=1 SV=3	0.596673
tr|A0A7H2C767|A0A7H2C767_ECOLI Chaperone protein ClpB OS=Escherichia coli (strain K12) OX=83333 GN=clpB PE=3 SV=1	0.595806
sp|Q46868|UBIK_ECOLI Ubiquinone biosynthesis accessory factor UbiK OS=Escherichia coli (strain K12) OX=83333 GN=ubiK PE=1 SV=2	0.595129
sp|P0A8N5|SYK2_ECOLI Lysine--tRNA ligase, heat inducible OS=Escherichia coli (strain K12) OX=83333 GN=lysU PE=1 SV=2	0.594339
sp|P00956|SYI_ECOLI Isoleucine--tRNA ligase OS=Escherichia coli (strain K12) OX=83333 GN=ileS PE=1 SV=5	0.594293
sp|P0A9H1|MUG_ECOLI G/U mismatch-specific DNA glycosylase OS=Escherichia coli (strain K12) OX=83333 GN=mug PE=1 SV=1	0.593575
sp|P0AEZ9|MOAB_ECOLI Molybdenum cofactor biosynthesis protein B OS=Escherichia coli (strain K12) OX=83333 GN=moaB PE=1 SV=2	0.592748
sp|P0A9M8|PTA_ECOLI Phosphate acetyltransferase OS=Escherichia coli (strain K12) OX=83333 GN=pta PE=1 SV=2	0.589728
sp|P52060|YGGU_ECOLI UPF0235 protein YggU OS=Escherichia coli (strain K12) OX=83333 GN=yggU PE=3 SV=2	0.589277
sp|P0C093|SLMA_ECOLI Nucleoid occlusion factor SlmA OS=Escherichia coli (strain K12) OX=83333 GN=slmA PE=1 SV=1	0.58892
sp|P03018|UVRD_ECOLI DNA helicase II OS=Escherichia coli (strain K12) OX=83333 GN=uvrD PE=1 SV=1	0.588557
sp|P0AFR4|YCIO_ECOLI Uncharacterized protein YciO OS=Escherichia coli (strain K12) OX=83333 GN=yciO PE=1 SV=1	0.588316
sp|P0A6V8|GLK_ECOLI Glucokinase OS=Escherichia coli (strain K12) OX=83333 GN=glk PE=1 SV=1	0.587946
sp|P45470|YHBO_ECOLI Protein/nucleic acid deglycase 2 OS=Escherichia coli (strain K12) OX=83333 GN=yhbO PE=1 SV=2	0.587404
sp|P75914|YCDX_ECOLI Probable phosphatase YcdX OS=Escherichia coli (strain K12) OX=83333 GN=ycdX PE=1 SV=1	0.585735
sp|P0A9L3|FKBB_ECOLI FKBP-type 22 kDa peptidyl-prolyl cis-trans isomerase OS=Escherichia coli (strain K12) OX=83333 GN=fklB PE=1 SV=2	0.5844
sp|P76536|YFEX_ECOLI Dye-decolorizing peroxidase YfeX OS=Escherichia coli (strain K12) OX=83333 GN=yfeX PE=1 SV=2	0.583565
sp|P0A862|TPX_ECOLI Thiol peroxidase OS=Escherichia coli (strain K12) OX=83333 GN=tpx PE=1 SV=2	0.583485
sp|P0A6F9|CH10_ECOLI 10 kDa chaperonin OS=Escherichia coli (strain K12) OX=83333 GN=groS PE=1 SV=1	0.582443
sp|P62707|GPMA_ECOLI 2,3-bisphosphoglycerate-dependent phosphoglycerate mutase OS=Escherichia coli (strain K12) OX=83333 GN=gpmA PE=1 SV=2	0.579039
sp|P0ABR5|HCAE_ECOLI 3-phenylpropionate/cinnamic acid dioxygenase subunit alpha OS=Escherichia coli (strain K12) OX=83333 GN=hcaE PE=1 SV=1	0.578187
sp|P0A9B2|G3P1_ECOLI Glyceraldehyde-3-phosphate dehydrogenase A OS=Escherichia coli (strain K12) OX=83333 GN=gapA PE=1 SV=2	0.574437
sp|P0A8G6|NQOR_ECOLI NAD(P)H dehydrogenase (quinone) OS=Escherichia coli (strain K12) OX=83333 GN=wrbA PE=1 SV=2	0.574162
sp|P63284|CLPB_ECOLI Chaperone protein ClpB OS=Escherichia coli (strain K12) OX=83333 GN=clpB PE=1 SV=1	0.573511
sp|P0AF93|RIDA_ECOLI 2-iminobutanoate/2-iminopropanoate deaminase OS=Escherichia coli (strain K12) OX=83333 GN=ridA PE=1 SV=2	0.569348
sp|P02943|LAMB_ECOLI Maltoporin OS=Escherichia coli (strain K12) OX=83333 GN=lamB PE=1 SV=1	0.567015
sp|P0AFI2|PARC_ECOLI DNA topoisomerase 4 subunit A OS=Escherichia coli (strain K12) OX=83333 GN=parC PE=1 SV=1	0.565239
sp|P00490|PHSM_ECOLI Maltodextrin phosphorylase OS=Escherichia coli (strain K12) OX=83333 GN=malP PE=1 SV=7	0.56432
sp|P06992|RSMA_ECOLI Ribosomal RNA small subunit methyltransferase A OS=Escherichia coli (strain K12) OX=83333 GN=rsmA PE=1 SV=1	0.563279
sp|P0A8B5|YBAB_ECOLI Nucleoid-associated protein YbaB OS=Escherichia coli (strain K12) OX=83333 GN=ybaB PE=1 SV=1	0.562955
sp|P75981|JAYE_ECOLI Putative protein JayE OS=Escherichia coli (strain K12) OX=83333 GN=jayE PE=5 SV=1	0.562519
sp|P37747|GLF_ECOLI UDP-galactopyranose mutase OS=Escherichia coli (strain K12) OX=83333 GN=glf PE=1 SV=1	0.562413
sp|P76270|MSRC_ECOLI Free methionine-R-sulfoxide reductase OS=Escherichia coli (strain K12) OX=83333 GN=msrC PE=1 SV=2	0.561557
sp|P75876|RLMI_ECOLI Ribosomal RNA large subunit methyltransferase I OS=Escherichia coli (strain K12) OX=83333 GN=rlmI PE=1 SV=2	0.554487
sp|P31658|HCHA_ECOLI Protein/nucleic acid deglycase 1 OS=Escherichia coli (strain K12) OX=83333 GN=hchA PE=1 SV=3	0.553696
sp|P0A763|NDK_ECOLI Nucleoside diphosphate kinase OS=Escherichia coli (strain K12) OX=83333 GN=ndk PE=1 SV=2	0.553028
sp|P0AFD1|NUOE_ECOLI NADH-quinone oxidoreductase subunit E OS=Escherichia coli (strain K12) OX=83333 GN=nuoE PE=1 SV=1	0.552895
sp|P30750|METN_ECOLI Methionine import ATP-binding protein MetN OS=Escherichia coli (strain K12) OX=83333 GN=metN PE=1 SV=4	0.552759
sp|P0AE01|TRMJ_ECOLI tRNA (cytidine/uridine-2-O-)-methyltransferase TrmJ OS=Escherichia coli (strain K12) OX=83333 GN=trmJ PE=1 SV=1	0.551325
sp|P77748|YDIJ_ECOLI Uncharacterized protein YdiJ OS=Escherichia coli (strain K12) OX=83333 GN=ydiJ PE=4 SV=1	0.549643
sp|P0AEL3|FEOA_ECOLI Fe(2+) transport protein A OS=Escherichia coli (strain K12) OX=83333 GN=feoA PE=1 SV=1	0.548566
sp|P18196|MINC_ECOLI Septum site-determining protein MinC OS=Escherichia coli (strain K12) OX=83333 GN=minC PE=1 SV=1	0.548501
sp|P00954|SYW_ECOLI Tryptophan--tRNA ligase OS=Escherichia coli (strain K12) OX=83333 GN=trpS PE=1 SV=3	0.548083
sp|P0A9M2|HPRT_ECOLI Hypoxanthine phosphoribosyltransferase OS=Escherichia coli (strain K12) OX=83333 GN=hpt PE=1 SV=1	0.547962
sp|P06959|ODP2_ECOLI Dihydrolipoyllysine-residue acetyltransferase component of pyruvate dehydrogenase complex OS=Escherichia coli (strain K12) OX=83333 GN=aceF PE=1 SV=3	0.547693
sp|P0A9T4|TAS_ECOLI Protein tas OS=Escherichia coli (strain K12) OX=83333 GN=tas PE=1 SV=1	0.547665
sp|P0AEP3|GALU_ECOLI UTP--glucose-1-phosphate uridylyltransferase OS=Escherichia coli (strain K12) OX=83333 GN=galU PE=1 SV=2	0.54733
sp|P0AF28|NARL_ECOLI Nitrate/nitrite response regulator protein NarL OS=Escherichia coli (strain K12) OX=83333 GN=narL PE=1 SV=1	0.547294
sp|P0DMC5|RCSC_ECOLI Sensor histidine kinase RcsC OS=Escherichia coli (strain K12) OX=83333 GN=rcsC PE=1 SV=1	0.546533
sp|P0A894|RAPZ_ECOLI RNase adapter protein RapZ OS=Escherichia coli (strain K12) OX=83333 GN=rapZ PE=1 SV=1	0.545846
sp|P76170|YNFB_ECOLI UPF0482 protein YnfB OS=Escherichia coli (strain K12) OX=83333 GN=ynfB PE=1 SV=1	0.545845
sp|P36680|ZAPD_ECOLI Cell division protein ZapD OS=Escherichia coli (strain K12) OX=83333 GN=zapD PE=1 SV=2	0.545836
sp|P26646|ACUI_ECOLI Probable acrylyl-CoA reductase AcuI OS=Escherichia coli (strain K12) OX=83333 GN=acuI PE=1 SV=1	0.545417
sp|P0A9X4|MREB_ECOLI Cell shape-determining protein MreB OS=Escherichia coli (strain K12) OX=83333 GN=mreB PE=1 SV=1	0.545069
sp|P0AFG6|ODO2_ECOLI Dihydrolipoyllysine-residue succinyltransferase component of 2-oxoglutarate dehydrogenase complex OS=Escherichia coli (strain K12) OX=83333 GN=sucB PE=1 SV=2	0.544484
sp|P62768|YAEH_ECOLI UPF0325 protein YaeH OS=Escherichia coli (strain K12) OX=83333 GN=yaeH PE=3 SV=1	0.5435
sp|P0A6K6|DEOB_ECOLI Phosphopentomutase OS=Escherichia coli (strain K12) OX=83333 GN=deoB PE=1 SV=1	0.540618
sp|P0ACP1|CRA_ECOLI Catabolite repressor/activator OS=Escherichia coli (strain K12) OX=83333 GN=cra PE=1 SV=1	0.539786
sp|P0A6D0|ARGR_ECOLI Arginine repressor OS=Escherichia coli (strain K12) OX=83333 GN=argR PE=1 SV=1	0.539136
sp|P0AB38|LPOB_ECOLI Penicillin-binding protein activator LpoB OS=Escherichia coli (strain K12) OX=83333 GN=lpoB PE=1 SV=1	0.539098
sp|P0C8J6|GATY_ECOLI D-tagatose-1,6-bisphosphate aldolase subunit GatY OS=Escherichia coli (strain K12) OX=83333 GN=gatY PE=1 SV=1	0.538042
sp|Q46857|DKGA_ECOLI 2,5-diketo-D-gluconic acid reductase A OS=Escherichia coli (strain K12) OX=83333 GN=dkgA PE=1 SV=3	0.537636
sp|P0AB43|YCGL_ECOLI Protein YcgL OS=Escherichia coli (strain K12) OX=83333 GN=ycgL PE=1 SV=3	0.537427
sp|P0ABD8|BCCP_ECOLI Biotin carboxyl carrier protein of acetyl-CoA carboxylase OS=Escherichia coli (strain K12) OX=83333 GN=accB PE=1 SV=1	0.53672
sp|P0A9U3|YBIT_ECOLI Probable ATP-binding protein YbiT OS=Escherichia coli (strain K12) OX=83333 GN=ybiT PE=1 SV=1	0.535834
sp|P0AGD7|SRP54_ECOLI Signal recognition particle protein OS=Escherichia coli (strain K12) OX=83333 GN=ffh PE=1 SV=1	0.535797
sp|P15288|PEPD_ECOLI Cytosol non-specific dipeptidase OS=Escherichia coli (strain K12) OX=83333 GN=pepD PE=1 SV=3	0.534881
sp|P0AGG8|TLDD_ECOLI Metalloprotease TldD OS=Escherichia coli (strain K12) OX=83333 GN=tldD PE=1 SV=1	0.53287
sp|P64588|YQJI_ECOLI Transcriptional regulator YqjI OS=Escherichia coli (strain K12) OX=83333 GN=yqjI PE=1 SV=1	0.530254
sp|P60595|HIS5_ECOLI Imidazole glycerol phosphate synthase subunit HisH OS=Escherichia coli (strain K12) OX=83333 GN=hisH PE=1 SV=1	0.530065
sp|P0A825|GLYA_ECOLI Serine hydroxymethyltransferase OS=Escherichia coli (strain K12) OX=83333 GN=glyA PE=1 SV=1	0.529211
sp|P0ACE7|HINT_ECOLI Purine nucleoside phosphoramidase OS=Escherichia coli (strain K12) OX=83333 GN=hinT PE=1 SV=1	0.52861
sp|P77182|MNMC_ECOLI tRNA 5-methylaminomethyl-2-thiouridine biosynthesis bifunctional protein MnmC OS=Escherichia coli (strain K12) OX=83333 GN=mnmC PE=1 SV=2	0.528393
sp|P0ADV5|YHBW_ECOLI Luciferase-like monooxygenase OS=Escherichia coli (strain K12) OX=83333 GN=yhbW PE=4 SV=1	0.528364
sp|P0A6W9|GSH1_ECOLI Glutamate--cysteine ligase OS=Escherichia coli (strain K12) OX=83333 GN=gshA PE=1 SV=1	0.527104
sp|P0A6F5|CH60_ECOLI 60 kDa chaperonin OS=Escherichia coli (strain K12) OX=83333 GN=groL PE=1 SV=2	0.527078
sp|P00448|SODM_ECOLI Superoxide dismutase [Mn] OS=Escherichia coli (strain K12) OX=83333 GN=sodA PE=1 SV=2	0.525689
sp|P39286|RSGA_ECOLI Small ribosomal subunit biogenesis GTPase RsgA OS=Escherichia coli (strain K12) OX=83333 GN=rsgA PE=1 SV=2	0.525466
sp|P68187|MALK_ECOLI Maltose/maltodextrin import ATP-binding protein MalK OS=Escherichia coli (strain K12) OX=83333 GN=malK PE=1 SV=1	0.524939
sp|P69908|DCEA_ECOLI Glutamate decarboxylase alpha OS=Escherichia coli (strain K12) OX=83333 GN=gadA PE=1 SV=1	0.523835
sp|P07813|SYL_ECOLI Leucine--tRNA ligase OS=Escherichia coli (strain K12) OX=83333 GN=leuS PE=1 SV=2	0.522614
sp|P76658|HLDE_ECOLI Bifunctional protein HldE OS=Escherichia coli (strain K12) OX=83333 GN=hldE PE=1 SV=1	0.522413
sp|P36683|ACNB_ECOLI Aconitate hydratase B OS=Escherichia coli (strain K12) OX=83333 GN=acnB PE=1 SV=3	0.52237
sp|P0A873|TRMD_ECOLI tRNA (guanine-N(1)-)-methyltransferase OS=Escherichia coli (strain K12) OX=83333 GN=trmD PE=1 SV=1	0.522125
sp|P77434|ALAC_ECOLI Glutamate-pyruvate aminotransferase AlaC OS=Escherichia coli (strain K12) OX=83333 GN=alaC PE=1 SV=1	0.521131
sp|P0A836|SUCC_ECOLI Succinate--CoA ligase [ADP-forming] subunit beta OS=Escherichia coli (strain K12) OX=83333 GN=sucC PE=1 SV=1	0.520638
sp|P0A7D4|PURA_ECOLI Adenylosuccinate synthetase OS=Escherichia coli (strain K12) OX=83333 GN=purA PE=1 SV=2	0.520478
sp|P0A853|TNAA_ECOLI Tryptophanase OS=Escherichia coli (strain K12) OX=83333 GN=tnaA PE=1 SV=1	0.519893
sp|P10408|SECA_ECOLI Protein translocase subunit SecA OS=Escherichia coli (strain K12) OX=83333 GN=secA PE=1 SV=2	0.519212
sp|P0ABP8|DEOD_ECOLI Purine nucleoside phosphorylase DeoD-type OS=Escherichia coli (strain K12) OX=83333 GN=deoD PE=1 SV=2	0.519178
sp|P61889|MDH_ECOLI Malate dehydrogenase OS=Escherichia coli (strain K12) OX=83333 GN=mdh PE=1 SV=1	0.518745
sp|P0A7H6|RECR_ECOLI Recombination protein RecR OS=Escherichia coli (strain K12) OX=83333 GN=recR PE=1 SV=1	0.518605
sp|P69910|DCEB_ECOLI Glutamate decarboxylase beta OS=Escherichia coli (strain K12) OX=83333 GN=gadB PE=1 SV=1	0.518474
sp|P14407|FUMB_ECOLI Fumarate hydratase class I, anaerobic OS=Escherichia coli (strain K12) OX=83333 GN=fumB PE=1 SV=2	0.517324
sp|P0AEC0|YOAE_ECOLI UPF0053 inner membrane protein YoaE OS=Escherichia coli (strain K12) OX=83333 GN=yoaE PE=1 SV=1	0.516931
sp|P0AG99|SECG_ECOLI Protein-export membrane protein SecG OS=Escherichia coli (strain K12) OX=83333 GN=secG PE=1 SV=1	0.516603
sp|P15977|MALQ_ECOLI 4-alpha-glucanotransferase OS=Escherichia coli (strain K12) OX=83333 GN=malQ PE=1 SV=2	0.51579
sp|P04079|GUAA_ECOLI GMP synthase [glutamine-hydrolyzing] OS=Escherichia coli (strain K12) OX=83333 GN=guaA PE=1 SV=1	0.515145
sp|P06616|ERA_ECOLI GTPase Era OS=Escherichia coli (strain K12) OX=83333 GN=era PE=1 SV=2	0.514754
sp|P77718|THII_ECOLI tRNA sulfurtransferase OS=Escherichia coli (strain K12) OX=83333 GN=thiI PE=1 SV=1	0.514134
sp|P0AC33|FUMA_ECOLI Fumarate hydratase class I, aerobic OS=Escherichia coli (strain K12) OX=83333 GN=fumA PE=1 SV=2	0.514085
sp|P0AEI4|RIMO_ECOLI Ribosomal protein S12 methylthiotransferase RimO OS=Escherichia coli (strain K12) OX=83333 GN=rimO PE=1 SV=1	0.514018
sp|P32162|YIIS_ECOLI UPF0381 protein YiiS OS=Escherichia coli (strain K12) OX=83333 GN=yiiS PE=1 SV=1	0.511148
sp|P0AF67|TSAE_ECOLI tRNA threonylcarbamoyladenosine biosynthesis protein TsaE OS=Escherichia coli (strain K12) OX=83333 GN=tsaE PE=1 SV=1	0.510859
sp|P37188|PTKB_ECOLI PTS system galactitol-specific EIIB component OS=Escherichia coli (strain K12) OX=83333 GN=gatB PE=1 SV=2	0.510641
sp|P27828|WECB_ECOLI UDP-N-acetylglucosamine 2-epimerase OS=Escherichia coli (strain K12) OX=83333 GN=wecB PE=1 SV=2	0.510161
sp|P0A9P4|TRXB_ECOLI Thioredoxin reductase OS=Escherichia coli (strain K12) OX=83333 GN=trxB PE=1 SV=2	0.51007
sp|P68191|SRA_ECOLI Stationary-phase-induced ribosome-associated protein OS=Escherichia coli (strain K12) OX=83333 GN=sra PE=1 SV=1	0.50976
sp|P0ABZ6|SURA_ECOLI Chaperone SurA OS=Escherichia coli (strain K12) OX=83333 GN=surA PE=1 SV=1	0.508865
sp|P0A7A5|PIMT_ECOLI Protein-L-isoaspartate O-methyltransferase OS=Escherichia coli (strain K12) OX=83333 GN=pcm PE=1 SV=2	0.508292
sp|P67910|HLDD_ECOLI ADP-L-glycero-D-manno-heptose-6-epimerase OS=Escherichia coli (strain K12) OX=83333 GN=hldD PE=1 SV=1	0.50588
sp|P0C0L2|OSMC_ECOLI Peroxiredoxin OsmC OS=Escherichia coli (strain K12) OX=83333 GN=osmC PE=1 SV=2	0.505614
sp|P00957|SYA_ECOLI Alanine--tRNA ligase OS=Escherichia coli (strain K12) OX=83333 GN=alaS PE=1 SV=2	0.503894
sp|P0A6I3|COAA_ECOLI Pantothenate kinase OS=Escherichia coli (strain K12) OX=83333 GN=coaA PE=1 SV=1	0.502969
sp|P60560|GUAC_ECOLI GMP reductase OS=Escherichia coli (strain K12) OX=83333 GN=guaC PE=1 SV=1	0.502719
sp|P0AFG3|ODO1_ECOLI 2-oxoglutarate dehydrogenase E1 component OS=Escherichia coli (strain K12) OX=83333 GN=sucA PE=1 SV=1	0.502322
sp|P0A7B1|PPK1_ECOLI Polyphosphate kinase OS=Escherichia coli (strain K12) OX=83333 GN=ppk PE=1 SV=2	0.501424
sp|P32680|YJAG_ECOLI Uncharacterized protein YjaG OS=Escherichia coli (strain K12) OX=83333 GN=yjaG PE=4 SV=1	0.500373
sp|P69783|PTGA_ECOLI PTS system glucose-specific EIIA component OS=Escherichia coli (strain K12) OX=83333 GN=crr PE=1 SV=2	0.500371
sp|P0AC69|GLRX4_ECOLI Glutaredoxin 4 OS=Escherichia coli (strain K12) OX=83333 GN=grxD PE=1 SV=1	0.499773
sp|P09155|RND_ECOLI Ribonuclease D OS=Escherichia coli (strain K12) OX=83333 GN=rnd PE=1 SV=1	0.49925
sp|P05055|PNP_ECOLI Polyribonucleotide nucleotidyltransferase OS=Escherichia coli (strain K12) OX=83333 GN=pnp PE=1 SV=3	0.498589
sp|P0A738|MOAC_ECOLI Cyclic pyranopterin monophosphate synthase OS=Escherichia coli (strain K12) OX=83333 GN=moaC PE=1 SV=2	0.496805
sp|P0AFG8|ODP1_ECOLI Pyruvate dehydrogenase E1 component OS=Escherichia coli (strain K12) OX=83333 GN=aceE PE=1 SV=2	0.495795
sp|P63228|GMHBB_ECOLI D-glycero-beta-D-manno-heptose-1,7-bisphosphate 7-phosphatase OS=Escherichia coli (strain K12) OX=83333 GN=gmhB PE=1 SV=1	0.493862
sp|P0ACI0|ROB_ECOLI Right origin-binding protein OS=Escherichia coli (strain K12) OX=83333 GN=rob PE=1 SV=1	0.493343
sp|P76231|YEAC_ECOLI Uncharacterized protein YeaC OS=Escherichia coli (strain K12) OX=83333 GN=yeaC PE=4 SV=2	0.492168
sp|P0AGG4|THIO2_ECOLI Thioredoxin 2 OS=Escherichia coli (strain K12) OX=83333 GN=trxC PE=1 SV=1	0.49114
sp|P0A799|PGK_ECOLI Phosphoglycerate kinase OS=Escherichia coli (strain K12) OX=83333 GN=pgk PE=1 SV=2	0.490494
sp|P08312|SYFA_ECOLI Phenylalanine--tRNA ligase alpha subunit OS=Escherichia coli (strain K12) OX=83333 GN=pheS PE=1 SV=2	0.489668
sp|P0AF24|NAGD_ECOLI Ribonucleotide monophosphatase NagD OS=Escherichia coli (strain K12) OX=83333 GN=nagD PE=1 SV=1	0.48964
sp|P0AF63|NSRR_ECOLI HTH-type transcriptional repressor NsrR OS=Escherichia coli (strain K12) OX=83333 GN=nsrR PE=3 SV=1	0.488975
sp|P0ABD3|BFR_ECOLI Bacterioferritin OS=Escherichia coli (strain K12) OX=83333 GN=bfr PE=1 SV=1	0.488655
sp|P75915|YCDY_ECOLI Chaperone protein YcdY OS=Escherichia coli (strain K12) OX=83333 GN=ycdY PE=1 SV=1	0.488636
sp|P0A6J8|DDLA_ECOLI D-alanine--D-alanine ligase A OS=Escherichia coli (strain K12) OX=83333 GN=ddlA PE=3 SV=1	0.488282
sp|P0A6F3|GLPK_ECOLI Glycerol kinase OS=Escherichia coli (strain K12) OX=83333 GN=glpK PE=1 SV=2	0.488192
sp|P0A717|KPRS_ECOLI Ribose-phosphate pyrophosphokinase OS=Escherichia coli (strain K12) OX=83333 GN=prs PE=1 SV=2	0.487415
sp|P00959|SYM_ECOLI Methionine--tRNA ligase OS=Escherichia coli (strain K12) OX=83333 GN=metG PE=1 SV=2	0.487118
sp|P36979|RLMN_ECOLI Dual-specificity RNA methyltransferase RlmN OS=Escherichia coli (strain K12) OX=83333 GN=rlmN PE=1 SV=1	0.487076
sp|P38489|NFSB_ECOLI Oxygen-insensitive NAD(P)H nitroreductase OS=Escherichia coli (strain K12) OX=83333 GN=nfsB PE=1 SV=1	0.486599
sp|P67701|HIGA_ECOLI Antitoxin HigA OS=Escherichia coli (strain K12) OX=83333 GN=higA PE=1 SV=1	0.485649
sp|P52643|LDHD_ECOLI D-lactate dehydrogenase OS=Escherichia coli (strain K12) OX=83333 GN=ldhA PE=1 SV=1	0.484151
sp|P0AFZ3|SSPB_ECOLI Stringent starvation protein B OS=Escherichia coli (strain K12) OX=83333 GN=sspB PE=1 SV=1	0.478346
sp|P37613|PANZ_ECOLI PanD regulatory factor OS=Escherichia coli (strain K12) OX=83333 GN=panZ PE=1 SV=1	0.476878
sp|P0AAB8|USPD_ECOLI Universal stress protein D OS=Escherichia coli (strain K12) OX=83333 GN=uspD PE=2 SV=1	0.475628
sp|P27248|GCST_ECOLI Aminomethyltransferase OS=Escherichia coli (strain K12) OX=83333 GN=gcvT PE=1 SV=3	0.474552
sp|P0ADE6|KBP_ECOLI Potassium binding protein Kbp OS=Escherichia coli (strain K12) OX=83333 GN=kbp PE=1 SV=2	0.473636
sp|P0DTT0|BIPA_ECOLI 50S ribosomal subunit assembly factor BipA OS=Escherichia coli (strain K12) OX=83333 GN=bipA PE=1 SV=1	0.473391
sp|P0AEN1|FRE_ECOLI NAD(P)H-flavin reductase OS=Escherichia coli (strain K12) OX=83333 GN=fre PE=1 SV=2	0.47336
sp|P02930|TOLC_ECOLI Outer membrane protein TolC OS=Escherichia coli (strain K12) OX=83333 GN=tolC PE=1 SV=3	0.471323
sp|P25539|RIBD_ECOLI Riboflavin biosynthesis protein RibD OS=Escherichia coli (strain K12) OX=83333 GN=ribD PE=1 SV=1	0.471262
sp|P0AAN3|HYPB_ECOLI Hydrogenase maturation factor HypB OS=Escherichia coli (strain K12) OX=83333 GN=hypB PE=1 SV=1	0.47034
sp|P09147|GALE_ECOLI UDP-glucose 4-epimerase OS=Escherichia coli (strain K12) OX=83333 GN=galE PE=1 SV=1	0.469225
sp|Q47146|FADE_ECOLI Acyl-coenzyme A dehydrogenase OS=Escherichia coli (strain K12) OX=83333 GN=fadE PE=2 SV=2	0.466485
sp|P32144|CSQR_ECOLI HTH-type transcriptional repressor CsqR OS=Escherichia coli (strain K12) OX=83333 GN=csqR PE=1 SV=2	0.463125
sp|P23003|TRMA_ECOLI tRNA/tmRNA (uracil-C(5))-methyltransferase OS=Escherichia coli (strain K12) OX=83333 GN=trmA PE=1 SV=1	0.461577
sp|P0ADZ7|YAJC_ECOLI Sec translocon accessory complex subunit YajC OS=Escherichia coli (strain K12) OX=83333 GN=yajC PE=1 SV=1	0.461574
sp|P00960|SYGA_ECOLI Glycine--tRNA ligase alpha subunit OS=Escherichia coli (strain K12) OX=83333 GN=glyQ PE=1 SV=2	0.458142
sp|P32695|DUSA_ECOLI tRNA-dihydrouridine(20/20a) synthase OS=Escherichia coli (strain K12) OX=83333 GN=dusA PE=1 SV=4	0.458082
sp|P05706|PTHA_ECOLI PTS system glucitol/sorbitol-specific EIIA component OS=Escherichia coli (strain K12) OX=83333 GN=srlB PE=1 SV=1	0.45798
sp|P0AGJ9|SYY_ECOLI Tyrosine--tRNA ligase OS=Escherichia coli (strain K12) OX=83333 GN=tyrS PE=1 SV=2	0.455275
sp|P39406|RSMC_ECOLI Ribosomal RNA small subunit methyltransferase C OS=Escherichia coli (strain K12) OX=83333 GN=rsmC PE=1 SV=3	0.454505
sp|P0A6Z1|HSCA_ECOLI Chaperone protein HscA OS=Escherichia coli (strain K12) OX=83333 GN=hscA PE=1 SV=1	0.453834
sp|P27298|OPDA_ECOLI Oligopeptidase A OS=Escherichia coli (strain K12) OX=83333 GN=prlC PE=3 SV=3	0.45332
sp|P0A759|NAGB_ECOLI Glucosamine-6-phosphate deaminase OS=Escherichia coli (strain K12) OX=83333 GN=nagB PE=1 SV=1	0.452675
sp|P69828|PTKA_ECOLI PTS system galactitol-specific EIIA component OS=Escherichia coli (strain K12) OX=83333 GN=gatA PE=1 SV=1	0.452272
sp|P0AB71|ALF_ECOLI Fructose-bisphosphate aldolase class 2 OS=Escherichia coli (strain K12) OX=83333 GN=fbaA PE=1 SV=2	0.451339
sp|P0ACY3|YEAG_ECOLI Uncharacterized protein YeaG OS=Escherichia coli (strain K12) OX=83333 GN=yeaG PE=3 SV=1	0.450743
sp|P0A9J8|CMPDT_ECOLI Bifunctional chorismate mutase/prephenate dehydratase OS=Escherichia coli (strain K12) OX=83333 GN=pheA PE=1 SV=1	0.449986
sp|P0AC41|SDHA_ECOLI Succinate dehydrogenase flavoprotein subunit OS=Escherichia coli (strain K12) OX=83333 GN=sdhA PE=1 SV=1	0.449866
sp|P0ACP5|GNTR_ECOLI HTH-type transcriptional regulator GntR OS=Escherichia coli (strain K12) OX=83333 GN=gntR PE=1 SV=1	0.448902
sp|P00350|6PGD_ECOLI 6-phosphogluconate dehydrogenase, decarboxylating OS=Escherichia coli (strain K12) OX=83333 GN=gnd PE=1 SV=2	0.447363
sp|P0AAT9|YBEL_ECOLI Uncharacterized protein YbeL OS=Escherichia coli (strain K12) OX=83333 GN=ybeL PE=4 SV=1	0.444768
sp|P68066|GRCA_ECOLI Autonomous glycyl radical cofactor OS=Escherichia coli (strain K12) OX=83333 GN=grcA PE=1 SV=1	0.442012
sp|P0A9Q7|ADHE_ECOLI Aldehyde-alcohol dehydrogenase OS=Escherichia coli (strain K12) OX=83333 GN=adhE PE=1 SV=2	0.44156
sp|P69811|PTFAH_ECOLI Multiphosphoryl transfer protein OS=Escherichia coli (strain K12) OX=83333 GN=fruB PE=1 SV=1	0.440405
sp|P0A9K7|PHOU_ECOLI Phosphate-specific transport system accessory protein PhoU OS=Escherichia coli (strain K12) OX=83333 GN=phoU PE=1 SV=1	0.438199
sp|P0A7Z0|RPIA_ECOLI Ribose-5-phosphate isomerase A OS=Escherichia coli (strain K12) OX=83333 GN=rpiA PE=1 SV=1	0.438101
sp|P0AF20|NAGC_ECOLI N-acetylglucosamine repressor OS=Escherichia coli (strain K12) OX=83333 GN=nagC PE=2 SV=1	0.437962
sp|P0AC38|ASPA_ECOLI Aspartate ammonia-lyase OS=Escherichia coli (strain K12) OX=83333 GN=aspA PE=1 SV=1	0.436957
sp|P0AED7|DAPE_ECOLI Succinyl-diaminopimelate desuccinylase OS=Escherichia coli (strain K12) OX=83333 GN=dapE PE=1 SV=1	0.435748
sp|P0AFM6|PSPA_ECOLI Phage shock protein A OS=Escherichia coli (strain K12) OX=83333 GN=pspA PE=1 SV=2	0.435274
sp|P0ABB0|ATPA_ECOLI ATP synthase subunit alpha OS=Escherichia coli (strain K12) OX=83333 GN=atpA PE=1 SV=1	0.434913
sp|P0A9G8|MODE_ECOLI DNA-binding transcriptional dual regulator ModE OS=Escherichia coli (strain K12) OX=83333 GN=modE PE=1 SV=1	0.433786
sp|P16095|SDHL_ECOLI L-serine dehydratase 1 OS=Escherichia coli (strain K12) OX=83333 GN=sdaA PE=1 SV=3	0.431486
sp|P0AED0|USPA_ECOLI Universal stress protein A OS=Escherichia coli (strain K12) OX=83333 GN=uspA PE=1 SV=2	0.429628
sp|P22188|MURE_ECOLI UDP-N-acetylmuramoyl-L-alanyl-D-glutamate--2,6-diaminopimelate ligase OS=Escherichia coli (strain K12) OX=83333 GN=murE PE=1 SV=2	0.429247
sp|P0ABJ6|CYOD_ECOLI Cytochrome bo(3) ubiquinol oxidase subunit 4 OS=Escherichia coli (strain K12) OX=83333 GN=cyoD PE=1 SV=1	0.426204
sp|P0A8J8|RHLB_ECOLI ATP-dependent RNA helicase RhlB OS=Escherichia coli (strain K12) OX=83333 GN=rhlB PE=1 SV=2	0.425158
sp|P25516|ACNA_ECOLI Aconitate hydratase A OS=Escherichia coli (strain K12) OX=83333 GN=acnA PE=1 SV=3	0.42497
sp|P0AAV6|YBGS_ECOLI Uncharacterized protein YbgS OS=Escherichia coli (strain K12) OX=83333 GN=ybgS PE=3 SV=1	0.424453
sp|P61714|RISB_ECOLI 6,7-dimethyl-8-ribityllumazine synthase OS=Escherichia coli (strain K12) OX=83333 GN=ribE PE=1 SV=1	0.42439
sp|P02931|OMPF_ECOLI Outer membrane porin F OS=Escherichia coli (strain K12) OX=83333 GN=ompF PE=1 SV=1	0.423829
sp|P0ABS5|DNAG_ECOLI DNA primase OS=Escherichia coli (strain K12) OX=83333 GN=dnaG PE=1 SV=1	0.42353
sp|P64581|YQJD_ECOLI Uncharacterized protein YqjD OS=Escherichia coli (strain K12) OX=83333 GN=yqjD PE=1 SV=1	0.42223
sp|P07118|SYV_ECOLI Valine--tRNA ligase OS=Escherichia coli (strain K12) OX=83333 GN=valS PE=1 SV=2	0.420499
sp|P02929|TONB_ECOLI Protein TonB OS=Escherichia coli (strain K12) OX=83333 GN=tonB PE=1 SV=2	0.419717
sp|P0ADV1|LPTA_ECOLI Lipopolysaccharide export system protein LptA OS=Escherichia coli (strain K12) OX=83333 GN=lptA PE=1 SV=1	0.419005
sp|P0AG40|RIBF_ECOLI Bifunctional riboflavin kinase/FMN adenylyltransferase OS=Escherichia coli (strain K12) OX=83333 GN=ribF PE=1 SV=1	0.418154
sp|P0A6E6|ATPE_ECOLI ATP synthase epsilon chain OS=Escherichia coli (strain K12) OX=83333 GN=atpC PE=1 SV=2	0.417628
sp|P76290|CMOA_ECOLI Carboxy-S-adenosyl-L-methionine synthase OS=Escherichia coli (strain K12) OX=83333 GN=cmoA PE=1 SV=1	0.417366
sp|P27838|CYAY_ECOLI Iron-sulfur cluster assembly protein CyaY OS=Escherichia coli (strain K12) OX=83333 GN=cyaY PE=1 SV=1	0.416303
sp|P0ABH9|CLPA_ECOLI ATP-dependent Clp protease ATP-binding subunit ClpA OS=Escherichia coli (strain K12) OX=83333 GN=clpA PE=1 SV=1	0.414229
sp|P27302|TKT1_ECOLI Transketolase 1 OS=Escherichia coli (strain K12) OX=83333 GN=tktA PE=1 SV=5	0.414145
sp|P45523|FKBA_ECOLI FKBP-type peptidyl-prolyl cis-trans isomerase FkpA OS=Escherichia coli (strain K12) OX=83333 GN=fkpA PE=1 SV=1	0.413845
sp|P21889|SYD_ECOLI Aspartate--tRNA ligase OS=Escherichia coli (strain K12) OX=83333 GN=aspS PE=1 SV=1	0.413352
sp|P0AB91|AROG_ECOLI Phospho-2-dehydro-3-deoxyheptonate aldolase, Phe-sensitive OS=Escherichia coli (strain K12) OX=83333 GN=aroG PE=1 SV=1	0.413191
sp|P0A9C5|GLN1B_ECOLI Glutamine synthetase OS=Escherichia coli (strain K12) OX=83333 GN=glnA PE=1 SV=2	0.412353
sp|P23893|GSA_ECOLI Glutamate-1-semialdehyde 2,1-aminomutase OS=Escherichia coli (strain K12) OX=83333 GN=hemL PE=1 SV=2	0.412334
sp|P0AFH8|OSMY_ECOLI Osmotically-inducible protein Y OS=Escherichia coli (strain K12) OX=83333 GN=osmY PE=1 SV=1	0.411176
sp|P0A749|MURA_ECOLI UDP-N-acetylglucosamine 1-carboxyvinyltransferase OS=Escherichia coli (strain K12) OX=83333 GN=murA PE=1 SV=1	0.411004
sp|P29131|FTSN_ECOLI Cell division protein FtsN OS=Escherichia coli (strain K12) OX=83333 GN=ftsN PE=1 SV=3	0.410631
sp|P64540|YFCL_ECOLI Uncharacterized protein YfcL OS=Escherichia coli (strain K12) OX=83333 GN=yfcL PE=4 SV=1	0.410205
sp|P23839|YICC_ECOLI UPF0701 protein YicC OS=Escherichia coli (strain K12) OX=83333 GN=yicC PE=1 SV=2	0.408232
sp|P33570|TKT2_ECOLI Transketolase 2 OS=Escherichia coli (strain K12) OX=83333 GN=tktB PE=1 SV=1	0.407848
sp|P0AB77|KBL_ECOLI 2-amino-3-ketobutyrate coenzyme A ligase OS=Escherichia coli (strain K12) OX=83333 GN=kbl PE=1 SV=1	0.4073
sp|P14175|PROV_ECOLI Glycine betaine/proline betaine transport system ATP-binding protein ProV OS=Escherichia coli (strain K12) OX=83333 GN=proV PE=1 SV=1	0.407205
sp|P0A840|SURE_ECOLI 5/3-nucleotidase SurE OS=Escherichia coli (strain K12) OX=83333 GN=surE PE=1 SV=1	0.405994
sp|P15723|DGTP_ECOLI Deoxyguanosinetriphosphate triphosphohydrolase OS=Escherichia coli (strain K12) OX=83333 GN=dgt PE=1 SV=4	0.405714
sp|P0AF36|ZAPB_ECOLI Cell division protein ZapB OS=Escherichia coli (strain K12) OX=83333 GN=zapB PE=1 SV=1	0.404615
sp|P06987|HIS7_ECOLI Histidine biosynthesis bifunctional protein HisB OS=Escherichia coli (strain K12) OX=83333 GN=hisB PE=1 SV=1	0.401621
sp|P76002|PLIG_ECOLI Inhibitor of g-type lysozyme OS=Escherichia coli (strain K12) OX=83333 GN=pliG PE=1 SV=1	0.399907
sp|P05042|FUMC_ECOLI Fumarate hydratase class II OS=Escherichia coli (strain K12) OX=83333 GN=fumC PE=1 SV=1	0.398709
sp|P0A908|MIPA_ECOLI MltA-interacting protein OS=Escherichia coli (strain K12) OX=83333 GN=mipA PE=1 SV=1	0.398075
sp|P0ADG7|IMDH_ECOLI Inosine-5-monophosphate dehydrogenase OS=Escherichia coli (strain K12) OX=83333 GN=guaB PE=1 SV=1	0.397992
sp|P0A903|BAMC_ECOLI Outer membrane protein assembly factor BamC OS=Escherichia coli (strain K12) OX=83333 GN=bamC PE=1 SV=1	0.394933
sp|P77552|YDHQ_ECOLI Uncharacterized protein YdhQ OS=Escherichia coli (strain K12) OX=83333 GN=ydhQ PE=4 SV=1	0.394418
sp|P00968|CARB_ECOLI Carbamoyl-phosphate synthase large chain OS=Escherichia coli (strain K12) OX=83333 GN=carB PE=1 SV=2	0.394178
sp|P0C0L7|PROP_ECOLI Proline/betaine transporter OS=Escherichia coli (strain K12) OX=83333 GN=proP PE=1 SV=1	0.393179
sp|P09373|PFLB_ECOLI Formate acetyltransferase 1 OS=Escherichia coli (strain K12) OX=83333 GN=pflB PE=1 SV=2	0.392101
sp|P0AEH5|ELAB_ECOLI Protein ElaB OS=Escherichia coli (strain K12) OX=83333 GN=elaB PE=1 SV=1	0.388813
sp|P0AD05|YECA_ECOLI Uncharacterized protein YecA OS=Escherichia coli (strain K12) OX=83333 GN=yecA PE=4 SV=1	0.387213
sp|P07604|TYRR_ECOLI Transcriptional regulatory protein TyrR OS=Escherichia coli (strain K12) OX=83333 GN=tyrR PE=1 SV=2	0.384708
sp|P0AGA2|SECY_ECOLI Protein translocase subunit SecY OS=Escherichia coli (strain K12) OX=83333 GN=secY PE=1 SV=1	0.38354
sp|P0AG86|SECB_ECOLI Protein-export protein SecB OS=Escherichia coli (strain K12) OX=83333 GN=secB PE=1 SV=1	0.383433
sp|P76177|YDGH_ECOLI Protein YdgH OS=Escherichia coli (strain K12) OX=83333 GN=ydgH PE=1 SV=1	0.382569
sp|P60785|LEPA_ECOLI Elongation factor 4 OS=Escherichia coli (strain K12) OX=83333 GN=lepA PE=1 SV=1	0.381469
sp|P69428|TATA_ECOLI Sec-independent protein translocase protein TatA OS=Escherichia coli (strain K12) OX=83333 GN=tatA PE=1 SV=1	0.380222
sp|P37745|RMLC_ECOLI dTDP-4-dehydrorhamnose 3,5-epimerase OS=Escherichia coli (strain K12) OX=83333 GN=rfbC PE=1 SV=1	0.378551
sp|P0AAD6|SDAC_ECOLI Serine transporter OS=Escherichia coli (strain K12) OX=83333 GN=sdaC PE=1 SV=1	0.37846
sp|P43329|HRPA_ECOLI ATP-dependent RNA helicase HrpA OS=Escherichia coli (strain K12) OX=83333 GN=hrpA PE=3 SV=3	0.378291
sp|P24203|YJIA_ECOLI P-loop guanosine triphosphatase YjiA OS=Escherichia coli (strain K12) OX=83333 GN=yjiA PE=1 SV=3	0.37755
sp|P30749|MOAE_ECOLI Molybdopterin synthase catalytic subunit OS=Escherichia coli (strain K12) OX=83333 GN=moaE PE=1 SV=3	0.37741
sp|P33602|NUOG_ECOLI NADH-quinone oxidoreductase subunit G OS=Escherichia coli (strain K12) OX=83333 GN=nuoG PE=1 SV=4	0.376987
sp|P0A7F6|SPED_ECOLI S-adenosylmethionine decarboxylase proenzyme OS=Escherichia coli (strain K12) OX=83333 GN=speD PE=1 SV=1	0.374868
sp|P25437|FRMA_ECOLI S-(hydroxymethyl)glutathione dehydrogenase OS=Escherichia coli (strain K12) OX=83333 GN=frmA PE=1 SV=3	0.372385
sp|P0ABK5|CYSK_ECOLI Cysteine synthase A OS=Escherichia coli (strain K12) OX=83333 GN=cysK PE=1 SV=2	0.372075
sp|P21513|RNE_ECOLI Ribonuclease E OS=Escherichia coli (strain K12) OX=83333 GN=rne PE=1 SV=6	0.372064
sp|P0ABB4|ATPB_ECOLI ATP synthase subunit beta OS=Escherichia coli (strain K12) OX=83333 GN=atpD PE=1 SV=2	0.370778
sp|P27833|WECE_ECOLI dTDP-4-amino-4,6-dideoxygalactose transaminase OS=Escherichia coli (strain K12) OX=83333 GN=wecE PE=1 SV=2	0.370671
sp|P0A9W0|ULAR_ECOLI HTH-type transcriptional regulator UlaR OS=Escherichia coli (strain K12) OX=83333 GN=ulaR PE=1 SV=1	0.367975
sp|P61517|CAN_ECOLI Carbonic anhydrase 2 OS=Escherichia coli (strain K12) OX=83333 GN=can PE=1 SV=1	0.366804
sp|P24186|FOLD_ECOLI Bifunctional protein FolD OS=Escherichia coli (strain K12) OX=83333 GN=folD PE=1 SV=4	0.366634
sp|P21170|SPEA_ECOLI Biosynthetic arginine decarboxylase OS=Escherichia coli (strain K12) OX=83333 GN=speA PE=1 SV=2	0.364213
sp|P0A6L2|DAPA_ECOLI 4-hydroxy-tetrahydrodipicolinate synthase OS=Escherichia coli (strain K12) OX=83333 GN=dapA PE=1 SV=1	0.361695
sp|P77522|SUFB_ECOLI FeS cluster assembly protein SufB OS=Escherichia coli (strain K12) OX=83333 GN=sufB PE=1 SV=2	0.361158
sp|P30011|NADC_ECOLI Nicotinate-nucleotide pyrophosphorylase [carboxylating] OS=Escherichia coli (strain K12) OX=83333 GN=nadC PE=3 SV=7	0.360761
sp|P07862|DDLB_ECOLI D-alanine--D-alanine ligase B OS=Escherichia coli (strain K12) OX=83333 GN=ddlB PE=1 SV=3	0.360461
sp|P39401|OPGB_ECOLI Phosphoglycerol transferase I OS=Escherichia coli (strain K12) OX=83333 GN=mdoB PE=3 SV=2	0.35934
sp|P15042|DNLJ_ECOLI DNA ligase OS=Escherichia coli (strain K12) OX=83333 GN=ligA PE=1 SV=2	0.35869
sp|P07014|SDHB_ECOLI Succinate dehydrogenase iron-sulfur subunit OS=Escherichia coli (strain K12) OX=83333 GN=sdhB PE=1 SV=1	0.358121
sp|P0AEW6|INGK_ECOLI Guanosine-inosine kinase OS=Escherichia coli (strain K12) OX=83333 GN=gsk PE=1 SV=1	0.357892
sp|P0ABC7|HFLK_ECOLI Modulator of FtsH protease HflK OS=Escherichia coli (strain K12) OX=83333 GN=hflK PE=1 SV=1	0.357857
sp|P20083|PARE_ECOLI DNA topoisomerase 4 subunit B OS=Escherichia coli (strain K12) OX=83333 GN=parE PE=1 SV=3	0.357413
sp|P0A6G7|CLPP_ECOLI ATP-dependent Clp protease proteolytic subunit OS=Escherichia coli (strain K12) OX=83333 GN=clpP PE=1 SV=1	0.35632
sp|P77667|SUFA_ECOLI Protein SufA OS=Escherichia coli (strain K12) OX=83333 GN=sufA PE=1 SV=1	0.35594
sp|P37744|RMLA1_ECOLI Glucose-1-phosphate thymidylyltransferase 1 OS=Escherichia coli (strain K12) OX=83333 GN=rfbA PE=1 SV=2	0.355768
sp|P25714|YIDC_ECOLI Membrane protein insertase YidC OS=Escherichia coli (strain K12) OX=83333 GN=yidC PE=1 SV=2	0.355078
sp|P25519|HFLX_ECOLI GTPase HflX OS=Escherichia coli (strain K12) OX=83333 GN=hflX PE=1 SV=3	0.353394
sp|Q46920|QUEF_ECOLI NADPH-dependent 7-cyano-7-deazaguanine reductase OS=Escherichia coli (strain K12) OX=83333 GN=queF PE=1 SV=1	0.352433
sp|P37759|RMLB1_ECOLI dTDP-glucose 4,6-dehydratase 1 OS=Escherichia coli (strain K12) OX=83333 GN=rfbB PE=3 SV=2	0.351011
sp|P75838|YCAO_ECOLI Ribosomal protein S12 methylthiotransferase accessory factor YcaO OS=Escherichia coli (strain K12) OX=83333 GN=ycaO PE=1 SV=2	0.350282
sp|P0ACU7|YJDC_ECOLI HTH-type transcriptional regulator YjdC OS=Escherichia coli (strain K12) OX=83333 GN=yjdC PE=4 SV=1	0.350114
sp|P0A8W2|SLYA_ECOLI Transcriptional regulator SlyA OS=Escherichia coli (strain K12) OX=83333 GN=slyA PE=3 SV=1	0.344352
sp|P0AET2|HDEB_ECOLI Acid stress chaperone HdeB OS=Escherichia coli (strain K12) OX=83333 GN=hdeB PE=1 SV=1	0.343823
sp|P25553|ALDA_ECOLI Lactaldehyde dehydrogenase OS=Escherichia coli (strain K12) OX=83333 GN=aldA PE=1 SV=2	0.343145
sp|P0ABV2|EXBD_ECOLI Biopolymer transport protein ExbD OS=Escherichia coli (strain K12) OX=83333 GN=exbD PE=1 SV=1	0.34236
sp|P31663|PANC_ECOLI Pantothenate synthetase OS=Escherichia coli (strain K12) OX=83333 GN=panC PE=1 SV=1	0.342255
sp|P04949|FLIC_ECOLI Flagellin OS=Escherichia coli (strain K12) OX=83333 GN=fliC PE=1 SV=2	0.341297
sp|P17169|GLMS_ECOLI Glutamine--fructose-6-phosphate aminotransferase [isomerizing] OS=Escherichia coli (strain K12) OX=83333 GN=glmS PE=1 SV=4	0.341042
sp|P10121|FTSY_ECOLI Signal recognition particle receptor FtsY OS=Escherichia coli (strain K12) OX=83333 GN=ftsY PE=1 SV=1	0.340064
sp|P0AE06|ACRA_ECOLI Multidrug efflux pump subunit AcrA OS=Escherichia coli (strain K12) OX=83333 GN=acrA PE=1 SV=1	0.339913
sp|P0A7A2|GPMB_ECOLI Probable phosphoglycerate mutase GpmB OS=Escherichia coli (strain K12) OX=83333 GN=gpmB PE=3 SV=1	0.339779
sp|Q59385|COPA_ECOLI Copper-exporting P-type ATPase OS=Escherichia coli (strain K12) OX=83333 GN=copA PE=1 SV=4	0.339706
sp|P0A6I0|KCY_ECOLI Cytidylate kinase OS=Escherichia coli (strain K12) OX=83333 GN=cmk PE=1 SV=1	0.339499
sp|P0AD10|YECJ_ECOLI Uncharacterized protein YecJ OS=Escherichia coli (strain K12) OX=83333 GN=yecJ PE=4 SV=1	0.33933
sp|P39177|USPG_ECOLI Universal stress protein UP12 OS=Escherichia coli (strain K12) OX=83333 GN=uspG PE=1 SV=2	0.33897
sp|P76273|RSMF_ECOLI Ribosomal RNA small subunit methyltransferase F OS=Escherichia coli (strain K12) OX=83333 GN=rsmF PE=1 SV=2	0.338329
sp|P21645|LPXD_ECOLI UDP-3-O-(3-hydroxymyristoyl)glucosamine N-acyltransferase OS=Escherichia coli (strain K12) OX=83333 GN=lpxD PE=1 SV=2	0.336352
sp|P52061|IXTPA_ECOLI dITP/XTP pyrophosphatase OS=Escherichia coli (strain K12) OX=83333 GN=rdgB PE=1 SV=1	0.335554
sp|P0A9T6|YBAQ_ECOLI Uncharacterized HTH-type transcriptional regulator YbaQ OS=Escherichia coli (strain K12) OX=83333 GN=ybaQ PE=1 SV=1	0.334686
sp|P75745|PXPC_ECOLI 5-oxoprolinase subunit C OS=Escherichia coli (strain K12) OX=83333 GN=pxpC PE=1 SV=1	0.333723
sp|P00393|NDH_ECOLI Type II NADH:quinone oxidoreductase OS=Escherichia coli (strain K12) OX=83333 GN=ndh PE=1 SV=2	0.329867
sp|P03841|MALM_ECOLI Maltose operon periplasmic protein OS=Escherichia coli (strain K12) OX=83333 GN=malM PE=3 SV=1	0.329392
sp|P76014|DHAL_ECOLI PEP-dependent dihydroxyacetone kinase, ADP-binding subunit DhaL OS=Escherichia coli (strain K12) OX=83333 GN=dhaL PE=1 SV=3	0.329319
sp|P0AAJ5|FDOH_ECOLI Formate dehydrogenase-O iron-sulfur subunit OS=Escherichia coli (strain K12) OX=83333 GN=fdoH PE=1 SV=1	0.327147
sp|P67087|RSMI_ECOLI Ribosomal RNA small subunit methyltransferase I OS=Escherichia coli (strain K12) OX=83333 GN=rsmI PE=1 SV=1	0.325088
sp|P0A6E4|ASSY_ECOLI Argininosuccinate synthase OS=Escherichia coli (strain K12) OX=83333 GN=argG PE=1 SV=2	0.324893
sp|P63389|YHES_ECOLI Probable ATP-binding protein YheS OS=Escherichia coli (strain K12) OX=83333 GN=yheS PE=1 SV=1	0.323644
sp|P69874|POTA_ECOLI Spermidine/putrescine import ATP-binding protein PotA OS=Escherichia coli (strain K12) OX=83333 GN=potA PE=1 SV=1	0.322988
sp|P0C054|IBPA_ECOLI Small heat shock protein IbpA OS=Escherichia coli (strain K12) OX=83333 GN=ibpA PE=1 SV=1	0.322828
sp|P0ABQ0|COABC_ECOLI Coenzyme A biosynthesis bifunctional protein CoaBC OS=Escherichia coli (strain K12) OX=83333 GN=coaBC PE=1 SV=2	0.322205
sp|P0ABQ4|DYR_ECOLI Dihydrofolate reductase OS=Escherichia coli (strain K12) OX=83333 GN=folA PE=1 SV=1	0.321762
sp|P0A7F9|QUEA_ECOLI S-adenosylmethionine:tRNA ribosyltransferase-isomerase OS=Escherichia coli (strain K12) OX=83333 GN=queA PE=1 SV=1	0.321349
sp|P33195|GCSP_ECOLI Glycine dehydrogenase (decarboxylating) OS=Escherichia coli (strain K12) OX=83333 GN=gcvP PE=1 SV=3	0.321292
sp|P0AGI8|TRKA_ECOLI Trk system potassium uptake protein TrkA OS=Escherichia coli (strain K12) OX=83333 GN=trkA PE=1 SV=1	0.320013
sp|Q46856|YQHD_ECOLI Alcohol dehydrogenase YqhD OS=Escherichia coli (strain K12) OX=83333 GN=yqhD PE=1 SV=1	0.318049
sp|P24554|RADA_ECOLI DNA repair protein RadA OS=Escherichia coli (strain K12) OX=83333 GN=radA PE=1 SV=1	0.313964
sp|P0ABA0|ATPF_ECOLI ATP synthase subunit b OS=Escherichia coli (strain K12) OX=83333 GN=atpF PE=1 SV=1	0.313942
sp|P13024|FDHE_ECOLI Protein FdhE OS=Escherichia coli (strain K12) OX=83333 GN=fdhE PE=1 SV=2	0.313662
sp|P75691|YAHK_ECOLI Aldehyde reductase YahK OS=Escherichia coli (strain K12) OX=83333 GN=yahK PE=1 SV=1	0.312394
sp|P60293|MUKF_ECOLI Chromosome partition protein MukF OS=Escherichia coli (strain K12) OX=83333 GN=mukF PE=1 SV=1	0.31228
sp|P64534|RCNB_ECOLI Nickel/cobalt homeostasis protein RcnB OS=Escherichia coli (strain K12) OX=83333 GN=rcnB PE=1 SV=1	0.311651
sp|P77611|RSXC_ECOLI Ion-translocating oxidoreductase complex subunit C OS=Escherichia coli (strain K12) OX=83333 GN=rsxC PE=1 SV=1	0.311121
sp|P17993|UBIG_ECOLI Ubiquinone biosynthesis O-methyltransferase OS=Escherichia coli (strain K12) OX=83333 GN=ubiG PE=1 SV=1	0.310139
sp|P0AD68|FTSI_ECOLI Peptidoglycan D,D-transpeptidase FtsI OS=Escherichia coli (strain K12) OX=83333 GN=ftsI PE=1 SV=1	0.30911
sp|P00864|CAPP_ECOLI Phosphoenolpyruvate carboxylase OS=Escherichia coli (strain K12) OX=83333 GN=ppc PE=1 SV=1	0.307916
sp|P33030|YEIR_ECOLI Zinc-binding GTPase YeiR OS=Escherichia coli (strain K12) OX=83333 GN=yeiR PE=1 SV=2	0.307464
sp|P13036|FECA_ECOLI Fe(3+) dicitrate transport protein FecA OS=Escherichia coli (strain K12) OX=83333 GN=fecA PE=1 SV=2	0.307191
sp|P69829|PTSN_ECOLI Nitrogen regulatory protein OS=Escherichia coli (strain K12) OX=83333 GN=ptsN PE=1 SV=1	0.307049
sp|P0A7B5|PROB_ECOLI Glutamate 5-kinase OS=Escherichia coli (strain K12) OX=83333 GN=proB PE=1 SV=1	0.305271
sp|P0AAB6|GALF_ECOLI UTP--glucose-1-phosphate uridylyltransferase OS=Escherichia coli (strain K12) OX=83333 GN=galF PE=1 SV=1	0.305109
sp|P09980|REP_ECOLI ATP-dependent DNA helicase Rep OS=Escherichia coli (strain K12) OX=83333 GN=rep PE=1 SV=3	0.30507
sp|P77488|DXS_ECOLI 1-deoxy-D-xylulose-5-phosphate synthase OS=Escherichia coli (strain K12) OX=83333 GN=dxs PE=1 SV=3	0.303095
sp|P77395|CNOX_ECOLI Chaperedoxin OS=Escherichia coli (strain K12) OX=83333 GN=cnoX PE=1 SV=2	0.301859
sp|P06968|DUT_ECOLI Deoxyuridine 5-triphosphate nucleotidohydrolase OS=Escherichia coli (strain K12) OX=83333 GN=dut PE=1 SV=2	0.301475
sp|P0ADR8|PPNN_ECOLI Pyrimidine/purine nucleotide 5-monophosphate nucleosidase OS=Escherichia coli (strain K12) OX=83333 GN=ppnN PE=1 SV=1	0.300258
sp|P08957|T1MK_ECOLI Type I restriction enzyme EcoKI M protein OS=Escherichia coli (strain K12) OX=83333 GN=hsdM PE=1 SV=1	0.298577
sp|P09148|GAL7_ECOLI Galactose-1-phosphate uridylyltransferase OS=Escherichia coli (strain K12) OX=83333 GN=galT PE=1 SV=2	0.298488
sp|P33920|NDPA_ECOLI Nucleoid-associated protein YejK OS=Escherichia coli (strain K12) OX=83333 GN=yejK PE=1 SV=3	0.298178
sp|P0ABF6|CDD_ECOLI Cytidine deaminase OS=Escherichia coli (strain K12) OX=83333 GN=cdd PE=1 SV=1	0.295826
sp|P0A6T3|GAL1_ECOLI Galactokinase OS=Escherichia coli (strain K12) OX=83333 GN=galK PE=1 SV=2	0.292283
sp|P0ADW3|YHCB_ECOLI Inner membrane protein YhcB OS=Escherichia coli (strain K12) OX=83333 GN=yhcB PE=1 SV=2	0.292248
sp|P18843|NADE_ECOLI NH(3)-dependent NAD(+) synthetase OS=Escherichia coli (strain K12) OX=83333 GN=nadE PE=1 SV=2	0.29101
sp|P22523|MUKB_ECOLI Chromosome partition protein MukB OS=Escherichia coli (strain K12) OX=83333 GN=mukB PE=1 SV=2	0.283101
sp|P08997|MASY_ECOLI Malate synthase A OS=Escherichia coli (strain K12) OX=83333 GN=aceB PE=1 SV=1	0.281053
sp|P0A7E9|PYRH_ECOLI Uridylate kinase OS=Escherichia coli (strain K12) OX=83333 GN=pyrH PE=1 SV=2	0.278472
sp|P0A867|TALA_ECOLI Transaldolase A OS=Escherichia coli (strain K12) OX=83333 GN=talA PE=3 SV=1	0.275539
sp|P0A794|PDXJ_ECOLI Pyridoxine 5-phosphate synthase OS=Escherichia coli (strain K12) OX=83333 GN=pdxJ PE=1 SV=2	0.272485
sp|P0AG27|YIBN_ECOLI Uncharacterized protein YibN OS=Escherichia coli (strain K12) OX=83333 GN=yibN PE=1 SV=1	0.270993
sp|P23847|DPPA_ECOLI Dipeptide-binding protein OS=Escherichia coli (strain K12) OX=83333 GN=dppA PE=1 SV=1	0.270533
sp|P0AFC7|NUOB_ECOLI NADH-quinone oxidoreductase subunit B OS=Escherichia coli (strain K12) OX=83333 GN=nuoB PE=1 SV=1	0.269842
sp|P0ABU7|EXBB_ECOLI Biopolymer transport protein ExbB OS=Escherichia coli (strain K12) OX=83333 GN=exbB PE=1 SV=1	0.269138
sp|P0A7D7|PUR7_ECOLI Phosphoribosylaminoimidazole-succinocarboxamide synthase OS=Escherichia coli (strain K12) OX=83333 GN=purC PE=1 SV=1	0.267619
sp|P67095|YFCE_ECOLI Phosphodiesterase YfcE OS=Escherichia coli (strain K12) OX=83333 GN=yfcE PE=1 SV=1	0.267197
sp|P42616|YQJC_ECOLI Protein YqjC OS=Escherichia coli (strain K12) OX=83333 GN=yqjC PE=1 SV=3	0.266335
sp|P69786|PTGCB_ECOLI PTS system glucose-specific EIICB component OS=Escherichia coli (strain K12) OX=83333 GN=ptsG PE=1 SV=1	0.26629
sp|P77433|YKGG_ECOLI Uncharacterized protein YkgG OS=Escherichia coli (strain K12) OX=83333 GN=ykgG PE=3 SV=2	0.266024
sp|P04982|RBSD_ECOLI D-ribose pyranase OS=Escherichia coli (strain K12) OX=83333 GN=rbsD PE=1 SV=3	0.264565
sp|P39173|YEAD_ECOLI Putative glucose-6-phosphate 1-epimerase OS=Escherichia coli (strain K12) OX=83333 GN=yeaD PE=1 SV=2	0.26441
sp|P76034|YCIT_ECOLI Uncharacterized HTH-type transcriptional regulator YciT OS=Escherichia coli (strain K12) OX=83333 GN=yciT PE=4 SV=1	0.264142
sp|P77737|OPPF_ECOLI Oligopeptide transport ATP-binding protein OppF OS=Escherichia coli (strain K12) OX=83333 GN=oppF PE=3 SV=1	0.260346
sp|P0AB98|ATP6_ECOLI ATP synthase subunit a OS=Escherichia coli (strain K12) OX=83333 GN=atpB PE=1 SV=1	0.259713
sp|P27550|ACSA_ECOLI Acetyl-coenzyme A synthetase OS=Escherichia coli (strain K12) OX=83333 GN=acs PE=1 SV=2	0.259535
sp|P46889|FTSK_ECOLI DNA translocase FtsK OS=Escherichia coli (strain K12) OX=83333 GN=ftsK PE=1 SV=2	0.259455
sp|P31063|YEDD_ECOLI Uncharacterized lipoprotein YedD OS=Escherichia coli (strain K12) OX=83333 GN=yedD PE=3 SV=1	0.259
sp|P37692|RFAF_ECOLI ADP-heptose--LPS heptosyltransferase 2 OS=Escherichia coli (strain K12) OX=83333 GN=rfaF PE=1 SV=1	0.258083
sp|P33232|LLDD_ECOLI L-lactate dehydrogenase OS=Escherichia coli (strain K12) OX=83333 GN=lldD PE=1 SV=1	0.25776
sp|P23917|MAK_ECOLI Fructokinase OS=Escherichia coli (strain K12) OX=83333 GN=mak PE=1 SV=2	0.256924
sp|P08244|PYRF_ECOLI Orotidine 5-phosphate decarboxylase OS=Escherichia coli (strain K12) OX=83333 GN=pyrF PE=1 SV=1	0.256782
sp|P0AD12|YEEZ_ECOLI Protein YeeZ OS=Escherichia coli (strain K12) OX=83333 GN=yeeZ PE=1 SV=1	0.255501
sp|P28904|TREC_ECOLI Trehalose-6-phosphate hydrolase OS=Escherichia coli (strain K12) OX=83333 GN=treC PE=1 SV=3	0.255236
sp|P0A7I0|RF1_ECOLI Peptide chain release factor RF1 OS=Escherichia coli (strain K12) OX=83333 GN=prfA PE=1 SV=1	0.255036
sp|P0ABJ1|CYOA_ECOLI Cytochrome bo(3) ubiquinol oxidase subunit 2 OS=Escherichia coli (strain K12) OX=83333 GN=cyoA PE=1 SV=1	0.254556
sp|P0A905|SLYB_ECOLI Outer membrane lipoprotein SlyB OS=Escherichia coli (strain K12) OX=83333 GN=slyB PE=2 SV=1	0.253602
sp|P64554|QUEE_ECOLI 7-carboxy-7-deazaguanine synthase OS=Escherichia coli (strain K12) OX=83333 GN=queE PE=3 SV=1	0.251624
sp|P06149|DLD_ECOLI Quinone-dependent D-lactate dehydrogenase OS=Escherichia coli (strain K12) OX=83333 GN=dld PE=1 SV=3	0.251324
sp|P52108|RSTA_ECOLI Transcriptional regulatory protein RstA OS=Escherichia coli (strain K12) OX=83333 GN=rstA PE=1 SV=2	0.251028
sp|P42632|TDCE_ECOLI PFL-like enzyme TdcE OS=Escherichia coli (strain K12) OX=83333 GN=tdcE PE=1 SV=2	0.25071
sp|P77581|ASTC_ECOLI Succinylornithine transaminase OS=Escherichia coli (strain K12) OX=83333 GN=astC PE=1 SV=1	0.24884
sp|P67603|AC4CH_ECOLI N(4)-acetylcytidine amidohydrolase OS=Escherichia coli (strain K12) OX=83333 GN=yqfB PE=1 SV=1	0.247902
sp|P0A7J0|RIBB_ECOLI 3,4-dihydroxy-2-butanone 4-phosphate synthase OS=Escherichia coli (strain K12) OX=83333 GN=ribB PE=1 SV=1	0.246779
sp|P07639|AROB_ECOLI 3-dehydroquinate synthase OS=Escherichia coli (strain K12) OX=83333 GN=aroB PE=1 SV=1	0.246224
sp|P52697|6PGL_ECOLI 6-phosphogluconolactonase OS=Escherichia coli (strain K12) OX=83333 GN=pgl PE=1 SV=2	0.24399
sp|P09158|SPEE_ECOLI Polyamine aminopropyltransferase OS=Escherichia coli (strain K12) OX=83333 GN=speE PE=1 SV=2	0.243815
sp|P0AFJ5|PHOB_ECOLI Phosphate regulon transcriptional regulatory protein PhoB OS=Escherichia coli (strain K12) OX=83333 GN=phoB PE=1 SV=1	0.241504
sp|P31554|LPTD_ECOLI LPS-assembly protein LptD OS=Escherichia coli (strain K12) OX=83333 GN=lptD PE=1 SV=2	0.240684
sp|P21179|CATE_ECOLI Catalase HPII OS=Escherichia coli (strain K12) OX=83333 GN=katE PE=1 SV=1	0.240221
sp|P22259|PCKA_ECOLI Phosphoenolpyruvate carboxykinase (ATP) OS=Escherichia coli (strain K12) OX=83333 GN=pckA PE=1 SV=2	0.24001
sp|P05707|SRLD_ECOLI Sorbitol-6-phosphate 2-dehydrogenase OS=Escherichia coli (strain K12) OX=83333 GN=srlD PE=1 SV=2	0.239554
sp|P0AFD6|NUOI_ECOLI NADH-quinone oxidoreductase subunit I OS=Escherichia coli (strain K12) OX=83333 GN=nuoI PE=1 SV=1	0.239223
sp|P04995|EX1_ECOLI Exodeoxyribonuclease I OS=Escherichia coli (strain K12) OX=83333 GN=sbcB PE=1 SV=2	0.238339
sp|P0A998|FTNA_ECOLI Bacterial non-heme ferritin OS=Escherichia coli (strain K12) OX=83333 GN=ftnA PE=1 SV=1	0.236708
sp|P0ABA6|ATPG_ECOLI ATP synthase gamma chain OS=Escherichia coli (strain K12) OX=83333 GN=atpG PE=1 SV=1	0.236052
sp|P0AEE1|DCRB_ECOLI Protein DcrB OS=Escherichia coli (strain K12) OX=83333 GN=dcrB PE=3 SV=1	0.234792
sp|P75849|GLO22_ECOLI Hydroxyacylglutathione hydrolase GloC OS=Escherichia coli (strain K12) OX=83333 GN=gloC PE=1 SV=1	0.232732
sp|P0AE78|CORC_ECOLI Magnesium and cobalt efflux protein CorC OS=Escherichia coli (strain K12) OX=83333 GN=corC PE=1 SV=1	0.23077
sp|P36938|PGM_ECOLI Phosphoglucomutase OS=Escherichia coli (strain K12) OX=83333 GN=pgm PE=1 SV=1	0.230711
sp|P11875|SYR_ECOLI Arginine--tRNA ligase OS=Escherichia coli (strain K12) OX=83333 GN=argS PE=1 SV=1	0.230492
sp|P0A7A7|PLSB_ECOLI Glycerol-3-phosphate acyltransferase OS=Escherichia coli (strain K12) OX=83333 GN=plsB PE=1 SV=2	0.226144
sp|P0ADK0|YIAF_ECOLI Uncharacterized protein YiaF OS=Escherichia coli (strain K12) OX=83333 GN=yiaF PE=4 SV=2	0.226101
sp|P13035|GLPD_ECOLI Aerobic glycerol-3-phosphate dehydrogenase OS=Escherichia coli (strain K12) OX=83333 GN=glpD PE=1 SV=3	0.22413
sp|P0A9V1|LPTB_ECOLI Lipopolysaccharide export system ATP-binding protein LptB OS=Escherichia coli (strain K12) OX=83333 GN=lptB PE=1 SV=2	0.223015
sp|P00509|AAT_ECOLI Aspartate aminotransferase OS=Escherichia coli (strain K12) OX=83333 GN=aspC PE=1 SV=1	0.221541
sp|P69831|PTKC_ECOLI PTS system galactitol-specific EIIC component OS=Escherichia coli (strain K12) OX=83333 GN=gatC PE=1 SV=1	0.220792
sp|P11557|DAMX_ECOLI Cell division protein DamX OS=Escherichia coli (strain K12) OX=83333 GN=damX PE=1 SV=2	0.220666
sp|P06999|PFKB_ECOLI ATP-dependent 6-phosphofructokinase isozyme 2 OS=Escherichia coli (strain K12) OX=83333 GN=pfkB PE=1 SV=2	0.22037
sp|P0ACB0|DNAB_ECOLI Replicative DNA helicase OS=Escherichia coli (strain K12) OX=83333 GN=dnaB PE=1 SV=1	0.21971
sp|P0CK95|ACFD_ECOLI Putative lipoprotein AcfD homolog OS=Escherichia coli (strain K12) OX=83333 GN=yghJ PE=3 SV=1	0.218565
sp|P17952|MURC_ECOLI UDP-N-acetylmuramate--L-alanine ligase OS=Escherichia coli (strain K12) OX=83333 GN=murC PE=1 SV=2	0.217732
sp|P03004|DNAA_ECOLI Chromosomal replication initiator protein DnaA OS=Escherichia coli (strain K12) OX=83333 GN=dnaA PE=1 SV=2	0.217728
sp|P0A6J5|DADA_ECOLI D-amino acid dehydrogenase OS=Escherichia coli (strain K12) OX=83333 GN=dadA PE=1 SV=1	0.216748
sp|P0AGG0|THIL_ECOLI Thiamine-monophosphate kinase OS=Escherichia coli (strain K12) OX=83333 GN=thiL PE=1 SV=1	0.216724
sp|P22106|ASNB_ECOLI Asparagine synthetase B [glutamine-hydrolyzing] OS=Escherichia coli (strain K12) OX=83333 GN=asnB PE=1 SV=3	0.216425
sp|P15639|PUR9_ECOLI Bifunctional purine biosynthesis protein PurH OS=Escherichia coli (strain K12) OX=83333 GN=purH PE=1 SV=1	0.216191
sp|P0AEG6|DSBC_ECOLI Thiol:disulfide interchange protein DsbC OS=Escherichia coli (strain K12) OX=83333 GN=dsbC PE=1 SV=1	0.216124
sp|P0AAH0|PSTB_ECOLI Phosphate import ATP-binding protein PstB OS=Escherichia coli (strain K12) OX=83333 GN=pstB PE=1 SV=2	0.214883
sp|P0A9C3|GALM_ECOLI Aldose 1-epimerase OS=Escherichia coli (strain K12) OX=83333 GN=galM PE=1 SV=1	0.21454
sp|P0A715|KDSA_ECOLI 2-dehydro-3-deoxyphosphooctonate aldolase OS=Escherichia coli (strain K12) OX=83333 GN=kdsA PE=1 SV=1	0.214176
sp|P0AC59|GLRX2_ECOLI Glutaredoxin 2 OS=Escherichia coli (strain K12) OX=83333 GN=grxB PE=1 SV=1	0.214145
sp|P0A8V6|FADR_ECOLI Fatty acid metabolism regulator protein OS=Escherichia coli (strain K12) OX=83333 GN=fadR PE=1 SV=2	0.213946
sp|P64624|YHEO_ECOLI Uncharacterized protein YheO OS=Escherichia coli (strain K12) OX=83333 GN=yheO PE=4 SV=1	0.2135
sp|P14900|MURD_ECOLI UDP-N-acetylmuramoylalanine--D-glutamate ligase OS=Escherichia coli (strain K12) OX=83333 GN=murD PE=1 SV=3	0.213276
sp|P12281|MOEA_ECOLI Molybdopterin molybdenumtransferase OS=Escherichia coli (strain K12) OX=83333 GN=moeA PE=1 SV=1	0.212077
sp|P0AED5|UVRY_ECOLI Response regulator UvrY OS=Escherichia coli (strain K12) OX=83333 GN=uvrY PE=1 SV=1	0.211298
sp|P00963|ASNA_ECOLI Aspartate--ammonia ligase OS=Escherichia coli (strain K12) OX=83333 GN=asnA PE=1 SV=1	0.210469
sp|P0AB12|YCCF_ECOLI Inner membrane protein YccF OS=Escherichia coli (strain K12) OX=83333 GN=yccF PE=1 SV=1	0.21037
sp|P33355|YEHS_ECOLI Uncharacterized protein YehS OS=Escherichia coli (strain K12) OX=83333 GN=yehS PE=4 SV=1	0.208323
sp|P0AD59|IVY_ECOLI Inhibitor of vertebrate lysozyme OS=Escherichia coli (strain K12) OX=83333 GN=ivy PE=1 SV=1	0.208184
sp|P0C058|IBPB_ECOLI Small heat shock protein IbpB OS=Escherichia coli (strain K12) OX=83333 GN=ibpB PE=1 SV=1	0.206498
sp|P29680|DCUP_ECOLI Uroporphyrinogen decarboxylase OS=Escherichia coli (strain K12) OX=83333 GN=hemE PE=3 SV=3	0.205054
sp|P32131|HEMN_ECOLI Oxygen-independent coproporphyrinogen III oxidase OS=Escherichia coli (strain K12) OX=83333 GN=hemN PE=1 SV=4	0.204676
sp|P00946|MANA_ECOLI Mannose-6-phosphate isomerase OS=Escherichia coli (strain K12) OX=83333 GN=manA PE=1 SV=1	0.203592
sp|P60752|MSBA_ECOLI ATP-dependent lipid A-core flippase OS=Escherichia coli (strain K12) OX=83333 GN=msbA PE=1 SV=1	0.203007
sp|P0AAI3|FTSH_ECOLI ATP-dependent zinc metalloprotease FtsH OS=Escherichia coli (strain K12) OX=83333 GN=ftsH PE=1 SV=1	0.202954
sp|P0C0V0|DEGP_ECOLI Periplasmic serine endoprotease DegP OS=Escherichia coli (strain K12) OX=83333 GN=degP PE=1 SV=1	0.201661
sp|P29745|PEPT_ECOLI Peptidase T OS=Escherichia coli (strain K12) OX=83333 GN=pepT PE=1 SV=2	0.199562
sp|P0AFC3|NUOA_ECOLI NADH-quinone oxidoreductase subunit A OS=Escherichia coli (strain K12) OX=83333 GN=nuoA PE=3 SV=1	0.198381
sp|P25746|HFLD_ECOLI High frequency lysogenization protein HflD OS=Escherichia coli (strain K12) OX=83333 GN=hflD PE=1 SV=1	0.197881
sp|P0A948|RIMJ_ECOLI [Ribosomal protein S5]-alanine N-acetyltransferase OS=Escherichia coli (strain K12) OX=83333 GN=rimJ PE=1 SV=1	0.196977
sp|P22939|ISPA_ECOLI Farnesyl diphosphate synthase OS=Escherichia coli (strain K12) OX=83333 GN=ispA PE=1 SV=1	0.195283
sp|P00363|FRDA_ECOLI Fumarate reductase flavoprotein subunit OS=Escherichia coli (strain K12) OX=83333 GN=frdA PE=1 SV=3	0.19444
sp|P0ADY1|PPID_ECOLI Periplasmic chaperone PpiD OS=Escherichia coli (strain K12) OX=83333 GN=ppiD PE=1 SV=1	0.19346
sp|P0AG93|SECF_ECOLI Protein translocase subunit SecF OS=Escherichia coli (strain K12) OX=83333 GN=secF PE=1 SV=1	0.193364
sp|P62623|ISPH_ECOLI 4-hydroxy-3-methylbut-2-enyl diphosphate reductase OS=Escherichia coli (strain K12) OX=83333 GN=ispH PE=1 SV=1	0.192838
sp|P31057|PANB_ECOLI 3-methyl-2-oxobutanoate hydroxymethyltransferase OS=Escherichia coli (strain K12) OX=83333 GN=panB PE=1 SV=1	0.191751
sp|P16456|SELD_ECOLI Selenide, water dikinase OS=Escherichia coli (strain K12) OX=83333 GN=selD PE=1 SV=1	0.190752
sp|P0A884|TYSY_ECOLI Thymidylate synthase OS=Escherichia coli (strain K12) OX=83333 GN=thyA PE=1 SV=1	0.190276
sp|P09424|MTLD_ECOLI Mannitol-1-phosphate 5-dehydrogenase OS=Escherichia coli (strain K12) OX=83333 GN=mtlD PE=1 SV=3	0.186886
sp|P04825|AMPN_ECOLI Aminopeptidase N OS=Escherichia coli (strain K12) OX=83333 GN=pepN PE=1 SV=2	0.184914
sp|P21165|PEPQ_ECOLI Xaa-Pro dipeptidase OS=Escherichia coli (strain K12) OX=83333 GN=pepQ PE=1 SV=2	0.184007
sp|P08192|FOLC_ECOLI Dihydrofolate synthase/folylpolyglutamate synthase OS=Escherichia coli (strain K12) OX=83333 GN=folC PE=1 SV=2	0.183193
sp|P0ABC3|HFLC_ECOLI Modulator of FtsH protease HflC OS=Escherichia coli (strain K12) OX=83333 GN=hflC PE=1 SV=1	0.182809
sp|P0AEQ3|GLNH_ECOLI Glutamine-binding periplasmic protein OS=Escherichia coli (strain K12) OX=83333 GN=glnH PE=1 SV=1	0.182595
sp|P0A6F1|CARA_ECOLI Carbamoyl-phosphate synthase small chain OS=Escherichia coli (strain K12) OX=83333 GN=carA PE=1 SV=1	0.181176
sp|P45955|CPOB_ECOLI Cell division coordinator CpoB OS=Escherichia coli (strain K12) OX=83333 GN=cpoB PE=1 SV=2	0.177918
sp|P0C8J8|GATZ_ECOLI D-tagatose-1,6-bisphosphate aldolase subunit GatZ OS=Escherichia coli (strain K12) OX=83333 GN=gatZ PE=1 SV=1	0.17637
sp|P37194|SLP_ECOLI Outer membrane protein Slp OS=Escherichia coli (strain K12) OX=83333 GN=slp PE=1 SV=1	0.174129
sp|P0A988|DPO3B_ECOLI Beta sliding clamp OS=Escherichia coli (strain K12) OX=83333 GN=dnaN PE=1 SV=1	0.173782
sp|P41407|AZOR_ECOLI FMN-dependent NADH:quinone oxidoreductase OS=Escherichia coli (strain K12) OX=83333 GN=azoR PE=1 SV=3	0.171271
sp|P0A858|TPIS_ECOLI Triosephosphate isomerase OS=Escherichia coli (strain K12) OX=83333 GN=tpiA PE=1 SV=1	0.171064
sp|P0A9C0|GLPA_ECOLI Anaerobic glycerol-3-phosphate dehydrogenase subunit A OS=Escherichia coli (strain K12) OX=83333 GN=glpA PE=1 SV=1	0.169445
sp|P26616|MAO1_ECOLI NAD-dependent malic enzyme OS=Escherichia coli (strain K12) OX=83333 GN=maeA PE=1 SV=4	0.169122
sp|P13033|GLPB_ECOLI Anaerobic glycerol-3-phosphate dehydrogenase subunit B OS=Escherichia coli (strain K12) OX=83333 GN=glpB PE=1 SV=1	0.169085
sp|P0A927|TSX_ECOLI Nucleoside-specific channel-forming protein Tsx OS=Escherichia coli (strain K12) OX=83333 GN=tsx PE=1 SV=1	0.16802
sp|P77689|SUFD_ECOLI FeS cluster assembly protein SufD OS=Escherichia coli (strain K12) OX=83333 GN=sufD PE=1 SV=1	0.167314
sp|P0A6T5|GCH1_ECOLI GTP cyclohydrolase 1 OS=Escherichia coli (strain K12) OX=83333 GN=folE PE=1 SV=2	0.167287
sp|P63417|YHBS_ECOLI Uncharacterized N-acetyltransferase YhbS OS=Escherichia coli (strain K12) OX=83333 GN=yhbS PE=3 SV=1	0.16663
sp|P0AB67|PNTB_ECOLI NAD(P) transhydrogenase subunit beta OS=Escherichia coli (strain K12) OX=83333 GN=pntB PE=1 SV=1	0.16616
sp|P0CE58|INH11_ECOLI Transposase InsH for insertion sequence element IS5T OS=Escherichia coli (strain K12) OX=83333 GN=insH11 PE=3 SV=2;sp|P0CE57|INH10_ECOLI Transposase InsH for insertion sequence element IS5R OS=Escherichia coli (strain K12) OX=83333 GN	0.16551
sp|Q46829|BGLA_ECOLI 6-phospho-beta-glucosidase BglA OS=Escherichia coli (strain K12) OX=83333 GN=bglA PE=1 SV=2	0.165072
sp|P32176|FDOG_ECOLI Formate dehydrogenase-O major subunit OS=Escherichia coli (strain K12) OX=83333 GN=fdoG PE=1 SV=5	0.164574
sp|P39172|ZNUA_ECOLI High-affinity zinc uptake system protein ZnuA OS=Escherichia coli (strain K12) OX=83333 GN=znuA PE=1 SV=4	0.164223
sp|P77774|BAMB_ECOLI Outer membrane protein assembly factor BamB OS=Escherichia coli (strain K12) OX=83333 GN=bamB PE=1 SV=1	0.163994
sp|P0AC47|FRDB_ECOLI Fumarate reductase iron-sulfur subunit OS=Escherichia coli (strain K12) OX=83333 GN=frdB PE=1 SV=2	0.163729
sp|P0AG90|SECD_ECOLI Protein translocase subunit SecD OS=Escherichia coli (strain K12) OX=83333 GN=secD PE=1 SV=1	0.163128
sp|P76372|WZZB_ECOLI Chain length determinant protein OS=Escherichia coli (strain K12) OX=83333 GN=wzzB PE=1 SV=2	0.163043
sp|P39160|UXUB_ECOLI D-mannonate oxidoreductase OS=Escherichia coli (strain K12) OX=83333 GN=uxuB PE=3 SV=1	0.161932
sp|P69924|RIR2_ECOLI Ribonucleoside-diphosphate reductase 1 subunit beta OS=Escherichia coli (strain K12) OX=83333 GN=nrdB PE=1 SV=2	0.159746
sp|P23538|PPSA_ECOLI Phosphoenolpyruvate synthase OS=Escherichia coli (strain K12) OX=83333 GN=ppsA PE=1 SV=5	0.158168
sp|P0CG19|RNPH_ECOLI Truncated inactive ribonuclease PH OS=Escherichia coli (strain K12) OX=83333 GN=rph PE=1 SV=1	0.157553
sp|P0A9Q9|DHAS_ECOLI Aspartate-semialdehyde dehydrogenase OS=Escherichia coli (strain K12) OX=83333 GN=asd PE=1 SV=1	0.157471
sp|P36771|LRHA_ECOLI Probable HTH-type transcriptional regulator LrhA OS=Escherichia coli (strain K12) OX=83333 GN=lrhA PE=3 SV=2	0.156937
sp|P37903|USPF_ECOLI Universal stress protein F OS=Escherichia coli (strain K12) OX=83333 GN=uspF PE=1 SV=2	0.156855
sp|P00561|AK1H_ECOLI Bifunctional aspartokinase/homoserine dehydrogenase 1 OS=Escherichia coli (strain K12) OX=83333 GN=thrA PE=1 SV=2	0.155083
sp|P0AFF2|NUPC_ECOLI Nucleoside permease NupC OS=Escherichia coli (strain K12) OX=83333 GN=nupC PE=1 SV=1	0.154771
sp|P0AB89|PUR8_ECOLI Adenylosuccinate lyase OS=Escherichia coli (strain K12) OX=83333 GN=purB PE=1 SV=1	0.153193
sp|P75957|LOLD_ECOLI Lipoprotein-releasing system ATP-binding protein LolD OS=Escherichia coli (strain K12) OX=83333 GN=lolD PE=1 SV=2	0.152508
sp|P45748|TSAC_ECOLI Threonylcarbamoyl-AMP synthase OS=Escherichia coli (strain K12) OX=83333 GN=tsaC PE=1 SV=2	0.150233
sp|P0A9H9|CHEZ_ECOLI Protein phosphatase CheZ OS=Escherichia coli (strain K12) OX=83333 GN=cheZ PE=1 SV=1	0.149189
sp|P0ADA3|NLPD_ECOLI Murein hydrolase activator NlpD OS=Escherichia coli (strain K12) OX=83333 GN=nlpD PE=1 SV=1	0.149089
sp|P27829|WECC_ECOLI UDP-N-acetyl-D-mannosamine dehydrogenase OS=Escherichia coli (strain K12) OX=83333 GN=wecC PE=1 SV=4	0.148782
sp|P04425|GSHB_ECOLI Glutathione synthetase OS=Escherichia coli (strain K12) OX=83333 GN=gshB PE=1 SV=1	0.146911
sp|P07650|TYPH_ECOLI Thymidine phosphorylase OS=Escherichia coli (strain K12) OX=83333 GN=deoA PE=1 SV=3	0.146552
sp|P00934|THRC_ECOLI Threonine synthase OS=Escherichia coli (strain K12) OX=83333 GN=thrC PE=1 SV=1	0.146176
sp|P31979|NUOF_ECOLI NADH-quinone oxidoreductase subunit F OS=Escherichia coli (strain K12) OX=83333 GN=nuoF PE=1 SV=3	0.145836
sp|P33599|NUOCD_ECOLI NADH-quinone oxidoreductase subunit C/D OS=Escherichia coli (strain K12) OX=83333 GN=nuoC PE=1 SV=3	0.145782
sp|P0A8W5|YQGE_ECOLI UPF0301 protein YqgE OS=Escherichia coli (strain K12) OX=83333 GN=yqgE PE=1 SV=1	0.145208
sp|P0A8V0|RBN_ECOLI Ribonuclease BN OS=Escherichia coli (strain K12) OX=83333 GN=rbn PE=1 SV=1	0.142027
sp|P36672|PTTBC_ECOLI PTS system trehalose-specific EIIBC component OS=Escherichia coli (strain K12) OX=83333 GN=treB PE=1 SV=4	0.141063
sp|P0ABA4|ATPD_ECOLI ATP synthase subunit delta OS=Escherichia coli (strain K12) OX=83333 GN=atpH PE=1 SV=1	0.140817
sp|P75829|YBJX_ECOLI Uncharacterized protein YbjX OS=Escherichia coli (strain K12) OX=83333 GN=ybjX PE=4 SV=1	0.140264
sp|P25526|GABD_ECOLI Succinate-semialdehyde dehydrogenase [NADP(+)] GabD OS=Escherichia coli (strain K12) OX=83333 GN=gabD PE=1 SV=1	0.139094
sp|P76256|TSAB_ECOLI tRNA threonylcarbamoyladenosine biosynthesis protein TsaB OS=Escherichia coli (strain K12) OX=83333 GN=tsaB PE=1 SV=1	0.137819
sp|P0AEE5|DGAL_ECOLI D-galactose-binding periplasmic protein OS=Escherichia coli (strain K12) OX=83333 GN=mglB PE=1 SV=1	0.136377
sp|P77756|QUEC_ECOLI 7-cyano-7-deazaguanine synthase OS=Escherichia coli (strain K12) OX=83333 GN=queC PE=1 SV=1	0.133756
sp|P0ABU9|TOLQ_ECOLI Tol-Pal system protein TolQ OS=Escherichia coli (strain K12) OX=83333 GN=tolQ PE=1 SV=1	0.132531
sp|P39180|AG43_ECOLI Antigen 43 OS=Escherichia coli (strain K12) OX=83333 GN=flu PE=1 SV=3	0.132187
sp|P76116|YNCE_ECOLI Uncharacterized protein YncE OS=Escherichia coli (strain K12) OX=83333 GN=yncE PE=1 SV=1	0.129829
sp|P0ACB7|HEMY_ECOLI Protein HemY OS=Escherichia coli (strain K12) OX=83333 GN=hemY PE=1 SV=1	0.129008
sp|P0ACE0|MBHM_ECOLI Hydrogenase-2 large chain OS=Escherichia coli (strain K12) OX=83333 GN=hybC PE=1 SV=2	0.12855
sp|P37773|MPL_ECOLI UDP-N-acetylmuramate--L-alanyl-gamma-D-glutamyl-meso-2,6-diaminoheptandioate ligase OS=Escherichia coli (strain K12) OX=83333 GN=mpl PE=1 SV=3	0.127174
sp|P31802|NARP_ECOLI Nitrate/nitrite response regulator protein NarP OS=Escherichia coli (strain K12) OX=83333 GN=narP PE=3 SV=1	0.126766
sp|P0A8Y5|YIDA_ECOLI Sugar phosphatase YidA OS=Escherichia coli (strain K12) OX=83333 GN=yidA PE=1 SV=1	0.124436
sp|P0A6L0|DEOC_ECOLI Deoxyribose-phosphate aldolase OS=Escherichia coli (strain K12) OX=83333 GN=deoC PE=1 SV=1	0.123564
sp|P37617|ZNTA_ECOLI Zinc/cadmium/lead-transporting P-type ATPase OS=Escherichia coli (strain K12) OX=83333 GN=zntA PE=1 SV=1	0.1231
sp|P27830|RMLB2_ECOLI dTDP-glucose 4,6-dehydratase 2 OS=Escherichia coli (strain K12) OX=83333 GN=rffG PE=1 SV=3	0.122971
sp|P0AET8|HDHA_ECOLI 7alpha-hydroxysteroid dehydrogenase OS=Escherichia coli (strain K12) OX=83333 GN=hdhA PE=1 SV=1	0.122136
sp|P0A7C2|LEXA_ECOLI LexA repressor OS=Escherichia coli (strain K12) OX=83333 GN=lexA PE=1 SV=1	0.120254
sp|P0A9C9|GLPX_ECOLI Fructose-1,6-bisphosphatase 1 class 2 OS=Escherichia coli (strain K12) OX=83333 GN=glpX PE=1 SV=1	0.1192
sp|P28304|QOR1_ECOLI Quinone oxidoreductase 1 OS=Escherichia coli (strain K12) OX=83333 GN=qorA PE=1 SV=1	0.116735
sp|P39199|PRMB_ECOLI 50S ribosomal protein L3 glutamine methyltransferase OS=Escherichia coli (strain K12) OX=83333 GN=prmB PE=1 SV=3	0.115749
sp|P0A9J6|RBSK_ECOLI Ribokinase OS=Escherichia coli (strain K12) OX=83333 GN=rbsK PE=1 SV=1	0.114705
sp|P0AC02|BAMD_ECOLI Outer membrane protein assembly factor BamD OS=Escherichia coli (strain K12) OX=83333 GN=bamD PE=1 SV=1	0.114077
sp|P76015|DHAK_ECOLI PEP-dependent dihydroxyacetone kinase, dihydroxyacetone-binding subunit DhaK OS=Escherichia coli (strain K12) OX=83333 GN=dhaK PE=1 SV=2	0.113301
sp|P0A9S3|GATD_ECOLI Galactitol 1-phosphate 5-dehydrogenase OS=Escherichia coli (strain K12) OX=83333 GN=gatD PE=1 SV=1	0.113139
sp|P0A940|BAMA_ECOLI Outer membrane protein assembly factor BamA OS=Escherichia coli (strain K12) OX=83333 GN=bamA PE=1 SV=1	0.11307
sp|P0AEB2|DACA_ECOLI D-alanyl-D-alanine carboxypeptidase DacA OS=Escherichia coli (strain K12) OX=83333 GN=dacA PE=1 SV=1	0.11117
sp|P76558|MAO2_ECOLI NADP-dependent malic enzyme OS=Escherichia coli (strain K12) OX=83333 GN=maeB PE=1 SV=1	0.103692
sp|P75913|GHRA_ECOLI Glyoxylate/hydroxypyruvate reductase A OS=Escherichia coli (strain K12) OX=83333 GN=ghrA PE=1 SV=2	0.103278
sp|P08373|MURB_ECOLI UDP-N-acetylenolpyruvoylglucosamine reductase OS=Escherichia coli (strain K12) OX=83333 GN=murB PE=1 SV=1	0.102509
sp|P33136|OPGG_ECOLI Glucans biosynthesis protein G OS=Escherichia coli (strain K12) OX=83333 GN=mdoG PE=1 SV=1	0.101926
sp|P22524|MUKE_ECOLI Chromosome partition protein MukE OS=Escherichia coli (strain K12) OX=83333 GN=mukE PE=1 SV=5	0.0993376
sp|P27434|RODZ_ECOLI Cytoskeleton protein RodZ OS=Escherichia coli (strain K12) OX=83333 GN=rodZ PE=1 SV=2	0.0986688
sp|P0A9L8|P5CR_ECOLI Pyrroline-5-carboxylate reductase OS=Escherichia coli (strain K12) OX=83333 GN=proC PE=1 SV=1	0.0974677
sp|P76576|YFGM_ECOLI Ancillary SecYEG translocon subunit OS=Escherichia coli (strain K12) OX=83333 GN=yfgM PE=1 SV=1	0.0942681
sp|P15034|AMPP_ECOLI Xaa-Pro aminopeptidase OS=Escherichia coli (strain K12) OX=83333 GN=pepP PE=1 SV=2	0.0886214
sp|P77293|GTRB_ECOLI Prophage bactoprenol glucosyl transferase homolog OS=Escherichia coli (strain K12) OX=83333 GN=yfdH PE=1 SV=1	0.0878186
sp|P37665|YIAD_ECOLI Probable lipoprotein YiaD OS=Escherichia coli (strain K12) OX=83333 GN=yiaD PE=1 SV=2	0.0868257
sp|P0AFM2|PROX_ECOLI Glycine betaine/proline betaine-binding periplasmic protein OS=Escherichia coli (strain K12) OX=83333 GN=proX PE=1 SV=1	0.0858383
sp|P15028|FECB_ECOLI Fe(3+) dicitrate-binding periplasmic protein OS=Escherichia coli (strain K12) OX=83333 GN=fecB PE=2 SV=3	0.0842627
sp|P24215|UXUA_ECOLI Mannonate dehydratase OS=Escherichia coli (strain K12) OX=83333 GN=uxuA PE=1 SV=2	0.0824325
sp|P0AEJ2|ENTC_ECOLI Isochorismate synthase EntC OS=Escherichia coli (strain K12) OX=83333 GN=entC PE=1 SV=1	0.0821744
sp|P0ABI8|CYOB_ECOLI Cytochrome bo(3) ubiquinol oxidase subunit 1 OS=Escherichia coli (strain K12) OX=83333 GN=cyoB PE=1 SV=1	0.0800984
sp|P31224|ACRB_ECOLI Multidrug efflux pump subunit AcrB OS=Escherichia coli (strain K12) OX=83333 GN=acrB PE=1 SV=1	0.0726224
sp|P37647|KDGK_ECOLI 2-dehydro-3-deoxygluconokinase OS=Escherichia coli (strain K12) OX=83333 GN=kdgK PE=1 SV=1	0.0725706
sp|P13029|KATG_ECOLI Catalase-peroxidase OS=Escherichia coli (strain K12) OX=83333 GN=katG PE=1 SV=2	0.0722368
sp|P22333|ADD_ECOLI Adenosine deaminase OS=Escherichia coli (strain K12) OX=83333 GN=add PE=3 SV=2	0.0720314
sp|P08194|GLPT_ECOLI Glycerol-3-phosphate transporter OS=Escherichia coli (strain K12) OX=83333 GN=glpT PE=1 SV=1	0.0685005
sp|P0ABJ9|CYDA_ECOLI Cytochrome bd-I ubiquinol oxidase subunit 1 OS=Escherichia coli (strain K12) OX=83333 GN=cydA PE=1 SV=1	0.0633527
sp|P08956|T1RK_ECOLI Type I restriction enzyme EcoKI R protein OS=Escherichia coli (strain K12) OX=83333 GN=hsdR PE=1 SV=3	0.0620538
sp|P23865|PRC_ECOLI Tail-specific protease OS=Escherichia coli (strain K12) OX=83333 GN=prc PE=1 SV=2	0.0587944
sp|P0ACB2|HEM2_ECOLI Delta-aminolevulinic acid dehydratase OS=Escherichia coli (strain K12) OX=83333 GN=hemB PE=1 SV=2	0.0580939
sp|P09831|GLTB_ECOLI Glutamate synthase [NADPH] large chain OS=Escherichia coli (strain K12) OX=83333 GN=gltB PE=1 SV=3	0.0546648
sp|P07004|PROA_ECOLI Gamma-glutamyl phosphate reductase OS=Escherichia coli (strain K12) OX=83333 GN=proA PE=1 SV=2	0.0541523
sp|P0A962|ASPG1_ECOLI L-asparaginase 1 OS=Escherichia coli (strain K12) OX=83333 GN=ansA PE=1 SV=1	0.0534899
sp|P08506|DACC_ECOLI D-alanyl-D-alanine carboxypeptidase DacC OS=Escherichia coli (strain K12) OX=83333 GN=dacC PE=1 SV=2	0.0533836
sp|P0A6T1|G6PI_ECOLI Glucose-6-phosphate isomerase OS=Escherichia coli (strain K12) OX=83333 GN=pgi PE=1 SV=1	0.0532128
sp|P37749|WBBI_ECOLI Beta-1,6-galactofuranosyltransferase WbbI OS=Escherichia coli (strain K12) OX=83333 GN=wbbI PE=1 SV=1	0.0485836
sp|P0AAG8|MGLA_ECOLI Galactose/methyl galactoside import ATP-binding protein MglA OS=Escherichia coli (strain K12) OX=83333 GN=mglA PE=1 SV=1	0.04704
sp|P0A855|TOLB_ECOLI Tol-Pal system protein TolB OS=Escherichia coli (strain K12) OX=83333 GN=tolB PE=1 SV=1	0.0430876
sp|P37760|RMLD_ECOLI dTDP-4-dehydrorhamnose reductase OS=Escherichia coli (strain K12) OX=83333 GN=rfbD PE=3 SV=2	0.038214
sp|P0AEG4|DSBA_ECOLI Thiol:disulfide interchange protein DsbA OS=Escherichia coli (strain K12) OX=83333 GN=dsbA PE=1 SV=1	0.0368211
sp|P09546|PUTA_ECOLI Bifunctional protein PutA OS=Escherichia coli (strain K12) OX=83333 GN=putA PE=1 SV=3	0.0350436
sp|P37349|DHAM_ECOLI PEP-dependent dihydroxyacetone kinase, phosphoryl donor subunit DhaM OS=Escherichia coli (strain K12) OX=83333 GN=dhaM PE=1 SV=3	0.032468
sp|P23843|OPPA_ECOLI Periplasmic oligopeptide-binding protein OS=Escherichia coli (strain K12) OX=83333 GN=oppA PE=1 SV=2	0.0322196
sp|P18133|PNCB_ECOLI Nicotinate phosphoribosyltransferase OS=Escherichia coli (strain K12) OX=83333 GN=pncB PE=1 SV=3	0.0301848
sp|P39396|BTST_ECOLI Pyruvate/proton symporter BtsT OS=Escherichia coli (strain K12) OX=83333 GN=btsT PE=1 SV=2	0.02726
sp|P77804|YDGA_ECOLI Protein YdgA OS=Escherichia coli (strain K12) OX=83333 GN=ydgA PE=1 SV=1	0.0238627
sp|P0A6L4|NANA_ECOLI N-acetylneuraminate lyase OS=Escherichia coli (strain K12) OX=83333 GN=nanA PE=1 SV=2	0.0223005
sp|P76027|OPPD_ECOLI Oligopeptide transport ATP-binding protein OppD OS=Escherichia coli (strain K12) OX=83333 GN=oppD PE=1 SV=2	0.0192412
sp|P0AEX9|MALE_ECOLI Maltose/maltodextrin-binding periplasmic protein OS=Escherichia coli (strain K12) OX=83333 GN=malE PE=1 SV=1	0.0180013
sp|P09323|PTW3C_ECOLI PTS system N-acetylglucosamine-specific EIICBA component OS=Escherichia coli (strain K12) OX=83333 GN=nagE PE=1 SV=1	0.0176799
sp|P02925|RBSB_ECOLI Ribose import binding protein RbsB OS=Escherichia coli (strain K12) OX=83333 GN=rbsB PE=1 SV=1	0.0158103
sp|P05719|T1SK_ECOLI Type-1 restriction enzyme EcoKI specificity protein OS=Escherichia coli (strain K12) OX=83333 GN=hsdS PE=1 SV=1	0.0130299

## Sheet: table_s3
Supplementary Table 3. Combined rank of proteins co-isolated with FLAG-tagged CedA.
Fasta headers	Combined rank
sp|P0AE60|CEDA_ECOLI Cell division activator CedA OS=Escherichia coli (strain K12) OX=83333 GN=cedA PE=1 SV=2	1
sp|P00579|RPOD_ECOLI RNA polymerase sigma factor RpoD OS=Escherichia coli (strain K12) OX=83333 GN=rpoD PE=1 SV=2	0.998106
sp|P0CF90|INSI4_ECOLI Transposase InsI for insertion sequence element IS30D OS=Escherichia coli (strain K12) OX=83333 GN=insI4 PE=3 SV=1;sp|P0CF89|INSI3_ECOLI Transposase InsI for insertion sequence element IS30C OS=Escherichia coli (strain K12) OX=83333 G	0.998082
sp|P0A7Z4|RPOA_ECOLI DNA-directed RNA polymerase subunit alpha OS=Escherichia coli (strain K12) OX=83333 GN=rpoA PE=1 SV=1	0.996161
sp|P0A8T7|RPOC_ECOLI DNA-directed RNA polymerase subunit beta OS=Escherichia coli (strain K12) OX=83333 GN=rpoC PE=1 SV=1	0.993125
sp|P0ACH1|SFSB_ECOLI Sugar fermentation stimulation protein B OS=Escherichia coli (strain K12) OX=83333 GN=sfsB PE=3 SV=1	0.991201
sp|P0A8V2|RPOB_ECOLI DNA-directed RNA polymerase subunit beta OS=Escherichia coli (strain K12) OX=83333 GN=rpoB PE=1 SV=1	0.989167
sp|P0A7L8|RL27_ECOLI 50S ribosomal protein L27 OS=Escherichia coli (strain K12) OX=83333 GN=rpmA PE=1 SV=2	0.987482
sp|P0ACA3|SSPA_ECOLI Stringent starvation protein A OS=Escherichia coli (strain K12) OX=83333 GN=sspA PE=1 SV=2	0.983179
sp|P0A800|RPOZ_ECOLI DNA-directed RNA polymerase subunit omega OS=Escherichia coli (strain K12) OX=83333 GN=rpoZ PE=1 SV=1	0.983023
sp|P0A7M2|RL28_ECOLI 50S ribosomal protein L28 OS=Escherichia coli (strain K12) OX=83333 GN=rpmB PE=1 SV=2	0.974742
sp|P0A832|SSRP_ECOLI SsrA-binding protein OS=Escherichia coli (strain K12) OX=83333 GN=smpB PE=1 SV=2	0.965927
sp|P0A6X7|IHFA_ECOLI Integration host factor subunit alpha OS=Escherichia coli (strain K12) OX=83333 GN=ihfA PE=1 SV=1	0.95899
sp|P0A698|UVRA_ECOLI UvrABC system protein A OS=Escherichia coli (strain K12) OX=83333 GN=uvrA PE=1 SV=1	0.958577
sp|P0A7B8|HSLV_ECOLI ATP-dependent protease subunit HslV OS=Escherichia coli (strain K12) OX=83333 GN=hslV PE=1 SV=2	0.958436
sp|P0AFJ1|YJDM_ECOLI Protein YjdM OS=Escherichia coli (strain K12) OX=83333 GN=yjdM PE=3 SV=1	0.957416
sp|P68679|RS21_ECOLI 30S ribosomal protein S21 OS=Escherichia coli (strain K12) OX=83333 GN=rpsU PE=1 SV=2	0.956905
sp|P0A7U3|RS19_ECOLI 30S ribosomal protein S19 OS=Escherichia coli (strain K12) OX=83333 GN=rpsS PE=1 SV=2	0.951129
sp|P23869|PPIB_ECOLI Peptidyl-prolyl cis-trans isomerase B OS=Escherichia coli (strain K12) OX=83333 GN=ppiB PE=1 SV=2	0.949809
sp|P04994|EX7L_ECOLI Exodeoxyribonuclease 7 large subunit OS=Escherichia coli (strain K12) OX=83333 GN=xseA PE=1 SV=2	0.949504
sp|P0A7V3|RS3_ECOLI 30S ribosomal protein S3 OS=Escherichia coli (strain K12) OX=83333 GN=rpsC PE=1 SV=2	0.949114
sp|Q46864|MQSA_ECOLI Antitoxin MqsA OS=Escherichia coli (strain K12) OX=83333 GN=mqsA PE=1 SV=1	0.944732
sp|P0CE47|EFTU1_ECOLI Elongation factor Tu 1 OS=Escherichia coli (strain K12) OX=83333 GN=tufA PE=1 SV=1;sp|P0CE48|EFTU2_ECOLI Elongation factor Tu 2 OS=Escherichia coli (strain K12) OX=83333 GN=tufB PE=1 SV=1	0.943798
sp|P0A7R9|RS11_ECOLI 30S ribosomal protein S11 OS=Escherichia coli (strain K12) OX=83333 GN=rpsK PE=1 SV=2	0.943115
sp|P08245|YCIH_ECOLI Uncharacterized protein YciH OS=Escherichia coli (strain K12) OX=83333 GN=yciH PE=1 SV=1	0.940966
sp|P0AG59|RS14_ECOLI 30S ribosomal protein S14 OS=Escherichia coli (strain K12) OX=83333 GN=rpsN PE=1 SV=2	0.940666
sp|P0A7V8|RS4_ECOLI 30S ribosomal protein S4 OS=Escherichia coli (strain K12) OX=83333 GN=rpsD PE=1 SV=2	0.93537
sp|P0A7U7|RS20_ECOLI 30S ribosomal protein S20 OS=Escherichia coli (strain K12) OX=83333 GN=rpsT PE=1 SV=2	0.933061
sp|P0ADN2|YIFE_ECOLI UPF0438 protein YifE OS=Escherichia coli (strain K12) OX=83333 GN=yifE PE=1 SV=2	0.932219
sp|P60716|LIPA_ECOLI Lipoyl synthase OS=Escherichia coli (strain K12) OX=83333 GN=lipA PE=1 SV=1	0.932072
sp|P60438|RL3_ECOLI 50S ribosomal protein L3 OS=Escherichia coli (strain K12) OX=83333 GN=rplC PE=1 SV=1	0.929995
sp|P37765|RLUB_ECOLI Ribosomal large subunit pseudouridine synthase B OS=Escherichia coli (strain K12) OX=83333 GN=rluB PE=1 SV=2	0.929271
sp|P0A9R4|FER_ECOLI 2Fe-2S ferredoxin OS=Escherichia coli (strain K12) OX=83333 GN=fdx PE=1 SV=2	0.927998
sp|P0A7S3|RS12_ECOLI 30S ribosomal protein S12 OS=Escherichia coli (strain K12) OX=83333 GN=rpsL PE=1 SV=2	0.927921
sp|P0A7S9|RS13_ECOLI 30S ribosomal protein S13 OS=Escherichia coli (strain K12) OX=83333 GN=rpsM PE=1 SV=2	0.926613
sp|P76291|CMOB_ECOLI tRNA U34 carboxymethyltransferase OS=Escherichia coli (strain K12) OX=83333 GN=cmoB PE=1 SV=1	0.92605
sp|P0AGE0|SSB_ECOLI Single-stranded DNA-binding protein OS=Escherichia coli (strain K12) OX=83333 GN=ssb PE=1 SV=2	0.924694
sp|P63020|NFUA_ECOLI Fe/S biogenesis protein NfuA OS=Escherichia coli (strain K12) OX=83333 GN=nfuA PE=1 SV=1	0.923333
sp|P0A972|CSPE_ECOLI Cold shock-like protein CspE OS=Escherichia coli (strain K12) OX=83333 GN=cspE PE=1 SV=2	0.919949
sp|Q47147|YAFJ_ECOLI Putative glutamine amidotransferase YafJ OS=Escherichia coli (strain K12) OX=83333 GN=yafJ PE=1 SV=1	0.918253
sp|P0A707|IF3_ECOLI Translation initiation factor IF-3 OS=Escherichia coli (strain K12) OX=83333 GN=infC PE=1 SV=1	0.917073
sp|P69931|HDA_ECOLI DnaA regulatory inactivator Hda OS=Escherichia coli (strain K12) OX=83333 GN=hda PE=1 SV=2	0.915006
sp|P0A8A0|YEBC_ECOLI Probable transcriptional regulatory protein YebC OS=Escherichia coli (strain K12) OX=83333 GN=yebC PE=1 SV=1	0.913704
sp|P60422|RL2_ECOLI 50S ribosomal protein L2 OS=Escherichia coli (strain K12) OX=83333 GN=rplB PE=1 SV=2	0.91219
sp|P0AG14|SOHB_ECOLI Probable protease SohB OS=Escherichia coli (strain K12) OX=83333 GN=sohB PE=1 SV=1	0.911248
sp|P0A9M2|HPRT_ECOLI Hypoxanthine phosphoribosyltransferase OS=Escherichia coli (strain K12) OX=83333 GN=hpt PE=1 SV=1	0.910935
sp|P0ACE3|HHA_ECOLI Hemolysin expression-modulating protein Hha OS=Escherichia coli (strain K12) OX=83333 GN=hha PE=1 SV=1	0.910707
sp|P45577|PROQ_ECOLI RNA chaperone ProQ OS=Escherichia coli (strain K12) OX=83333 GN=proQ PE=1 SV=2	0.909793
sp|P07012|RF2_ECOLI Peptide chain release factor RF2 OS=Escherichia coli (strain K12) OX=83333 GN=prfB PE=1 SV=3	0.908511
sp|P0A8H6|YIHI_ECOLI Der GTPase-activating protein YihI OS=Escherichia coli (strain K12) OX=83333 GN=yihI PE=1 SV=1	0.907776
sp|P0A6W5|GREA_ECOLI Transcription elongation factor GreA OS=Escherichia coli (strain K12) OX=83333 GN=greA PE=1 SV=1	0.907456
sp|P0A7X3|RS9_ECOLI 30S ribosomal protein S9 OS=Escherichia coli (strain K12) OX=83333 GN=rpsI PE=1 SV=2	0.905179
sp|P0AEN1|FRE_ECOLI NAD(P)H-flavin reductase OS=Escherichia coli (strain K12) OX=83333 GN=fre PE=1 SV=2	0.90439
sp|P0A8U6|METJ_ECOLI Met repressor OS=Escherichia coli (strain K12) OX=83333 GN=metJ PE=1 SV=2	0.90417
sp|P24193|HYPE_ECOLI Carbamoyl dehydratase HypE OS=Escherichia coli (strain K12) OX=83333 GN=hypE PE=1 SV=2	0.902327
sp|P0C054|IBPA_ECOLI Small heat shock protein IbpA OS=Escherichia coli (strain K12) OX=83333 GN=ibpA PE=1 SV=1	0.901256
sp|P0ADP9|YIHD_ECOLI Protein YihD OS=Escherichia coli (strain K12) OX=83333 GN=yihD PE=1 SV=1	0.90044
sp|P0A7A9|IPYR_ECOLI Inorganic pyrophosphatase OS=Escherichia coli (strain K12) OX=83333 GN=ppa PE=1 SV=2	0.900351
sp|P0A9P0|DLDH_ECOLI Dihydrolipoyl dehydrogenase OS=Escherichia coli (strain K12) OX=83333 GN=lpdA PE=1 SV=2	0.894431
sp|P0C058|IBPB_ECOLI Small heat shock protein IbpB OS=Escherichia coli (strain K12) OX=83333 GN=ibpB PE=1 SV=1	0.893922
sp|P0AC92|GNSA_ECOLI Protein GnsA OS=Escherichia coli (strain K12) OX=83333 GN=gnsA PE=1 SV=1	0.892799
sp|P0A7N4|RL32_ECOLI 50S ribosomal protein L32 OS=Escherichia coli (strain K12) OX=83333 GN=rpmF PE=1 SV=2	0.89149
sp|P0ADZ4|RS15_ECOLI 30S ribosomal protein S15 OS=Escherichia coli (strain K12) OX=83333 GN=rpsO PE=1 SV=2	0.890466
sp|P04079|GUAA_ECOLI GMP synthase [glutamine-hydrolyzing] OS=Escherichia coli (strain K12) OX=83333 GN=guaA PE=1 SV=1	0.888883
sp|P0A821|SELA_ECOLI L-seryl-tRNA(Sec) selenium transferase OS=Escherichia coli (strain K12) OX=83333 GN=selA PE=1 SV=1	0.887963
sp|P0A7T7|RS18_ECOLI 30S ribosomal protein S18 OS=Escherichia coli (strain K12) OX=83333 GN=rpsR PE=1 SV=2	0.887821
sp|P0AAC8|ISCA_ECOLI Iron-binding protein IscA OS=Escherichia coli (strain K12) OX=83333 GN=iscA PE=1 SV=1	0.88772
sp|P60240|RAPA_ECOLI RNA polymerase-associated protein RapA OS=Escherichia coli (strain K12) OX=83333 GN=rapA PE=1 SV=2	0.887269
sp|P0AF67|TSAE_ECOLI tRNA threonylcarbamoyladenosine biosynthesis protein TsaE OS=Escherichia coli (strain K12) OX=83333 GN=tsaE PE=1 SV=1	0.886615
sp|P0A8U0|SYDP_ECOLI Protein Syd OS=Escherichia coli (strain K12) OX=83333 GN=syd PE=1 SV=1	0.885338
sp|P0A6K3|DEF_ECOLI Peptide deformylase OS=Escherichia coli (strain K12) OX=83333 GN=def PE=1 SV=2	0.884788
sp|P0DTT0|BIPA_ECOLI 50S ribosomal subunit assembly factor BipA OS=Escherichia coli (strain K12) OX=83333 GN=bipA PE=1 SV=1	0.883302
sp|P0AA39|RLUC_ECOLI Ribosomal large subunit pseudouridine synthase C OS=Escherichia coli (strain K12) OX=83333 GN=rluC PE=1 SV=1	0.882832
sp|P0A7N9|RL33_ECOLI 50S ribosomal protein L33 OS=Escherichia coli (strain K12) OX=83333 GN=rpmG PE=1 SV=2	0.882664
sp|P0ACD4|ISCU_ECOLI Iron-sulfur cluster assembly scaffold protein IscU OS=Escherichia coli (strain K12) OX=83333 GN=iscU PE=1 SV=1	0.882007
sp|P0AFG0|NUSG_ECOLI Transcription termination/antitermination protein NusG OS=Escherichia coli (strain K12) OX=83333 GN=nusG PE=1 SV=2	0.87973
sp|P0AAQ2|YAJD_ECOLI Putative HNH nuclease YajD OS=Escherichia coli (strain K12) OX=83333 GN=yajD PE=3 SV=1	0.879347
sp|P0AFY8|SEQA_ECOLI Negative modulator of initiation of replication OS=Escherichia coli (strain K12) OX=83333 GN=seqA PE=1 SV=1	0.878486
sp|P0A8F4|URK_ECOLI Uridine kinase OS=Escherichia coli (strain K12) OX=83333 GN=udk PE=3 SV=1	0.878213
sp|P09030|EX3_ECOLI Exodeoxyribonuclease III OS=Escherichia coli (strain K12) OX=83333 GN=xthA PE=1 SV=4	0.872923
sp|P0ACJ8|CRP_ECOLI cAMP-activated global transcriptional regulator CRP OS=Escherichia coli (strain K12) OX=83333 GN=crp PE=1 SV=1	0.872577
sp|P0ADG4|SUHB_ECOLI Nus factor SuhB OS=Escherichia coli (strain K12) OX=83333 GN=suhB PE=1 SV=1	0.872535
sp|P0A9D4|CYSE_ECOLI Serine acetyltransferase OS=Escherichia coli (strain K12) OX=83333 GN=cysE PE=1 SV=1	0.872179
sp|P0A9N0|PTSO_ECOLI Phosphocarrier protein NPr OS=Escherichia coli (strain K12) OX=83333 GN=ptsO PE=1 SV=1	0.872028
sp|P0A6H5|HSLU_ECOLI ATP-dependent protease ATPase subunit HslU OS=Escherichia coli (strain K12) OX=83333 GN=hslU PE=1 SV=1	0.870771
sp|P63177|RLMB_ECOLI 23S rRNA (guanosine-2-O-)-methyltransferase RlmB OS=Escherichia coli (strain K12) OX=83333 GN=rlmB PE=1 SV=1	0.86997
sp|P08622|DNAJ_ECOLI Chaperone protein DnaJ OS=Escherichia coli (strain K12) OX=83333 GN=dnaJ PE=1 SV=3	0.869743
sp|P0ACC3|ERPA_ECOLI Iron-sulfur cluster insertion protein ErpA OS=Escherichia coli (strain K12) OX=83333 GN=erpA PE=1 SV=1	0.868829
sp|P60624|RL24_ECOLI 50S ribosomal protein L24 OS=Escherichia coli (strain K12) OX=83333 GN=rplX PE=1 SV=2	0.868664
sp|P06959|ODP2_ECOLI Dihydrolipoyllysine-residue acetyltransferase component of pyruvate dehydrogenase complex OS=Escherichia coli (strain K12) OX=83333 GN=aceF PE=1 SV=3	0.867769
sp|P0A9P6|DEAD_ECOLI ATP-dependent RNA helicase DeaD OS=Escherichia coli (strain K12) OX=83333 GN=deaD PE=1 SV=2	0.865837
sp|P0A7M9|RL31_ECOLI 50S ribosomal protein L31 OS=Escherichia coli (strain K12) OX=83333 GN=rpmE PE=1 SV=1	0.865683
sp|P37634|RLMJ_ECOLI Ribosomal RNA large subunit methyltransferase J OS=Escherichia coli (strain K12) OX=83333 GN=rlmJ PE=1 SV=1	0.863703
sp|P77695|GNSB_ECOLI Protein GnsB OS=Escherichia coli (strain K12) OX=83333 GN=gnsB PE=3 SV=2	0.863272
sp|P36548|AMIA_ECOLI N-acetylmuramoyl-L-alanine amidase AmiA OS=Escherichia coli (strain K12) OX=83333 GN=amiA PE=1 SV=1	0.86289
sp|P0AFF6|NUSA_ECOLI Transcription termination/antitermination protein NusA OS=Escherichia coli (strain K12) OX=83333 GN=nusA PE=1 SV=1	0.862731
sp|P0A8M3|SYT_ECOLI Threonine--tRNA ligase OS=Escherichia coli (strain K12) OX=83333 GN=thrS PE=1 SV=1	0.862467
sp|P0AAS7|YBCJ_ECOLI Uncharacterized protein YbcJ OS=Escherichia coli (strain K12) OX=83333 GN=ybcJ PE=1 SV=1	0.860675
sp|P0C8J6|GATY_ECOLI D-tagatose-1,6-bisphosphate aldolase subunit GatY OS=Escherichia coli (strain K12) OX=83333 GN=gatY PE=1 SV=1	0.860627
sp|P0A993|F16PA_ECOLI Fructose-1,6-bisphosphatase class 1 OS=Escherichia coli (strain K12) OX=83333 GN=fbp PE=1 SV=1	0.858982
sp|P0A746|MSRB_ECOLI Peptide methionine sulfoxide reductase MsrB OS=Escherichia coli (strain K12) OX=83333 GN=msrB PE=1 SV=1	0.858937
sp|P0A705|IF2_ECOLI Translation initiation factor IF-2 OS=Escherichia coli (strain K12) OX=83333 GN=infB PE=1 SV=1	0.858195
sp|P51025|SFGH1_ECOLI S-formylglutathione hydrolase FrmB OS=Escherichia coli (strain K12) OX=83333 GN=frmB PE=1 SV=2	0.857048
sp|P75863|YCBX_ECOLI Uncharacterized protein YcbX OS=Escherichia coli (strain K12) OX=83333 GN=ycbX PE=1 SV=1	0.855708
sp|P37759|RMLB1_ECOLI dTDP-glucose 4,6-dehydratase 1 OS=Escherichia coli (strain K12) OX=83333 GN=rfbB PE=3 SV=2	0.855322
sp|P0ADZ0|RL23_ECOLI 50S ribosomal protein L23 OS=Escherichia coli (strain K12) OX=83333 GN=rplW PE=1 SV=1	0.855178
sp|P0AAR3|YBAK_ECOLI Cys-tRNA(Pro)/Cys-tRNA(Cys) deacylase YbaK OS=Escherichia coli (strain K12) OX=83333 GN=ybaK PE=1 SV=1	0.85419
sp|P64581|YQJD_ECOLI Uncharacterized protein YqjD OS=Escherichia coli (strain K12) OX=83333 GN=yqjD PE=1 SV=1	0.85414
sp|P0AE18|MAP1_ECOLI Methionine aminopeptidase OS=Escherichia coli (strain K12) OX=83333 GN=map PE=1 SV=1	0.853965
sp|P0AA31|YEDF_ECOLI Putative sulfur carrier protein YedF OS=Escherichia coli (strain K12) OX=83333 GN=yedF PE=1 SV=1	0.85386
sp|P33919|RADD_ECOLI Putative DNA repair helicase RadD OS=Escherichia coli (strain K12) OX=83333 GN=radD PE=1 SV=2	0.853093
sp|P30850|RNB_ECOLI Exoribonuclease 2 OS=Escherichia coli (strain K12) OX=83333 GN=rnb PE=1 SV=3	0.852869
sp|P0A6Y8|DNAK_ECOLI Chaperone protein DnaK OS=Escherichia coli (strain K12) OX=83333 GN=dnaK PE=1 SV=2	0.851792
sp|P0A6N4|EFP_ECOLI Elongation factor P OS=Escherichia coli (strain K12) OX=83333 GN=efp PE=1 SV=2	0.851318
sp|P0AFU8|RISA_ECOLI Riboflavin synthase OS=Escherichia coli (strain K12) OX=83333 GN=ribC PE=1 SV=1	0.849563
sp|P0A9M0|LON_ECOLI Lon protease OS=Escherichia coli (strain K12) OX=83333 GN=lon PE=1 SV=1	0.847567
sp|P0AGJ5|YFIF_ECOLI Uncharacterized tRNA/rRNA methyltransferase YfiF OS=Escherichia coli (strain K12) OX=83333 GN=yfiF PE=1 SV=1	0.846894
sp|P00960|SYGA_ECOLI Glycine--tRNA ligase alpha subunit OS=Escherichia coli (strain K12) OX=83333 GN=glyQ PE=1 SV=2	0.845863
sp|P12282|MOEB_ECOLI Molybdopterin-synthase adenylyltransferase OS=Escherichia coli (strain K12) OX=83333 GN=moeB PE=1 SV=1	0.845047
sp|P0A953|FABB_ECOLI 3-oxoacyl-[acyl-carrier-protein] synthase 1 OS=Escherichia coli (strain K12) OX=83333 GN=fabB PE=1 SV=1	0.844995
sp|P0A780|NUSB_ECOLI Transcription antitermination protein NusB OS=Escherichia coli (strain K12) OX=83333 GN=nusB PE=1 SV=1	0.843551
sp|P0ABF1|PCNB_ECOLI Poly(A) polymerase I OS=Escherichia coli (strain K12) OX=83333 GN=pcnB PE=1 SV=2	0.843124
sp|P0ADK8|YIBL_ECOLI Uncharacterized protein YibL OS=Escherichia coli (strain K12) OX=83333 GN=yibL PE=1 SV=1	0.843085
sp|P0AG30|RHO_ECOLI Transcription termination factor Rho OS=Escherichia coli (strain K12) OX=83333 GN=rho PE=1 SV=1	0.842831
sp|P0AF48|YJBQ_ECOLI UPF0047 protein YjbQ OS=Escherichia coli (strain K12) OX=83333 GN=yjbQ PE=3 SV=1	0.8413
sp|P64455|YDCY_ECOLI Uncharacterized protein YdcY OS=Escherichia coli (strain K12) OX=83333 GN=ydcY PE=1 SV=1	0.841018
sp|P0AG63|RS17_ECOLI 30S ribosomal protein S17 OS=Escherichia coli (strain K12) OX=83333 GN=rpsQ PE=1 SV=2	0.840689
sp|P0A7Q1|RL35_ECOLI 50S ribosomal protein L35 OS=Escherichia coli (strain K12) OX=83333 GN=rpmI PE=1 SV=2	0.839623
sp|P0AFG8|ODP1_ECOLI Pyruvate dehydrogenase E1 component OS=Escherichia coli (strain K12) OX=83333 GN=aceE PE=1 SV=2	0.839481
sp|P76403|TRHP_ECOLI tRNA hydroxylation protein P OS=Escherichia coli (strain K12) OX=83333 GN=trhP PE=1 SV=1	0.839077
sp|P31120|GLMM_ECOLI Phosphoglucosamine mutase OS=Escherichia coli (strain K12) OX=83333 GN=glmM PE=1 SV=3	0.83751
sp|P23331|KITH_ECOLI Thymidine kinase OS=Escherichia coli (strain K12) OX=83333 GN=tdk PE=3 SV=1	0.836362
sp|P0A917|OMPX_ECOLI Outer membrane protein X OS=Escherichia coli (strain K12) OX=83333 GN=ompX PE=1 SV=1	0.83515
sp|P0A7Y8|RNPA_ECOLI Ribonuclease P protein component OS=Escherichia coli (strain K12) OX=83333 GN=rnpA PE=1 SV=1	0.834377
sp|P00452|RIR1_ECOLI Ribonucleoside-diphosphate reductase 1 subunit alpha OS=Escherichia coli (strain K12) OX=83333 GN=nrdA PE=1 SV=2	0.831162
sp|P0A9X4|MREB_ECOLI Cell shape-determining protein MreB OS=Escherichia coli (strain K12) OX=83333 GN=mreB PE=1 SV=1	0.830302
sp|P02413|RL15_ECOLI 50S ribosomal protein L15 OS=Escherichia coli (strain K12) OX=83333 GN=rplO PE=1 SV=1	0.830292
sp|P76055|TTCA_ECOLI tRNA-cytidine(32) 2-sulfurtransferase OS=Escherichia coli (strain K12) OX=83333 GN=ttcA PE=1 SV=1	0.828736
sp|P0A9A9|FUR_ECOLI Ferric uptake regulation protein OS=Escherichia coli (strain K12) OX=83333 GN=fur PE=1 SV=1	0.827847
sp|P39377|IADA_ECOLI Isoaspartyl dipeptidase OS=Escherichia coli (strain K12) OX=83333 GN=iadA PE=1 SV=1	0.827168
sp|P0AGE9|SUCD_ECOLI Succinate--CoA ligase [ADP-forming] subunit alpha OS=Escherichia coli (strain K12) OX=83333 GN=sucD PE=1 SV=2	0.826637
sp|P0A763|NDK_ECOLI Nucleoside diphosphate kinase OS=Escherichia coli (strain K12) OX=83333 GN=ndk PE=1 SV=2	0.82618
sp|P0AEI1|MIAB_ECOLI tRNA-2-methylthio-N(6)-dimethylallyladenosine synthase OS=Escherichia coli (strain K12) OX=83333 GN=miaB PE=1 SV=1	0.824618
sp|P0AEU7|SKP_ECOLI Chaperone protein Skp OS=Escherichia coli (strain K12) OX=83333 GN=skp PE=1 SV=1	0.824098
sp|P25888|RHLE_ECOLI ATP-dependent RNA helicase RhlE OS=Escherichia coli (strain K12) OX=83333 GN=rhlE PE=1 SV=3	0.823859
sp|P31808|YCIK_ECOLI Uncharacterized oxidoreductase YciK OS=Escherichia coli (strain K12) OX=83333 GN=yciK PE=1 SV=3	0.823582
sp|P0A6P5|DER_ECOLI GTPase Der OS=Escherichia coli (strain K12) OX=83333 GN=der PE=1 SV=1	0.823268
sp|P0A8P3|FETP_ECOLI Probable Fe(2+)-trafficking protein OS=Escherichia coli (strain K12) OX=83333 GN=yggX PE=1 SV=2	0.823241
sp|P37095|PEPB_ECOLI Peptidase B OS=Escherichia coli (strain K12) OX=83333 GN=pepB PE=1 SV=2	0.820604
sp|P0AB43|YCGL_ECOLI Protein YcgL OS=Escherichia coli (strain K12) OX=83333 GN=ycgL PE=1 SV=3	0.819229
sp|P45578|LUXS_ECOLI S-ribosylhomocysteine lyase OS=Escherichia coli (strain K12) OX=83333 GN=luxS PE=1 SV=3	0.818945
sp|P24251|CRL_ECOLI Sigma factor-binding protein Crl OS=Escherichia coli (strain K12) OX=83333 GN=crl PE=1 SV=5	0.818487
sp|P0AE52|BCP_ECOLI Peroxiredoxin Bcp OS=Escherichia coli (strain K12) OX=83333 GN=bcp PE=1 SV=1	0.818366
sp|P0A6P7|ENGB_ECOLI Probable GTP-binding protein EngB OS=Escherichia coli (strain K12) OX=83333 GN=engB PE=1 SV=1	0.817622
sp|P39831|YDFG_ECOLI NADP-dependent 3-hydroxy acid dehydrogenase YdfG OS=Escherichia coli (strain K12) OX=83333 GN=ydfG PE=1 SV=2	0.816113
sp|P0AFG6|ODO2_ECOLI Dihydrolipoyllysine-residue succinyltransferase component of 2-oxoglutarate dehydrogenase complex OS=Escherichia coli (strain K12) OX=83333 GN=sucB PE=1 SV=2	0.81561
sp|P0A7E5|PYRG_ECOLI CTP synthase OS=Escherichia coli (strain K12) OX=83333 GN=pyrG PE=1 SV=2	0.815461
sp|P0ACR9|MPRA_ECOLI Transcriptional repressor MprA OS=Escherichia coli (strain K12) OX=83333 GN=mprA PE=2 SV=1	0.815347
sp|P0ABU0|MENB_ECOLI 1,4-dihydroxy-2-naphthoyl-CoA synthase OS=Escherichia coli (strain K12) OX=83333 GN=menB PE=1 SV=1	0.815002
sp|P0A9N4|PFLA_ECOLI Pyruvate formate-lyase 1-activating enzyme OS=Escherichia coli (strain K12) OX=83333 GN=pflA PE=1 SV=2	0.814936
sp|P0AEH5|ELAB_ECOLI Protein ElaB OS=Escherichia coli (strain K12) OX=83333 GN=elaB PE=1 SV=1	0.814614
sp|P0AG67|RS1_ECOLI 30S ribosomal protein S1 OS=Escherichia coli (strain K12) OX=83333 GN=rpsA PE=1 SV=1	0.814439
sp|P15031|FECE_ECOLI Fe(3+) dicitrate transport ATP-binding protein FecE OS=Escherichia coli (strain K12) OX=83333 GN=fecE PE=2 SV=1	0.814244
sp|P0AC53|G6PD_ECOLI Glucose-6-phosphate 1-dehydrogenase OS=Escherichia coli (strain K12) OX=83333 GN=zwf PE=1 SV=1	0.814199
sp|P0A9K9|SLYD_ECOLI FKBP-type peptidyl-prolyl cis-trans isomerase SlyD OS=Escherichia coli (strain K12) OX=83333 GN=slyD PE=1 SV=1	0.814154
sp|P07913|TDH_ECOLI L-threonine 3-dehydrogenase OS=Escherichia coli (strain K12) OX=83333 GN=tdh PE=1 SV=1	0.813232
sp|P0A805|RRF_ECOLI Ribosome-recycling factor OS=Escherichia coli (strain K12) OX=83333 GN=frr PE=1 SV=1	0.81136
sp|P0AD07|YECF_ECOLI Uncharacterized protein YecF OS=Escherichia coli (strain K12) OX=83333 GN=yecF PE=4 SV=1	0.809576
sp|P37645|YHJG_ECOLI AsmA family protein YhjG OS=Escherichia coli (strain K12) OX=83333 GN=yhjG PE=3 SV=3	0.808991
sp|P21507|SRMB_ECOLI ATP-dependent RNA helicase SrmB OS=Escherichia coli (strain K12) OX=83333 GN=srmB PE=1 SV=1	0.807194
sp|P02358|RS6_ECOLI 30S ribosomal protein S6 OS=Escherichia coli (strain K12) OX=83333 GN=rpsF PE=1 SV=1	0.806755
sp|P0C0L9|ISCX_ECOLI Protein IscX OS=Escherichia coli (strain K12) OX=83333 GN=iscX PE=1 SV=1	0.806229
sp|P0AA16|OMPR_ECOLI DNA-binding dual transcriptional regulator OmpR OS=Escherichia coli (strain K12) OX=83333 GN=ompR PE=1 SV=1	0.805191
sp|P0ACF4|DBHB_ECOLI DNA-binding protein HU-beta OS=Escherichia coli (strain K12) OX=83333 GN=hupB PE=1 SV=1	0.80386
sp|P0A8L1|SYS_ECOLI Serine--tRNA ligase OS=Escherichia coli (strain K12) OX=83333 GN=serS PE=1 SV=1	0.803819
sp|P0A8Z3|YBGC_ECOLI Acyl-CoA thioester hydrolase YbgC OS=Escherichia coli (strain K12) OX=83333 GN=ybgC PE=1 SV=1	0.803775
sp|P0A7J7|RL11_ECOLI 50S ribosomal protein L11 OS=Escherichia coli (strain K12) OX=83333 GN=rplK PE=1 SV=2	0.80357
sp|P0A836|SUCC_ECOLI Succinate--CoA ligase [ADP-forming] subunit beta OS=Escherichia coli (strain K12) OX=83333 GN=sucC PE=1 SV=1	0.802636
sp|P27249|GLND_ECOLI Bifunctional uridylyltransferase/uridylyl-removing enzyme OS=Escherichia coli (strain K12) OX=83333 GN=glnD PE=1 SV=2	0.801883
sp|P0AFS9|MEPM_ECOLI Murein DD-endopeptidase MepM OS=Escherichia coli (strain K12) OX=83333 GN=mepM PE=1 SV=1	0.801238
sp|P0A6P9|ENO_ECOLI Enolase OS=Escherichia coli (strain K12) OX=83333 GN=eno PE=1 SV=2	0.801197
sp|P75960|NPD_ECOLI NAD-dependent protein deacylase OS=Escherichia coli (strain K12) OX=83333 GN=cobB PE=1 SV=3;tr|A0A7H2C766|A0A7H2C766_ECOLI NAD-dependent protein deacylase OS=Escherichia coli (strain K12) OX=83333 GN=cobB PE=3 SV=1	0.80021
sp|P0A8G0|UVRC_ECOLI UvrABC system protein C OS=Escherichia coli (strain K12) OX=83333 GN=uvrC PE=1 SV=1	0.799705
sp|P36999|RLMA_ECOLI 23S rRNA (guanine(745)-N(1))-methyltransferase OS=Escherichia coli (strain K12) OX=83333 GN=rlmA PE=1 SV=1	0.797972
sp|P25740|RFAG_ECOLI Lipopolysaccharide core biosynthesis protein RfaG OS=Escherichia coli (strain K12) OX=83333 GN=rfaG PE=1 SV=1	0.796518
sp|Q46871|YQJH_ECOLI NADPH-dependent ferric-chelate reductase OS=Escherichia coli (strain K12) OX=83333 GN=yqjH PE=1 SV=1	0.794304
sp|P77791|MAA_ECOLI Maltose O-acetyltransferase OS=Escherichia coli (strain K12) OX=83333 GN=maa PE=1 SV=3	0.791107
sp|P0A850|TIG_ECOLI Trigger factor OS=Escherichia coli (strain K12) OX=83333 GN=tig PE=1 SV=1	0.79075
sp|P0A6X3|HFQ_ECOLI RNA-binding protein Hfq OS=Escherichia coli (strain K12) OX=83333 GN=hfq PE=1 SV=2	0.790731
sp|P0A7P5|RL34_ECOLI 50S ribosomal protein L34 OS=Escherichia coli (strain K12) OX=83333 GN=rpmH PE=1 SV=1	0.790372
sp|P0ABH7|CISY_ECOLI Citrate synthase OS=Escherichia coli (strain K12) OX=83333 GN=gltA PE=1 SV=1	0.789321
sp|P0AAX8|YBIS_ECOLI Probable L,D-transpeptidase YbiS OS=Escherichia coli (strain K12) OX=83333 GN=ybiS PE=1 SV=1	0.786473
sp|P0C018|RL18_ECOLI 50S ribosomal protein L18 OS=Escherichia coli (strain K12) OX=83333 GN=rplR PE=1 SV=1	0.785674
sp|P0ACG1|STPA_ECOLI DNA-binding protein StpA OS=Escherichia coli (strain K12) OX=83333 GN=stpA PE=1 SV=1	0.784646
sp|P0A7G6|RECA_ECOLI Protein RecA OS=Escherichia coli (strain K12) OX=83333 GN=recA PE=1 SV=2	0.784402
sp|P0AC62|GLRX3_ECOLI Glutaredoxin 3 OS=Escherichia coli (strain K12) OX=83333 GN=grxC PE=1 SV=2	0.783671
sp|P0AF12|MTNN_ECOLI 5-methylthioadenosine/S-adenosylhomocysteine nucleosidase OS=Escherichia coli (strain K12) OX=83333 GN=mtnN PE=1 SV=1	0.783126
sp|P0A7K2|RL7_ECOLI 50S ribosomal protein L7/L12 OS=Escherichia coli (strain K12) OX=83333 GN=rplL PE=1 SV=2	0.782609
sp|P36979|RLMN_ECOLI Dual-specificity RNA methyltransferase RlmN OS=Escherichia coli (strain K12) OX=83333 GN=rlmN PE=1 SV=1	0.782256
sp|P76002|PLIG_ECOLI Inhibitor of g-type lysozyme OS=Escherichia coli (strain K12) OX=83333 GN=pliG PE=1 SV=1	0.781827
sp|P27296|DING_ECOLI ATP-dependent DNA helicase DinG OS=Escherichia coli (strain K12) OX=83333 GN=dinG PE=1 SV=3	0.781654
sp|P0AFW8|ROF_ECOLI Protein rof OS=Escherichia coli (strain K12) OX=83333 GN=rof PE=1 SV=1	0.781445
sp|P0AA43|RSUA_ECOLI Ribosomal small subunit pseudouridine synthase A OS=Escherichia coli (strain K12) OX=83333 GN=rsuA PE=1 SV=1	0.77953
sp|P0AB61|YCIN_ECOLI Protein YciN OS=Escherichia coli (strain K12) OX=83333 GN=yciN PE=1 SV=1	0.779385
sp|P0AFD1|NUOE_ECOLI NADH-quinone oxidoreductase subunit E OS=Escherichia coli (strain K12) OX=83333 GN=nuoE PE=1 SV=1	0.778016
sp|P0A9K3|PHOL_ECOLI PhoH-like protein OS=Escherichia coli (strain K12) OX=83333 GN=ybeZ PE=1 SV=2	0.776176
sp|P0A8M6|YEEX_ECOLI UPF0265 protein YeeX OS=Escherichia coli (strain K12) OX=83333 GN=yeeX PE=1 SV=1	0.775413
sp|P0ACC7|GLMU_ECOLI Bifunctional protein GlmU OS=Escherichia coli (strain K12) OX=83333 GN=glmU PE=1 SV=1	0.774746
sp|P0A8N0|MATP_ECOLI Macrodomain Ter protein OS=Escherichia coli (strain K12) OX=83333 GN=matP PE=1 SV=1	0.773818
sp|P0A9Q1|ARCA_ECOLI Aerobic respiration control protein ArcA OS=Escherichia coli (strain K12) OX=83333 GN=arcA PE=1 SV=1	0.773554
sp|P0ACF8|HNS_ECOLI DNA-binding protein H-NS OS=Escherichia coli (strain K12) OX=83333 GN=hns PE=1 SV=2	0.773535
sp|P0CG19|RNPH_ECOLI Truncated inactive ribonuclease PH OS=Escherichia coli (strain K12) OX=83333 GN=rph PE=1 SV=1	0.773141
sp|P0A6B7|ISCS_ECOLI Cysteine desulfurase IscS OS=Escherichia coli (strain K12) OX=83333 GN=iscS PE=1 SV=1	0.772989
sp|P00961|SYGB_ECOLI Glycine--tRNA ligase beta subunit OS=Escherichia coli (strain K12) OX=83333 GN=glyS PE=1 SV=4	0.772359
sp|P30958|MFD_ECOLI Transcription-repair-coupling factor OS=Escherichia coli (strain K12) OX=83333 GN=mfd PE=1 SV=2	0.771918
sp|P32162|YIIS_ECOLI UPF0381 protein YiiS OS=Escherichia coli (strain K12) OX=83333 GN=yiiS PE=1 SV=1	0.771528
sp|P69828|PTKA_ECOLI PTS system galactitol-specific EIIA component OS=Escherichia coli (strain K12) OX=83333 GN=gatA PE=1 SV=1	0.771308
sp|P76536|YFEX_ECOLI Dye-decolorizing peroxidase YfeX OS=Escherichia coli (strain K12) OX=83333 GN=yfeX PE=1 SV=2	0.770012
sp|P0A7R5|RS10_ECOLI 30S ribosomal protein S10 OS=Escherichia coli (strain K12) OX=83333 GN=rpsJ PE=1 SV=1	0.769479
sp|P0A6H1|CLPX_ECOLI ATP-dependent Clp protease ATP-binding subunit ClpX OS=Escherichia coli (strain K12) OX=83333 GN=clpX PE=1 SV=2	0.769368
sp|P0A7W1|RS5_ECOLI 30S ribosomal protein S5 OS=Escherichia coli (strain K12) OX=83333 GN=rpsE PE=1 SV=2	0.769059
sp|P0A8E7|YAJQ_ECOLI UPF0234 protein YajQ OS=Escherichia coli (strain K12) OX=83333 GN=yajQ PE=1 SV=2	0.768093
sp|P0A7L0|RL1_ECOLI 50S ribosomal protein L1 OS=Escherichia coli (strain K12) OX=83333 GN=rplA PE=1 SV=2	0.766182
sp|P0A7G2|RBFA_ECOLI 30S ribosome-binding factor OS=Escherichia coli (strain K12) OX=83333 GN=rbfA PE=1 SV=2	0.76583
sp|P0A6Y1|IHFB_ECOLI Integration host factor subunit beta OS=Escherichia coli (strain K12) OX=83333 GN=ihfB PE=1 SV=1	0.765554
sp|P60723|RL4_ECOLI 50S ribosomal protein L4 OS=Escherichia coli (strain K12) OX=83333 GN=rplD PE=1 SV=1	0.764217
sp|P69428|TATA_ECOLI Sec-independent protein translocase protein TatA OS=Escherichia coli (strain K12) OX=83333 GN=tatA PE=1 SV=1	0.76302
sp|P0ADE8|YGFZ_ECOLI tRNA-modifying protein YgfZ OS=Escherichia coli (strain K12) OX=83333 GN=ygfZ PE=1 SV=2	0.761724
sp|P62768|YAEH_ECOLI UPF0325 protein YaeH OS=Escherichia coli (strain K12) OX=83333 GN=yaeH PE=3 SV=1	0.761509
sp|P0AD33|YFCZ_ECOLI UPF0381 protein YfcZ OS=Escherichia coli (strain K12) OX=83333 GN=yfcZ PE=3 SV=1	0.760948
sp|P0A7W7|RS8_ECOLI 30S ribosomal protein S8 OS=Escherichia coli (strain K12) OX=83333 GN=rpsH PE=1 SV=2	0.760635
sp|P36659|CBPA_ECOLI Curved DNA-binding protein OS=Escherichia coli (strain K12) OX=83333 GN=cbpA PE=1 SV=2	0.759843
sp|P13024|FDHE_ECOLI Protein FdhE OS=Escherichia coli (strain K12) OX=83333 GN=fdhE PE=1 SV=2	0.758423
sp|P17952|MURC_ECOLI UDP-N-acetylmuramate--L-alanine ligase OS=Escherichia coli (strain K12) OX=83333 GN=murC PE=1 SV=2	0.758165
sp|P76270|MSRC_ECOLI Free methionine-R-sulfoxide reductase OS=Escherichia coli (strain K12) OX=83333 GN=msrC PE=1 SV=2	0.757816
sp|P0ACF0|DBHA_ECOLI DNA-binding protein HU-alpha OS=Escherichia coli (strain K12) OX=83333 GN=hupA PE=1 SV=1	0.756705
sp|P0AG48|RL21_ECOLI 50S ribosomal protein L21 OS=Escherichia coli (strain K12) OX=83333 GN=rplU PE=1 SV=1	0.7548
sp|P0A7X6|RIMM_ECOLI Ribosome maturation factor RimM OS=Escherichia coli (strain K12) OX=83333 GN=rimM PE=1 SV=1	0.754569
sp|P0A6R0|FABH_ECOLI 3-oxoacyl-[acyl-carrier-protein] synthase 3 OS=Escherichia coli (strain K12) OX=83333 GN=fabH PE=1 SV=1	0.754129
sp|P0ADP0|YIGB_ECOLI 5-amino-6-(5-phospho-D-ribitylamino)uracil phosphatase YigB OS=Escherichia coli (strain K12) OX=83333 GN=yigB PE=1 SV=1	0.753043
sp|P77718|THII_ECOLI tRNA sulfurtransferase OS=Escherichia coli (strain K12) OX=83333 GN=thiI PE=1 SV=1	0.750388
sp|P64585|YQJE_ECOLI Inner membrane protein YqjE OS=Escherichia coli (strain K12) OX=83333 GN=yqjE PE=1 SV=1	0.749936
sp|P08957|T1MK_ECOLI Type I restriction enzyme EcoKI M protein OS=Escherichia coli (strain K12) OX=83333 GN=hsdM PE=1 SV=1	0.749504
sp|P0A7I4|RF3_ECOLI Peptide chain release factor RF3 OS=Escherichia coli (strain K12) OX=83333 GN=prfC PE=1 SV=2	0.749418
sp|P42641|OBG_ECOLI GTPase ObgE/CgtA OS=Escherichia coli (strain K12) OX=83333 GN=obgE PE=1 SV=1	0.748998
sp|P0AB14|YCCJ_ECOLI Uncharacterized protein YccJ OS=Escherichia coli (strain K12) OX=83333 GN=yccJ PE=1 SV=1	0.748046
sp|P0AFG3|ODO1_ECOLI 2-oxoglutarate dehydrogenase E1 component OS=Escherichia coli (strain K12) OX=83333 GN=sucA PE=1 SV=1	0.747906
sp|P0A7L3|RL20_ECOLI 50S ribosomal protein L20 OS=Escherichia coli (strain K12) OX=83333 GN=rplT PE=1 SV=2	0.747557
sp|P76658|HLDE_ECOLI Bifunctional protein HldE OS=Escherichia coli (strain K12) OX=83333 GN=hldE PE=1 SV=1	0.747387
sp|P64588|YQJI_ECOLI Transcriptional regulator YqjI OS=Escherichia coli (strain K12) OX=83333 GN=yqjI PE=1 SV=1	0.746994
sp|P0AA10|RL13_ECOLI 50S ribosomal protein L13 OS=Escherichia coli (strain K12) OX=83333 GN=rplM PE=1 SV=1	0.746586
sp|P0A734|MINE_ECOLI Cell division topological specificity factor OS=Escherichia coli (strain K12) OX=83333 GN=minE PE=1 SV=1	0.746336
sp|P76569|YFGD_ECOLI Uncharacterized protein YfgD OS=Escherichia coli (strain K12) OX=83333 GN=yfgD PE=1 SV=1	0.746096
sp|P30744|SDHM_ECOLI L-serine dehydratase 2 OS=Escherichia coli (strain K12) OX=83333 GN=sdaB PE=2 SV=2	0.744992
sp|P0A8D3|YAII_ECOLI UPF0178 protein YaiI OS=Escherichia coli (strain K12) OX=83333 GN=yaiI PE=1 SV=1	0.744903
sp|P00962|SYQ_ECOLI Glutamine--tRNA ligase OS=Escherichia coli (strain K12) OX=83333 GN=glnS PE=1 SV=3	0.744447
sp|P09126|HEM4_ECOLI Uroporphyrinogen-III synthase OS=Escherichia coli (strain K12) OX=83333 GN=hemD PE=3 SV=1	0.744031
sp|P69913|CSRA_ECOLI Carbon storage regulator OS=Escherichia coli (strain K12) OX=83333 GN=csrA PE=1 SV=1	0.743911
sp|P0ABU2|YCHF_ECOLI Ribosome-binding ATPase YchF OS=Escherichia coli (strain K12) OX=83333 GN=ychF PE=1 SV=2	0.743736
sp|P0AC33|FUMA_ECOLI Fumarate hydratase class I, aerobic OS=Escherichia coli (strain K12) OX=83333 GN=fumA PE=1 SV=2	0.743697
sp|P68206|YJBJ_ECOLI UPF0337 protein YjbJ OS=Escherichia coli (strain K12) OX=83333 GN=yjbJ PE=1 SV=1	0.743475
sp|Q57261|TRUD_ECOLI tRNA pseudouridine synthase D OS=Escherichia coli (strain K12) OX=83333 GN=truD PE=1 SV=1	0.743201
sp|P32684|RLUF_ECOLI Dual-specificity RNA pseudouridine synthase RluF OS=Escherichia coli (strain K12) OX=83333 GN=rluF PE=1 SV=1	0.743148
sp|P15373|PRLF_ECOLI Antitoxin PrlF OS=Escherichia coli (strain K12) OX=83333 GN=prlF PE=1 SV=1	0.742827
sp|P27859|TATD_ECOLI 3-5 ssDNA/RNA exonuclease TatD OS=Escherichia coli (strain K12) OX=83333 GN=tatD PE=1 SV=3	0.742542
sp|P14407|FUMB_ECOLI Fumarate hydratase class I, anaerobic OS=Escherichia coli (strain K12) OX=83333 GN=fumB PE=1 SV=2	0.741804
sp|P0A9M8|PTA_ECOLI Phosphate acetyltransferase OS=Escherichia coli (strain K12) OX=83333 GN=pta PE=1 SV=2	0.739606
sp|P0A8I5|TRMB_ECOLI tRNA (guanine-N(7)-)-methyltransferase OS=Escherichia coli (strain K12) OX=83333 GN=trmB PE=1 SV=1	0.739276
sp|P0AAG5|MDLB_ECOLI Multidrug resistance-like ATP-binding protein MdlB OS=Escherichia coli (strain K12) OX=83333 GN=mdlB PE=1 SV=1	0.739066
sp|P42616|YQJC_ECOLI Protein YqjC OS=Escherichia coli (strain K12) OX=83333 GN=yqjC PE=1 SV=3	0.738842
sp|P0A9X9|CSPA_ECOLI Cold shock protein CspA OS=Escherichia coli (strain K12) OX=83333 GN=cspA PE=1 SV=2	0.738583
sp|P0C0R7|RLME_ECOLI Ribosomal RNA large subunit methyltransferase E OS=Escherichia coli (strain K12) OX=83333 GN=rlmE PE=1 SV=1	0.737651
sp|P0A890|TUSA_ECOLI Sulfur carrier protein TusA OS=Escherichia coli (strain K12) OX=83333 GN=tusA PE=1 SV=1	0.73764
sp|P0ADQ7|YGAM_ECOLI Uncharacterized protein YgaM OS=Escherichia coli (strain K12) OX=83333 GN=ygaM PE=1 SV=2	0.736854
sp|P0AC41|SDHA_ECOLI Succinate dehydrogenase flavoprotein subunit OS=Escherichia coli (strain K12) OX=83333 GN=sdhA PE=1 SV=1	0.736724
sp|P0AFC7|NUOB_ECOLI NADH-quinone oxidoreductase subunit B OS=Escherichia coli (strain K12) OX=83333 GN=nuoB PE=1 SV=1	0.736516
sp|P0A8I1|YQGF_ECOLI Putative pre-16S rRNA nuclease OS=Escherichia coli (strain K12) OX=83333 GN=yqgF PE=1 SV=1	0.736506
sp|P0AFQ7|YCFH_ECOLI Uncharacterized metal-dependent hydrolase YcfH OS=Escherichia coli (strain K12) OX=83333 GN=ycfH PE=1 SV=1	0.735925
sp|P0A790|PAND_ECOLI Aspartate 1-decarboxylase OS=Escherichia coli (strain K12) OX=83333 GN=panD PE=1 SV=1	0.73591
sp|P0A7F3|PYRI_ECOLI Aspartate carbamoyltransferase regulatory chain OS=Escherichia coli (strain K12) OX=83333 GN=pyrI PE=1 SV=2	0.735635
sp|P24178|YFFB_ECOLI Protein YffB OS=Escherichia coli (strain K12) OX=83333 GN=yffB PE=1 SV=1	0.734922
sp|P0AEK4|FABI_ECOLI Enoyl-[acyl-carrier-protein] reductase [NADH] FabI OS=Escherichia coli (strain K12) OX=83333 GN=fabI PE=1 SV=2	0.733488
sp|P0ACJ0|LRP_ECOLI Leucine-responsive regulatory protein OS=Escherichia coli (strain K12) OX=83333 GN=lrp PE=1 SV=2	0.732165
sp|P0ACW6|YDCH_ECOLI Uncharacterized protein YdcH OS=Escherichia coli (strain K12) OX=83333 GN=ydcH PE=4 SV=2	0.73108
sp|P24182|ACCC_ECOLI Biotin carboxylase OS=Escherichia coli (strain K12) OX=83333 GN=accC PE=1 SV=2	0.729865
sp|P0AF08|APBC_ECOLI Iron-sulfur cluster carrier protein OS=Escherichia coli (strain K12) OX=83333 GN=mrp PE=3 SV=1	0.729088
sp|P0A7J3|RL10_ECOLI 50S ribosomal protein L10 OS=Escherichia coli (strain K12) OX=83333 GN=rplJ PE=1 SV=2	0.727307
sp|P0A8M0|SYN_ECOLI Asparagine--tRNA ligase OS=Escherichia coli (strain K12) OX=83333 GN=asnS PE=1 SV=2	0.725981
sp|P02359|RS7_ECOLI 30S ribosomal protein S7 OS=Escherichia coli (strain K12) OX=83333 GN=rpsG PE=1 SV=3	0.72584
sp|P00957|SYA_ECOLI Alanine--tRNA ligase OS=Escherichia coli (strain K12) OX=83333 GN=alaS PE=1 SV=2	0.725811
sp|P77475|YQAB_ECOLI Fructose-1-phosphate phosphatase YqaB OS=Escherichia coli (strain K12) OX=83333 GN=yqaB PE=1 SV=1	0.721399
sp|P0A6U3|MNMG_ECOLI tRNA uridine 5-carboxymethylaminomethyl modification enzyme MnmG OS=Escherichia coli (strain K12) OX=83333 GN=mnmG PE=1 SV=1	0.721125
sp|P0AGL5|RATA_ECOLI Ribosome association toxin RatA OS=Escherichia coli (strain K12) OX=83333 GN=ratA PE=1 SV=1	0.720997
sp|P62620|ISPG_ECOLI 4-hydroxy-3-methylbut-2-en-1-yl diphosphate synthase (flavodoxin) OS=Escherichia coli (strain K12) OX=83333 GN=ispG PE=1 SV=1	0.719473
sp|P09372|GRPE_ECOLI Protein GrpE OS=Escherichia coli (strain K12) OX=83333 GN=grpE PE=1 SV=1	0.718211
sp|P22256|GABT_ECOLI 4-aminobutyrate aminotransferase GabT OS=Escherichia coli (strain K12) OX=83333 GN=gabT PE=1 SV=1	0.717505
sp|P0ACL0|GLPR_ECOLI Glycerol-3-phosphate regulon repressor OS=Escherichia coli (strain K12) OX=83333 GN=glpR PE=1 SV=1	0.716416
sp|P37018|YADM_ECOLI Uncharacterized fimbrial-like protein YadM OS=Escherichia coli (strain K12) OX=83333 GN=yadM PE=2 SV=1	0.714686
sp|P0DMC5|RCSC_ECOLI Sensor histidine kinase RcsC OS=Escherichia coli (strain K12) OX=83333 GN=rcsC PE=1 SV=1	0.71454
sp|P04335|FRSA_ECOLI Esterase FrsA OS=Escherichia coli (strain K12) OX=83333 GN=frsA PE=1 SV=2	0.713669
sp|P62399|RL5_ECOLI 50S ribosomal protein L5 OS=Escherichia coli (strain K12) OX=83333 GN=rplE PE=1 SV=2	0.712742
sp|P0AAZ7|YCAR_ECOLI UPF0434 protein YcaR OS=Escherichia coli (strain K12) OX=83333 GN=ycaR PE=1 SV=1	0.712034
sp|P0A901|BLC_ECOLI Outer membrane lipoprotein Blc OS=Escherichia coli (strain K12) OX=83333 GN=blc PE=1 SV=1	0.711661
sp|P05459|PDXB_ECOLI Erythronate-4-phosphate dehydrogenase OS=Escherichia coli (strain K12) OX=83333 GN=pdxB PE=2 SV=2	0.710441
sp|P0A6A3|ACKA_ECOLI Acetate kinase OS=Escherichia coli (strain K12) OX=83333 GN=ackA PE=1 SV=1	0.710324
sp|P61949|FLAV_ECOLI Flavodoxin 1 OS=Escherichia coli (strain K12) OX=83333 GN=fldA PE=1 SV=2	0.709541
sp|P0A6F9|CH10_ECOLI 10 kDa chaperonin OS=Escherichia coli (strain K12) OX=83333 GN=groS PE=1 SV=1	0.709471
sp|P0A9W3|ETTA_ECOLI Energy-dependent translational throttle protein EttA OS=Escherichia coli (strain K12) OX=83333 GN=ettA PE=1 SV=2	0.709356
sp|P0A9G6|ACEA_ECOLI Isocitrate lyase OS=Escherichia coli (strain K12) OX=83333 GN=aceA PE=1 SV=1	0.709163
sp|P69441|KAD_ECOLI Adenylate kinase OS=Escherichia coli (strain K12) OX=83333 GN=adk PE=1 SV=1	0.708649
sp|P27828|WECB_ECOLI UDP-N-acetylglucosamine 2-epimerase OS=Escherichia coli (strain K12) OX=83333 GN=wecB PE=1 SV=2	0.706294
sp|P0A8F0|UPP_ECOLI Uracil phosphoribosyltransferase OS=Escherichia coli (strain K12) OX=83333 GN=upp PE=1 SV=1	0.705675
sp|P22333|ADD_ECOLI Adenosine deaminase OS=Escherichia coli (strain K12) OX=83333 GN=add PE=3 SV=2	0.70422
sp|P04805|SYE_ECOLI Glutamate--tRNA ligase OS=Escherichia coli (strain K12) OX=83333 GN=gltX PE=1 SV=1	0.704158
sp|P0A6R3|FIS_ECOLI DNA-binding protein Fis OS=Escherichia coli (strain K12) OX=83333 GN=fis PE=1 SV=1	0.703959
sp|P60546|KGUA_ECOLI Guanylate kinase OS=Escherichia coli (strain K12) OX=83333 GN=gmk PE=1 SV=1	0.703455
sp|P0A6Q3|FABA_ECOLI 3-hydroxydecanoyl-[acyl-carrier-protein] dehydratase OS=Escherichia coli (strain K12) OX=83333 GN=fabA PE=1 SV=2	0.703425
sp|P23908|ARGE_ECOLI Acetylornithine deacetylase OS=Escherichia coli (strain K12) OX=83333 GN=argE PE=1 SV=2	0.702855
sp|P0AG51|RL30_ECOLI 50S ribosomal protein L30 OS=Escherichia coli (strain K12) OX=83333 GN=rpmD PE=1 SV=2	0.701749
sp|P0AFM6|PSPA_ECOLI Phage shock protein A OS=Escherichia coli (strain K12) OX=83333 GN=pspA PE=1 SV=2	0.701572
sp|P06612|TOP1_ECOLI DNA topoisomerase 1 OS=Escherichia coli (strain K12) OX=83333 GN=topA PE=1 SV=2	0.701511
sp|P06616|ERA_ECOLI GTPase Era OS=Escherichia coli (strain K12) OX=83333 GN=era PE=1 SV=2	0.699013
sp|P17993|UBIG_ECOLI Ubiquinone biosynthesis O-methyltransferase OS=Escherichia coli (strain K12) OX=83333 GN=ubiG PE=1 SV=1	0.698854
sp|P0AES6|GYRB_ECOLI DNA gyrase subunit B OS=Escherichia coli (strain K12) OX=83333 GN=gyrB PE=1 SV=2	0.698784
sp|P0A8W2|SLYA_ECOLI Transcriptional regulator SlyA OS=Escherichia coli (strain K12) OX=83333 GN=slyA PE=3 SV=1	0.698597
sp|P68567|RSMJ_ECOLI Ribosomal RNA small subunit methyltransferase J OS=Escherichia coli (strain K12) OX=83333 GN=rsmJ PE=1 SV=1	0.697318
sp|P07395|SYFB_ECOLI Phenylalanine--tRNA ligase beta subunit OS=Escherichia coli (strain K12) OX=83333 GN=pheT PE=1 SV=2	0.697143
sp|P0A817|METK_ECOLI S-adenosylmethionine synthase OS=Escherichia coli (strain K12) OX=83333 GN=metK PE=1 SV=2	0.69684
sp|P20083|PARE_ECOLI DNA topoisomerase 4 subunit B OS=Escherichia coli (strain K12) OX=83333 GN=parE PE=1 SV=3	0.695603
sp|P69776|LPP_ECOLI Major outer membrane lipoprotein Lpp OS=Escherichia coli (strain K12) OX=83333 GN=lpp PE=1 SV=1	0.694607
sp|P61175|RL22_ECOLI 50S ribosomal protein L22 OS=Escherichia coli (strain K12) OX=83333 GN=rplV PE=1 SV=1	0.693891
sp|P0C8J8|GATZ_ECOLI D-tagatose-1,6-bisphosphate aldolase subunit GatZ OS=Escherichia coli (strain K12) OX=83333 GN=gatZ PE=1 SV=1	0.693884
sp|P0A9Q5|ACCD_ECOLI Acetyl-coenzyme A carboxylase carboxyl transferase subunit beta OS=Escherichia coli (strain K12) OX=83333 GN=accD PE=1 SV=1	0.693764
sp|P22634|MURI_ECOLI Glutamate racemase OS=Escherichia coli (strain K12) OX=83333 GN=murI PE=1 SV=2	0.6932
sp|P0A6Z1|HSCA_ECOLI Chaperone protein HscA OS=Escherichia coli (strain K12) OX=83333 GN=hscA PE=1 SV=1	0.692961
sp|P0AC69|GLRX4_ECOLI Glutaredoxin 4 OS=Escherichia coli (strain K12) OX=83333 GN=grxD PE=1 SV=1	0.692477
sp|P0A8A2|YEEN_ECOLI Probable transcriptional regulatory protein YeeN OS=Escherichia coli (strain K12) OX=83333 GN=yeeN PE=1 SV=1	0.691997
sp|P27241|RFAZ_ECOLI Lipopolysaccharide core biosynthesis protein RfaZ OS=Escherichia coli (strain K12) OX=83333 GN=rfaZ PE=4 SV=2	0.691085
sp|P0DMC7|RCSB_ECOLI Transcriptional regulatory protein RcsB OS=Escherichia coli (strain K12) OX=83333 GN=rcsB PE=1 SV=1	0.69108
sp|P37613|PANZ_ECOLI PanD regulatory factor OS=Escherichia coli (strain K12) OX=83333 GN=panZ PE=1 SV=1	0.689748
sp|P0A8J8|RHLB_ECOLI ATP-dependent RNA helicase RhlB OS=Escherichia coli (strain K12) OX=83333 GN=rhlB PE=1 SV=2	0.689235
sp|P0AAU7|YBFE_ECOLI Uncharacterized protein YbfE OS=Escherichia coli (strain K12) OX=83333 GN=ybfE PE=1 SV=2	0.688906
sp|P0A7H6|RECR_ECOLI Recombination protein RecR OS=Escherichia coli (strain K12) OX=83333 GN=recR PE=1 SV=1	0.688753
sp|P30745|MOAA_ECOLI GTP 3,8-cyclase OS=Escherichia coli (strain K12) OX=83333 GN=moaA PE=1 SV=1	0.6882
sp|P0ADY7|RL16_ECOLI 50S ribosomal protein L16 OS=Escherichia coli (strain K12) OX=83333 GN=rplP PE=1 SV=1	0.688183
sp|P0A7A5|PIMT_ECOLI Protein-L-isoaspartate O-methyltransferase OS=Escherichia coli (strain K12) OX=83333 GN=pcm PE=1 SV=2	0.687822
sp|P0ACK2|AGAR_ECOLI Putative aga operon transcriptional repressor OS=Escherichia coli (strain K12) OX=83333 GN=agaR PE=4 SV=1	0.686311
sp|P15288|PEPD_ECOLI Cytosol non-specific dipeptidase OS=Escherichia coli (strain K12) OX=83333 GN=pepD PE=1 SV=3	0.685477
sp|P33221|PURT_ECOLI Formate-dependent phosphoribosylglycinamide formyltransferase OS=Escherichia coli (strain K12) OX=83333 GN=purT PE=1 SV=3	0.685342
sp|P45807|YBAM_ECOLI Uncharacterized protein YbaM OS=Escherichia coli (strain K12) OX=83333 GN=ybaM PE=4 SV=1	0.684551
sp|P0AD24|YEJL_ECOLI UPF0352 protein YejL OS=Escherichia coli (strain K12) OX=83333 GN=yejL PE=1 SV=1	0.684417
sp|P0AB77|KBL_ECOLI 2-amino-3-ketobutyrate coenzyme A ligase OS=Escherichia coli (strain K12) OX=83333 GN=kbl PE=1 SV=1	0.683567
sp|P0AEY5|MDAB_ECOLI NADPH:quinone oxidoreductase MdaB OS=Escherichia coli (strain K12) OX=83333 GN=mdaB PE=1 SV=1	0.683134
sp|P0AEI4|RIMO_ECOLI Ribosomal protein S12 methylthiotransferase RimO OS=Escherichia coli (strain K12) OX=83333 GN=rimO PE=1 SV=1	0.682595
sp|P33218|YEBE_ECOLI Inner membrane protein YebE OS=Escherichia coli (strain K12) OX=83333 GN=yebE PE=1 SV=2	0.682531
sp|P0A6A8|ACP_ECOLI Acyl carrier protein OS=Escherichia coli (strain K12) OX=83333 GN=acpP PE=1 SV=2	0.68005
sp|P29131|FTSN_ECOLI Cell division protein FtsN OS=Escherichia coli (strain K12) OX=83333 GN=ftsN PE=1 SV=3	0.678615
sp|P0AGK4|YHBY_ECOLI RNA-binding protein YhbY OS=Escherichia coli (strain K12) OX=83333 GN=yhbY PE=1 SV=1	0.6777
sp|P0AEZ3|MIND_ECOLI Septum site-determining protein MinD OS=Escherichia coli (strain K12) OX=83333 GN=minD PE=1 SV=2	0.676962
sp|P0AC44|DHSD_ECOLI Succinate dehydrogenase hydrophobic membrane anchor subunit OS=Escherichia coli (strain K12) OX=83333 GN=sdhD PE=1 SV=1	0.676826
sp|P0A7V0|RS2_ECOLI 30S ribosomal protein S2 OS=Escherichia coli (strain K12) OX=83333 GN=rpsB PE=1 SV=2	0.67467
sp|P0AF90|RRAB_ECOLI Regulator of ribonuclease activity B OS=Escherichia coli (strain K12) OX=83333 GN=rraB PE=1 SV=1	0.674128
sp|P27306|STHA_ECOLI Soluble pyridine nucleotide transhydrogenase OS=Escherichia coli (strain K12) OX=83333 GN=sthA PE=1 SV=5	0.67388
sp|P0ACS7|RPIR_ECOLI HTH-type transcriptional regulator RpiR OS=Escherichia coli (strain K12) OX=83333 GN=rpiR PE=1 SV=1	0.673867
sp|P25539|RIBD_ECOLI Riboflavin biosynthesis protein RibD OS=Escherichia coli (strain K12) OX=83333 GN=ribD PE=1 SV=1	0.673673
sp|P0A9A6|FTSZ_ECOLI Cell division protein FtsZ OS=Escherichia coli (strain K12) OX=83333 GN=ftsZ PE=1 SV=1	0.673066
sp|P0ABA0|ATPF_ECOLI ATP synthase subunit b OS=Escherichia coli (strain K12) OX=83333 GN=atpF PE=1 SV=1	0.67127
sp|P0A843|TATE_ECOLI Sec-independent protein translocase protein TatE OS=Escherichia coli (strain K12) OX=83333 GN=tatE PE=2 SV=1	0.670924
sp|P0A6P1|EFTS_ECOLI Elongation factor Ts OS=Escherichia coli (strain K12) OX=83333 GN=tsf PE=1 SV=2	0.670454
sp|P77756|QUEC_ECOLI 7-cyano-7-deazaguanine synthase OS=Escherichia coli (strain K12) OX=83333 GN=queC PE=1 SV=1	0.670421
sp|P0AFK0|PMBA_ECOLI Metalloprotease PmbA OS=Escherichia coli (strain K12) OX=83333 GN=pmbA PE=1 SV=1	0.66931
sp|P0ABS1|DKSA_ECOLI RNA polymerase-binding transcription factor DksA OS=Escherichia coli (strain K12) OX=83333 GN=dksA PE=1 SV=1	0.668734
sp|P60785|LEPA_ECOLI Elongation factor 4 OS=Escherichia coli (strain K12) OX=83333 GN=lepA PE=1 SV=1	0.668658
sp|P14175|PROV_ECOLI Glycine betaine/proline betaine transport system ATP-binding protein ProV OS=Escherichia coli (strain K12) OX=83333 GN=proV PE=1 SV=1	0.667348
sp|P0A7Y0|RNC_ECOLI Ribonuclease 3 OS=Escherichia coli (strain K12) OX=83333 GN=rnc PE=1 SV=1	0.665873
sp|P0A7T3|RS16_ECOLI 30S ribosomal protein S16 OS=Escherichia coli (strain K12) OX=83333 GN=rpsP PE=1 SV=1	0.66549
sp|P0A6G7|CLPP_ECOLI ATP-dependent Clp protease proteolytic subunit OS=Escherichia coli (strain K12) OX=83333 GN=clpP PE=1 SV=1	0.664706
sp|P08192|FOLC_ECOLI Dihydrofolate synthase/folylpolyglutamate synthase OS=Escherichia coli (strain K12) OX=83333 GN=folC PE=1 SV=2	0.663898
sp|P75745|PXPC_ECOLI 5-oxoprolinase subunit C OS=Escherichia coli (strain K12) OX=83333 GN=pxpC PE=1 SV=1	0.662272
sp|P0ACL2|EXUR_ECOLI Exu regulon transcriptional regulator OS=Escherichia coli (strain K12) OX=83333 GN=exuR PE=4 SV=1	0.661387
sp|P75801|DGCI_ECOLI Probable diguanylate cyclase DgcI OS=Escherichia coli (strain K12) OX=83333 GN=dgcI PE=3 SV=1	0.66044
sp|P0A6M8|EFG_ECOLI Elongation factor G OS=Escherichia coli (strain K12) OX=83333 GN=fusA PE=1 SV=2	0.659993
sp|Q47710|YQJK_ECOLI Uncharacterized protein YqjK OS=Escherichia coli (strain K12) OX=83333 GN=yqjK PE=4 SV=1	0.659105
sp|P69423|TATC_ECOLI Sec-independent protein translocase protein TatC OS=Escherichia coli (strain K12) OX=83333 GN=tatC PE=1 SV=2	0.657916
sp|P0A9L3|FKBB_ECOLI FKBP-type 22 kDa peptidyl-prolyl cis-trans isomerase OS=Escherichia coli (strain K12) OX=83333 GN=fklB PE=1 SV=2	0.657506
sp|P69222|IF1_ECOLI Translation initiation factor IF-1 OS=Escherichia coli (strain K12) OX=83333 GN=infA PE=1 SV=2	0.657109
sp|P0ABD5|ACCA_ECOLI Acetyl-coenzyme A carboxylase carboxyl transferase subunit alpha OS=Escherichia coli (strain K12) OX=83333 GN=accA PE=1 SV=2	0.656987
sp|P0AG99|SECG_ECOLI Protein-export membrane protein SecG OS=Escherichia coli (strain K12) OX=83333 GN=secG PE=1 SV=1	0.656717
sp|P0AAI9|FABD_ECOLI Malonyl CoA-acyl carrier protein transacylase OS=Escherichia coli (strain K12) OX=83333 GN=fabD PE=1 SV=2	0.656319
sp|P17117|NFSA_ECOLI Oxygen-insensitive NADPH nitroreductase OS=Escherichia coli (strain K12) OX=83333 GN=nfsA PE=1 SV=2	0.655583
sp|P24186|FOLD_ECOLI Bifunctional protein FolD OS=Escherichia coli (strain K12) OX=83333 GN=folD PE=1 SV=4	0.655231
sp|P0AFI7|PDXH_ECOLI Pyridoxine/pyridoxamine 5-phosphate oxidase OS=Escherichia coli (strain K12) OX=83333 GN=pdxH PE=1 SV=2	0.653942
sp|P63224|GMHA_ECOLI Phosphoheptose isomerase OS=Escherichia coli (strain K12) OX=83333 GN=gmhA PE=1 SV=1	0.652438
sp|P0ACN7|CYTR_ECOLI HTH-type transcriptional repressor CytR OS=Escherichia coli (strain K12) OX=83333 GN=cytR PE=1 SV=1	0.651971
sp|P0AGG4|THIO2_ECOLI Thioredoxin 2 OS=Escherichia coli (strain K12) OX=83333 GN=trxC PE=1 SV=1	0.649398
sp|P36683|ACNB_ECOLI Aconitate hydratase B OS=Escherichia coli (strain K12) OX=83333 GN=acnB PE=1 SV=3	0.64865
sp|P0A796|PFKA_ECOLI ATP-dependent 6-phosphofructokinase isozyme 1 OS=Escherichia coli (strain K12) OX=83333 GN=pfkA PE=1 SV=1	0.648422
sp|P07813|SYL_ECOLI Leucine--tRNA ligase OS=Escherichia coli (strain K12) OX=83333 GN=leuS PE=1 SV=2	0.64732
sp|P0AF28|NARL_ECOLI Nitrate/nitrite response regulator protein NarL OS=Escherichia coli (strain K12) OX=83333 GN=narL PE=1 SV=1	0.646897
sp|P24240|ASCB_ECOLI 6-phospho-beta-glucosidase AscB OS=Escherichia coli (strain K12) OX=83333 GN=ascB PE=3 SV=2	0.645802
sp|P0A873|TRMD_ECOLI tRNA (guanine-N(1)-)-methyltransferase OS=Escherichia coli (strain K12) OX=83333 GN=trmD PE=1 SV=1	0.645508
sp|P0A8Y3|YIHX_ECOLI Alpha-D-glucose 1-phosphate phosphatase YihX OS=Escherichia coli (strain K12) OX=83333 GN=yihX PE=1 SV=1	0.644358
sp|P0ACP7|PURR_ECOLI HTH-type transcriptional repressor PurR OS=Escherichia coli (strain K12) OX=83333 GN=purR PE=1 SV=2	0.644321
sp|P0A6F5|CH60_ECOLI 60 kDa chaperonin OS=Escherichia coli (strain K12) OX=83333 GN=groL PE=1 SV=2	0.643687
sp|P68919|RL25_ECOLI 50S ribosomal protein L25 OS=Escherichia coli (strain K12) OX=83333 GN=rplY PE=1 SV=1	0.643127
sp|P0A8B5|YBAB_ECOLI Nucleoid-associated protein YbaB OS=Escherichia coli (strain K12) OX=83333 GN=ybaB PE=1 SV=1	0.642794
sp|P0AFI2|PARC_ECOLI DNA topoisomerase 4 subunit A OS=Escherichia coli (strain K12) OX=83333 GN=parC PE=1 SV=1	0.64217
sp|P0A951|ATDA_ECOLI Spermidine N(1)-acetyltransferase OS=Escherichia coli (strain K12) OX=83333 GN=speG PE=1 SV=2	0.641864
sp|P0A8R0|RRAA_ECOLI Regulator of ribonuclease activity A OS=Escherichia coli (strain K12) OX=83333 GN=rraA PE=1 SV=1	0.64144
sp|P32157|YIIM_ECOLI Protein YiiM OS=Escherichia coli (strain K12) OX=83333 GN=yiiM PE=1 SV=2	0.640799
sp|P0A7K6|RL19_ECOLI 50S ribosomal protein L19 OS=Escherichia coli (strain K12) OX=83333 GN=rplS PE=1 SV=2	0.640073
sp|P09373|PFLB_ECOLI Formate acetyltransferase 1 OS=Escherichia coli (strain K12) OX=83333 GN=pflB PE=1 SV=2	0.635971
sp|P0AEW6|INGK_ECOLI Guanosine-inosine kinase OS=Escherichia coli (strain K12) OX=83333 GN=gsk PE=1 SV=1	0.633928
sp|P42596|RLMG_ECOLI Ribosomal RNA large subunit methyltransferase G OS=Escherichia coli (strain K12) OX=83333 GN=rlmG PE=1 SV=2	0.633584
sp|P0A8E1|YCFP_ECOLI UPF0227 protein YcfP OS=Escherichia coli (strain K12) OX=83333 GN=ycfP PE=1 SV=1	0.633289
sp|P75981|JAYE_ECOLI Putative protein JayE OS=Escherichia coli (strain K12) OX=83333 GN=jayE PE=5 SV=1	0.63319
sp|P0AE08|AHPC_ECOLI Alkyl hydroperoxide reductase C OS=Escherichia coli (strain K12) OX=83333 GN=ahpC PE=1 SV=2	0.632229
sp|P32695|DUSA_ECOLI tRNA-dihydrouridine(20/20a) synthase OS=Escherichia coli (strain K12) OX=83333 GN=dusA PE=1 SV=4	0.631692
sp|P76177|YDGH_ECOLI Protein YdgH OS=Escherichia coli (strain K12) OX=83333 GN=ydgH PE=1 SV=1	0.631106
sp|P09148|GAL7_ECOLI Galactose-1-phosphate uridylyltransferase OS=Escherichia coli (strain K12) OX=83333 GN=galT PE=1 SV=2	0.631099
sp|P0AA25|THIO_ECOLI Thioredoxin 1 OS=Escherichia coli (strain K12) OX=83333 GN=trxA PE=1 SV=2	0.63032
sp|P0ACP1|CRA_ECOLI Catabolite repressor/activator OS=Escherichia coli (strain K12) OX=83333 GN=cra PE=1 SV=1	0.629907
sp|P00448|SODM_ECOLI Superoxide dismutase [Mn] OS=Escherichia coli (strain K12) OX=83333 GN=sodA PE=1 SV=2	0.62961
sp|P27550|ACSA_ECOLI Acetyl-coenzyme A synthetase OS=Escherichia coli (strain K12) OX=83333 GN=acs PE=1 SV=2	0.629004
sp|P0A6Z3|HTPG_ECOLI Chaperone protein HtpG OS=Escherichia coli (strain K12) OX=83333 GN=htpG PE=1 SV=1	0.628878
sp|P0ABQ0|COABC_ECOLI Coenzyme A biosynthesis bifunctional protein CoaBC OS=Escherichia coli (strain K12) OX=83333 GN=coaBC PE=1 SV=2	0.628479
sp|P0ABD3|BFR_ECOLI Bacterioferritin OS=Escherichia coli (strain K12) OX=83333 GN=bfr PE=1 SV=1	0.627373
sp|P0AF24|NAGD_ECOLI Ribonucleotide monophosphatase NagD OS=Escherichia coli (strain K12) OX=83333 GN=nagD PE=1 SV=1	0.627132
tr|A0A7H2C767|A0A7H2C767_ECOLI Chaperone protein ClpB OS=Escherichia coli (strain K12) OX=83333 GN=clpB PE=3 SV=1	0.626661
sp|P45748|TSAC_ECOLI Threonylcarbamoyl-AMP synthase OS=Escherichia coli (strain K12) OX=83333 GN=tsaC PE=1 SV=2	0.626616
sp|Q2M7R5|YIBT_ECOLI Uncharacterized protein YibT OS=Escherichia coli (strain K12) OX=83333 GN=yibT PE=4 SV=1	0.624054
sp|P0ABC7|HFLK_ECOLI Modulator of FtsH protease HflK OS=Escherichia coli (strain K12) OX=83333 GN=hflK PE=1 SV=1	0.623343
sp|P0A870|TALB_ECOLI Transaldolase B OS=Escherichia coli (strain K12) OX=83333 GN=talB PE=1 SV=2	0.622246
sp|P22188|MURE_ECOLI UDP-N-acetylmuramoyl-L-alanyl-D-glutamate--2,6-diaminopimelate ligase OS=Escherichia coli (strain K12) OX=83333 GN=murE PE=1 SV=2	0.621991
sp|P19624|PDXA_ECOLI 4-hydroxythreonine-4-phosphate dehydrogenase OS=Escherichia coli (strain K12) OX=83333 GN=pdxA PE=1 SV=1	0.621438
sp|P05707|SRLD_ECOLI Sorbitol-6-phosphate 2-dehydrogenase OS=Escherichia coli (strain K12) OX=83333 GN=srlD PE=1 SV=2	0.621262
sp|P0ADI4|ENTB_ECOLI Enterobactin synthase component B OS=Escherichia coli (strain K12) OX=83333 GN=entB PE=1 SV=1	0.617692
sp|P0A7F9|QUEA_ECOLI S-adenosylmethionine:tRNA ribosyltransferase-isomerase OS=Escherichia coli (strain K12) OX=83333 GN=queA PE=1 SV=1	0.616905
sp|P0A6S7|GPDA_ECOLI Glycerol-3-phosphate dehydrogenase [NAD(P)+] OS=Escherichia coli (strain K12) OX=83333 GN=gpsA PE=3 SV=1	0.61677
sp|P42632|TDCE_ECOLI PFL-like enzyme TdcE OS=Escherichia coli (strain K12) OX=83333 GN=tdcE PE=1 SV=2	0.616375
sp|P43672|UUP_ECOLI ATP-binding protein Uup OS=Escherichia coli (strain K12) OX=83333 GN=uup PE=1 SV=2	0.615605
sp|P0A8Y5|YIDA_ECOLI Sugar phosphatase YidA OS=Escherichia coli (strain K12) OX=83333 GN=yidA PE=1 SV=1	0.6145
sp|P0A6Q6|FABZ_ECOLI 3-hydroxyacyl-[acyl-carrier-protein] dehydratase FabZ OS=Escherichia coli (strain K12) OX=83333 GN=fabZ PE=1 SV=1	0.613899
sp|P27830|RMLB2_ECOLI dTDP-glucose 4,6-dehydratase 2 OS=Escherichia coli (strain K12) OX=83333 GN=rffG PE=1 SV=3	0.613145
sp|P77433|YKGG_ECOLI Uncharacterized protein YkgG OS=Escherichia coli (strain K12) OX=83333 GN=ykgG PE=3 SV=2	0.612887
sp|P0AFW0|RFAH_ECOLI Transcription antitermination protein RfaH OS=Escherichia coli (strain K12) OX=83333 GN=rfaH PE=1 SV=1	0.610845
sp|P27242|WAAU_ECOLI Lipopolysaccharide 1,2-N-acetylglucosaminetransferase OS=Escherichia coli (strain K12) OX=83333 GN=waaU PE=4 SV=2	0.610776
sp|P0ACY3|YEAG_ECOLI Uncharacterized protein YeaG OS=Escherichia coli (strain K12) OX=83333 GN=yeaG PE=3 SV=1	0.608755
sp|P78061|PUUA_ECOLI Gamma-glutamylputrescine synthetase PuuA OS=Escherichia coli (strain K12) OX=83333 GN=puuA PE=1 SV=2	0.607961
sp|P64483|YEAK_ECOLI Uncharacterized protein YeaK OS=Escherichia coli (strain K12) OX=83333 GN=yeaK PE=4 SV=1	0.607944
sp|P60906|SYH_ECOLI Histidine--tRNA ligase OS=Escherichia coli (strain K12) OX=83333 GN=hisS PE=1 SV=2	0.607777
sp|P77499|SUFC_ECOLI Probable ATP-dependent transporter SufC OS=Escherichia coli (strain K12) OX=83333 GN=sufC PE=1 SV=1	0.60772
sp|P0A8J4|YBED_ECOLI UPF0250 protein YbeD OS=Escherichia coli (strain K12) OX=83333 GN=ybeD PE=1 SV=1	0.607114
sp|P0A722|LPXA_ECOLI Acyl-[acyl-carrier-protein]--UDP-N-acetylglucosamine O-acyltransferase OS=Escherichia coli (strain K12) OX=83333 GN=lpxA PE=1 SV=1	0.606828
sp|P00956|SYI_ECOLI Isoleucine--tRNA ligase OS=Escherichia coli (strain K12) OX=83333 GN=ileS PE=1 SV=5	0.606051
sp|P21888|SYC_ECOLI Cysteine--tRNA ligase OS=Escherichia coli (strain K12) OX=83333 GN=cysS PE=1 SV=2	0.605968
sp|P0A9Q7|ADHE_ECOLI Aldehyde-alcohol dehydrogenase OS=Escherichia coli (strain K12) OX=83333 GN=adhE PE=1 SV=2	0.605412
sp|P37028|BTUF_ECOLI Vitamin B12-binding protein OS=Escherichia coli (strain K12) OX=83333 GN=btuF PE=1 SV=2	0.605263
sp|P63284|CLPB_ECOLI Chaperone protein ClpB OS=Escherichia coli (strain K12) OX=83333 GN=clpB PE=1 SV=1	0.604416
sp|P16456|SELD_ECOLI Selenide, water dikinase OS=Escherichia coli (strain K12) OX=83333 GN=selD PE=1 SV=1	0.603538
sp|P14294|TOP3_ECOLI DNA topoisomerase 3 OS=Escherichia coli (strain K12) OX=83333 GN=topB PE=1 SV=1	0.602893
sp|P0AAD6|SDAC_ECOLI Serine transporter OS=Escherichia coli (strain K12) OX=83333 GN=sdaC PE=1 SV=1	0.602394
sp|P76550|YFFS_ECOLI Uncharacterized protein YffS OS=Escherichia coli (strain K12) OX=83333 GN=yffS PE=4 SV=2	0.602118
sp|P0AG55|RL6_ECOLI 50S ribosomal protein L6 OS=Escherichia coli (strain K12) OX=83333 GN=rplF PE=1 SV=2	0.601842
sp|P35340|AHPF_ECOLI Alkyl hydroperoxide reductase subunit F OS=Escherichia coli (strain K12) OX=83333 GN=ahpF PE=1 SV=2	0.601566
sp|P0AA04|PTHP_ECOLI Phosphocarrier protein HPr OS=Escherichia coli (strain K12) OX=83333 GN=ptsH PE=1 SV=1	0.601222
sp|P62707|GPMA_ECOLI 2,3-bisphosphoglycerate-dependent phosphoglycerate mutase OS=Escherichia coli (strain K12) OX=83333 GN=gpmA PE=1 SV=2	0.600202
sp|P09549|DEDD_ECOLI Cell division protein DedD OS=Escherichia coli (strain K12) OX=83333 GN=dedD PE=3 SV=2	0.599976
sp|P0ACI0|ROB_ECOLI Right origin-binding protein OS=Escherichia coli (strain K12) OX=83333 GN=rob PE=1 SV=1	0.599709
sp|P77735|YAJO_ECOLI 1-deoxyxylulose-5-phosphate synthase YajO OS=Escherichia coli (strain K12) OX=83333 GN=yajO PE=1 SV=2	0.599151
sp|P08312|SYFA_ECOLI Phenylalanine--tRNA ligase alpha subunit OS=Escherichia coli (strain K12) OX=83333 GN=pheS PE=1 SV=2	0.598591
sp|P0A7D1|PTH_ECOLI Peptidyl-tRNA hydrolase OS=Escherichia coli (strain K12) OX=83333 GN=pth PE=1 SV=1	0.597822
sp|P0A8R9|HDFR_ECOLI HTH-type transcriptional regulator HdfR OS=Escherichia coli (strain K12) OX=83333 GN=hdfR PE=3 SV=1	0.596862
sp|P08200|IDH_ECOLI Isocitrate dehydrogenase [NADP] OS=Escherichia coli (strain K12) OX=83333 GN=icd PE=1 SV=1	0.594426
sp|P0A7M6|RL29_ECOLI 50S ribosomal protein L29 OS=Escherichia coli (strain K12) OX=83333 GN=rpmC PE=1 SV=1	0.591996
sp|P0ACQ4|OXYR_ECOLI Hydrogen peroxide-inducible genes activator OS=Escherichia coli (strain K12) OX=83333 GN=oxyR PE=1 SV=1	0.591953
sp|P21599|KPYK2_ECOLI Pyruvate kinase II OS=Escherichia coli (strain K12) OX=83333 GN=pykA PE=1 SV=3	0.590128
sp|P36566|CMOM_ECOLI tRNA 5-carboxymethoxyuridine methyltransferase OS=Escherichia coli (strain K12) OX=83333 GN=cmoM PE=1 SV=2	0.59008
sp|P0AF93|RIDA_ECOLI 2-iminobutanoate/2-iminopropanoate deaminase OS=Escherichia coli (strain K12) OX=83333 GN=ridA PE=1 SV=2	0.589561
sp|P0ABR5|HCAE_ECOLI 3-phenylpropionate/cinnamic acid dioxygenase subunit alpha OS=Escherichia coli (strain K12) OX=83333 GN=hcaE PE=1 SV=1	0.588352
sp|P24203|YJIA_ECOLI P-loop guanosine triphosphatase YjiA OS=Escherichia coli (strain K12) OX=83333 GN=yjiA PE=1 SV=3	0.588018
sp|P0AFR4|YCIO_ECOLI Uncharacterized protein YciO OS=Escherichia coli (strain K12) OX=83333 GN=yciO PE=1 SV=1	0.58757
sp|P0A8X0|YJGA_ECOLI UPF0307 protein YjgA OS=Escherichia coli (strain K12) OX=83333 GN=yjgA PE=1 SV=1	0.587445
sp|P24554|RADA_ECOLI DNA repair protein RadA OS=Escherichia coli (strain K12) OX=83333 GN=radA PE=1 SV=1	0.587319
sp|P0AES4|GYRA_ECOLI DNA gyrase subunit A OS=Escherichia coli (strain K12) OX=83333 GN=gyrA PE=1 SV=1	0.585883
sp|P0A6Y5|HSLO_ECOLI 33 kDa chaperonin OS=Escherichia coli (strain K12) OX=83333 GN=hslO PE=1 SV=1	0.585705
sp|P25536|NTPPA_ECOLI dTTP/UTP pyrophosphatase OS=Escherichia coli (strain K12) OX=83333 GN=yhdE PE=1 SV=1	0.584976
sp|P0C093|SLMA_ECOLI Nucleoid occlusion factor SlmA OS=Escherichia coli (strain K12) OX=83333 GN=slmA PE=1 SV=1	0.584835
sp|P0CE58|INH11_ECOLI Transposase InsH for insertion sequence element IS5T OS=Escherichia coli (strain K12) OX=83333 GN=insH11 PE=3 SV=2;sp|P0CE57|INH10_ECOLI Transposase InsH for insertion sequence element IS5R OS=Escherichia coli (strain K12) OX=83333 GN	0.584706
sp|P29208|MENC_ECOLI o-succinylbenzoate synthase OS=Escherichia coli (strain K12) OX=83333 GN=menC PE=1 SV=2	0.584587
sp|P03007|DPO3E_ECOLI DNA polymerase III subunit epsilon OS=Escherichia coli (strain K12) OX=83333 GN=dnaQ PE=1 SV=1	0.584104
sp|P68066|GRCA_ECOLI Autonomous glycyl radical cofactor OS=Escherichia coli (strain K12) OX=83333 GN=grcA PE=1 SV=1	0.583994
sp|P37747|GLF_ECOLI UDP-galactopyranose mutase OS=Escherichia coli (strain K12) OX=83333 GN=glf PE=1 SV=1	0.583501
sp|P0ADY3|RL14_ECOLI 50S ribosomal protein L14 OS=Escherichia coli (strain K12) OX=83333 GN=rplN PE=1 SV=1	0.581126
sp|P0AED5|UVRY_ECOLI Response regulator UvrY OS=Escherichia coli (strain K12) OX=83333 GN=uvrY PE=1 SV=1	0.580688
sp|P0A717|KPRS_ECOLI Ribose-phosphate pyrophosphokinase OS=Escherichia coli (strain K12) OX=83333 GN=prs PE=1 SV=2	0.579883
sp|P06996|OMPC_ECOLI Outer membrane porin C OS=Escherichia coli (strain K12) OX=83333 GN=ompC PE=1 SV=1	0.579629
sp|P69783|PTGA_ECOLI PTS system glucose-specific EIIA component OS=Escherichia coli (strain K12) OX=83333 GN=crr PE=1 SV=2	0.579453
sp|P21513|RNE_ECOLI Ribonuclease E OS=Escherichia coli (strain K12) OX=83333 GN=rne PE=1 SV=6	0.579307
sp|P08839|PT1_ECOLI Phosphoenolpyruvate-protein phosphotransferase OS=Escherichia coli (strain K12) OX=83333 GN=ptsI PE=1 SV=1	0.579107
sp|P26646|ACUI_ECOLI Probable acrylyl-CoA reductase AcuI OS=Escherichia coli (strain K12) OX=83333 GN=acuI PE=1 SV=1	0.57902
sp|P0ABQ4|DYR_ECOLI Dihydrofolate reductase OS=Escherichia coli (strain K12) OX=83333 GN=folA PE=1 SV=1	0.577132
sp|P65556|YFCD_ECOLI Uncharacterized Nudix hydrolase YfcD OS=Escherichia coli (strain K12) OX=83333 GN=yfcD PE=1 SV=1	0.575682
sp|P27829|WECC_ECOLI UDP-N-acetyl-D-mannosamine dehydrogenase OS=Escherichia coli (strain K12) OX=83333 GN=wecC PE=1 SV=4	0.5754
sp|P0ADV7|MLAC_ECOLI Intermembrane phospholipid transport system binding protein MlaC OS=Escherichia coli (strain K12) OX=83333 GN=mlaC PE=1 SV=1	0.57538
sp|P0AFM9|PSPB_ECOLI Phage shock protein B OS=Escherichia coli (strain K12) OX=83333 GN=pspB PE=1 SV=1	0.573898
sp|P07648|RECC_ECOLI RecBCD enzyme subunit RecC OS=Escherichia coli (strain K12) OX=83333 GN=recC PE=1 SV=1	0.572551
sp|P63389|YHES_ECOLI Probable ATP-binding protein YheS OS=Escherichia coli (strain K12) OX=83333 GN=yheS PE=1 SV=1	0.57227
sp|P46837|YHGF_ECOLI Protein YhgF OS=Escherichia coli (strain K12) OX=83333 GN=yhgF PE=1 SV=3	0.572145
sp|P77611|RSXC_ECOLI Ion-translocating oxidoreductase complex subunit C OS=Escherichia coli (strain K12) OX=83333 GN=rsxC PE=1 SV=1	0.571295
sp|P37689|GPMI_ECOLI 2,3-bisphosphoglycerate-independent phosphoglycerate mutase OS=Escherichia coli (strain K12) OX=83333 GN=gpmI PE=1 SV=1	0.569614
sp|P0A7D4|PURA_ECOLI Adenylosuccinate synthetase OS=Escherichia coli (strain K12) OX=83333 GN=purA PE=1 SV=2	0.568859
sp|P0A7I0|RF1_ECOLI Peptide chain release factor RF1 OS=Escherichia coli (strain K12) OX=83333 GN=prfA PE=1 SV=1	0.568611
sp|P0ADX7|YHHA_ECOLI Uncharacterized protein YhhA OS=Escherichia coli (strain K12) OX=83333 GN=yhhA PE=1 SV=1	0.56796
sp|P21499|RNR_ECOLI Ribonuclease R OS=Escherichia coli (strain K12) OX=83333 GN=rnr PE=1 SV=2	0.566302
sp|P0A7R1|RL9_ECOLI 50S ribosomal protein L9 OS=Escherichia coli (strain K12) OX=83333 GN=rplI PE=1 SV=1	0.566044
sp|P0ABD8|BCCP_ECOLI Biotin carboxyl carrier protein of acetyl-CoA carboxylase OS=Escherichia coli (strain K12) OX=83333 GN=accB PE=1 SV=1	0.566012
sp|P31658|HCHA_ECOLI Protein/nucleic acid deglycase 1 OS=Escherichia coli (strain K12) OX=83333 GN=hchA PE=1 SV=3	0.56585
sp|P04995|EX1_ECOLI Exodeoxyribonuclease I OS=Escherichia coli (strain K12) OX=83333 GN=sbcB PE=1 SV=2	0.565595
sp|P0AD49|YFIA_ECOLI Ribosome-associated inhibitor A OS=Escherichia coli (strain K12) OX=83333 GN=raiA PE=1 SV=2	0.56372
sp|P0A9E5|FNR_ECOLI Fumarate and nitrate reduction regulatory protein OS=Escherichia coli (strain K12) OX=83333 GN=fnr PE=1 SV=1	0.562784
sp|P0ACN4|ALLR_ECOLI HTH-type transcriptional repressor AllR OS=Escherichia coli (strain K12) OX=83333 GN=allR PE=1 SV=1	0.562281
sp|P76170|YNFB_ECOLI UPF0482 protein YnfB OS=Escherichia coli (strain K12) OX=83333 GN=ynfB PE=1 SV=1	0.561864
sp|P0ADS2|ZAPA_ECOLI Cell division protein ZapA OS=Escherichia coli (strain K12) OX=83333 GN=zapA PE=1 SV=1	0.558965
sp|Q46845|YGHU_ECOLI Disulfide-bond oxidoreductase YghU OS=Escherichia coli (strain K12) OX=83333 GN=yghU PE=1 SV=2	0.558485
sp|P00350|6PGD_ECOLI 6-phosphogluconate dehydrogenase, decarboxylating OS=Escherichia coli (strain K12) OX=83333 GN=gnd PE=1 SV=2	0.556151
sp|P0ACE7|HINT_ECOLI Purine nucleoside phosphoramidase OS=Escherichia coli (strain K12) OX=83333 GN=hinT PE=1 SV=1	0.555571
sp|P0A9K7|PHOU_ECOLI Phosphate-specific transport system accessory protein PhoU OS=Escherichia coli (strain K12) OX=83333 GN=phoU PE=1 SV=1	0.554016
sp|P16703|CYSM_ECOLI Cysteine synthase B OS=Escherichia coli (strain K12) OX=83333 GN=cysM PE=1 SV=1	0.553824
sp|P0A6K6|DEOB_ECOLI Phosphopentomutase OS=Escherichia coli (strain K12) OX=83333 GN=deoB PE=1 SV=1	0.553379
sp|P0ABE2|BOLA_ECOLI DNA-binding transcriptional regulator BolA OS=Escherichia coli (strain K12) OX=83333 GN=bolA PE=1 SV=1	0.552993
sp|P0A847|TGT_ECOLI Queuine tRNA-ribosyltransferase OS=Escherichia coli (strain K12) OX=83333 GN=tgt PE=1 SV=1	0.552666
sp|P0AEP3|GALU_ECOLI UTP--glucose-1-phosphate uridylyltransferase OS=Escherichia coli (strain K12) OX=83333 GN=galU PE=1 SV=2	0.552326
sp|P0A9S3|GATD_ECOLI Galactitol 1-phosphate 5-dehydrogenase OS=Escherichia coli (strain K12) OX=83333 GN=gatD PE=1 SV=1	0.550811
sp|P00490|PHSM_ECOLI Maltodextrin phosphorylase OS=Escherichia coli (strain K12) OX=83333 GN=malP PE=1 SV=7	0.550407
sp|P0A996|GLPC_ECOLI Anaerobic glycerol-3-phosphate dehydrogenase subunit C OS=Escherichia coli (strain K12) OX=83333 GN=glpC PE=1 SV=1	0.549485
sp|P0AAH0|PSTB_ECOLI Phosphate import ATP-binding protein PstB OS=Escherichia coli (strain K12) OX=83333 GN=pstB PE=1 SV=2	0.548142
sp|P64554|QUEE_ECOLI 7-carboxy-7-deazaguanine synthase OS=Escherichia coli (strain K12) OX=83333 GN=queE PE=3 SV=1	0.544927
sp|P0AD61|KPYK1_ECOLI Pyruvate kinase I OS=Escherichia coli (strain K12) OX=83333 GN=pykF PE=1 SV=1	0.544181
sp|P0AC38|ASPA_ECOLI Aspartate ammonia-lyase OS=Escherichia coli (strain K12) OX=83333 GN=aspA PE=1 SV=1	0.543876
sp|P0A9T4|TAS_ECOLI Protein tas OS=Escherichia coli (strain K12) OX=83333 GN=tas PE=1 SV=1	0.542597
sp|P0AGJ9|SYY_ECOLI Tyrosine--tRNA ligase OS=Escherichia coli (strain K12) OX=83333 GN=tyrS PE=1 SV=2	0.542296
sp|P31677|OTSA_ECOLI Trehalose-6-phosphate synthase OS=Escherichia coli (strain K12) OX=83333 GN=otsA PE=1 SV=3	0.542017
sp|P25437|FRMA_ECOLI S-(hydroxymethyl)glutathione dehydrogenase OS=Escherichia coli (strain K12) OX=83333 GN=frmA PE=1 SV=3	0.541965
sp|P0AF18|NAGA_ECOLI N-acetylglucosamine-6-phosphate deacetylase OS=Escherichia coli (strain K12) OX=83333 GN=nagA PE=1 SV=1	0.541786
sp|P0AFZ3|SSPB_ECOLI Stringent starvation protein B OS=Escherichia coli (strain K12) OX=83333 GN=sspB PE=1 SV=1	0.54115
sp|P32680|YJAG_ECOLI Uncharacterized protein YjaG OS=Escherichia coli (strain K12) OX=83333 GN=yjaG PE=4 SV=1	0.540984
sp|P0A6F3|GLPK_ECOLI Glycerol kinase OS=Escherichia coli (strain K12) OX=83333 GN=glpK PE=1 SV=2	0.540352
sp|P18196|MINC_ECOLI Septum site-determining protein MinC OS=Escherichia coli (strain K12) OX=83333 GN=minC PE=1 SV=1	0.539594
sp|Q59385|COPA_ECOLI Copper-exporting P-type ATPase OS=Escherichia coli (strain K12) OX=83333 GN=copA PE=1 SV=4	0.538061
sp|P46852|YHHW_ECOLI Quercetin 2,3-dioxygenase OS=Escherichia coli (strain K12) OX=83333 GN=yhhW PE=1 SV=1	0.538029
sp|P0A8D0|NRDR_ECOLI Transcriptional repressor NrdR OS=Escherichia coli (strain K12) OX=83333 GN=nrdR PE=1 SV=1	0.537321
sp|P33355|YEHS_ECOLI Uncharacterized protein YehS OS=Escherichia coli (strain K12) OX=83333 GN=yehS PE=4 SV=1	0.537133
sp|P0ACK5|DEOR_ECOLI Deoxyribose operon repressor OS=Escherichia coli (strain K12) OX=83333 GN=deoR PE=1 SV=1	0.53673
sp|P38489|NFSB_ECOLI Oxygen-insensitive NAD(P)H nitroreductase OS=Escherichia coli (strain K12) OX=83333 GN=nfsB PE=1 SV=1	0.535907
sp|P16659|SYP_ECOLI Proline--tRNA ligase OS=Escherichia coli (strain K12) OX=83333 GN=proS PE=1 SV=4	0.53523
sp|P77488|DXS_ECOLI 1-deoxy-D-xylulose-5-phosphate synthase OS=Escherichia coli (strain K12) OX=83333 GN=dxs PE=1 SV=3	0.53423
sp|P75838|YCAO_ECOLI Ribosomal protein S12 methylthiotransferase accessory factor YcaO OS=Escherichia coli (strain K12) OX=83333 GN=ycaO PE=1 SV=2	0.533897
sp|P69874|POTA_ECOLI Spermidine/putrescine import ATP-binding protein PotA OS=Escherichia coli (strain K12) OX=83333 GN=potA PE=1 SV=1	0.532928
sp|P00887|AROH_ECOLI Phospho-2-dehydro-3-deoxyheptonate aldolase, Trp-sensitive OS=Escherichia coli (strain K12) OX=83333 GN=aroH PE=1 SV=4	0.532847
sp|P25714|YIDC_ECOLI Membrane protein insertase YidC OS=Escherichia coli (strain K12) OX=83333 GN=yidC PE=1 SV=2	0.53223
sp|P06710|DPO3X_ECOLI DNA polymerase III subunit tau OS=Escherichia coli (strain K12) OX=83333 GN=dnaX PE=1 SV=1	0.53179
sp|P69503|APT_ECOLI Adenine phosphoribosyltransferase OS=Escherichia coli (strain K12) OX=83333 GN=apt PE=1 SV=1	0.530814
sp|P0A9W6|IBAG_ECOLI Acid stress protein IbaG OS=Escherichia coli (strain K12) OX=83333 GN=ibaG PE=1 SV=1	0.530414
sp|P0A759|NAGB_ECOLI Glucosamine-6-phosphate deaminase OS=Escherichia coli (strain K12) OX=83333 GN=nagB PE=1 SV=1	0.530254
sp|P37744|RMLA1_ECOLI Glucose-1-phosphate thymidylyltransferase 1 OS=Escherichia coli (strain K12) OX=83333 GN=rfbA PE=1 SV=2	0.52975
sp|P0A9F1|MNTR_ECOLI Transcriptional regulator MntR OS=Escherichia coli (strain K12) OX=83333 GN=mntR PE=1 SV=1	0.528009
sp|P52061|IXTPA_ECOLI dITP/XTP pyrophosphatase OS=Escherichia coli (strain K12) OX=83333 GN=rdgB PE=1 SV=1	0.527531
sp|P0AG93|SECF_ECOLI Protein translocase subunit SecF OS=Escherichia coli (strain K12) OX=83333 GN=secF PE=1 SV=1	0.527477
sp|P22106|ASNB_ECOLI Asparagine synthetase B [glutamine-hydrolyzing] OS=Escherichia coli (strain K12) OX=83333 GN=asnB PE=1 SV=3	0.527392
sp|P00963|ASNA_ECOLI Aspartate--ammonia ligase OS=Escherichia coli (strain K12) OX=83333 GN=asnA PE=1 SV=1	0.527374
sp|P0ADQ2|FABY_ECOLI Probable acyltransferase FabY OS=Escherichia coli (strain K12) OX=83333 GN=fabY PE=2 SV=1	0.526926
sp|P0A8G9|EX7S_ECOLI Exodeoxyribonuclease 7 small subunit OS=Escherichia coli (strain K12) OX=83333 GN=xseB PE=1 SV=2	0.525605
sp|P0A6D7|AROK_ECOLI Shikimate kinase 1 OS=Escherichia coli (strain K12) OX=83333 GN=aroK PE=1 SV=2	0.52532
sp|P69811|PTFAH_ECOLI Multiphosphoryl transfer protein OS=Escherichia coli (strain K12) OX=83333 GN=fruB PE=1 SV=1	0.524958
sp|P37666|GHRB_ECOLI Glyoxylate/hydroxypyruvate reductase B OS=Escherichia coli (strain K12) OX=83333 GN=ghrB PE=1 SV=3	0.524863
sp|P0AFH8|OSMY_ECOLI Osmotically-inducible protein Y OS=Escherichia coli (strain K12) OX=83333 GN=osmY PE=1 SV=1	0.524435
sp|P23857|PSPE_ECOLI Thiosulfate sulfurtransferase PspE OS=Escherichia coli (strain K12) OX=83333 GN=pspE PE=1 SV=1	0.523595
sp|P45955|CPOB_ECOLI Cell division coordinator CpoB OS=Escherichia coli (strain K12) OX=83333 GN=cpoB PE=1 SV=2	0.523073
sp|P30014|RNT_ECOLI Ribonuclease T OS=Escherichia coli (strain K12) OX=83333 GN=rnt PE=1 SV=1	0.522953
sp|P77522|SUFB_ECOLI FeS cluster assembly protein SufB OS=Escherichia coli (strain K12) OX=83333 GN=sufB PE=1 SV=2	0.52212
sp|P50465|END8_ECOLI Endonuclease 8 OS=Escherichia coli (strain K12) OX=83333 GN=nei PE=1 SV=3	0.521963
sp|P00582|DPO1_ECOLI DNA polymerase I OS=Escherichia coli (strain K12) OX=83333 GN=polA PE=1 SV=1	0.520942
sp|P08244|PYRF_ECOLI Orotidine 5-phosphate decarboxylase OS=Escherichia coli (strain K12) OX=83333 GN=pyrF PE=1 SV=1	0.520001
sp|P00968|CARB_ECOLI Carbamoyl-phosphate synthase large chain OS=Escherichia coli (strain K12) OX=83333 GN=carB PE=1 SV=2	0.519921
sp|P45568|DXR_ECOLI 1-deoxy-D-xylulose 5-phosphate reductoisomerase OS=Escherichia coli (strain K12) OX=83333 GN=dxr PE=1 SV=2	0.51919
sp|P36928|YEGD_ECOLI Uncharacterized chaperone protein YegD OS=Escherichia coli (strain K12) OX=83333 GN=yegD PE=3 SV=2	0.519091
sp|P0AAJ5|FDOH_ECOLI Formate dehydrogenase-O iron-sulfur subunit OS=Escherichia coli (strain K12) OX=83333 GN=fdoH PE=1 SV=1	0.518914
sp|P39160|UXUB_ECOLI D-mannonate oxidoreductase OS=Escherichia coli (strain K12) OX=83333 GN=uxuB PE=3 SV=1	0.518419
sp|P0AE01|TRMJ_ECOLI tRNA (cytidine/uridine-2-O-)-methyltransferase TrmJ OS=Escherichia coli (strain K12) OX=83333 GN=trmJ PE=1 SV=1	0.518367
sp|P12758|UDP_ECOLI Uridine phosphorylase OS=Escherichia coli (strain K12) OX=83333 GN=udp PE=1 SV=3	0.517821
sp|P37440|UCPA_ECOLI Oxidoreductase UcpA OS=Escherichia coli (strain K12) OX=83333 GN=ucpA PE=1 SV=3	0.517599
sp|P52060|YGGU_ECOLI UPF0235 protein YggU OS=Escherichia coli (strain K12) OX=83333 GN=yggU PE=3 SV=2	0.51721
sp|P0A9J4|PANE_ECOLI 2-dehydropantoate 2-reductase OS=Escherichia coli (strain K12) OX=83333 GN=panE PE=1 SV=1	0.516364
sp|P45464|LPOA_ECOLI Penicillin-binding protein activator LpoA OS=Escherichia coli (strain K12) OX=83333 GN=lpoA PE=1 SV=1	0.515961
sp|P0A9L5|PPIC_ECOLI Peptidyl-prolyl cis-trans isomerase C OS=Escherichia coli (strain K12) OX=83333 GN=ppiC PE=1 SV=2	0.51596
sp|P0A862|TPX_ECOLI Thiol peroxidase OS=Escherichia coli (strain K12) OX=83333 GN=tpx PE=1 SV=2	0.51579
sp|P39177|USPG_ECOLI Universal stress protein UP12 OS=Escherichia coli (strain K12) OX=83333 GN=uspG PE=1 SV=2	0.514903
sp|P03004|DNAA_ECOLI Chromosomal replication initiator protein DnaA OS=Escherichia coli (strain K12) OX=83333 GN=dnaA PE=1 SV=2	0.51479
sp|P38521|YGGL_ECOLI Uncharacterized protein YggL OS=Escherichia coli (strain K12) OX=83333 GN=yggL PE=4 SV=2	0.514598
sp|P0A6J8|DDLA_ECOLI D-alanine--D-alanine ligase A OS=Escherichia coli (strain K12) OX=83333 GN=ddlA PE=3 SV=1	0.514302
sp|P0A7E9|PYRH_ECOLI Uridylate kinase OS=Escherichia coli (strain K12) OX=83333 GN=pyrH PE=1 SV=2	0.514089
sp|P0A6N8|EFPL_ECOLI Elongation factor P-like protein OS=Escherichia coli (strain K12) OX=83333 GN=yeiP PE=1 SV=1	0.5134
sp|Q46939|YQEF_ECOLI Probable acetyl-CoA acetyltransferase OS=Escherichia coli (strain K12) OX=83333 GN=yqeF PE=3 SV=2	0.513357
sp|P21170|SPEA_ECOLI Biosynthetic arginine decarboxylase OS=Escherichia coli (strain K12) OX=83333 GN=speA PE=1 SV=2	0.513143
sp|P0ABT2|DPS_ECOLI DNA protection during starvation protein OS=Escherichia coli (strain K12) OX=83333 GN=dps PE=1 SV=2	0.513029
sp|P0AGB0|SERB_ECOLI Phosphoserine phosphatase OS=Escherichia coli (strain K12) OX=83333 GN=serB PE=1 SV=1	0.512645
sp|P75823|LTAE_ECOLI Low specificity L-threonine aldolase OS=Escherichia coli (strain K12) OX=83333 GN=ltaE PE=1 SV=1	0.511343
sp|P75957|LOLD_ECOLI Lipoprotein-releasing system ATP-binding protein LolD OS=Escherichia coli (strain K12) OX=83333 GN=lolD PE=1 SV=2	0.51093
sp|P0A6E6|ATPE_ECOLI ATP synthase epsilon chain OS=Escherichia coli (strain K12) OX=83333 GN=atpC PE=1 SV=2	0.510547
sp|P0AET2|HDEB_ECOLI Acid stress chaperone HdeB OS=Escherichia coli (strain K12) OX=83333 GN=hdeB PE=1 SV=1	0.510147
sp|P05706|PTHA_ECOLI PTS system glucitol/sorbitol-specific EIIA component OS=Escherichia coli (strain K12) OX=83333 GN=srlB PE=1 SV=1	0.510125
sp|P0AFP6|GCH1L_ECOLI GTP cyclohydrolase 1 type 2 homolog OS=Escherichia coli (strain K12) OX=83333 GN=ybgI PE=1 SV=1	0.509763
sp|P0AGD7|SRP54_ECOLI Signal recognition particle protein OS=Escherichia coli (strain K12) OX=83333 GN=ffh PE=1 SV=1	0.509636
sp|P45523|FKBA_ECOLI FKBP-type peptidyl-prolyl cis-trans isomerase FkpA OS=Escherichia coli (strain K12) OX=83333 GN=fkpA PE=1 SV=1	0.509624
sp|P0ACR4|YEIE_ECOLI Uncharacterized HTH-type transcriptional regulator YeiE OS=Escherichia coli (strain K12) OX=83333 GN=yeiE PE=3 SV=1	0.509172
sp|P0A9H1|MUG_ECOLI G/U mismatch-specific DNA glycosylase OS=Escherichia coli (strain K12) OX=83333 GN=mug PE=1 SV=1	0.508965
sp|P0A853|TNAA_ECOLI Tryptophanase OS=Escherichia coli (strain K12) OX=83333 GN=tnaA PE=1 SV=1	0.50836
sp|P0AAI5|FABF_ECOLI 3-oxoacyl-[acyl-carrier-protein] synthase 2 OS=Escherichia coli (strain K12) OX=83333 GN=fabF PE=1 SV=2	0.507579
sp|P17169|GLMS_ECOLI Glutamine--fructose-6-phosphate aminotransferase [isomerizing] OS=Escherichia coli (strain K12) OX=83333 GN=glmS PE=1 SV=4	0.507067
sp|P30750|METN_ECOLI Methionine import ATP-binding protein MetN OS=Escherichia coli (strain K12) OX=83333 GN=metN PE=1 SV=4	0.506098
sp|P24202|MRR_ECOLI Mrr restriction system protein OS=Escherichia coli (strain K12) OX=83333 GN=mrr PE=1 SV=1	0.505427
sp|P0C8K0|KBAZ_ECOLI D-tagatose-1,6-bisphosphate aldolase subunit KbaZ OS=Escherichia coli (strain K12) OX=83333 GN=kbaZ PE=1 SV=1	0.504566
sp|P23893|GSA_ECOLI Glutamate-1-semialdehyde 2,1-aminomutase OS=Escherichia coli (strain K12) OX=83333 GN=hemL PE=1 SV=2	0.504147
sp|P33030|YEIR_ECOLI Zinc-binding GTPase YeiR OS=Escherichia coli (strain K12) OX=83333 GN=yeiR PE=1 SV=2	0.503699
sp|P0A9D8|DAPD_ECOLI 2,3,4,5-tetrahydropyridine-2,6-dicarboxylate N-succinyltransferase OS=Escherichia coli (strain K12) OX=83333 GN=dapD PE=1 SV=1	0.502956
sp|P23836|PHOP_ECOLI Transcriptional regulatory protein PhoP OS=Escherichia coli (strain K12) OX=83333 GN=phoP PE=1 SV=1	0.502645
sp|P10408|SECA_ECOLI Protein translocase subunit SecA OS=Escherichia coli (strain K12) OX=83333 GN=secA PE=1 SV=2	0.50102
sp|Q46857|DKGA_ECOLI 2,5-diketo-D-gluconic acid reductase A OS=Escherichia coli (strain K12) OX=83333 GN=dkgA PE=1 SV=3	0.499609
sp|P63417|YHBS_ECOLI Uncharacterized N-acetyltransferase YhbS OS=Escherichia coli (strain K12) OX=83333 GN=yhbS PE=3 SV=1	0.499323
sp|P14081|SELB_ECOLI Selenocysteine-specific elongation factor OS=Escherichia coli (strain K12) OX=83333 GN=selB PE=1 SV=3	0.499322
sp|P36680|ZAPD_ECOLI Cell division protein ZapD OS=Escherichia coli (strain K12) OX=83333 GN=zapD PE=1 SV=2	0.498918
sp|P0A744|MSRA_ECOLI Peptide methionine sulfoxide reductase MsrA OS=Escherichia coli (strain K12) OX=83333 GN=msrA PE=1 SV=2	0.497705
sp|P0A9C0|GLPA_ECOLI Anaerobic glycerol-3-phosphate dehydrogenase subunit A OS=Escherichia coli (strain K12) OX=83333 GN=glpA PE=1 SV=1	0.497453
sp|P0A825|GLYA_ECOLI Serine hydroxymethyltransferase OS=Escherichia coli (strain K12) OX=83333 GN=glyA PE=1 SV=1	0.49685
sp|P61714|RISB_ECOLI 6,7-dimethyl-8-ribityllumazine synthase OS=Escherichia coli (strain K12) OX=83333 GN=ribE PE=1 SV=1	0.495108
sp|P0ABC3|HFLC_ECOLI Modulator of FtsH protease HflC OS=Escherichia coli (strain K12) OX=83333 GN=hflC PE=1 SV=1	0.494343
sp|P0AF96|TABA_ECOLI Toxin-antitoxin biofilm protein TabA OS=Escherichia coli (strain K12) OX=83333 GN=tabA PE=1 SV=1	0.49402
sp|P0AB28|YCED_ECOLI Large ribosomal RNA subunit accumulation protein YceD OS=Escherichia coli (strain K12) OX=83333 GN=yceD PE=2 SV=1	0.493357
sp|P0A749|MURA_ECOLI UDP-N-acetylglucosamine 1-carboxyvinyltransferase OS=Escherichia coli (strain K12) OX=83333 GN=murA PE=1 SV=1	0.493129
sp|P31825|TRMN6_ECOLI tRNA1(Val) (adenine(37)-N6)-methyltransferase OS=Escherichia coli (strain K12) OX=83333 GN=yfiC PE=1 SV=2	0.492758
sp|P0A9B2|G3P1_ECOLI Glyceraldehyde-3-phosphate dehydrogenase A OS=Escherichia coli (strain K12) OX=83333 GN=gapA PE=1 SV=2	0.49246
sp|P0ADR6|RLMM_ECOLI Ribosomal RNA large subunit methyltransferase M OS=Escherichia coli (strain K12) OX=83333 GN=rlmM PE=1 SV=1	0.492154
sp|P15639|PUR9_ECOLI Bifunctional purine biosynthesis protein PurH OS=Escherichia coli (strain K12) OX=83333 GN=purH PE=1 SV=1	0.491126
sp|P09147|GALE_ECOLI UDP-glucose 4-epimerase OS=Escherichia coli (strain K12) OX=83333 GN=galE PE=1 SV=1	0.490469
sp|P21645|LPXD_ECOLI UDP-3-O-(3-hydroxymyristoyl)glucosamine N-acyltransferase OS=Escherichia coli (strain K12) OX=83333 GN=lpxD PE=1 SV=2	0.490132
sp|P0A6I3|COAA_ECOLI Pantothenate kinase OS=Escherichia coli (strain K12) OX=83333 GN=coaA PE=1 SV=1	0.489013
sp|P37903|USPF_ECOLI Universal stress protein F OS=Escherichia coli (strain K12) OX=83333 GN=uspF PE=1 SV=2	0.488255
sp|P0ABB4|ATPB_ECOLI ATP synthase subunit beta OS=Escherichia coli (strain K12) OX=83333 GN=atpD PE=1 SV=2	0.487405
sp|P0A8W5|YQGE_ECOLI UPF0301 protein YqgE OS=Escherichia coli (strain K12) OX=83333 GN=yqgE PE=1 SV=1	0.48711
sp|P0AEK2|FABG_ECOLI 3-oxoacyl-[acyl-carrier-protein] reductase FabG OS=Escherichia coli (strain K12) OX=83333 GN=fabG PE=1 SV=1	0.486625
sp|P77304|DTPA_ECOLI Dipeptide and tripeptide permease A OS=Escherichia coli (strain K12) OX=83333 GN=dtpA PE=1 SV=1	0.485495
sp|P43329|HRPA_ECOLI ATP-dependent RNA helicase HrpA OS=Escherichia coli (strain K12) OX=83333 GN=hrpA PE=3 SV=3	0.485354
sp|P0AAN3|HYPB_ECOLI Hydrogenase maturation factor HypB OS=Escherichia coli (strain K12) OX=83333 GN=hypB PE=1 SV=1	0.484783
sp|P33602|NUOG_ECOLI NADH-quinone oxidoreductase subunit G OS=Escherichia coli (strain K12) OX=83333 GN=nuoG PE=1 SV=4	0.484761
sp|P30864|YAFC_ECOLI Uncharacterized HTH-type transcriptional regulator YafC OS=Escherichia coli (strain K12) OX=83333 GN=yafC PE=3 SV=1	0.484551
sp|P08660|AK3_ECOLI Lysine-sensitive aspartokinase 3 OS=Escherichia coli (strain K12) OX=83333 GN=lysC PE=1 SV=2	0.484296
sp|P67910|HLDD_ECOLI ADP-L-glycero-D-manno-heptose-6-epimerase OS=Escherichia coli (strain K12) OX=83333 GN=hldD PE=1 SV=1	0.484042
sp|P0A6T3|GAL1_ECOLI Galactokinase OS=Escherichia coli (strain K12) OX=83333 GN=galK PE=1 SV=2	0.483932
sp|P16095|SDHL_ECOLI L-serine dehydratase 1 OS=Escherichia coli (strain K12) OX=83333 GN=sdaA PE=1 SV=3	0.483619
sp|P0AED7|DAPE_ECOLI Succinyl-diaminopimelate desuccinylase OS=Escherichia coli (strain K12) OX=83333 GN=dapE PE=1 SV=1	0.482283
sp|P0AET8|HDHA_ECOLI 7alpha-hydroxysteroid dehydrogenase OS=Escherichia coli (strain K12) OX=83333 GN=hdhA PE=1 SV=1	0.481875
sp|P76290|CMOA_ECOLI Carboxy-S-adenosyl-L-methionine synthase OS=Escherichia coli (strain K12) OX=83333 GN=cmoA PE=1 SV=1	0.481133
sp|P25397|TEHB_ECOLI Tellurite methyltransferase OS=Escherichia coli (strain K12) OX=83333 GN=tehB PE=1 SV=1	0.480603
sp|P23538|PPSA_ECOLI Phosphoenolpyruvate synthase OS=Escherichia coli (strain K12) OX=83333 GN=ppsA PE=1 SV=5	0.480189
sp|P62615|ISPE_ECOLI 4-diphosphocytidyl-2-C-methyl-D-erythritol kinase OS=Escherichia coli (strain K12) OX=83333 GN=ispE PE=1 SV=1	0.479975
sp|P60560|GUAC_ECOLI GMP reductase OS=Escherichia coli (strain K12) OX=83333 GN=guaC PE=1 SV=1	0.479435
sp|P05042|FUMC_ECOLI Fumarate hydratase class II OS=Escherichia coli (strain K12) OX=83333 GN=fumC PE=1 SV=1	0.478253
sp|P0AEC0|YOAE_ECOLI UPF0053 inner membrane protein YoaE OS=Escherichia coli (strain K12) OX=83333 GN=yoaE PE=1 SV=1	0.477681
sp|P0AED9|DCM_ECOLI DNA-cytosine methyltransferase OS=Escherichia coli (strain K12) OX=83333 GN=dcm PE=1 SV=1	0.477384
sp|P00888|AROF_ECOLI Phospho-2-dehydro-3-deoxyheptonate aldolase, Tyr-sensitive OS=Escherichia coli (strain K12) OX=83333 GN=aroF PE=1 SV=1	0.477055
sp|P32144|CSQR_ECOLI HTH-type transcriptional repressor CsqR OS=Escherichia coli (strain K12) OX=83333 GN=csqR PE=1 SV=2	0.476614
sp|P0AAV6|YBGS_ECOLI Uncharacterized protein YbgS OS=Escherichia coli (strain K12) OX=83333 GN=ybgS PE=3 SV=1	0.476268
sp|P0A884|TYSY_ECOLI Thymidylate synthase OS=Escherichia coli (strain K12) OX=83333 GN=thyA PE=1 SV=1	0.473884
sp|P0A7B3|NADK_ECOLI NAD kinase OS=Escherichia coli (strain K12) OX=83333 GN=nadK PE=1 SV=1	0.473819
sp|P0A8I8|RLMH_ECOLI Ribosomal RNA large subunit methyltransferase H OS=Escherichia coli (strain K12) OX=83333 GN=rlmH PE=1 SV=1	0.473787
sp|P0A8N3|SYK1_ECOLI Lysine--tRNA ligase OS=Escherichia coli (strain K12) OX=83333 GN=lysS PE=1 SV=2	0.472227
sp|P0ABA6|ATPG_ECOLI ATP synthase gamma chain OS=Escherichia coli (strain K12) OX=83333 GN=atpG PE=1 SV=1	0.471355
sp|P0C0L2|OSMC_ECOLI Peroxiredoxin OsmC OS=Escherichia coli (strain K12) OX=83333 GN=osmC PE=1 SV=2	0.470794
sp|P0AG86|SECB_ECOLI Protein-export protein SecB OS=Escherichia coli (strain K12) OX=83333 GN=secB PE=1 SV=1	0.4704
sp|P00561|AK1H_ECOLI Bifunctional aspartokinase/homoserine dehydrogenase 1 OS=Escherichia coli (strain K12) OX=83333 GN=thrA PE=1 SV=2	0.46935
sp|P13445|RPOS_ECOLI RNA polymerase sigma factor RpoS OS=Escherichia coli (strain K12) OX=83333 GN=rpoS PE=1 SV=3	0.468211
sp|P0AF20|NAGC_ECOLI N-acetylglucosamine repressor OS=Escherichia coli (strain K12) OX=83333 GN=nagC PE=2 SV=1	0.46627
sp|P76034|YCIT_ECOLI Uncharacterized HTH-type transcriptional regulator YciT OS=Escherichia coli (strain K12) OX=83333 GN=yciT PE=4 SV=1	0.466264
sp|P37349|DHAM_ECOLI PEP-dependent dihydroxyacetone kinase, phosphoryl donor subunit DhaM OS=Escherichia coli (strain K12) OX=83333 GN=dhaM PE=1 SV=3	0.466197
sp|P0A9H7|CFA_ECOLI Cyclopropane-fatty-acyl-phospholipid synthase OS=Escherichia coli (strain K12) OX=83333 GN=cfa PE=1 SV=2	0.465689
sp|P0ADR8|PPNN_ECOLI Pyrimidine/purine nucleotide 5-monophosphate nucleosidase OS=Escherichia coli (strain K12) OX=83333 GN=ppnN PE=1 SV=1	0.465583
sp|P0A959|ALAA_ECOLI Glutamate-pyruvate aminotransferase AlaA OS=Escherichia coli (strain K12) OX=83333 GN=alaA PE=1 SV=1	0.464593
sp|P21362|YCIF_ECOLI Protein YciF OS=Escherichia coli (strain K12) OX=83333 GN=yciF PE=1 SV=1	0.464482
sp|P0A9P4|TRXB_ECOLI Thioredoxin reductase OS=Escherichia coli (strain K12) OX=83333 GN=trxB PE=1 SV=2	0.463949
sp|P28904|TREC_ECOLI Trehalose-6-phosphate hydrolase OS=Escherichia coli (strain K12) OX=83333 GN=treC PE=1 SV=3	0.463797
sp|P0A910|OMPA_ECOLI Outer membrane protein A OS=Escherichia coli (strain K12) OX=83333 GN=ompA PE=1 SV=1	0.462759
sp|P0ABJ6|CYOD_ECOLI Cytochrome bo(3) ubiquinol oxidase subunit 4 OS=Escherichia coli (strain K12) OX=83333 GN=cyoD PE=1 SV=1	0.462684
sp|P0A6T9|GCSH_ECOLI Glycine cleavage system H protein OS=Escherichia coli (strain K12) OX=83333 GN=gcvH PE=1 SV=2	0.462546
sp|P0ABJ1|CYOA_ECOLI Cytochrome bo(3) ubiquinol oxidase subunit 2 OS=Escherichia coli (strain K12) OX=83333 GN=cyoA PE=1 SV=1	0.461902
sp|P0AGD3|SODF_ECOLI Superoxide dismutase [Fe] OS=Escherichia coli (strain K12) OX=83333 GN=sodB PE=1 SV=2	0.461598
sp|P0ABU7|EXBB_ECOLI Biopolymer transport protein ExbB OS=Escherichia coli (strain K12) OX=83333 GN=exbB PE=1 SV=1	0.461009
sp|P68688|GLRX1_ECOLI Glutaredoxin 1 OS=Escherichia coli (strain K12) OX=83333 GN=grxA PE=1 SV=1	0.460278
sp|P0A9W9|YRDA_ECOLI Protein YrdA OS=Escherichia coli (strain K12) OX=83333 GN=yrdA PE=1 SV=1	0.459095
sp|P08390|USG_ECOLI USG-1 protein OS=Escherichia coli (strain K12) OX=83333 GN=usg PE=1 SV=1	0.459061
sp|P0AAZ4|RARA_ECOLI Replication-associated recombination protein A OS=Escherichia coli (strain K12) OX=83333 GN=rarA PE=1 SV=1	0.459017
sp|P0ACZ4|EVGA_ECOLI DNA-binding transcriptional activator EvgA OS=Escherichia coli (strain K12) OX=83333 GN=evgA PE=1 SV=1	0.458413
sp|P36672|PTTBC_ECOLI PTS system trehalose-specific EIIBC component OS=Escherichia coli (strain K12) OX=83333 GN=treB PE=1 SV=4	0.458277
sp|P69797|PTNAB_ECOLI PTS system mannose-specific EIIAB component OS=Escherichia coli (strain K12) OX=83333 GN=manX PE=1 SV=2	0.457653
sp|P07014|SDHB_ECOLI Succinate dehydrogenase iron-sulfur subunit OS=Escherichia coli (strain K12) OX=83333 GN=sdhB PE=1 SV=1	0.457508
sp|P61517|CAN_ECOLI Carbonic anhydrase 2 OS=Escherichia coli (strain K12) OX=83333 GN=can PE=1 SV=1	0.457468
sp|P55135|RLMD_ECOLI 23S rRNA (uracil(1939)-C(5))-methyltransferase RlmD OS=Escherichia coli (strain K12) OX=83333 GN=rlmD PE=1 SV=3	0.456304
sp|P0AFC3|NUOA_ECOLI NADH-quinone oxidoreductase subunit A OS=Escherichia coli (strain K12) OX=83333 GN=nuoA PE=3 SV=1	0.456193
sp|P0AGG0|THIL_ECOLI Thiamine-monophosphate kinase OS=Escherichia coli (strain K12) OX=83333 GN=thiL PE=1 SV=1	0.455371
sp|P0AG44|RL17_ECOLI 50S ribosomal protein L17 OS=Escherichia coli (strain K12) OX=83333 GN=rplQ PE=1 SV=1	0.454562
sp|P68767|AMPA_ECOLI Cytosol aminopeptidase OS=Escherichia coli (strain K12) OX=83333 GN=pepA PE=1 SV=1	0.454
sp|P0A7B5|PROB_ECOLI Glutamate 5-kinase OS=Escherichia coli (strain K12) OX=83333 GN=proB PE=1 SV=1	0.451242
sp|P06999|PFKB_ECOLI ATP-dependent 6-phosphofructokinase isozyme 2 OS=Escherichia coli (strain K12) OX=83333 GN=pfkB PE=1 SV=2	0.450154
sp|P0ABB0|ATPA_ECOLI ATP synthase subunit alpha OS=Escherichia coli (strain K12) OX=83333 GN=atpA PE=1 SV=1	0.448221
sp|P24188|TRHO_ECOLI tRNA uridine(34) hydroxylase OS=Escherichia coli (strain K12) OX=83333 GN=trhO PE=1 SV=2	0.447761
sp|P0AGK8|ISCR_ECOLI HTH-type transcriptional regulator IscR OS=Escherichia coli (strain K12) OX=83333 GN=iscR PE=1 SV=1	0.447682
sp|P75876|RLMI_ECOLI Ribosomal RNA large subunit methyltransferase I OS=Escherichia coli (strain K12) OX=83333 GN=rlmI PE=1 SV=2	0.447623
sp|P04982|RBSD_ECOLI D-ribose pyranase OS=Escherichia coli (strain K12) OX=83333 GN=rbsD PE=1 SV=3	0.446439
sp|P27302|TKT1_ECOLI Transketolase 1 OS=Escherichia coli (strain K12) OX=83333 GN=tktA PE=1 SV=5	0.445908
sp|P00864|CAPP_ECOLI Phosphoenolpyruvate carboxylase OS=Escherichia coli (strain K12) OX=83333 GN=ppc PE=1 SV=1	0.445335
sp|P02929|TONB_ECOLI Protein TonB OS=Escherichia coli (strain K12) OX=83333 GN=tonB PE=1 SV=2	0.44448
sp|P0A6L9|HSCB_ECOLI Co-chaperone protein HscB OS=Escherichia coli (strain K12) OX=83333 GN=hscB PE=1 SV=1	0.443431
sp|P0ACY1|YDJA_ECOLI Putative NAD(P)H nitroreductase YdjA OS=Escherichia coli (strain K12) OX=83333 GN=ydjA PE=1 SV=1	0.443186
sp|P0A6L2|DAPA_ECOLI 4-hydroxy-tetrahydrodipicolinate synthase OS=Escherichia coli (strain K12) OX=83333 GN=dapA PE=1 SV=1	0.442575
sp|P0A6U5|RSMG_ECOLI Ribosomal RNA small subunit methyltransferase G OS=Escherichia coli (strain K12) OX=83333 GN=rsmG PE=1 SV=1	0.441852
sp|P09169|OMPT_ECOLI Protease 7 OS=Escherichia coli (strain K12) OX=83333 GN=ompT PE=1 SV=1	0.44139
sp|P0AAI3|FTSH_ECOLI ATP-dependent zinc metalloprotease FtsH OS=Escherichia coli (strain K12) OX=83333 GN=ftsH PE=1 SV=1	0.441066
sp|P0A6I0|KCY_ECOLI Cytidylate kinase OS=Escherichia coli (strain K12) OX=83333 GN=cmk PE=1 SV=1	0.440966
sp|Q46920|QUEF_ECOLI NADPH-dependent 7-cyano-7-deazaguanine reductase OS=Escherichia coli (strain K12) OX=83333 GN=queF PE=1 SV=1	0.440239
sp|P61887|RMLA2_ECOLI Glucose-1-phosphate thymidylyltransferase 2 OS=Escherichia coli (strain K12) OX=83333 GN=rffH PE=1 SV=1	0.440185
sp|P25516|ACNA_ECOLI Aconitate hydratase A OS=Escherichia coli (strain K12) OX=83333 GN=acnA PE=1 SV=3	0.439692
sp|P00393|NDH_ECOLI Type II NADH:quinone oxidoreductase OS=Escherichia coli (strain K12) OX=83333 GN=ndh PE=1 SV=2	0.439433
sp|P0AFX4|RSD_ECOLI Regulator of sigma D OS=Escherichia coli (strain K12) OX=83333 GN=rsd PE=1 SV=1	0.438528
sp|Q47146|FADE_ECOLI Acyl-coenzyme A dehydrogenase OS=Escherichia coli (strain K12) OX=83333 GN=fadE PE=2 SV=2	0.438483
sp|P06983|HEM3_ECOLI Porphobilinogen deaminase OS=Escherichia coli (strain K12) OX=83333 GN=hemC PE=1 SV=2	0.438152
sp|P61889|MDH_ECOLI Malate dehydrogenase OS=Escherichia coli (strain K12) OX=83333 GN=mdh PE=1 SV=1	0.43793
sp|P37188|PTKB_ECOLI PTS system galactitol-specific EIIB component OS=Escherichia coli (strain K12) OX=83333 GN=gatB PE=1 SV=2	0.437516
sp|P77434|ALAC_ECOLI Glutamate-pyruvate aminotransferase AlaC OS=Escherichia coli (strain K12) OX=83333 GN=alaC PE=1 SV=1	0.437381
sp|P0ADZ7|YAJC_ECOLI Sec translocon accessory complex subunit YajC OS=Escherichia coli (strain K12) OX=83333 GN=yajC PE=1 SV=1	0.437088
sp|P75864|RLMKL_ECOLI Ribosomal RNA large subunit methyltransferase K/L OS=Escherichia coli (strain K12) OX=83333 GN=rlmL PE=1 SV=1	0.436216
sp|P33920|NDPA_ECOLI Nucleoid-associated protein YejK OS=Escherichia coli (strain K12) OX=83333 GN=yejK PE=1 SV=3	0.436115
sp|P0AD12|YEEZ_ECOLI Protein YeeZ OS=Escherichia coli (strain K12) OX=83333 GN=yeeZ PE=1 SV=1	0.435022
sp|P77395|CNOX_ECOLI Chaperedoxin OS=Escherichia coli (strain K12) OX=83333 GN=cnoX PE=1 SV=2	0.434413
sp|P15028|FECB_ECOLI Fe(3+) dicitrate-binding periplasmic protein OS=Escherichia coli (strain K12) OX=83333 GN=fecB PE=2 SV=3	0.434378
sp|P75782|RLMF_ECOLI Ribosomal RNA large subunit methyltransferase F OS=Escherichia coli (strain K12) OX=83333 GN=rlmF PE=1 SV=2	0.434143
sp|P68191|SRA_ECOLI Stationary-phase-induced ribosome-associated protein OS=Escherichia coli (strain K12) OX=83333 GN=sra PE=1 SV=1	0.433791
sp|P0A8N5|SYK2_ECOLI Lysine--tRNA ligase, heat inducible OS=Escherichia coli (strain K12) OX=83333 GN=lysU PE=1 SV=2	0.4331
sp|P0AGG8|TLDD_ECOLI Metalloprotease TldD OS=Escherichia coli (strain K12) OX=83333 GN=tldD PE=1 SV=1	0.432669
sp|P05055|PNP_ECOLI Polyribonucleotide nucleotidyltransferase OS=Escherichia coli (strain K12) OX=83333 GN=pnp PE=1 SV=3	0.432249
sp|P0AE91|CREA_ECOLI Protein CreA OS=Escherichia coli (strain K12) OX=83333 GN=creA PE=3 SV=1	0.430914
sp|P31663|PANC_ECOLI Pantothenate synthetase OS=Escherichia coli (strain K12) OX=83333 GN=panC PE=1 SV=1	0.430614
sp|P05020|PYRC_ECOLI Dihydroorotase OS=Escherichia coli (strain K12) OX=83333 GN=pyrC PE=1 SV=2	0.430436
sp|P30749|MOAE_ECOLI Molybdopterin synthase catalytic subunit OS=Escherichia coli (strain K12) OX=83333 GN=moaE PE=1 SV=3	0.429249
sp|P0AEL3|FEOA_ECOLI Fe(2+) transport protein A OS=Escherichia coli (strain K12) OX=83333 GN=feoA PE=1 SV=1	0.429126
sp|P0A6M4|DTD_ECOLI D-aminoacyl-tRNA deacylase OS=Escherichia coli (strain K12) OX=83333 GN=dtd PE=1 SV=1	0.428394
sp|P33599|NUOCD_ECOLI NADH-quinone oxidoreductase subunit C/D OS=Escherichia coli (strain K12) OX=83333 GN=nuoC PE=1 SV=3	0.428124
sp|P0A8G6|NQOR_ECOLI NAD(P)H dehydrogenase (quinone) OS=Escherichia coli (strain K12) OX=83333 GN=wrbA PE=1 SV=2	0.427925
sp|P00934|THRC_ECOLI Threonine synthase OS=Escherichia coli (strain K12) OX=83333 GN=thrC PE=1 SV=1	0.427559
sp|P0ACB2|HEM2_ECOLI Delta-aminolevulinic acid dehydratase OS=Escherichia coli (strain K12) OX=83333 GN=hemB PE=1 SV=2	0.427238
sp|P23882|FMT_ECOLI Methionyl-tRNA formyltransferase OS=Escherichia coli (strain K12) OX=83333 GN=fmt PE=1 SV=4	0.425417
sp|P0AF36|ZAPB_ECOLI Cell division protein ZapB OS=Escherichia coli (strain K12) OX=83333 GN=zapB PE=1 SV=1	0.425116
sp|P75914|YCDX_ECOLI Probable phosphatase YcdX OS=Escherichia coli (strain K12) OX=83333 GN=ycdX PE=1 SV=1	0.424751
sp|P21420|NMPC_ECOLI Putative outer membrane porin protein NmpC OS=Escherichia coli (strain K12) OX=83333 GN=nmpC PE=5 SV=2	0.423292
sp|P0A8S1|ARGP_ECOLI HTH-type transcriptional regulator ArgP OS=Escherichia coli (strain K12) OX=83333 GN=argP PE=1 SV=1	0.421541
sp|P0A9C3|GALM_ECOLI Aldose 1-epimerase OS=Escherichia coli (strain K12) OX=83333 GN=galM PE=1 SV=1	0.421515
sp|P0A738|MOAC_ECOLI Cyclic pyranopterin monophosphate synthase OS=Escherichia coli (strain K12) OX=83333 GN=moaC PE=1 SV=2	0.419086
sp|P0ABZ6|SURA_ECOLI Chaperone SurA OS=Escherichia coli (strain K12) OX=83333 GN=surA PE=1 SV=1	0.416926
sp|P00959|SYM_ECOLI Methionine--tRNA ligase OS=Escherichia coli (strain K12) OX=83333 GN=metG PE=1 SV=2	0.415799
sp|P0AGA2|SECY_ECOLI Protein translocase subunit SecY OS=Escherichia coli (strain K12) OX=83333 GN=secY PE=1 SV=1	0.415317
sp|P0AB12|YCCF_ECOLI Inner membrane protein YccF OS=Escherichia coli (strain K12) OX=83333 GN=yccF PE=1 SV=1	0.414138
sp|P0A7Z0|RPIA_ECOLI Ribose-5-phosphate isomerase A OS=Escherichia coli (strain K12) OX=83333 GN=rpiA PE=1 SV=1	0.413958
sp|P39406|RSMC_ECOLI Ribosomal RNA small subunit methyltransferase C OS=Escherichia coli (strain K12) OX=83333 GN=rsmC PE=1 SV=3	0.413933
sp|P06987|HIS7_ECOLI Histidine biosynthesis bifunctional protein HisB OS=Escherichia coli (strain K12) OX=83333 GN=hisB PE=1 SV=1	0.412968
sp|P22255|CYSQ_ECOLI 3(2),5-bisphosphate nucleotidase CysQ OS=Escherichia coli (strain K12) OX=83333 GN=cysQ PE=1 SV=2	0.412816
sp|P0AEM0|FKBX_ECOLI FKBP-type 16 kDa peptidyl-prolyl cis-trans isomerase OS=Escherichia coli (strain K12) OX=83333 GN=fkpB PE=1 SV=2	0.412111
sp|P0AE06|ACRA_ECOLI Multidrug efflux pump subunit AcrA OS=Escherichia coli (strain K12) OX=83333 GN=acrA PE=1 SV=1	0.410946
sp|P00547|KHSE_ECOLI Homoserine kinase OS=Escherichia coli (strain K12) OX=83333 GN=thrB PE=1 SV=2	0.410694
sp|P75691|YAHK_ECOLI Aldehyde reductase YahK OS=Escherichia coli (strain K12) OX=83333 GN=yahK PE=1 SV=1	0.410112
sp|P0AEI6|NUDJ_ECOLI Phosphatase NudJ OS=Escherichia coli (strain K12) OX=83333 GN=nudJ PE=1 SV=1	0.408705
sp|P06992|RSMA_ECOLI Ribosomal RNA small subunit methyltransferase A OS=Escherichia coli (strain K12) OX=83333 GN=rsmA PE=1 SV=1	0.408074
sp|P30178|HCXB_ECOLI Hydroxycarboxylate dehydrogenase B OS=Escherichia coli (strain K12) OX=83333 GN=hcxB PE=1 SV=2	0.406854
sp|P69910|DCEB_ECOLI Glutamate decarboxylase beta OS=Escherichia coli (strain K12) OX=83333 GN=gadB PE=1 SV=1	0.406567
sp|P0A9C5|GLN1B_ECOLI Glutamine synthetase OS=Escherichia coli (strain K12) OX=83333 GN=glnA PE=1 SV=2	0.405307
sp|P75915|YCDY_ECOLI Chaperone protein YcdY OS=Escherichia coli (strain K12) OX=83333 GN=ycdY PE=1 SV=1	0.40504
sp|P52643|LDHD_ECOLI D-lactate dehydrogenase OS=Escherichia coli (strain K12) OX=83333 GN=ldhA PE=1 SV=1	0.404686
sp|P0ABP8|DEOD_ECOLI Purine nucleoside phosphorylase DeoD-type OS=Escherichia coli (strain K12) OX=83333 GN=deoD PE=1 SV=2	0.404614
sp|P37671|YIAJ_ECOLI DNA-binding transcriptional repressor YiaJ OS=Escherichia coli (strain K12) OX=83333 GN=yiaJ PE=1 SV=1	0.403481
sp|P0AA57|YOBA_ECOLI Protein YobA OS=Escherichia coli (strain K12) OX=83333 GN=yobA PE=1 SV=1	0.402838
sp|P08956|T1RK_ECOLI Type I restriction enzyme EcoKI R protein OS=Escherichia coli (strain K12) OX=83333 GN=hsdR PE=1 SV=3	0.402718
sp|P31979|NUOF_ECOLI NADH-quinone oxidoreductase subunit F OS=Escherichia coli (strain K12) OX=83333 GN=nuoF PE=1 SV=3	0.402473
sp|Q46868|UBIK_ECOLI Ubiquinone biosynthesis accessory factor UbiK OS=Escherichia coli (strain K12) OX=83333 GN=ubiK PE=1 SV=2	0.402469
sp|P08178|PUR5_ECOLI Phosphoribosylformylglycinamidine cyclo-ligase OS=Escherichia coli (strain K12) OX=83333 GN=purM PE=1 SV=3	0.401019
sp|P0AGL7|RSME_ECOLI Ribosomal RNA small subunit methyltransferase E OS=Escherichia coli (strain K12) OX=83333 GN=rsmE PE=1 SV=1	0.400308
sp|P27303|EMRA_ECOLI Multidrug export protein EmrA OS=Escherichia coli (strain K12) OX=83333 GN=emrA PE=1 SV=2	0.400294
sp|P64604|MLAD_ECOLI Intermembrane phospholipid transport system binding protein MlaD OS=Escherichia coli (strain K12) OX=83333 GN=mlaD PE=1 SV=1	0.400114
sp|P0A7A2|GPMB_ECOLI Probable phosphoglycerate mutase GpmB OS=Escherichia coli (strain K12) OX=83333 GN=gpmB PE=3 SV=1	0.399502
sp|P07604|TYRR_ECOLI Transcriptional regulatory protein TyrR OS=Escherichia coli (strain K12) OX=83333 GN=tyrR PE=1 SV=2	0.399337
sp|P13458|SBCC_ECOLI Nuclease SbcCD subunit C OS=Escherichia coli (strain K12) OX=83333 GN=sbcC PE=1 SV=1	0.39916
sp|P0A6J5|DADA_ECOLI D-amino acid dehydrogenase OS=Escherichia coli (strain K12) OX=83333 GN=dadA PE=1 SV=1	0.39915
sp|P0AAC4|YBHL_ECOLI Inner membrane protein YbhL OS=Escherichia coli (strain K12) OX=83333 GN=ybhL PE=1 SV=1	0.398546
sp|P51024|YAIL_ECOLI Uncharacterized protein YaiL OS=Escherichia coli (strain K12) OX=83333 GN=yaiL PE=4 SV=2	0.39794
sp|P0ABK5|CYSK_ECOLI Cysteine synthase A OS=Escherichia coli (strain K12) OX=83333 GN=cysK PE=1 SV=2	0.397266
sp|P76104|RLHA_ECOLI 23S rRNA 5-hydroxycytidine C2501 synthase OS=Escherichia coli (strain K12) OX=83333 GN=rlhA PE=1 SV=2	0.395972
sp|Q46948|YAJL_ECOLI Protein/nucleic acid deglycase 3 OS=Escherichia coli (strain K12) OX=83333 GN=yajL PE=1 SV=2	0.395057
sp|P0ABH9|CLPA_ECOLI ATP-dependent Clp protease ATP-binding subunit ClpA OS=Escherichia coli (strain K12) OX=83333 GN=clpA PE=1 SV=1	0.394522
sp|P0AGG2|TESB_ECOLI Acyl-CoA thioesterase 2 OS=Escherichia coli (strain K12) OX=83333 GN=tesB PE=1 SV=2	0.393076
sp|P23839|YICC_ECOLI UPF0701 protein YicC OS=Escherichia coli (strain K12) OX=83333 GN=yicC PE=1 SV=2	0.392825
sp|P25745|MNMA_ECOLI tRNA-specific 2-thiouridylase MnmA OS=Escherichia coli (strain K12) OX=83333 GN=mnmA PE=1 SV=4	0.390201
sp|P0AG40|RIBF_ECOLI Bifunctional riboflavin kinase/FMN adenylyltransferase OS=Escherichia coli (strain K12) OX=83333 GN=ribF PE=1 SV=1	0.388815
sp|P0AG27|YIBN_ECOLI Uncharacterized protein YibN OS=Escherichia coli (strain K12) OX=83333 GN=yibN PE=1 SV=1	0.388373
sp|P0A7B1|PPK1_ECOLI Polyphosphate kinase OS=Escherichia coli (strain K12) OX=83333 GN=ppk PE=1 SV=2	0.388297
sp|P09980|REP_ECOLI ATP-dependent DNA helicase Rep OS=Escherichia coli (strain K12) OX=83333 GN=rep PE=1 SV=3	0.386389
sp|P60390|RSMH_ECOLI Ribosomal RNA small subunit methyltransferase H OS=Escherichia coli (strain K12) OX=83333 GN=rsmH PE=1 SV=1	0.386375
sp|P69908|DCEA_ECOLI Glutamate decarboxylase alpha OS=Escherichia coli (strain K12) OX=83333 GN=gadA PE=1 SV=1	0.385669
sp|P27434|RODZ_ECOLI Cytoskeleton protein RodZ OS=Escherichia coli (strain K12) OX=83333 GN=rodZ PE=1 SV=2	0.38521
sp|P23894|HTPX_ECOLI Protease HtpX OS=Escherichia coli (strain K12) OX=83333 GN=htpX PE=1 SV=1	0.385118
sp|P29217|YCEH_ECOLI UPF0502 protein YceH OS=Escherichia coli (strain K12) OX=83333 GN=yceH PE=1 SV=3	0.384779
sp|P0ADV1|LPTA_ECOLI Lipopolysaccharide export system protein LptA OS=Escherichia coli (strain K12) OX=83333 GN=lptA PE=1 SV=1	0.383673
sp|P76535|MURQ_ECOLI N-acetylmuramic acid 6-phosphate etherase OS=Escherichia coli (strain K12) OX=83333 GN=murQ PE=1 SV=1	0.383553
sp|P0AC59|GLRX2_ECOLI Glutaredoxin 2 OS=Escherichia coli (strain K12) OX=83333 GN=grxB PE=1 SV=1	0.382745
sp|P28248|DCD_ECOLI dCTP deaminase OS=Escherichia coli (strain K12) OX=83333 GN=dcd PE=1 SV=1	0.382711
sp|P0AEZ9|MOAB_ECOLI Molybdenum cofactor biosynthesis protein B OS=Escherichia coli (strain K12) OX=83333 GN=moaB PE=1 SV=2	0.381207
sp|P0AG16|PUR1_ECOLI Amidophosphoribosyltransferase OS=Escherichia coli (strain K12) OX=83333 GN=purF PE=1 SV=2	0.38079
sp|P0A7J0|RIBB_ECOLI 3,4-dihydroxy-2-butanone 4-phosphate synthase OS=Escherichia coli (strain K12) OX=83333 GN=ribB PE=1 SV=1	0.378212
sp|P0ADB7|ECNB_ECOLI Entericidin B OS=Escherichia coli (strain K12) OX=83333 GN=ecnB PE=3 SV=1	0.377922
sp|P77737|OPPF_ECOLI Oligopeptide transport ATP-binding protein OppF OS=Escherichia coli (strain K12) OX=83333 GN=oppF PE=3 SV=1	0.377023
sp|P0A6K1|DAPF_ECOLI Diaminopimelate epimerase OS=Escherichia coli (strain K12) OX=83333 GN=dapF PE=1 SV=1	0.376366
sp|P31142|THTM_ECOLI 3-mercaptopyruvate sulfurtransferase OS=Escherichia coli (strain K12) OX=83333 GN=sseA PE=1 SV=3	0.37508
sp|P05852|TSAD_ECOLI tRNA N6-adenosine threonylcarbamoyltransferase OS=Escherichia coli (strain K12) OX=83333 GN=tsaD PE=1 SV=2	0.37466
sp|P0CB39|EPTC_ECOLI Phosphoethanolamine transferase EptC OS=Escherichia coli (strain K12) OX=83333 GN=eptC PE=1 SV=1	0.374605
sp|P0ADX9|RSMD_ECOLI Ribosomal RNA small subunit methyltransferase D OS=Escherichia coli (strain K12) OX=83333 GN=rsmD PE=1 SV=1	0.371974
sp|P06610|BTUE_ECOLI Thioredoxin/glutathione peroxidase BtuE OS=Escherichia coli (strain K12) OX=83333 GN=btuE PE=1 SV=1	0.370709
sp|P76562|TMCA_ECOLI tRNA(Met) cytidine acetyltransferase TmcA OS=Escherichia coli (strain K12) OX=83333 GN=tmcA PE=1 SV=1	0.370398
sp|P0ADG7|IMDH_ECOLI Inosine-5-monophosphate dehydrogenase OS=Escherichia coli (strain K12) OX=83333 GN=guaB PE=1 SV=1	0.368782
sp|P0AB71|ALF_ECOLI Fructose-bisphosphate aldolase class 2 OS=Escherichia coli (strain K12) OX=83333 GN=fbaA PE=1 SV=2	0.36806
sp|P36667|WBBL_ECOLI Rhamnosyltransferase WbbL OS=Escherichia coli (strain K12) OX=83333 GN=wbbL PE=1 SV=1	0.367878
sp|P00954|SYW_ECOLI Tryptophan--tRNA ligase OS=Escherichia coli (strain K12) OX=83333 GN=trpS PE=1 SV=3	0.366243
sp|P03018|UVRD_ECOLI DNA helicase II OS=Escherichia coli (strain K12) OX=83333 GN=uvrD PE=1 SV=1	0.365344
sp|P39356|YJHU_ECOLI Uncharacterized transcriptional regulator YjhU OS=Escherichia coli (strain K12) OX=83333 GN=yjhU PE=3 SV=2	0.365098
sp|P21889|SYD_ECOLI Aspartate--tRNA ligase OS=Escherichia coli (strain K12) OX=83333 GN=aspS PE=1 SV=1	0.36507
sp|P14900|MURD_ECOLI UDP-N-acetylmuramoylalanine--D-glutamate ligase OS=Escherichia coli (strain K12) OX=83333 GN=murD PE=1 SV=3	0.364989
sp|P0A894|RAPZ_ECOLI RNase adapter protein RapZ OS=Escherichia coli (strain K12) OX=83333 GN=rapZ PE=1 SV=1	0.363915
sp|P0A9U3|YBIT_ECOLI Probable ATP-binding protein YbiT OS=Escherichia coli (strain K12) OX=83333 GN=ybiT PE=1 SV=1	0.363894
sp|P24215|UXUA_ECOLI Mannonate dehydratase OS=Escherichia coli (strain K12) OX=83333 GN=uxuA PE=1 SV=2	0.362476
sp|P0ACE0|MBHM_ECOLI Hydrogenase-2 large chain OS=Escherichia coli (strain K12) OX=83333 GN=hybC PE=1 SV=2	0.362278
sp|Q06065|ATOC_ECOLI Regulatory protein AtoC OS=Escherichia coli (strain K12) OX=83333 GN=atoC PE=1 SV=2	0.362207
sp|P05041|PABB_ECOLI Aminodeoxychorismate synthase component 1 OS=Escherichia coli (strain K12) OX=83333 GN=pabB PE=1 SV=1	0.362035
sp|P0AFW4|RNK_ECOLI Regulator of nucleoside diphosphate kinase OS=Escherichia coli (strain K12) OX=83333 GN=rnk PE=1 SV=1	0.360088
sp|P37326|INTS_ECOLI Prophage integrase IntS OS=Escherichia coli (strain K12) OX=83333 GN=intS PE=1 SV=1	0.359476
sp|P0ABV2|EXBD_ECOLI Biopolymer transport protein ExbD OS=Escherichia coli (strain K12) OX=83333 GN=exbD PE=1 SV=1	0.358197
sp|P76346|MTFA_ECOLI Protein MtfA OS=Escherichia coli (strain K12) OX=83333 GN=mtfA PE=1 SV=2	0.357859
sp|P0AFD6|NUOI_ECOLI NADH-quinone oxidoreductase subunit I OS=Escherichia coli (strain K12) OX=83333 GN=nuoI PE=1 SV=1	0.357856
sp|P0AGI8|TRKA_ECOLI Trk system potassium uptake protein TrkA OS=Escherichia coli (strain K12) OX=83333 GN=trkA PE=1 SV=1	0.357758
sp|P76268|KDGR_ECOLI Transcriptional regulator KdgR OS=Escherichia coli (strain K12) OX=83333 GN=kdgR PE=1 SV=1	0.35727
sp|P39286|RSGA_ECOLI Small ribosomal subunit biogenesis GTPase RsgA OS=Escherichia coli (strain K12) OX=83333 GN=rsgA PE=1 SV=2	0.356773
sp|P0ADP2|YIGI_ECOLI Uncharacterized protein YigI OS=Escherichia coli (strain K12) OX=83333 GN=yigI PE=4 SV=1	0.356602
sp|P07118|SYV_ECOLI Valine--tRNA ligase OS=Escherichia coli (strain K12) OX=83333 GN=valS PE=1 SV=2	0.355111
sp|P52108|RSTA_ECOLI Transcriptional regulatory protein RstA OS=Escherichia coli (strain K12) OX=83333 GN=rstA PE=1 SV=2	0.353083
sp|P33643|RLUD_ECOLI Ribosomal large subunit pseudouridine synthase D OS=Escherichia coli (strain K12) OX=83333 GN=rluD PE=1 SV=4	0.352796
sp|P76116|YNCE_ECOLI Uncharacterized protein YncE OS=Escherichia coli (strain K12) OX=83333 GN=yncE PE=1 SV=1	0.352546
sp|P39172|ZNUA_ECOLI High-affinity zinc uptake system protein ZnuA OS=Escherichia coli (strain K12) OX=83333 GN=znuA PE=1 SV=4	0.352389
sp|P07862|DDLB_ECOLI D-alanine--D-alanine ligase B OS=Escherichia coli (strain K12) OX=83333 GN=ddlB PE=1 SV=3	0.352132
sp|P67826|CUTC_ECOLI Copper homeostasis protein CutC OS=Escherichia coli (strain K12) OX=83333 GN=cutC PE=3 SV=1	0.351045
sp|P0ABU9|TOLQ_ECOLI Tol-Pal system protein TolQ OS=Escherichia coli (strain K12) OX=83333 GN=tolQ PE=1 SV=1	0.350794
sp|P77689|SUFD_ECOLI FeS cluster assembly protein SufD OS=Escherichia coli (strain K12) OX=83333 GN=sufD PE=1 SV=1	0.35066
sp|P0AC86|PHSG_ECOLI Glycogen phosphorylase OS=Escherichia coli (strain K12) OX=83333 GN=glgP PE=3 SV=1	0.350601
sp|P04825|AMPN_ECOLI Aminopeptidase N OS=Escherichia coli (strain K12) OX=83333 GN=pepN PE=1 SV=2	0.349504
sp|P15723|DGTP_ECOLI Deoxyguanosinetriphosphate triphosphohydrolase OS=Escherichia coli (strain K12) OX=83333 GN=dgt PE=1 SV=4	0.349313
sp|P0AB89|PUR8_ECOLI Adenylosuccinate lyase OS=Escherichia coli (strain K12) OX=83333 GN=purB PE=1 SV=1	0.348444
sp|P75874|YCCU_ECOLI Uncharacterized protein YccU OS=Escherichia coli (strain K12) OX=83333 GN=yccU PE=1 SV=2	0.348376
sp|P0A9J0|RNG_ECOLI Ribonuclease G OS=Escherichia coli (strain K12) OX=83333 GN=rng PE=1 SV=2	0.347847
sp|P22939|ISPA_ECOLI Farnesyl diphosphate synthase OS=Escherichia coli (strain K12) OX=83333 GN=ispA PE=1 SV=1	0.347266
sp|P0AEW9|K1PF_ECOLI 1-phosphofructokinase OS=Escherichia coli (strain K12) OX=83333 GN=fruK PE=3 SV=1	0.347121
sp|P37749|WBBI_ECOLI Beta-1,6-galactofuranosyltransferase WbbI OS=Escherichia coli (strain K12) OX=83333 GN=wbbI PE=1 SV=1	0.346735
sp|P0A948|RIMJ_ECOLI [Ribosomal protein S5]-alanine N-acetyltransferase OS=Escherichia coli (strain K12) OX=83333 GN=rimJ PE=1 SV=1	0.346397
sp|P0ADE6|KBP_ECOLI Potassium binding protein Kbp OS=Escherichia coli (strain K12) OX=83333 GN=kbp PE=1 SV=2	0.346129
sp|P27838|CYAY_ECOLI Iron-sulfur cluster assembly protein CyaY OS=Escherichia coli (strain K12) OX=83333 GN=cyaY PE=1 SV=1	0.345256
sp|P21829|YBHA_ECOLI Pyridoxal phosphate phosphatase YbhA OS=Escherichia coli (strain K12) OX=83333 GN=ybhA PE=1 SV=3	0.345235
sp|P27298|OPDA_ECOLI Oligopeptidase A OS=Escherichia coli (strain K12) OX=83333 GN=prlC PE=3 SV=3	0.34442
sp|P0AB80|ILVE_ECOLI Branched-chain-amino-acid aminotransferase OS=Escherichia coli (strain K12) OX=83333 GN=ilvE PE=1 SV=2	0.344312
sp|P25553|ALDA_ECOLI Lactaldehyde dehydrogenase OS=Escherichia coli (strain K12) OX=83333 GN=aldA PE=1 SV=2	0.343102
sp|P62623|ISPH_ECOLI 4-hydroxy-3-methylbut-2-enyl diphosphate reductase OS=Escherichia coli (strain K12) OX=83333 GN=ispH PE=1 SV=1	0.342855
sp|P0ACM9|YIHL_ECOLI Uncharacterized HTH-type transcriptional regulator YihL OS=Escherichia coli (strain K12) OX=83333 GN=yihL PE=4 SV=1	0.342781
sp|P0ABH0|FTSA_ECOLI Cell division protein FtsA OS=Escherichia coli (strain K12) OX=83333 GN=ftsA PE=1 SV=1	0.342663
sp|P60293|MUKF_ECOLI Chromosome partition protein MukF OS=Escherichia coli (strain K12) OX=83333 GN=mukF PE=1 SV=1	0.341466
sp|P37751|WBBK_ECOLI Putative glycosyltransferase WbbK OS=Escherichia coli (strain K12) OX=83333 GN=wbbK PE=4 SV=1	0.341319
sp|P23830|PSS_ECOLI CDP-diacylglycerol--serine O-phosphatidyltransferase OS=Escherichia coli (strain K12) OX=83333 GN=pssA PE=1 SV=2	0.341147
sp|P15005|MCRB_ECOLI 5-methylcytosine-specific restriction enzyme B OS=Escherichia coli (strain K12) OX=83333 GN=mcrB PE=1 SV=3;tr|A0A7H2C770|A0A7H2C770_ECOLI McrBS OS=Escherichia coli (strain K12) OX=83333 GN=mcrB PE=4 SV=1	0.338021
sp|P33195|GCSP_ECOLI Glycine dehydrogenase (decarboxylating) OS=Escherichia coli (strain K12) OX=83333 GN=gcvP PE=1 SV=3	0.337424
sp|P32099|LPLA_ECOLI Lipoate-protein ligase A OS=Escherichia coli (strain K12) OX=83333 GN=lplA PE=1 SV=3	0.335209
sp|P0A9C9|GLPX_ECOLI Fructose-1,6-bisphosphatase 1 class 2 OS=Escherichia coli (strain K12) OX=83333 GN=glpX PE=1 SV=1	0.334682
sp|P0A9J8|CMPDT_ECOLI Bifunctional chorismate mutase/prephenate dehydratase OS=Escherichia coli (strain K12) OX=83333 GN=pheA PE=1 SV=1	0.332716
sp|P06149|DLD_ECOLI Quinone-dependent D-lactate dehydrogenase OS=Escherichia coli (strain K12) OX=83333 GN=dld PE=1 SV=3	0.332666
sp|Q46856|YQHD_ECOLI Alcohol dehydrogenase YqhD OS=Escherichia coli (strain K12) OX=83333 GN=yqhD PE=1 SV=1	0.332122
sp|P27248|GCST_ECOLI Aminomethyltransferase OS=Escherichia coli (strain K12) OX=83333 GN=gcvT PE=1 SV=3	0.332067
sp|P0AG24|SPOT_ECOLI Bifunctional (p)ppGpp synthase/hydrolase SpoT OS=Escherichia coli (strain K12) OX=83333 GN=spoT PE=1 SV=1	0.330469
sp|P67095|YFCE_ECOLI Phosphodiesterase YfcE OS=Escherichia coli (strain K12) OX=83333 GN=yfcE PE=1 SV=1	0.329122
sp|P0ACL9|PDHR_ECOLI Pyruvate dehydrogenase complex repressor OS=Escherichia coli (strain K12) OX=83333 GN=pdhR PE=1 SV=1	0.329023
sp|P36771|LRHA_ECOLI Probable HTH-type transcriptional regulator LrhA OS=Escherichia coli (strain K12) OX=83333 GN=lrhA PE=3 SV=2	0.328929
sp|P37745|RMLC_ECOLI dTDP-4-dehydrorhamnose 3,5-epimerase OS=Escherichia coli (strain K12) OX=83333 GN=rfbC PE=1 SV=1	0.328103
sp|P0AFJ5|PHOB_ECOLI Phosphate regulon transcriptional regulatory protein PhoB OS=Escherichia coli (strain K12) OX=83333 GN=phoB PE=1 SV=1	0.327816
sp|P0A7F6|SPED_ECOLI S-adenosylmethionine decarboxylase proenzyme OS=Escherichia coli (strain K12) OX=83333 GN=speD PE=1 SV=1	0.327745
sp|P27431|ROXA_ECOLI 50S ribosomal protein L16 3-hydroxylase OS=Escherichia coli (strain K12) OX=83333 GN=roxA PE=1 SV=2	0.325325
sp|P0A9V1|LPTB_ECOLI Lipopolysaccharide export system ATP-binding protein LptB OS=Escherichia coli (strain K12) OX=83333 GN=lptB PE=1 SV=2	0.32491
sp|P0AD10|YECJ_ECOLI Uncharacterized protein YecJ OS=Escherichia coli (strain K12) OX=83333 GN=yecJ PE=4 SV=1	0.324605
sp|P36929|RSMB_ECOLI Ribosomal RNA small subunit methyltransferase B OS=Escherichia coli (strain K12) OX=83333 GN=rsmB PE=1 SV=2	0.32434
sp|P0AD59|IVY_ECOLI Inhibitor of vertebrate lysozyme OS=Escherichia coli (strain K12) OX=83333 GN=ivy PE=1 SV=1	0.323807
sp|P0ACB7|HEMY_ECOLI Protein HemY OS=Escherichia coli (strain K12) OX=83333 GN=hemY PE=1 SV=1	0.32247
sp|P0A799|PGK_ECOLI Phosphoglycerate kinase OS=Escherichia coli (strain K12) OX=83333 GN=pgk PE=1 SV=2	0.321153
sp|P08997|MASY_ECOLI Malate synthase A OS=Escherichia coli (strain K12) OX=83333 GN=aceB PE=1 SV=1	0.321103
sp|P39199|PRMB_ECOLI 50S ribosomal protein L3 glutamine methyltransferase OS=Escherichia coli (strain K12) OX=83333 GN=prmB PE=1 SV=3	0.320595
sp|P0A9H5|BTUR_ECOLI Corrinoid adenosyltransferase OS=Escherichia coli (strain K12) OX=83333 GN=btuR PE=3 SV=1	0.320294
sp|P0AEC3|ARCB_ECOLI Aerobic respiration control sensor protein ArcB OS=Escherichia coli (strain K12) OX=83333 GN=arcB PE=1 SV=1	0.316466
sp|P15042|DNLJ_ECOLI DNA ligase OS=Escherichia coli (strain K12) OX=83333 GN=ligA PE=1 SV=2	0.314994
sp|P29745|PEPT_ECOLI Peptidase T OS=Escherichia coli (strain K12) OX=83333 GN=pepT PE=1 SV=2	0.314086
sp|P0AAT4|YBDG_ECOLI Miniconductance mechanosensitive channel YbdG OS=Escherichia coli (strain K12) OX=83333 GN=ybdG PE=1 SV=1	0.313756
sp|P27833|WECE_ECOLI dTDP-4-amino-4,6-dideoxygalactose transaminase OS=Escherichia coli (strain K12) OX=83333 GN=wecE PE=1 SV=2	0.313288
sp|P0AED0|USPA_ECOLI Universal stress protein A OS=Escherichia coli (strain K12) OX=83333 GN=uspA PE=1 SV=2	0.31188
sp|P67087|RSMI_ECOLI Ribosomal RNA small subunit methyltransferase I OS=Escherichia coli (strain K12) OX=83333 GN=rsmI PE=1 SV=1	0.310533
sp|P0AEE1|DCRB_ECOLI Protein DcrB OS=Escherichia coli (strain K12) OX=83333 GN=dcrB PE=3 SV=1	0.310196
sp|P21893|RECJ_ECOLI Single-stranded-DNA-specific exonuclease RecJ OS=Escherichia coli (strain K12) OX=83333 GN=recJ PE=1 SV=2	0.30959
sp|P28861|FENR_ECOLI Flavodoxin/ferredoxin--NADP reductase OS=Escherichia coli (strain K12) OX=83333 GN=fpr PE=1 SV=4	0.309361
sp|P0A6F1|CARA_ECOLI Carbamoyl-phosphate synthase small chain OS=Escherichia coli (strain K12) OX=83333 GN=carA PE=1 SV=1	0.308178
sp|P02930|TOLC_ECOLI Outer membrane protein TolC OS=Escherichia coli (strain K12) OX=83333 GN=tolC PE=1 SV=3	0.307036
sp|P39401|OPGB_ECOLI Phosphoglycerol transferase I OS=Escherichia coli (strain K12) OX=83333 GN=mdoB PE=3 SV=2	0.303255
sp|P22259|PCKA_ECOLI Phosphoenolpyruvate carboxykinase (ATP) OS=Escherichia coli (strain K12) OX=83333 GN=pckA PE=1 SV=2	0.30289
sp|P0ADW3|YHCB_ECOLI Inner membrane protein YhcB OS=Escherichia coli (strain K12) OX=83333 GN=yhcB PE=1 SV=2	0.302728
sp|P0A988|DPO3B_ECOLI Beta sliding clamp OS=Escherichia coli (strain K12) OX=83333 GN=dnaN PE=1 SV=1	0.301582
sp|P32177|FDHD_ECOLI Sulfur carrier protein FdhD OS=Escherichia coli (strain K12) OX=83333 GN=fdhD PE=1 SV=1	0.299727
sp|P0A6W9|GSH1_ECOLI Glutamate--cysteine ligase OS=Escherichia coli (strain K12) OX=83333 GN=gshA PE=1 SV=1	0.299579
sp|P11875|SYR_ECOLI Arginine--tRNA ligase OS=Escherichia coli (strain K12) OX=83333 GN=argS PE=1 SV=1	0.299249
sp|P0A9G8|MODE_ECOLI DNA-binding transcriptional dual regulator ModE OS=Escherichia coli (strain K12) OX=83333 GN=modE PE=1 SV=1	0.299095
sp|P0ADA5|YAJG_ECOLI Uncharacterized lipoprotein YajG OS=Escherichia coli (strain K12) OX=83333 GN=yajG PE=3 SV=1	0.296617
sp|P0A720|KTHY_ECOLI Thymidylate kinase OS=Escherichia coli (strain K12) OX=83333 GN=tmk PE=1 SV=1	0.292969
sp|P33570|TKT2_ECOLI Transketolase 2 OS=Escherichia coli (strain K12) OX=83333 GN=tktB PE=1 SV=1	0.292669
sp|P37692|RFAF_ECOLI ADP-heptose--LPS heptosyltransferase 2 OS=Escherichia coli (strain K12) OX=83333 GN=rfaF PE=1 SV=1	0.291622
sp|P0AG20|RELA_ECOLI GTP pyrophosphokinase OS=Escherichia coli (strain K12) OX=83333 GN=relA PE=1 SV=1	0.291135
sp|P15034|AMPP_ECOLI Xaa-Pro aminopeptidase OS=Escherichia coli (strain K12) OX=83333 GN=pepP PE=1 SV=2	0.290916
sp|P37647|KDGK_ECOLI 2-dehydro-3-deoxygluconokinase OS=Escherichia coli (strain K12) OX=83333 GN=kdgK PE=1 SV=1	0.288872
sp|P0AD68|FTSI_ECOLI Peptidoglycan D,D-transpeptidase FtsI OS=Escherichia coli (strain K12) OX=83333 GN=ftsI PE=1 SV=1	0.28763
sp|P0A6D0|ARGR_ECOLI Arginine repressor OS=Escherichia coli (strain K12) OX=83333 GN=argR PE=1 SV=1	0.287549
sp|P0A7I7|RIBA_ECOLI GTP cyclohydrolase-2 OS=Escherichia coli (strain K12) OX=83333 GN=ribA PE=1 SV=1	0.28676
sp|P0ABS5|DNAG_ECOLI DNA primase OS=Escherichia coli (strain K12) OX=83333 GN=dnaG PE=1 SV=1	0.286495
sp|P08373|MURB_ECOLI UDP-N-acetylenolpyruvoylglucosamine reductase OS=Escherichia coli (strain K12) OX=83333 GN=murB PE=1 SV=1	0.281871
sp|P25746|HFLD_ECOLI High frequency lysogenization protein HflD OS=Escherichia coli (strain K12) OX=83333 GN=hflD PE=1 SV=1	0.281584
sp|P05719|T1SK_ECOLI Type-1 restriction enzyme EcoKI specificity protein OS=Escherichia coli (strain K12) OX=83333 GN=hsdS PE=1 SV=1	0.281082
sp|P0A6U8|GLGA_ECOLI Glycogen synthase OS=Escherichia coli (strain K12) OX=83333 GN=glgA PE=1 SV=1	0.280716
sp|P0AFF2|NUPC_ECOLI Nucleoside permease NupC OS=Escherichia coli (strain K12) OX=83333 GN=nupC PE=1 SV=1	0.280139
sp|P0A887|UBIE_ECOLI Ubiquinone/menaquinone biosynthesis C-methyltransferase UbiE OS=Escherichia coli (strain K12) OX=83333 GN=ubiE PE=1 SV=1	0.27798
sp|P0A715|KDSA_ECOLI 2-dehydro-3-deoxyphosphooctonate aldolase OS=Escherichia coli (strain K12) OX=83333 GN=kdsA PE=1 SV=1	0.275461
sp|P23917|MAK_ECOLI Fructokinase OS=Escherichia coli (strain K12) OX=83333 GN=mak PE=1 SV=2	0.273932
sp|P0ACB0|DNAB_ECOLI Replicative DNA helicase OS=Escherichia coli (strain K12) OX=83333 GN=dnaB PE=1 SV=1	0.273759
sp|P77552|YDHQ_ECOLI Uncharacterized protein YdhQ OS=Escherichia coli (strain K12) OX=83333 GN=ydhQ PE=4 SV=1	0.273642
sp|P29680|DCUP_ECOLI Uroporphyrinogen decarboxylase OS=Escherichia coli (strain K12) OX=83333 GN=hemE PE=3 SV=3	0.273155
sp|P00509|AAT_ECOLI Aspartate aminotransferase OS=Escherichia coli (strain K12) OX=83333 GN=aspC PE=1 SV=1	0.272509
sp|P00363|FRDA_ECOLI Fumarate reductase flavoprotein subunit OS=Escherichia coli (strain K12) OX=83333 GN=frdA PE=1 SV=3	0.271999
sp|P02931|OMPF_ECOLI Outer membrane porin F OS=Escherichia coli (strain K12) OX=83333 GN=ompF PE=1 SV=1	0.270252
sp|P15038|HELD_ECOLI DNA helicase IV OS=Escherichia coli (strain K12) OX=83333 GN=helD PE=1 SV=2	0.269858
sp|P0AE88|CPXR_ECOLI Transcriptional regulatory protein CpxR OS=Escherichia coli (strain K12) OX=83333 GN=cpxR PE=1 SV=1	0.269603
sp|P31060|MODF_ECOLI ABC transporter ATP-binding protein ModF OS=Escherichia coli (strain K12) OX=83333 GN=modF PE=2 SV=2	0.269396
sp|P37051|PURU_ECOLI Formyltetrahydrofolate deformylase OS=Escherichia coli (strain K12) OX=83333 GN=purU PE=1 SV=1	0.269
sp|P0ADK0|YIAF_ECOLI Uncharacterized protein YiaF OS=Escherichia coli (strain K12) OX=83333 GN=yiaF PE=4 SV=2	0.268921
sp|P0A8I3|YAAA_ECOLI Peroxide stress resistance protein YaaA OS=Escherichia coli (strain K12) OX=83333 GN=yaaA PE=1 SV=1	0.268535
sp|P76256|TSAB_ECOLI tRNA threonylcarbamoyladenosine biosynthesis protein TsaB OS=Escherichia coli (strain K12) OX=83333 GN=tsaB PE=1 SV=1	0.268344
sp|P0A840|SURE_ECOLI 5/3-nucleotidase SurE OS=Escherichia coli (strain K12) OX=83333 GN=surE PE=1 SV=1	0.268133
sp|P30859|ARTI_ECOLI Putative ABC transporter arginine-binding protein 2 OS=Escherichia coli (strain K12) OX=83333 GN=artI PE=1 SV=3	0.267849
sp|P0AAT9|YBEL_ECOLI Uncharacterized protein YbeL OS=Escherichia coli (strain K12) OX=83333 GN=ybeL PE=4 SV=1	0.267684
sp|P31802|NARP_ECOLI Nitrate/nitrite response regulator protein NarP OS=Escherichia coli (strain K12) OX=83333 GN=narP PE=3 SV=1	0.266412
sp|P0A9M5|XGPT_ECOLI Xanthine-guanine phosphoribosyltransferase OS=Escherichia coli (strain K12) OX=83333 GN=gpt PE=1 SV=1	0.266136
sp|P18133|PNCB_ECOLI Nicotinate phosphoribosyltransferase OS=Escherichia coli (strain K12) OX=83333 GN=pncB PE=1 SV=3	0.264515
sp|P10378|ENTE_ECOLI Enterobactin synthase component E OS=Escherichia coli (strain K12) OX=83333 GN=entE PE=1 SV=3	0.261204
sp|P28903|NRDD_ECOLI Anaerobic ribonucleoside-triphosphate reductase OS=Escherichia coli (strain K12) OX=83333 GN=nrdD PE=1 SV=2	0.260949
sp|P11557|DAMX_ECOLI Cell division protein DamX OS=Escherichia coli (strain K12) OX=83333 GN=damX PE=1 SV=2	0.260053
sp|P0A8N7|EPMA_ECOLI Elongation factor P--(R)-beta-lysine ligase OS=Escherichia coli (strain K12) OX=83333 GN=epmA PE=1 SV=1	0.259741
sp|P0A867|TALA_ECOLI Transaldolase A OS=Escherichia coli (strain K12) OX=83333 GN=talA PE=3 SV=1	0.258193
sp|P09155|RND_ECOLI Ribonuclease D OS=Escherichia coli (strain K12) OX=83333 GN=rnd PE=1 SV=1	0.2574
sp|P0AEQ3|GLNH_ECOLI Glutamine-binding periplasmic protein OS=Escherichia coli (strain K12) OX=83333 GN=glnH PE=1 SV=1	0.257078
sp|P0C0V0|DEGP_ECOLI Periplasmic serine endoprotease DegP OS=Escherichia coli (strain K12) OX=83333 GN=degP PE=1 SV=1	0.256915
sp|P0A7C2|LEXA_ECOLI LexA repressor OS=Escherichia coli (strain K12) OX=83333 GN=lexA PE=1 SV=1	0.254275
sp|P0AG90|SECD_ECOLI Protein translocase subunit SecD OS=Escherichia coli (strain K12) OX=83333 GN=secD PE=1 SV=1	0.252683
sp|P20966|PTFBC_ECOLI PTS system fructose-specific EIIBBC component OS=Escherichia coli (strain K12) OX=83333 GN=fruA PE=1 SV=1	0.249983
sp|P0AES0|GSP_ECOLI Bifunctional glutathionylspermidine synthetase/amidase OS=Escherichia coli (strain K12) OX=83333 GN=gss PE=1 SV=1	0.249739
sp|P0A9F3|CYSB_ECOLI HTH-type transcriptional regulator CysB OS=Escherichia coli (strain K12) OX=83333 GN=cysB PE=3 SV=1	0.24973
sp|P76558|MAO2_ECOLI NADP-dependent malic enzyme OS=Escherichia coli (strain K12) OX=83333 GN=maeB PE=1 SV=1	0.249434
sp|P52647|NIFJ_ECOLI Probable pyruvate-flavodoxin oxidoreductase OS=Escherichia coli (strain K12) OX=83333 GN=ydbK PE=3 SV=2	0.248676
sp|P22523|MUKB_ECOLI Chromosome partition protein MukB OS=Escherichia coli (strain K12) OX=83333 GN=mukB PE=1 SV=2	0.248296
sp|P0A9W0|ULAR_ECOLI HTH-type transcriptional regulator UlaR OS=Escherichia coli (strain K12) OX=83333 GN=ulaR PE=1 SV=1	0.247127
sp|P21179|CATE_ECOLI Catalase HPII OS=Escherichia coli (strain K12) OX=83333 GN=katE PE=1 SV=1	0.245727
sp|P76576|YFGM_ECOLI Ancillary SecYEG translocon subunit OS=Escherichia coli (strain K12) OX=83333 GN=yfgM PE=1 SV=1	0.242741
sp|P77570|ANMK_ECOLI Anhydro-N-acetylmuramic acid kinase OS=Escherichia coli (strain K12) OX=83333 GN=anmK PE=1 SV=1	0.242416
sp|P10346|GLNQ_ECOLI Glutamine transport ATP-binding protein GlnQ OS=Escherichia coli (strain K12) OX=83333 GN=glnQ PE=1 SV=1	0.241527
sp|P0A998|FTNA_ECOLI Bacterial non-heme ferritin OS=Escherichia coli (strain K12) OX=83333 GN=ftnA PE=1 SV=1	0.240115
sp|P33916|YEJF_ECOLI Uncharacterized ABC transporter ATP-binding protein YejF OS=Escherichia coli (strain K12) OX=83333 GN=yejF PE=1 SV=1	0.239977
sp|P23003|TRMA_ECOLI tRNA/tmRNA (uracil-C(5))-methyltransferase OS=Escherichia coli (strain K12) OX=83333 GN=trmA PE=1 SV=1	0.238434
sp|P75849|GLO22_ECOLI Hydroxyacylglutathione hydrolase GloC OS=Escherichia coli (strain K12) OX=83333 GN=gloC PE=1 SV=1	0.23828
sp|P09158|SPEE_ECOLI Polyamine aminopropyltransferase OS=Escherichia coli (strain K12) OX=83333 GN=speE PE=1 SV=2	0.236334
sp|P60651|SPEB_ECOLI Agmatinase OS=Escherichia coli (strain K12) OX=83333 GN=speB PE=1 SV=1	0.235961
sp|P09546|PUTA_ECOLI Bifunctional protein PutA OS=Escherichia coli (strain K12) OX=83333 GN=putA PE=1 SV=3	0.235664
sp|P0A8F8|UVRB_ECOLI UvrABC system protein B OS=Escherichia coli (strain K12) OX=83333 GN=uvrB PE=1 SV=2	0.235268
sp|P0AB24|EFEO_ECOLI Iron uptake system component EfeO OS=Escherichia coli (strain K12) OX=83333 GN=efeO PE=1 SV=1	0.234676
sp|P37685|ALDB_ECOLI Aldehyde dehydrogenase B OS=Escherichia coli (strain K12) OX=83333 GN=aldB PE=1 SV=2	0.234275
sp|P75949|NAGZ_ECOLI Beta-hexosaminidase OS=Escherichia coli (strain K12) OX=83333 GN=nagZ PE=1 SV=1	0.233553
sp|P64559|SDHE_ECOLI FAD assembly factor SdhE OS=Escherichia coli (strain K12) OX=83333 GN=sdhE PE=1 SV=1	0.232045
sp|P25519|HFLX_ECOLI GTPase HflX OS=Escherichia coli (strain K12) OX=83333 GN=hflX PE=1 SV=3	0.231072
sp|P21165|PEPQ_ECOLI Xaa-Pro dipeptidase OS=Escherichia coli (strain K12) OX=83333 GN=pepQ PE=1 SV=2	0.23024
sp|P15977|MALQ_ECOLI 4-alpha-glucanotransferase OS=Escherichia coli (strain K12) OX=83333 GN=malQ PE=1 SV=2	0.229138
sp|P76027|OPPD_ECOLI Oligopeptide transport ATP-binding protein OppD OS=Escherichia coli (strain K12) OX=83333 GN=oppD PE=1 SV=2	0.228617
sp|P13001|BIOH_ECOLI Pimeloyl-[acyl-carrier protein] methyl ester esterase OS=Escherichia coli (strain K12) OX=83333 GN=bioH PE=1 SV=1	0.227692
sp|P32131|HEMN_ECOLI Oxygen-independent coproporphyrinogen III oxidase OS=Escherichia coli (strain K12) OX=83333 GN=hemN PE=1 SV=4	0.227101
sp|P10443|DPO3A_ECOLI DNA polymerase III subunit alpha OS=Escherichia coli (strain K12) OX=83333 GN=dnaE PE=1 SV=1	0.225897
sp|P39838|RCSD_ECOLI Phosphotransferase RcsD OS=Escherichia coli (strain K12) OX=83333 GN=rcsD PE=1 SV=3	0.225013
sp|P64624|YHEO_ECOLI Uncharacterized protein YheO OS=Escherichia coli (strain K12) OX=83333 GN=yheO PE=4 SV=1	0.224854
sp|P33232|LLDD_ECOLI L-lactate dehydrogenase OS=Escherichia coli (strain K12) OX=83333 GN=lldD PE=1 SV=1	0.224016
sp|P0ADT5|YGIC_ECOLI Putative acid--amine ligase YgiC OS=Escherichia coli (strain K12) OX=83333 GN=ygiC PE=1 SV=1	0.223742
sp|P0AA47|PLAP_ECOLI Low-affinity putrescine importer PlaP OS=Escherichia coli (strain K12) OX=83333 GN=plaP PE=1 SV=1	0.223589
sp|P0AEG6|DSBC_ECOLI Thiol:disulfide interchange protein DsbC OS=Escherichia coli (strain K12) OX=83333 GN=dsbC PE=1 SV=1	0.223304
sp|P0ADU5|YGIW_ECOLI Protein YgiW OS=Escherichia coli (strain K12) OX=83333 GN=ygiW PE=1 SV=1	0.222585
sp|P76273|RSMF_ECOLI Ribosomal RNA small subunit methyltransferase F OS=Escherichia coli (strain K12) OX=83333 GN=rsmF PE=1 SV=2	0.221663
sp|P0AB67|PNTB_ECOLI NAD(P) transhydrogenase subunit beta OS=Escherichia coli (strain K12) OX=83333 GN=pntB PE=1 SV=1	0.220013
sp|P04425|GSHB_ECOLI Glutathione synthetase OS=Escherichia coli (strain K12) OX=83333 GN=gshB PE=1 SV=1	0.2184
sp|P0A7D7|PUR7_ECOLI Phosphoribosylaminoimidazole-succinocarboxamide synthase OS=Escherichia coli (strain K12) OX=83333 GN=purC PE=1 SV=1	0.217673
sp|P27278|NADR_ECOLI Trifunctional NAD biosynthesis/regulator protein NadR OS=Escherichia coli (strain K12) OX=83333 GN=nadR PE=1 SV=2	0.215877
sp|P30011|NADC_ECOLI Nicotinate-nucleotide pyrophosphorylase [carboxylating] OS=Escherichia coli (strain K12) OX=83333 GN=nadC PE=3 SV=7	0.215567
sp|P37773|MPL_ECOLI UDP-N-acetylmuramate--L-alanyl-gamma-D-glutamyl-meso-2,6-diaminoheptandioate ligase OS=Escherichia coli (strain K12) OX=83333 GN=mpl PE=1 SV=3	0.214417
sp|P06988|HISX_ECOLI Histidinol dehydrogenase OS=Escherichia coli (strain K12) OX=83333 GN=hisD PE=1 SV=5	0.214229
sp|P0AAB6|GALF_ECOLI UTP--glucose-1-phosphate uridylyltransferase OS=Escherichia coli (strain K12) OX=83333 GN=galF PE=1 SV=1	0.213595
sp|P76014|DHAL_ECOLI PEP-dependent dihydroxyacetone kinase, ADP-binding subunit DhaL OS=Escherichia coli (strain K12) OX=83333 GN=dhaL PE=1 SV=3	0.212006
sp|P0ABA4|ATPD_ECOLI ATP synthase subunit delta OS=Escherichia coli (strain K12) OX=83333 GN=atpH PE=1 SV=1	0.211348
sp|P0A905|SLYB_ECOLI Outer membrane lipoprotein SlyB OS=Escherichia coli (strain K12) OX=83333 GN=slyB PE=2 SV=1	0.2101
sp|P0AEE5|DGAL_ECOLI D-galactose-binding periplasmic protein OS=Escherichia coli (strain K12) OX=83333 GN=mglB PE=1 SV=1	0.210087
sp|P0ABB8|ATMA_ECOLI Magnesium-transporting ATPase, P-type 1 OS=Escherichia coli (strain K12) OX=83333 GN=mgtA PE=1 SV=1	0.20779
sp|P09323|PTW3C_ECOLI PTS system N-acetylglucosamine-specific EIICBA component OS=Escherichia coli (strain K12) OX=83333 GN=nagE PE=1 SV=1	0.206962
sp|P37330|MASZ_ECOLI Malate synthase G OS=Escherichia coli (strain K12) OX=83333 GN=glcB PE=1 SV=3	0.20678
sp|P75780|FIU_ECOLI Catecholate siderophore receptor Fiu OS=Escherichia coli (strain K12) OX=83333 GN=fiu PE=1 SV=1	0.205895
sp|P0AAF6|ARTP_ECOLI Arginine transport ATP-binding protein ArtP OS=Escherichia coli (strain K12) OX=83333 GN=artP PE=1 SV=1	0.205242
sp|P0A9R7|FTSE_ECOLI Cell division ATP-binding protein FtsE OS=Escherichia coli (strain K12) OX=83333 GN=ftsE PE=1 SV=1	0.202958
sp|P46130|YBHC_ECOLI Putative acyl-CoA thioester hydrolase YbhC OS=Escherichia coli (strain K12) OX=83333 GN=ybhC PE=1 SV=2	0.202909
sp|P32134|YIHM_ECOLI Uncharacterized protein YihM OS=Escherichia coli (strain K12) OX=83333 GN=yihM PE=4 SV=1	0.202412
sp|P77348|MPPA_ECOLI Periplasmic murein peptide-binding protein OS=Escherichia coli (strain K12) OX=83333 GN=mppA PE=1 SV=2	0.199882
sp|P75829|YBJX_ECOLI Uncharacterized protein YbjX OS=Escherichia coli (strain K12) OX=83333 GN=ybjX PE=4 SV=1	0.199742
sp|P32662|GPH_ECOLI Phosphoglycolate phosphatase OS=Escherichia coli (strain K12) OX=83333 GN=gph PE=1 SV=1	0.195875
sp|P0A927|TSX_ECOLI Nucleoside-specific channel-forming protein Tsx OS=Escherichia coli (strain K12) OX=83333 GN=tsx PE=1 SV=1	0.195526
sp|P32176|FDOG_ECOLI Formate dehydrogenase-O major subunit OS=Escherichia coli (strain K12) OX=83333 GN=fdoG PE=1 SV=5	0.195413
sp|P36938|PGM_ECOLI Phosphoglucomutase OS=Escherichia coli (strain K12) OX=83333 GN=pgm PE=1 SV=1	0.195233
sp|P0A7E1|PYRD_ECOLI Dihydroorotate dehydrogenase (quinone) OS=Escherichia coli (strain K12) OX=83333 GN=pyrD PE=1 SV=1	0.195039
sp|P45470|YHBO_ECOLI Protein/nucleic acid deglycase 2 OS=Escherichia coli (strain K12) OX=83333 GN=yhbO PE=1 SV=2	0.195009
sp|P0AG00|WZZE_ECOLI ECA polysaccharide chain length modulation protein OS=Escherichia coli (strain K12) OX=83333 GN=wzzE PE=1 SV=2	0.193598
sp|P24232|HMP_ECOLI Flavohemoprotein OS=Escherichia coli (strain K12) OX=83333 GN=hmp PE=1 SV=1	0.192929
sp|P04951|KDSB_ECOLI 3-deoxy-manno-octulosonate cytidylyltransferase OS=Escherichia coli (strain K12) OX=83333 GN=kdsB PE=1 SV=2	0.192742
sp|P07117|PUTP_ECOLI Sodium/proline symporter OS=Escherichia coli (strain K12) OX=83333 GN=putP PE=1 SV=1	0.19225
sp|P09053|AVTA_ECOLI Valine--pyruvate aminotransferase OS=Escherichia coli (strain K12) OX=83333 GN=avtA PE=1 SV=3	0.192018
sp|P0AD05|YECA_ECOLI Uncharacterized protein YecA OS=Escherichia coli (strain K12) OX=83333 GN=yecA PE=4 SV=1	0.190989
sp|P0ADA3|NLPD_ECOLI Murein hydrolase activator NlpD OS=Escherichia coli (strain K12) OX=83333 GN=nlpD PE=1 SV=1	0.190503
sp|P0A8J2|DNAT_ECOLI Primosomal protein 1 OS=Escherichia coli (strain K12) OX=83333 GN=dnaT PE=1 SV=2	0.190076
sp|P69786|PTGCB_ECOLI PTS system glucose-specific EIICB component OS=Escherichia coli (strain K12) OX=83333 GN=ptsG PE=1 SV=1	0.189123
sp|P0AE12|AMN_ECOLI AMP nucleosidase OS=Escherichia coli (strain K12) OX=83333 GN=amn PE=1 SV=1	0.188206
sp|P30863|DKGB_ECOLI 2,5-diketo-D-gluconic acid reductase B OS=Escherichia coli (strain K12) OX=83333 GN=dkgB PE=1 SV=2	0.188203
sp|P26616|MAO1_ECOLI NAD-dependent malic enzyme OS=Escherichia coli (strain K12) OX=83333 GN=maeA PE=1 SV=4	0.186706
sp|P0C0L7|PROP_ECOLI Proline/betaine transporter OS=Escherichia coli (strain K12) OX=83333 GN=proP PE=1 SV=1	0.186224
sp|P52697|6PGL_ECOLI 6-phosphogluconolactonase OS=Escherichia coli (strain K12) OX=83333 GN=pgl PE=1 SV=2	0.186012
sp|P0A6E4|ASSY_ECOLI Argininosuccinate synthase OS=Escherichia coli (strain K12) OX=83333 GN=argG PE=1 SV=2	0.185611
sp|P0AGD1|SODC_ECOLI Superoxide dismutase [Cu-Zn] OS=Escherichia coli (strain K12) OX=83333 GN=sodC PE=1 SV=1	0.18552
sp|P0ADB1|OSME_ECOLI Osmotically-inducible putative lipoprotein OsmE OS=Escherichia coli (strain K12) OX=83333 GN=osmE PE=2 SV=1	0.184257
sp|P0ABU5|ELBB_ECOLI Glyoxalase ElbB OS=Escherichia coli (strain K12) OX=83333 GN=elbB PE=1 SV=1	0.18377
sp|P68187|MALK_ECOLI Maltose/maltodextrin import ATP-binding protein MalK OS=Escherichia coli (strain K12) OX=83333 GN=malK PE=1 SV=1	0.180648
sp|P30871|3PASE_ECOLI Inorganic triphosphatase OS=Escherichia coli (strain K12) OX=83333 GN=ygiF PE=1 SV=1	0.180166
sp|P0AAB4|UBID_ECOLI 3-octaprenyl-4-hydroxybenzoate carboxy-lyase OS=Escherichia coli (strain K12) OX=83333 GN=ubiD PE=1 SV=1	0.179805
sp|P0A812|RUVB_ECOLI Holliday junction ATP-dependent DNA helicase RuvB OS=Escherichia coli (strain K12) OX=83333 GN=ruvB PE=1 SV=1	0.179572
sp|P24230|RECG_ECOLI ATP-dependent DNA helicase RecG OS=Escherichia coli (strain K12) OX=83333 GN=recG PE=1 SV=1	0.179203
sp|P0A9L8|P5CR_ECOLI Pyrroline-5-carboxylate reductase OS=Escherichia coli (strain K12) OX=83333 GN=proC PE=1 SV=1	0.178825
sp|P31554|LPTD_ECOLI LPS-assembly protein LptD OS=Escherichia coli (strain K12) OX=83333 GN=lptD PE=1 SV=2	0.175818
sp|P03817|MIOC_ECOLI Protein MioC OS=Escherichia coli (strain K12) OX=83333 GN=mioC PE=1 SV=4	0.174991
sp|P14176|PROW_ECOLI Glycine betaine/proline betaine transport system permease protein ProW OS=Escherichia coli (strain K12) OX=83333 GN=proW PE=1 SV=1	0.174634
sp|P0AFM2|PROX_ECOLI Glycine betaine/proline betaine-binding periplasmic protein OS=Escherichia coli (strain K12) OX=83333 GN=proX PE=1 SV=1	0.174011
sp|P13029|KATG_ECOLI Catalase-peroxidase OS=Escherichia coli (strain K12) OX=83333 GN=katG PE=1 SV=2	0.173536
sp|P0AAS0|YLAC_ECOLI Inner membrane protein YlaC OS=Escherichia coli (strain K12) OX=83333 GN=ylaC PE=1 SV=2	0.172865
sp|P18843|NADE_ECOLI NH(3)-dependent NAD(+) synthetase OS=Escherichia coli (strain K12) OX=83333 GN=nadE PE=1 SV=2	0.172857
sp|P12281|MOEA_ECOLI Molybdopterin molybdenumtransferase OS=Escherichia coli (strain K12) OX=83333 GN=moeA PE=1 SV=1	0.171749
sp|P0AFL3|PPIA_ECOLI Peptidyl-prolyl cis-trans isomerase A OS=Escherichia coli (strain K12) OX=83333 GN=ppiA PE=1 SV=1	0.171719
sp|P76389|YEGH_ECOLI UPF0053 protein YegH OS=Escherichia coli (strain K12) OX=83333 GN=yegH PE=3 SV=2	0.170589
sp|P0ADN6|YIFL_ECOLI Uncharacterized lipoprotein YifL OS=Escherichia coli (strain K12) OX=83333 GN=yifL PE=3 SV=1	0.169683
sp|P0A858|TPIS_ECOLI Triosephosphate isomerase OS=Escherichia coli (strain K12) OX=83333 GN=tpiA PE=1 SV=1	0.169518
sp|P0AB38|LPOB_ECOLI Penicillin-binding protein activator LpoB OS=Escherichia coli (strain K12) OX=83333 GN=lpoB PE=1 SV=1	0.169233
sp|P0A9Z1|GLNB_ECOLI Nitrogen regulatory protein P-II 1 OS=Escherichia coli (strain K12) OX=83333 GN=glnB PE=1 SV=1	0.167642
sp|P0A877|TRPA_ECOLI Tryptophan synthase alpha chain OS=Escherichia coli (strain K12) OX=83333 GN=trpA PE=1 SV=1	0.167251
sp|P77318|YDEN_ECOLI Uncharacterized sulfatase YdeN OS=Escherichia coli (strain K12) OX=83333 GN=ydeN PE=3 SV=2	0.167207
sp|P36879|YADG_ECOLI Uncharacterized ABC transporter ATP-binding protein YadG OS=Escherichia coli (strain K12) OX=83333 GN=yadG PE=1 SV=1	0.166263
sp|P63883|AMIC_ECOLI N-acetylmuramoyl-L-alanine amidase AmiC OS=Escherichia coli (strain K12) OX=83333 GN=amiC PE=1 SV=1	0.165849
sp|P39173|YEAD_ECOLI Putative glucose-6-phosphate 1-epimerase OS=Escherichia coli (strain K12) OX=83333 GN=yeaD PE=1 SV=2	0.162332
sp|P09127|HEMX_ECOLI Protein HemX OS=Escherichia coli (strain K12) OX=83333 GN=hemX PE=1 SV=1	0.16214
sp|P0AEJ2|ENTC_ECOLI Isochorismate synthase EntC OS=Escherichia coli (strain K12) OX=83333 GN=entC PE=1 SV=1	0.160776
sp|P76491|5DNU_ECOLI 5-deoxynucleotidase YfbR OS=Escherichia coli (strain K12) OX=83333 GN=yfbR PE=1 SV=1	0.159968
sp|P0ADV5|YHBW_ECOLI Luciferase-like monooxygenase OS=Escherichia coli (strain K12) OX=83333 GN=yhbW PE=4 SV=1	0.159664
sp|P00803|LEP_ECOLI Signal peptidase I OS=Escherichia coli (strain K12) OX=83333 GN=lepB PE=1 SV=2	0.159495
sp|P0AFL6|PPX_ECOLI Exopolyphosphatase OS=Escherichia coli (strain K12) OX=83333 GN=ppx PE=1 SV=2	0.15949
sp|P23865|PRC_ECOLI Tail-specific protease OS=Escherichia coli (strain K12) OX=83333 GN=prc PE=1 SV=2	0.157082
sp|P0ABJ9|CYDA_ECOLI Cytochrome bd-I ubiquinol oxidase subunit 1 OS=Escherichia coli (strain K12) OX=83333 GN=cydA PE=1 SV=1	0.15665
sp|P40874|MTOX_ECOLI N-methyl-L-tryptophan oxidase OS=Escherichia coli (strain K12) OX=83333 GN=solA PE=1 SV=1	0.155938
sp|P0AFK9|POTD_ECOLI Spermidine/putrescine-binding periplasmic protein OS=Escherichia coli (strain K12) OX=83333 GN=potD PE=1 SV=1	0.155472
sp|P0ABI8|CYOB_ECOLI Cytochrome bo(3) ubiquinol oxidase subunit 1 OS=Escherichia coli (strain K12) OX=83333 GN=cyoB PE=1 SV=1	0.15481
sp|P0AC13|DHPS_ECOLI Dihydropteroate synthase OS=Escherichia coli (strain K12) OX=83333 GN=folP PE=1 SV=1	0.153705
sp|P23843|OPPA_ECOLI Periplasmic oligopeptide-binding protein OS=Escherichia coli (strain K12) OX=83333 GN=oppA PE=1 SV=2	0.153136
sp|P0ABT5|DUSB_ECOLI tRNA-dihydrouridine synthase B OS=Escherichia coli (strain K12) OX=83333 GN=dusB PE=1 SV=1	0.152556
sp|P77667|SUFA_ECOLI Protein SufA OS=Escherichia coli (strain K12) OX=83333 GN=sufA PE=1 SV=1	0.151153
sp|P00946|MANA_ECOLI Mannose-6-phosphate isomerase OS=Escherichia coli (strain K12) OX=83333 GN=manA PE=1 SV=1	0.149495
sp|P75694|YAHO_ECOLI Uncharacterized protein YahO OS=Escherichia coli (strain K12) OX=83333 GN=yahO PE=3 SV=1	0.147854
sp|P0A6V8|GLK_ECOLI Glucokinase OS=Escherichia coli (strain K12) OX=83333 GN=glk PE=1 SV=1	0.147264
sp|P25522|MNME_ECOLI tRNA modification GTPase MnmE OS=Escherichia coli (strain K12) OX=83333 GN=mnmE PE=1 SV=3	0.146717
sp|P0ADY1|PPID_ECOLI Periplasmic chaperone PpiD OS=Escherichia coli (strain K12) OX=83333 GN=ppiD PE=1 SV=1	0.146012
sp|Q46798|YGER_ECOLI Uncharacterized lipoprotein YgeR OS=Escherichia coli (strain K12) OX=83333 GN=ygeR PE=3 SV=2	0.145685
sp|P76372|WZZB_ECOLI Chain length determinant protein OS=Escherichia coli (strain K12) OX=83333 GN=wzzB PE=1 SV=2	0.143424
sp|P13009|METH_ECOLI Methionine synthase OS=Escherichia coli (strain K12) OX=83333 GN=metH PE=1 SV=5	0.143173
sp|Q46829|BGLA_ECOLI 6-phospho-beta-glucosidase BglA OS=Escherichia coli (strain K12) OX=83333 GN=bglA PE=1 SV=2	0.142767
sp|P69924|RIR2_ECOLI Ribonucleoside-diphosphate reductase 1 subunit beta OS=Escherichia coli (strain K12) OX=83333 GN=nrdB PE=1 SV=2	0.142387
sp|P23909|MUTS_ECOLI DNA mismatch repair protein MutS OS=Escherichia coli (strain K12) OX=83333 GN=mutS PE=1 SV=1	0.140316
sp|P28304|QOR1_ECOLI Quinone oxidoreductase 1 OS=Escherichia coli (strain K12) OX=83333 GN=qorA PE=1 SV=1	0.140239
sp|P77173|ZIPA_ECOLI Cell division protein ZipA OS=Escherichia coli (strain K12) OX=83333 GN=zipA PE=1 SV=3	0.139431
sp|P25526|GABD_ECOLI Succinate-semialdehyde dehydrogenase [NADP(+)] GabD OS=Escherichia coli (strain K12) OX=83333 GN=gabD PE=1 SV=1	0.138923
sp|P0A962|ASPG1_ECOLI L-asparaginase 1 OS=Escherichia coli (strain K12) OX=83333 GN=ansA PE=1 SV=1	0.138872
sp|P08395|SPPA_ECOLI Protease 4 OS=Escherichia coli (strain K12) OX=83333 GN=sppA PE=1 SV=2	0.138836
sp|P75682|YAGE_ECOLI Putative 2-dehydro-3-deoxy-D-gluconate aldolase YagE OS=Escherichia coli (strain K12) OX=83333 GN=yagE PE=1 SV=2	0.138224
sp|P37665|YIAD_ECOLI Probable lipoprotein YiaD OS=Escherichia coli (strain K12) OX=83333 GN=yiaD PE=1 SV=2	0.138109
sp|P36767|RDGC_ECOLI Recombination-associated protein RdgC OS=Escherichia coli (strain K12) OX=83333 GN=rdgC PE=1 SV=1	0.137943
sp|P0A6T1|G6PI_ECOLI Glucose-6-phosphate isomerase OS=Escherichia coli (strain K12) OX=83333 GN=pgi PE=1 SV=1	0.135218
sp|P0A955|ALKH_ECOLI KHG/KDPG aldolase OS=Escherichia coli (strain K12) OX=83333 GN=eda PE=1 SV=1	0.133955
sp|P05637|APAH_ECOLI Bis(5-nucleosyl)-tetraphosphatase [symmetrical] OS=Escherichia coli (strain K12) OX=83333 GN=apaH PE=1 SV=2	0.13384
sp|P00562|AK2H_ECOLI Bifunctional aspartokinase/homoserine dehydrogenase 2 OS=Escherichia coli (strain K12) OX=83333 GN=metL PE=1 SV=3	0.131899
sp|P60752|MSBA_ECOLI ATP-dependent lipid A-core flippase OS=Escherichia coli (strain K12) OX=83333 GN=msbA PE=1 SV=1	0.13041
sp|P06993|MALT_ECOLI HTH-type transcriptional regulator MalT OS=Escherichia coli (strain K12) OX=83333 GN=malT PE=1 SV=2	0.129782
sp|P77804|YDGA_ECOLI Protein YdgA OS=Escherichia coli (strain K12) OX=83333 GN=ydgA PE=1 SV=1	0.129435
sp|P0A855|TOLB_ECOLI Tol-Pal system protein TolB OS=Escherichia coli (strain K12) OX=83333 GN=tolB PE=1 SV=1	0.129422
sp|P75867|LONH_ECOLI Putative Lon protease homolog OS=Escherichia coli (strain K12) OX=83333 GN=ycbZ PE=3 SV=1	0.129325
sp|P09831|GLTB_ECOLI Glutamate synthase [NADPH] large chain OS=Escherichia coli (strain K12) OX=83333 GN=gltB PE=1 SV=3	0.128997
sp|P0A7A7|PLSB_ECOLI Glycerol-3-phosphate acyltransferase OS=Escherichia coli (strain K12) OX=83333 GN=plsB PE=1 SV=2	0.127477
sp|P0AE78|CORC_ECOLI Magnesium and cobalt efflux protein CorC OS=Escherichia coli (strain K12) OX=83333 GN=corC PE=1 SV=1	0.127037
sp|P0A9Q9|DHAS_ECOLI Aspartate-semialdehyde dehydrogenase OS=Escherichia coli (strain K12) OX=83333 GN=asd PE=1 SV=1	0.125886
sp|P04693|TYRB_ECOLI Aromatic-amino-acid aminotransferase OS=Escherichia coli (strain K12) OX=83333 GN=tyrB PE=1 SV=1	0.125455
sp|P75913|GHRA_ECOLI Glyoxylate/hydroxypyruvate reductase A OS=Escherichia coli (strain K12) OX=83333 GN=ghrA PE=1 SV=2	0.124608
sp|P0AFJ7|PITA_ECOLI Low-affinity inorganic phosphate transporter 1 OS=Escherichia coli (strain K12) OX=83333 GN=pitA PE=1 SV=1	0.124423
sp|P0ABF6|CDD_ECOLI Cytidine deaminase OS=Escherichia coli (strain K12) OX=83333 GN=cdd PE=1 SV=1	0.123946
sp|P0A8K1|PSD_ECOLI Phosphatidylserine decarboxylase proenzyme OS=Escherichia coli (strain K12) OX=83333 GN=psd PE=1 SV=1	0.123373
sp|P10121|FTSY_ECOLI Signal recognition particle receptor FtsY OS=Escherichia coli (strain K12) OX=83333 GN=ftsY PE=1 SV=1	0.122134
sp|P0ACP5|GNTR_ECOLI HTH-type transcriptional regulator GntR OS=Escherichia coli (strain K12) OX=83333 GN=gntR PE=1 SV=1	0.120961
sp|P37760|RMLD_ECOLI dTDP-4-dehydrorhamnose reductase OS=Escherichia coli (strain K12) OX=83333 GN=rfbD PE=3 SV=2	0.120228
sp|P07003|POXB_ECOLI Pyruvate dehydrogenase [ubiquinone] OS=Escherichia coli (strain K12) OX=83333 GN=poxB PE=1 SV=1	0.118471
sp|P21338|RNI_ECOLI Ribonuclease I OS=Escherichia coli (strain K12) OX=83333 GN=rna PE=1 SV=1	0.117114
sp|P0AAG8|MGLA_ECOLI Galactose/methyl galactoside import ATP-binding protein MglA OS=Escherichia coli (strain K12) OX=83333 GN=mglA PE=1 SV=1	0.116382
sp|P09424|MTLD_ECOLI Mannitol-1-phosphate 5-dehydrogenase OS=Escherichia coli (strain K12) OX=83333 GN=mtlD PE=1 SV=3	0.115628
sp|P0AC02|BAMD_ECOLI Outer membrane protein assembly factor BamD OS=Escherichia coli (strain K12) OX=83333 GN=bamD PE=1 SV=1	0.114976
sp|P16384|MIAA_ECOLI tRNA dimethylallyltransferase OS=Escherichia coli (strain K12) OX=83333 GN=miaA PE=1 SV=2	0.113084
sp|P0A940|BAMA_ECOLI Outer membrane protein assembly factor BamA OS=Escherichia coli (strain K12) OX=83333 GN=bamA PE=1 SV=1	0.112434
sp|P27848|YIGL_ECOLI Pyridoxal phosphate phosphatase YigL OS=Escherichia coli (strain K12) OX=83333 GN=yigL PE=1 SV=4	0.111126
sp|P07004|PROA_ECOLI Gamma-glutamyl phosphate reductase OS=Escherichia coli (strain K12) OX=83333 GN=proA PE=1 SV=2	0.11059
sp|P33136|OPGG_ECOLI Glucans biosynthesis protein G OS=Escherichia coli (strain K12) OX=83333 GN=mdoG PE=1 SV=1	0.108397
sp|P37617|ZNTA_ECOLI Zinc/cadmium/lead-transporting P-type ATPase OS=Escherichia coli (strain K12) OX=83333 GN=zntA PE=1 SV=1	0.107121
sp|P33941|YOJI_ECOLI ABC transporter ATP-binding/permease protein YojI OS=Escherichia coli (strain K12) OX=83333 GN=yojI PE=1 SV=2	0.105268
sp|P0AEB2|DACA_ECOLI D-alanyl-D-alanine carboxypeptidase DacA OS=Escherichia coli (strain K12) OX=83333 GN=dacA PE=1 SV=1	0.104264
sp|P76015|DHAK_ECOLI PEP-dependent dihydroxyacetone kinase, dihydroxyacetone-binding subunit DhaK OS=Escherichia coli (strain K12) OX=83333 GN=dhaK PE=1 SV=2	0.103782
sp|P60955|LGT_ECOLI Phosphatidylglycerol--prolipoprotein diacylglyceryl transferase OS=Escherichia coli (strain K12) OX=83333 GN=lgt PE=1 SV=1	0.102977
sp|P0CK95|ACFD_ECOLI Putative lipoprotein AcfD homolog OS=Escherichia coli (strain K12) OX=83333 GN=yghJ PE=3 SV=1	0.0986561
sp|P15254|PUR4_ECOLI Phosphoribosylformylglycinamidine synthase OS=Escherichia coli (strain K12) OX=83333 GN=purL PE=1 SV=3	0.0978097
sp|P07650|TYPH_ECOLI Thymidine phosphorylase OS=Escherichia coli (strain K12) OX=83333 GN=deoA PE=1 SV=3	0.0904663
sp|P39315|QOR2_ECOLI Quinone oxidoreductase 2 OS=Escherichia coli (strain K12) OX=83333 GN=qorB PE=1 SV=1	0.0898349
sp|P77293|GTRB_ECOLI Prophage bactoprenol glucosyl transferase homolog OS=Escherichia coli (strain K12) OX=83333 GN=yfdH PE=1 SV=1	0.088783
sp|P37194|SLP_ECOLI Outer membrane protein Slp OS=Escherichia coli (strain K12) OX=83333 GN=slp PE=1 SV=1	0.0875001
sp|P0A6T5|GCH1_ECOLI GTP cyclohydrolase 1 OS=Escherichia coli (strain K12) OX=83333 GN=folE PE=1 SV=2	0.0874997
sp|P13036|FECA_ECOLI Fe(3+) dicitrate transport protein FecA OS=Escherichia coli (strain K12) OX=83333 GN=fecA PE=1 SV=2	0.0843976
sp|P33363|BGLX_ECOLI Periplasmic beta-glucosidase OS=Escherichia coli (strain K12) OX=83333 GN=bglX PE=3 SV=2	0.0769302
sp|P04983|RBSA_ECOLI Ribose import ATP-binding protein RbsA OS=Escherichia coli (strain K12) OX=83333 GN=rbsA PE=1 SV=1	0.0761491
sp|P02918|PBPA_ECOLI Penicillin-binding protein 1A OS=Escherichia coli (strain K12) OX=83333 GN=mrcA PE=1 SV=1	0.0755326
sp|P0AB91|AROG_ECOLI Phospho-2-dehydro-3-deoxyheptonate aldolase, Phe-sensitive OS=Escherichia coli (strain K12) OX=83333 GN=aroG PE=1 SV=1	0.0741523
sp|P11880|MURF_ECOLI UDP-N-acetylmuramoyl-tripeptide--D-alanyl-D-alanine ligase OS=Escherichia coli (strain K12) OX=83333 GN=murF PE=1 SV=2	0.0733671
sp|P31224|ACRB_ECOLI Multidrug efflux pump subunit AcrB OS=Escherichia coli (strain K12) OX=83333 GN=acrB PE=1 SV=1	0.0718388
sp|P24228|DACB_ECOLI D-alanyl-D-alanine carboxypeptidase DacB OS=Escherichia coli (strain K12) OX=83333 GN=dacB PE=1 SV=2	0.0717584
sp|P31801|CHAA_ECOLI Sodium-potassium/proton antiporter ChaA OS=Escherichia coli (strain K12) OX=83333 GN=chaA PE=1 SV=1	0.0710141
sp|P63386|MLAF_ECOLI Intermembrane phospholipid transport system ATP-binding protein MlaF OS=Escherichia coli (strain K12) OX=83333 GN=mlaF PE=1 SV=1	0.0707367
sp|P24255|RP54_ECOLI RNA polymerase sigma-54 factor OS=Escherichia coli (strain K12) OX=83333 GN=rpoN PE=1 SV=2	0.0698645
sp|P0AAC0|USPE_ECOLI Universal stress protein E OS=Escherichia coli (strain K12) OX=83333 GN=uspE PE=1 SV=2	0.0697236
sp|P0A8V0|RBN_ECOLI Ribonuclease BN OS=Escherichia coli (strain K12) OX=83333 GN=rbn PE=1 SV=1	0.0652012
sp|P22524|MUKE_ECOLI Chromosome partition protein MukE OS=Escherichia coli (strain K12) OX=83333 GN=mukE PE=1 SV=5	0.0629681
sp|P0AEX9|MALE_ECOLI Maltose/maltodextrin-binding periplasmic protein OS=Escherichia coli (strain K12) OX=83333 GN=malE PE=1 SV=1	0.0615827
sp|P00550|PTM3C_ECOLI PTS system mannitol-specific EIICBA component OS=Escherichia coli (strain K12) OX=83333 GN=mtlA PE=1 SV=1	0.0609856
sp|P0A9J6|RBSK_ECOLI Ribokinase OS=Escherichia coli (strain K12) OX=83333 GN=rbsK PE=1 SV=1	0.0589391
sp|P07639|AROB_ECOLI 3-dehydroquinate synthase OS=Escherichia coli (strain K12) OX=83333 GN=aroB PE=1 SV=1	0.0576613
sp|P0A794|PDXJ_ECOLI Pyridoxine 5-phosphate synthase OS=Escherichia coli (strain K12) OX=83333 GN=pdxJ PE=1 SV=2	0.0549755
sp|P0A9T0|SERA_ECOLI D-3-phosphoglycerate dehydrogenase OS=Escherichia coli (strain K12) OX=83333 GN=serA PE=1 SV=2	0.0530256
sp|P07001|PNTA_ECOLI NAD(P) transhydrogenase subunit alpha OS=Escherichia coli (strain K12) OX=83333 GN=pntA PE=1 SV=2	0.0528405
sp|P37177|PT1P_ECOLI Phosphoenolpyruvate-dependent phosphotransferase system OS=Escherichia coli (strain K12) OX=83333 GN=ptsP PE=1 SV=2	0.0524904
sp|P41407|AZOR_ECOLI FMN-dependent NADH:quinone oxidoreductase OS=Escherichia coli (strain K12) OX=83333 GN=azoR PE=1 SV=3	0.0484534
sp|P0A6L0|DEOC_ECOLI Deoxyribose-phosphate aldolase OS=Escherichia coli (strain K12) OX=83333 GN=deoC PE=1 SV=1	0.0473573
sp|P0A9D2|GSTA_ECOLI Glutathione S-transferase GstA OS=Escherichia coli (strain K12) OX=83333 GN=gstA PE=1 SV=1	0.0443814
sp|P63228|GMHBB_ECOLI D-glycero-beta-D-manno-heptose-1,7-bisphosphate 7-phosphatase OS=Escherichia coli (strain K12) OX=83333 GN=gmhB PE=1 SV=1	0.0439628
sp|P02925|RBSB_ECOLI Ribose import binding protein RbsB OS=Escherichia coli (strain K12) OX=83333 GN=rbsB PE=1 SV=1	0.0412536
sp|P24171|DCP_ECOLI Dipeptidyl carboxypeptidase OS=Escherichia coli (strain K12) OX=83333 GN=dcp PE=1 SV=4	0.0409799
sp|P62517|OPGH_ECOLI Glucans biosynthesis glucosyltransferase H OS=Escherichia coli (strain K12) OX=83333 GN=mdoH PE=1 SV=1	0.0326915
sp|P69805|PTND_ECOLI PTS system mannose-specific EIID component OS=Escherichia coli (strain K12) OX=83333 GN=manZ PE=1 SV=2	0.0109868
sp|P39396|BTST_ECOLI Pyruvate/proton symporter BtsT OS=Escherichia coli (strain K12) OX=83333 GN=btsT PE=1 SV=2	0.00965474

## Sheet: table_s4
Supplementary Table 4. Position of CedA ChIP-seq peaks on E. coli chromosome and identity of proximal transcription units.
peak_position	peak_intensity	promoter	transcription_start_site	chromosomal_location	genes_in_transcription_unit
1299473	5.435	NA	NA	between ychE and insH21	NA
2755578	5.422	ssrAp	2755586	between smpB and ssrA	ssrA
262817	4.544	NA	NA	between proA and thrW	NA
657229	4.466	NA	NA	between pagP and cspE	NA
2634187	4.367	xseAp	2634197	between guaB and xseA	xseA
2722661	4.357	pssAp	2722668	between patZ and pssL	pssA
1050703	4.165	gfcAp	1050702	between insB4 and cspH	gfcA
1300718	4.149	NA	NA	between insH21 and oppA	NA
1757366	4.102	lpp	1757383	between pykF and lpp	lpp
4619558	4.092	deoBp	4619567	between deoA and deoB	deoD, deoB
1923050	3.988	ryeAp	1923064	between pphA and ryeA	ryeA
4274080	3.887	ssbp2	4274080	between uvrA and ssb	ssb
2467818	3.867	NA	NA	between intS and yfdG	NA
3111224	3.86	yghDp2	3111211	within yghE	yghD
855928	3.758	ybiTp	855947	between ldtB and ybiT	ybiT
2725805	3.661	kgtPp6	2725809	between kgtP and yfiS	kgtP
3215590	3.584	ileXp	3215597	between mug and ileX	ileX
3737256	3.573	NA	NA	between baxL and malS	NA
491306	3.461	aptp	491310	between ybaN and apt	apt
1399558	3.458	fnrp	1399552	between fnr and ogt	fnr
2736988	3.45	NA	NA	within b2596	NA
106509	3.445	lpxCp1	106508	between ftsZ and lpxC	lpxC
113386	3.415	NA	NA	between yacM and guaC	NA
2269806	3.406	mepSp2	2269811	between lpxT and mepS	mepS
2339496	3.362	NA	NA	between gyrA and ubiG	NA
3318350	3.35	NA	NA	between metY and argG	NA
961710	3.305	rpsAp1	961717	within cmk	ihfB, rpsA
674854	3.228	NA	NA	between leuS and ybeL	NA
2044524	3.166	asnTp	2044541	between mtfA and asnT	asnT
4178346	3.162	rplKp	4178354	between nusG and rplK	rpoC, rpoB, rplL, rplJ, rplA, rplK
3966152	3.154	rhoLp	3966162	between trxA and rhoL	rhoL, rhoL, rho
492046	3.132	dnaXp	492056	between apt and dnaX	dnaX
3474626	3.08	rpsLp	3474621	between rpsL and tusB	tufA, fusA, rpsG, rpsL
1800819	3.068	infCp2	1800818	within thrS	rplT, rpmI, infC
919121	3.063	ybjXp	919103	between ybjX and macA	ybjX
3210697	3.051	rpsUp2	3210712	between tsaD and rpsU	rpsU, dnaG, rpoD
1031726	3.049	serTp	1031719	between serT and hyaA	serT
486472	3.031	NA	NA	between acrR and mscK	NA
497122	3.009	adkp	497139	between htpG and adk	adk
3333527	2.986	rplUp	3333516	between rplU and ispB	obgE, yhbE, rpmA, rplU, rpmA, rplU
3340250	2.986	NA	NA	between mlaF and yrbG	NA
3308702	2.977	yrbNp2	3308698	within nlpI	deaD, yrbN
3322600	2.971	secGp2	3322590	between secG and glmM	leuU, secG
2286202	2.955	proLp	2286207	between lapC and proL	proL
3350582	2.932	arcZp	3350577	within arcZ	arcZ
3519178	2.92	aroKp2	3519167	between aroK and hofQ	trpS, gph, rpe, dam, damX, aroB, aroK
1642424	2.911	NA	NA	between ynfS and ydfT	NA
2868130	2.895	rpoSp	2868118	within nlpD	rpoS
2615924	2.894	NA	NA	between yfgO and bepA	NA
3377582	2.86	sspAp	3377569	between sspA and rpsI	sspB, sspA
2113252	2.819	NA	NA	between rfbB and galF	NA
706060	2.77	glnSp1	706060	between nagE and glnS	glnS
564694	2.757	argUp	564703	between fimZ and argU	argU
1746394	2.742	NA	NA	between ydhQ and valV	NA
3036333	2.71	NA	NA	between prfB and recJ	NA
1737682	2.706	purRp	1737689	between cydH and purR	purR
4496372	2.644	leuXp	4496386	between ahr and leuX	leuX
2437884	2.641	pdxBp	2437884	between pdxB and flk	dedA, truA, usg, pdxB
3354052	2.626	NA	NA	between yhcC and G0-10702	NA
1109274	2.625	opgGp1	1109278	between opgC and opgG	opgG, opgH
1647926	2.608	NA	NA	between dicC and dicA	NA
1734373	2.602	mepHp	1734357	between grxD and mepH	mepH
3982344	2.592	NA	NA	between yifK and argX	NA
4263163	2.588	NA	NA	within pspH	NA
872895	2.579	NA	NA	between gsiD and pdeI	NA
4586806	2.579	NA	NA	between hsdR and mrr	NA
1420240	2.578	racRp5	1420242	within racR	racR
1628314	2.573	ydfHp	1628326	between ydfG and ydfH	ydfH
1351128	2.557	fabIp	1351121	between fabI and ycjD	fabI
[truncated: 404 more rows]

## Sheet: table_s5
Supplementary Table 5. Levels of E. coli genes expression in wild type and ΔcedA strains before and after treatment with rifampicin.
[truncated: 4,429 more rows]

[truncated: 1 more sheets: table_s6]
