# Supplementary material for: General transcription factor from Escherichia coli with a distinct mechanism of action
Source: Nat Struct Mol Biol. 2024 Jan 4;31(1):141–9. doi: 10.1038/s41594-023-01154-w (PMC10803263; doi:10.1038/s41594-023-01154-w)
Supplement: Supplementary file 4 — Supplementary Code. [file 41594_2023_1154_MOESM4_ESM.zip]

Archive with 72 entries (64 files):
- ceda/
- ceda/ceda-rna-seq/
- __MACOSX/ceda/._ceda-rna-seq
- ceda/.DS_Store
- __MACOSX/ceda/._.DS_Store
- ceda/ceda-proteomics/
- __MACOSX/ceda/._ceda-proteomics
- ceda/ceda-chip-seq/
- __MACOSX/ceda/._ceda-chip-seq
- ceda/ceda-rna-seq/ceda_peaks_promoters_genes.csv
- __MACOSX/ceda/ceda-rna-seq/._ceda_peaks_promoters_genes.csv
- ceda/ceda-rna-seq/GCF_000005845.2_ASM584v2_genomic.gff
- __MACOSX/ceda/ceda-rna-seq/._GCF_000005845.2_ASM584v2_genomic.gff
- ceda/ceda-rna-seq/rna-seq.R
- __MACOSX/ceda/ceda-rna-seq/._rna-seq.R
- ceda/ceda-rna-seq/.Rapp.history
- ceda/ceda-rna-seq/readme.txt
- __MACOSX/ceda/ceda-rna-seq/._readme.txt
- ceda/ceda-proteomics/readme.txt
- __MACOSX/ceda/ceda-proteomics/._readme.txt
- ceda/ceda-proteomics/protemics-analysis.Rmd
- __MACOSX/ceda/ceda-proteomics/._protemics-analysis.Rmd
- ceda/ceda-proteomics/proteinGroups.txt
- __MACOSX/ceda/ceda-proteomics/._proteinGroups.txt
- ceda/ceda-chip-seq/.DS_Store
- __MACOSX/ceda/ceda-chip-seq/._.DS_Store
- ceda/ceda-chip-seq/resources/
- __MACOSX/ceda/ceda-chip-seq/._resources
- ceda/ceda-chip-seq/results/
- __MACOSX/ceda/ceda-chip-seq/._results
- ceda/ceda-chip-seq/readme.txt
- __MACOSX/ceda/ceda-chip-seq/._readme.txt
- ceda/ceda-chip-seq/data/
- __MACOSX/ceda/ceda-chip-seq/._data
- ceda/ceda-chip-seq/src/
- __MACOSX/ceda/ceda-chip-seq/._src
- ceda/ceda-chip-seq/resources/GCF_000005845.2_ASM584v2_genomic.gff
- __MACOSX/ceda/ceda-chip-seq/resources/._GCF_000005845.2_ASM584v2_genomic.gff
- ceda/ceda-chip-seq/resources/GCF_000005845.2_ASM584v2_genomic.fna
- __MACOSX/ceda/ceda-chip-seq/resources/._GCF_000005845.2_ASM584v2_genomic.fna
- ceda/ceda-chip-seq/resources/All_genes_of_E._coli_K-12_substr._MG1655.txt
- __MACOSX/ceda/ceda-chip-seq/resources/._All_genes_of_E._coli_K-12_substr._MG1655.txt
- ceda/ceda-chip-seq/resources/All_promoters_of_E._coli_K-12_substr._MG1655.txt
- __MACOSX/ceda/ceda-chip-seq/resources/._All_promoters_of_E._coli_K-12_substr._MG1655.txt
- ceda/ceda-chip-seq/results/ceda_peaks_dna.fasta
- __MACOSX/ceda/ceda-chip-seq/results/._ceda_peaks_dna.fasta
- ceda/ceda-chip-seq/results/ceda_peaks_rep.csv
- __MACOSX/ceda/ceda-chip-seq/results/._ceda_peaks_rep.csv
- ceda/ceda-chip-seq/results/ceda_peaks_dna_aln.fasta
- __MACOSX/ceda/ceda-chip-seq/results/._ceda_peaks_dna_aln.fasta
- ceda/ceda-chip-seq/results/ceda_genes.csv
- __MACOSX/ceda/ceda-chip-seq/results/._ceda_genes.csv
- ceda/ceda-chip-seq/results/ceda_peaks.csv
- __MACOSX/ceda/ceda-chip-seq/results/._ceda_peaks.csv
- ceda/ceda-chip-seq/results/ceda_tss_dist.pdf
- __MACOSX/ceda/ceda-chip-seq/results/._ceda_tss_dist.pdf
- ceda/ceda-chip-seq/results/ceda_peaks_promoters_genes.csv
- __MACOSX/ceda/ceda-chip-seq/results/._ceda_peaks_promoters_genes.csv
- ceda/ceda-chip-seq/results/profile_ssra.pdf
- __MACOSX/ceda/ceda-chip-seq/results/._profile_ssra.pdf
- ceda/ceda-chip-seq/results/ceda_peaks_aln_logo.pdf
- __MACOSX/ceda/ceda-chip-seq/results/._ceda_peaks_aln_logo.pdf
- ceda/ceda-chip-seq/src/03_ceda_promoters.R
- __MACOSX/ceda/ceda-chip-seq/src/._03_ceda_promoters.R
- ceda/ceda-chip-seq/src/01_ceda_peaks.R
- __MACOSX/ceda/ceda-chip-seq/src/._01_ceda_peaks.R
- ceda/ceda-chip-seq/src/00_data_processing.R
- __MACOSX/ceda/ceda-chip-seq/src/._00_data_processing.R
- ceda/ceda-chip-seq/src/02_motif_search.R
- __MACOSX/ceda/ceda-chip-seq/src/._02_motif_search.R
- ceda/ceda-chip-seq/src/04_profiles.R
- __MACOSX/ceda/ceda-chip-seq/src/._04_profiles.R
