# Supplementary material for: General transcription factor from Escherichia coli with a distinct mechanism of action
Source: Nat Struct Mol Biol. 2024 Jan 4;31(1):141–9. doi: 10.1038/s41594-023-01154-w (PMC10803263; doi:10.1038/s41594-023-01154-w)
Supplement: Supplementary file 4 — Supplementary Code. [file 41594_2023_1154_MOESM4_ESM.zip › ceda/ceda-rna-seq/ceda_peaks_promoters_genes.csv]

pos	count	promoter	tss.x	loc	tu
1299473	5.442	NA	NA	between ychE and insH21	NA
2755578	5.429	ssrAp	2755586	between smpB and ssrA	ssrA
262817	4.551	NA	NA	between proA and thrW	NA
657229	4.473	NA	NA	between pagP and cspE	NA
2634187	4.374	xseAp	2634197	between guaB and xseA	xseA
2722661	4.364	pssAp	2722668	between patZ and pssL	pssA
1050703	4.172	gfcAp	1050702	between insB4 and cspH	gfcA
1300718	4.156	NA	NA	between insH21 and oppA	NA
1757366	4.109	lpp	1757383	between pykF and lpp	lpp
4619558	4.099	deoBp	4619567	between deoA and deoB	deoD, deoB
1923050	3.995	ryeAp	1923064	between pphA and ryeA	ryeA
4274080	3.894	ssbp2	4274080	between uvrA and ssb	ssb
2467818	3.874	NA	NA	between intS and yfdG	NA
3111224	3.867	yghDp2	3111211	within yghE	yghD
855928	3.765	ybiTp	855947	between ldtB and ybiT	ybiT
2725805	3.668	kgtPp6	2725809	between kgtP and yfiS	kgtP
3215590	3.591	ileXp	3215597	between mug and ileX	ileX
3737256	3.58	NA	NA	between baxL and malS	NA
491306	3.468	aptp	491310	between ybaN and apt	apt
1399558	3.465	fnrp	1399552	between fnr and ogt	fnr
2736988	3.457	NA	NA	within b2596	NA
106509	3.452	lpxCp1	106508	between ftsZ and lpxC	lpxC
113386	3.422	NA	NA	between yacM and guaC	NA
2269806	3.412	mepSp2	2269811	between lpxT and mepS	mepS
2339496	3.369	NA	NA	between gyrA and ubiG	NA
3318350	3.357	NA	NA	between metY and argG	NA
961710	3.312	rpsAp1	961717	within cmk	ihfB, rpsA
674854	3.234	NA	NA	between leuS and ybeL	NA
2044524	3.173	asnTp	2044541	between mtfA and asnT	asnT
4178346	3.169	rplKp	4178354	between nusG and rplK	rpoC, rpoB, rplL, rplJ, rplA, rplK
3966152	3.161	rhoLp	3966162	between trxA and rhoL	rhoL, rhoL, rho
492046	3.138	dnaXp	492056	between apt and dnaX	dnaX
3474626	3.087	rpsLp	3474621	between rpsL and tusB	tufA, fusA, rpsG, rpsL
1800819	3.075	infCp2	1800818	within thrS	rplT, rpmI, infC
919121	3.069	ybjXp	919103	between ybjX and macA	ybjX
3210697	3.058	rpsUp2	3210712	between tsaD and rpsU	rpsU, dnaG, rpoD
1031726	3.056	serTp	1031719	between serT and hyaA	serT
486472	3.037	NA	NA	between acrR and mscK	NA
497122	3.016	adkp	497139	between htpG and adk	adk
3333527	2.993	rplUp	3333516	between rplU and ispB	obgE, yhbE, rpmA, rplU, rpmA, rplU
3340250	2.992	NA	NA	between mlaF and yrbG	NA
3308702	2.984	yrbNp2	3308698	within nlpI	deaD, yrbN
3322600	2.978	secGp2	3322590	between secG and glmM	leuU, secG
2286202	2.962	proLp	2286207	between lapC and proL	proL
3350582	2.939	arcZp	3350577	within arcZ	arcZ
3519178	2.927	aroKp2	3519167	between aroK and hofQ	trpS, gph, rpe, dam, damX, aroB, aroK
1642424	2.917	NA	NA	between ynfS and ydfT	NA
2615924	2.901	NA	NA	between yfgO and bepA	NA
2868130	2.901	rpoSp	2868118	within nlpD	rpoS
3377582	2.866	sspAp	3377569	between sspA and rpsI	sspB, sspA
2113252	2.826	NA	NA	between rfbB and galF	NA
706060	2.776	glnSp1	706060	between nagE and glnS	glnS
564694	2.764	argUp	564703	between fimZ and argU	argU
1746394	2.749	NA	NA	between ydhQ and valV	NA
3036333	2.716	NA	NA	between prfB and recJ	NA
1737682	2.713	purRp	1737689	between cydH and purR	purR
4496372	2.651	leuXp	4496386	between ahr and leuX	leuX
2437884	2.648	pdxBp	2437884	between pdxB and flk	dedA, truA, usg, pdxB
3354052	2.633	NA	NA	between yhcC and G0-10702	NA
1109274	2.632	opgGp1	1109278	between opgC and opgG	opgG, opgH
1647926	2.614	NA	NA	between dicC and dicA	NA
1734373	2.609	mepHp	1734357	between grxD and mepH	mepH
3982344	2.599	NA	NA	between yifK and argX	NA
4263163	2.594	NA	NA	within pspH	NA
872895	2.586	NA	NA	between gsiD and pdeI	NA
1420240	2.585	racRp5	1420242	within racR	racR
4586806	2.585	NA	NA	between hsdR and mrr	NA
1628314	2.58	ydfHp	1628326	between ydfG and ydfH	ydfH
1351128	2.564	fabIp	1351121	between fabI and ycjD	fabI
2336791	2.563	NA	NA	between yfaA and gyrA	NA
2552194	2.559	NA	NA	between ypeA and amiA	NA
3950284	2.54	ilvLp2	3950290	between yifB and ilvL	ilvL, ilvX, ilvG, ilvA, ilvD, ilvE, ilvM, ilvL
21368	2.52	ribFp	21383	within yaaY	ribF, ileS, lspA, fkpB, ispH
3401134	2.516	mreBp1	3401129	between mreB and csrD	mreB, mreD, mreC, mreB
3811822	2.516	NA	NA	between rpmB and yicR	NA
3719877	2.513	cspAp1	3719889	between yiaG and cspA	cspA
3986430	2.506	glmZp	3986432	between aslA and glmZ	glmZ
1269856	2.499	rdlBp4	1269856	between ldrB and rdlB	rdlB
236896	2.476	aspVp	236913	between dnaQ and aspV	aspV
1007631	2.474	NA	NA	between ycbX and rlmL	NA
1270394	2.472	rdlCp3	1270391	within rdlC	rdlC
3100916	2.468	NA	NA	within yggN	NA
379910	2.465	NA	NA	between frmR and yaiO	NA
2058127	2.459	NA	NA	between asnW and yeeO	NA
2531286	2.424	NA	NA	between zipA and cysZ	NA
3600996	2.42	rpoHp2,rpoHp1	3601003	between rpoH and ftsX	rpoH
1705728	2.415	NA	NA	between ydgK and rsxA	NA
2533486	2.407	ptsHp5	2533498	between cysK and ptsH	ptsH, ptsI, crr
3561954	2.407	glpDp	3561971	between glpE and glpD	glpD
1645912	2.406	relBp	1645903	within ydfV	hokD, relE, relB
1490761	2.381	cybBp5	1490761	between gapC and cybB	cybB
3732741	2.363	NA	NA	within xylG	NA
3965650	2.339	trxAp3	3965650	between rhlB and trxA	trxA
2240571	2.328	mglBp,mglBp2	2240566	between mglB and galS	mglB
159176	2.327	pcnBp3,pcnBp	159171	between pcnB and gluQ	pcnB
1144733	2.321	rnep1	1144728	within yceQ	rne
4042387	2.315	srkAp	4042391	between yihD and srkA	dsbA, srkA
1234780	2.309	nhaBp7	1234767	between nhaB and fadR	nhaB
4518378	2.305	insAp14	4518379	within ykiE	insA
4483934	2.299	valSp1	4483927	within holC	valS
1217776	2.296	NA	NA	within pdeG	NA
4392288	2.296	NA	NA	between orn and glyV	NA
3648057	2.295	agrAp	3648063	between dinQ and agrA	agrA
1263558	2.291	lolBp	1263556	between lolB and hemA	prs, ispE, lolB
3841768	2.273	nepIp	3841771	between nepI and yicN	nepI
4572338	2.26	NA	NA	between yjiS and yjiT	NA
2153646	2.257	sibBp	2153646	NA	sibB
2483628	2.256	evgAp2	2483631	between emrK and evgL	evgS, evgA
710728	2.248	furpb	710723	between uof and fldA	fur
479303	2.222	ylaCp	479288	between ylaC and maa	ylaC
1146631	2.216	yceFp7	1146628	within sraB	yceF
1719768	2.213	slyBp1	1719777	between anmK and slyB	slyB
644061	2.207	rnkp6	644055	between rnk and rna	rnk
454218	2.206	yajGp	454210	between yajG and bolA	yajG, ampG, yajG
1194982	2.202	NA	NA	between rluE and icd	NA
1622918	2.202	mgrRp	1622914	between mgrR and dgcZ	mgrR
2440252	2.194	yfcJp2	2440241	between yfcJ and fabB	yfcJ
202074	2.192	NA	NA	between lpxD and fabZ	NA
1925314	2.179	NA	NA	within holE	NA
3255006	2.176	NA	NA	within yhaK	NA
2687450	2.172	glnBp1	2687441	between glnB and glrR	glnB
4049892	2.171	spfp	4049899	between polA and spf	spf
711955	2.162	ybfEp	711939	between ybfE and ybfF	ybfE
850404	2.157	ompXp2	850419	between yliM and ompX	ompX
3384586	2.153	argRp2	3384602	between mdh and argR	argR
3884224	2.151	rpmHp2	3884237	between ysdD and rpmH	rnpA, rpmH
1151552	2.129	NA	NA	between fabG and acpP	NA
1802740	2.127	thrSp	1802733	between thrS and arpB	ihfA, pheT, pheS, pheM, rplT, rpmI, infC, thrS, infC, thrS
711516	2.125	fldAp	711521	between fldA and ybfE	uof, fur, fldA
4404648	2.123	purAp	4404664	between yjeT and purA	purA
3708705	2.118	proKp	3708694	between proK and eptB	proK
2214676	2.109	NA	NA	between btsS and mlrA	NA
1357140	2.106	NA	NA	between sapA and ymjA	NA
2059838	2.103	asnUp	2059845	within yeeO	asnU
4085974	2.098	NA	NA	between fdoG and fdhD	NA
122028	2.094	pdhRp,pdhRp2	122034	between aroP and pdhR	pdhR
201488	2.061	NA	NA	within lpxD	NA
4457896	2.059	NA	NA	between yjgA and tldE	NA
3645320	2.045	NA	NA	between prlC and rlmJ	NA
3311794	2.039	rpsOp	3311786	between rpsO and truB	rpsO, pnp, rpsO
3725358	2.037	glyQp	3725354	between glyQ and ysaB	glyS, glyQ
2618812	2.031	NA	NA	between hda and uraA	NA
2731357	2.014	NA	NA	between rrsG and clpB	NA
4414122	2.01	NA	NA	within yjfC	NA
1269317	2.008	rdlAp5	1269323	between ldrA and rdlA	rdlA
3293380	2.008	rsmIp6	3293393	between rsmI and lpoA	rsmI
4126903	1.999	rpmEp2	4126908	between priA and rpmE	rpmE
1292974	1.997	hnsp	1292958	between hns and tdk	hns
1175396	1.995	lolCp5	1175399	between ycfT and lolC	lolC
89592	1.985	mraZp	89596	between cra and mraZ	lpxC, ftsZ, ftsA, ftsQ, ddlB, murC, murG, ftsW, murD, mraY, murF, murE, ftsI, ftsL, rsmH, mraZ
19820	1.983	NA	NA	within insAB1	NA
3485948	1.977	yhfAp	3485951	between yhfA and crp	yhfA
4175370	1.972	thrUp	4175381	between b3975 and thrU	tufB, thrU, tyrU, glyT, thrT
939353	1.97	serSp	939365	between rarA and serS	serS
1298440	1.966	ychEp8	1298452	between adhE and ychT	ychE
2942690	1.966	gcvBp	2942696	between gcvA and gcvB	gcvB
461842	1.963	ppiDp1	461838	between hupB and ppiD	ppiD
399571	1.953	NA	NA	between yaiY and yaiZ	NA
3327751	1.949	yhbYp	3327759	between rlmE and yhbY	yhbY
2167106	1.942	cyaRp,cyaRp3,cyaRp2	2167114	between trhP and cyaR	cyaR
3168564	1.94	mqsRp2	3168562	between mqsR and ygiV	mqsA, mqsR
4606442	1.932	leuQp	4606432	between leuQ and rsmC	leuV, leuP, leuQ
2892638	1.93	NA	NA	between queD and ygcN	NA
2520912	1.926	valUp	2520924	between gltX and valU	valU, valX, valY, lysV
2947371	1.924	metZp	2947382	between mltA and metZ	metZ, metW, metV
3055491	1.914	ygfBp	3055473	between ygfB and zapA	ygfB, pepP, ubiH, ubiI
4362636	1.911	pheUp	4362627	between pheU and yjdC	pheU
1907628	1.91	yobFp2	1907617	between yobF and yebO	yobF, cspC
4376800	1.91	sugEp	4376794	between ecnB and gdx	gdx
4406042	1.904	nsrRp	4406044	between purA and nsrR	yjfI, rlmB, rnr, nsrR
4264281	1.901	dnaBp	4264283	between qorA and dnaB	dnaB
3793932	1.895	rfaDp1	3793939	between htrL and rfaD	waaL, waaC, waaF, rfaD
3578761	1.893	gntRp1	3578749	between gntR and yhhW	gntR
2909726	1.892	pyrGp2	2909717	between pyrG and mazG	eno, pyrG
4166464	1.892	NA	NA	between murI and rrsB	NA
1741189	1.887	cfap,cfap1	1741201	between ydhC and cfa	cfa
2101670	1.881	NA	NA	between gndA and insH7	NA
2544676	1.881	ucpAp2	2544671	between ucpA and murR	ucpA
3055968	1.881	ssrSp1	3055974	between zapA and ssrS	ssrS, fau, ssrS
1986790	1.868	ftnBp2	1986799	between araF and ftnB	ftnB
1682128	1.863	rstAp	1682138	between ydgC and rstA	rstB, rstA
2089380	1.853	NA	NA	within yoeB	NA
2466298	1.85	argWp	2466308	between yfdC and argW	argW
2620911	1.844	uppp	2620909	between upp and purM	uraA, upp
2966122	1.84	lgtp	2966121	between lgt and ptsP	lgt, thyA, lgt
2599797	1.838	gcvRp2	2599806	between dapA and gcvR	gcvR
4467358	1.833	mgtAp1	4467363	between treR and mgtL	mgtL, mgtA
3648287	1.828	agrBp	3648294	between agrA and agrB	agrB
853052	1.827	rybAp	853064	within rybA	rybA, mntS
3187429	1.827	NA	NA	between insD5 and yqiH	NA
1262192	1.825	prsp	1262177	within ispE	prs
1702193	1.822	addp6	1702202	between malY and add	add
1016502	1.818	fabAp	1016498	between fabA and ycbZ	fabA
2089948	1.816	hisLp	2089965	between yefM and hisL	hisL, hisL, hisG, hisD, hisC, hisB, hisH, hisA, hisF, hisI
4257080	1.808	lexAp	4257087	between dgkA and lexA	lexA, dinF
2754767	1.807	smpBp5	2754767	between ratA and smpB	smpB
1397318	1.801	NA	NA	between insH4 and ynaJ	NA
2629258	1.799	yfgGp	2629252	between pdeF and yfgG	yfgG
3166025	1.796	parCp4	3166030	between parC and ygiS	parC
1822428	1.794	NA	NA	between osmE and nadE	NA
794734	1.78	acrZp	794751	between modE and acrZ	acrZ
3340712	1.779	NA	NA	within yrbG	NA
3184722	1.778	ribBp	3184718	between sroG and ubiK	sroG, ribB
136950	1.774	yacCp	136940	between yacC and cueO	yacC, speD, speE
712864	1.774	ybfFp1	712846	between ybfF and seqA	ybfF
1015444	1.774	NA	NA	within pqiC	NA
4207856	1.773	rrsEp3,rrsEp1	4207863	between purH and rrsE	rrsE
2025326	1.762	dsrAp	2025313	between dsrA and yedP	dsrA
2925312	1.761	queFp	2925321	between syd and queF	queF
2707212	1.749	lepAp	2707196	between lepA and rseC	lepA, lepB
476410	1.742	ffsp5	476399	between ybaZ and ffs	ffs
1153819	1.729	NA	NA	within pabC	NA
176559	1.707	erpAp	176561	within yadW	erpA
345262	1.707	yahMp4	345252	between yahL and yahM	yahM
3941616	1.699	rrsCp2	3941633	between yieP and rrsC	rrfC, rrlC, gltU, rrsC
2663368	1.697	NA	NA	between trmJ and suhB	NA
1795732	1.687	ihfAp4	1795721	within pheT	ihfA
966586	1.683	NA	NA	between ycaI and msbA	NA
4394091	1.683	queGp	4394092	within nnr	queG
3941512	1.677	rrsCp,rrsCp1	3941516	between yieP and rrsC	rrsC
4179617	1.664	rplJp	4179623	between rplA and rplJ	rplJ, rplL, rpoB, rpoC
926698	1.662	infAp1	926685	between infA and aat	infA
577235	1.653	NA	NA	between insH2 and essD	NA
1734156	1.653	grxD	1734162	between grxD and mepH	grxD
3385474	1.651	yhcNp6	3385481	between argR and yhcN	yhcN
3883899	1.65	dnaAp2	3883882	between dnaA and ysdD	recF, dnaN, dnaA
3194868	1.649	sibDp	3194865	between ibsD and sibE	sibD
2312830	1.643	ompCp1	2312830	between ompC and micF	ompC
771288	1.642	cydAp2	771284	between mngB and cydA	cydB, cydA
576875	1.641	essDp	576873	between insH2 and essD	rzpD, rrrD, essD
3448248	1.64	NA	NA	between rplN and rpsQ	NA
1340186	1.635	lapAp2	1340186	between pgpB and lapA	lapB, lapA
2062238	1.627	asnVp	2062252	between nac and asnV	asnV
3997898	1.619	uvrDp1	3997907	within yigB	uvrD
2925058	1.617	NA	NA	within syd	NA
3700138	1.617	rdlDp	3700136	within rdlD	rdlD
3056848	1.609	sibCp	3056851	between fau and sibC	sibC
3238363	1.604	alxp4	3238370	between ygjR and sraF	alx
2691354	1.601	glmYp2,glmYp1	2691340	between glmY and purL	glmY
4572155	1.6	NA	NA	between yjiS and yjiT	NA
3109437	1.599	NA	NA	between yqgH and yqgA	NA
2999072	1.593	glyUp	2999064	between glyU and actS	glyU
3888408	1.592	tnaCp	3888411	between mnmE and tnaC	tnaC, tnaC, tnaA, tnaB
223483	1.581	rrsHp,rrsHp1	223485	between gmhB and rrsH	rrsH
1031456	1.579	yccAp	1031443	between yccA and serT	yccA
4640598	1.567	arcAp4	4640599	between yjjY and yjtD	arcA
1916171	1.565	yebSp6	1916181	between msrC and letA	yebS
1018337	1.56	NA	NA	between ycbZ and matP	NA
4605707	1.552	fhuFp1	4605694	between fhuF and yjjZ	fhuF
519804	1.547	NA	NA	within ybbA	NA
1926096	1.543	NA	NA	between yobB and exoX	NA
2280548	1.541	rsuAp3	2280548	between rsuA and radD	rsuA
3378824	1.541	rplMp	3378808	between rplM and zapE	rpsI, rplM
652594	1.54	NA	NA	within dpiB	NA
3246623	1.539	exuRp2	3246618	between exuT and exuR	exuR
1388846	1.537	tpxp	1388844	between tpx and ycjG	tpx
3682104	1.537	NA	NA	between yhjJ and dctA	NA
3481220	1.531	NA	NA	between kefG and yheS	NA
1717292	1.528	tyrSp2	1717283	between tyrS and pdxH	pdxY, tyrS
2747870	1.527	ffhp	2747853	between ffh and ypjD	ffh
440404	1.524	NA	NA	within ispA	NA
3853194	1.524	istR-1p	3853192	within istR	istR
4160830	1.521	NA	NA	between sthA and fabR	NA
926019	1.52	serWp2	926006	between serW and infA	serW
3990985	1.514	cyaAp	3990999	between hemC and cyaA	cyaA
3777284	1.513	lldPp	3777289	between yibL and lldP	lldD, lldR, lldP
2653788	1.506	NA	NA	between IS128 and ryfA	NA
1492110	1.503	sokBp3	1492116	within mokB	sokB
1005828	1.492	NA	NA	between pyrD and zapC	NA
3545184	1.492	NA	NA	within yhgH	NA
2380667	1.491	NA	NA	between menF and elaB	NA
2043578	1.49	serUp	2043562	between serU and mtfA	serU
2949080	1.49	amiCp7	2949066	between amiC and argA	amiC
953644	1.488	pflBp2	953641	within focA	pflB
2068483	1.486	NA	NA	between yoeH and insCD3	NA
2662207	1.484	iscRp	2662199	between iscR and trmJ	iscA, iscU, iscS, iscR
1308730	1.48	NA	NA	between clsA and yciY	NA
2818713	1.48	serVp	2818697	between serV and csrA	argQ, argZ, argY, argV, serV
8182	1.474	talBp	8191	between yaaJ and talB	talB
4391547	1.474	rsgAp12	4391566	between rsgA and orn	rsgA
2756138	1.471	NA	NA	between ssrA and intA	NA
2653460	1.467	NA	NA	within C0614	NA
3885010	1.465	NA	NA	within yidD	NA
405726	1.464	yaiIp3	405723	between proC and yaiI	yaiI
236041	1.462	rnhAp	236041	between rnhA and dnaQ	rnhA
218838	1.461	proSp	218837	between proS and trmO	proS
2405376	1.46	NA	NA	between nuoA and lrhA	NA
2518403	1.454	yfeCp	2518407	between alaW and yfeC	yfeD, yfeC
963746	1.449	ihfBp,ihfBp2	963749	between rpsA and ihfB	ihfB
2976392	1.448	omrBp	2976385	between omrB and galR	omrB
141358	1.445	hptp	141360	between gcd and hpt	hpt
1313707	1.442	yciCp	1313698	between yciC and ompW	yciC, yciB
2736078	1.44	NA	NA	between rluD and bamD	NA
480443	1.439	NA	NA	within tomB	NA
4630576	1.435	yjjKp11	4630566	between ettA and slt	yjjK
906838	1.432	NA	NA	between ybjS and ybjT	NA
2766634	1.432	NA	NA	within rnlA	NA
3091058	1.429	rsmEp4	3091068	between endA and rsmE	rsmE
3793730	1.429	yibBp9	3793730	between htrL and rfaD	yibB
1202930	1.426	NA	NA	within ymfK	NA
3478557	1.422	slyDp5	3478540	between slyD and yheV	slyD
1020184	1.415	ompAp2	1020187	between ompA and sulA	ompA
2177244	1.414	gatYp	2177234	between gatY and fbaB	gatD, gatC, gatB, gatA, gatZ, gatY
2278276	1.408	yejGp	2278277	within G0-10700	yejG
2470674	1.397	NA	NA	between yodE and tfaS	NA
2498662	1.393	NA	NA	between alaC and pyrS	NA
3072876	1.378	pgkp1	3072857	within epd	pgk, fbaA, pgk
2928095	1.374	NA	NA	between ppnN and sdaC	NA
2313067	1.371	micFp1,micFp2	2313084	between ompC and micF	micF
2067965	1.37	NA	NA	between yoeG and yoeH	NA
1288770	1.361	purUp4	1288756	within ychJ	purU
669106	1.355	NA	NA	between rsfS and cobC	NA
4330319	1.352	proPp1	4330320	between rdcB and proP	proP
3055764	1.35	ssrSp2,ssrSp	3055759	within zapA	ssrS
3880154	1.35	gyrBp2,gyrBp	3880150	within recF	gyrB
4549272	1.35	NA	NA	within fimH	NA
233987	1.349	mltDp4	233982	between mltD and gloB	mltD
131514	1.347	acnBp1	131519	between yacH and acnB	acnB
2194248	1.347	NA	NA	between mrp and metG	NA
279888	1.346	NA	NA	between insA2 and insI2	NA
1619079	1.346	marRp	1619093	between marC and marR	marR, marA, marB
1877570	1.346	NA	NA	between yoaF and dgcP	NA
2052026	1.346	NA	NA	between yeeJ and yeeL	NA
1092513	1.34	pgaAp	1092523	between pgaA and dgcT	pgaD, pgaC, pgaB, pgaA
2405228	1.338	NA	NA	between nuoA and lrhA	NA
3195238	1.338	sibEp	3195240	within sibE	sibE
3471592	1.338	tufAp2	3471583	within fusA	tufA
2678500	1.336	NA	NA	within yphF	NA
3412600	1.335	NA	NA	between yhdJ and yhdU	NA
4375648	1.332	NA	NA	within epmB	NA
3153512	1.329	yghBp	3153529	between metC and yghB	yghB
4128540	1.325	metJp2	4128529	between metJ and metB	metJ
3640742	1.324	NA	NA	between yriB and dtpB	NA
2153314	1.322	sibAp	2153311	within sibA	sibA
850204	1.32	yliMp	850209	between rhtA and yliM	yliM, ompX
427202	1.319	yajCp	427205	within tgt	secF, secD, yajC
146755	1.318	panDp2	146754	between panD and rpnC	panD
1622590	1.317	mgtSp	1622588	between ydeE and mgtS	mgtS
4441333	1.31	ytfLp3	4441321	between G0-10706 and msrA	ytfL
16949	1.309	hokCp4	16951	within mokC	hokC
4161070	1.303	NA	NA	within fabR	NA
2495331	1.302	yfdYp5	2495333	between yfdY and lpxP	yfdY
3821372	1.301	gmkp	3821388	between ligB and gmk	gmk
689072	1.3	NA	NA	between insH3 and lnt	NA
2905438	1.3	NA	NA	between queE and yqcG	NA
1470542	1.294	NA	NA	between insI2 and pdxI	NA
451662	1.288	cyoAp	451653	between cyoA and ampG	cyoE, cyoD, cyoC, cyoB, cyoA
1799302	1.288	pheMp	1799301	between pheM and rplT	pheM, ihfA, pheM, pheT, pheS
2753546	1.288	NA	NA	between recN and bamE	NA
3583436	1.285	NA	NA	between yhhZ and insA6	NA
2282430	1.283	rplYp3	2282433	between radD and rplY	rplY
4118150	1.283	glpFp	4118161	between glpF and zapB	glpX, glpK, glpF
1655754	1.282	NA	NA	between ynfA and ynfB	NA
432101	1.279	tsxp2	432091	between tsx and yajI	tsx
1267182	1.279	NA	NA	within ychQ	NA
189580	1.27	NA	NA	between map and tff	NA
1995407	1.269	uvrYp2	1995406	between uvrY and yecU	uvrC, uvrY
4368438	1.269	aspAp	4368432	between aspA and fxsA	dcuA, aspA, aspA
4607773	1.257	holDp	4607781	between rsmC and holD	yjjG, rimI, holD
2734300	1.256	ryfDp	2734295	between ryfD and pgeF	ryfD
133	1.252	thrLp	148	before thrL	thrL, thrL, thrA, thrB, thrC
4583258	1.249	NA	NA	within hsdR	NA
2557302	1.246	NA	NA	between eutC and eutB	NA
838226	1.243	NA	NA	within ybiI	NA
664008	1.241	dacAp3	664001	between dacA and rlpA	dacA
1311050	1.239	tonBp	1311054	between yciI and tonB	tonB
2809566	1.238	NA	NA	between ygaY and ygaZ	NA
2535480	1.236	crrp2	2535480	within ptsI	crr
420742	1.234	NA	NA	within brnQ	NA
4278312	1.232	yjcDp7	4278314	between ryjA and ghxP	yjcD
189687	1.231	NA	NA	between map and tff	NA
1330724	1.231	NA	NA	between yciN and topA	NA
174928	1.228	hemLp	174921	between hemL and yadX	hemL
4119373	1.221	rraAp	4119358	between rraA and menA	rraA
406274	1.217	aroLp1	406280	between yaiI and aroL	aroL, yaiA, aroM
1873100	1.215	NA	NA	within dgcJ	NA
3284116	1.215	NA	NA	between kbaY and agaB	NA
3204646	1.211	folBp5	3204648	between folB and plsY	folB
4425005	1.209	NA	NA	between yjfY and rpsF	NA
1097685	1.207	serXp	1097676	between serX and ghrA	serX
3247595	1.204	NA	NA	between exuR and yqiM	NA
3344672	1.204	rpoNp	3344662	between lptB and rpoN	rpoN, hpf, ptsN, rapZ, npr
1154899	1.2	NA	NA	within mltG	NA
1907086	1.191	rlmAp9	1907086	between rlmA and cspC	rlmA
970640	1.185	ycaRp	970642	between ycaQ and ycaR	kdsB, ycaR
2056787	1.177	yeeNp4	2056792	between amn and yeeN	yeeN
3812700	1.175	dfpp	3812703	between yicR and dfp	dfp
2544174	1.172	NA	NA	within ucpA	NA
1506156	1.17	ydcNp5	1506154	between ydcO and sutR	ydcN
3604334	1.17	rsmDp1	3604352	between ftsY and rsmD	rsmD
3639981	1.168	uspAp1	3639983	between uspB and uspA	uspA
4500505	1.168	NA	NA	within yjgX	NA
816901	1.167	moaAp2	816914	between ybhK and moaA	moaE, moaD, moaC, moaB, moaA
2746262	1.167	rpsPp	2746254	between rpsP and ffh	rplS, trmD, rimM, rpsP
947177	1.166	NA	NA	between ycaD and ycaM	NA
2075826	1.163	NA	NA	within yeeR	NA
3176980	1.163	NA	NA	within yqiB	NA
660320	1.162	lipAp	660301	between lipA and ybeF	lipA
1433157	1.159	NA	NA	within pinR	NA
1168960	1.157	NA	NA	between comR and bhsA	NA
1959996	1.149	argSp	1960001	between yecM and argS	argS
529012	1.145	NA	NA	within ybbD	NA
1226153	1.143	NA	NA	between minC and ycgJ	NA
1349122	1.142	rnbp1	1349129	within yciW	rnb
1257881	1.14	ychFp	1257882	between ychF and pth	ychF
2767420	1.14	NA	NA	between rnlB and yfjP	NA
3915224	1.139	glmUp1	3915223	between glmU and atpC	glmS, glmU
754730	1.137	NA	NA	within ybgU	NA
4200172	1.136	hupAp	4200176	between yjaG and hupA	hupA
1326961	1.135	NA	NA	within rluB	NA
3086423	1.134	NA	NA	within yqgD	NA
2434011	1.128	accDp	2434015	between accD and dedA	accD
1335080	1.124	ymiAp	1335090	between cysB and ymiA	yciX, ymiA
866399	1.112	moeAp	866394	between moeA and iaaA	moeB, moeA
662317	1.111	NA	NA	between lipB and ybeD	NA
2816750	1.109	NA	NA	within yqaA	NA
2716521	1.106	grcAp1	2716523	between grcA and ung	grcA
1634134	1.103	NA	NA	within pinQ	NA
2441651	1.102	fabBp	2441641	between fabB and mnmC	fabB
3384302	1.102	mdhp1	3384313	between mdh and argR	mdh
3739660	1.102	avtAp	3739674	between malS and avtA	avtA
785621	1.101	NA	NA	between ybgS and aroG	NA
1049806	1.096	NA	NA	between gfcA and insA4	NA
3808246	1.093	rirAp	3808238	between rirA and waaA	rirA, waaU, waaZ, waaY, waaJ, waaO, waaB, waaS, waaP, waaG, waaQ
2222051	1.089	NA	NA	between bglX and dld	NA
990433	1.083	pncBp	990414	between pncB and pepN	pncB
2029406	1.078	NA	NA	between yedI and yedA	NA
4632708	1.075	trpRp	4632704	between slt and trpR	trpR
150549	1.068	NA	NA	within yadC	NA
107663	1.067	NA	NA	between lpxC and secM	NA
3959978	1.065	NA	NA	between ppiC and yifN	NA
3904412	1.064	NA	NA	within bglF	NA
1980701	1.061	NA	NA	within otsA	NA
2250801	1.058	nfop	2250806	between yeiH and nfo	nfo
3933314	1.055	rbsDp	3933322	between kup and rbsD	rbsR, rbsD, rbsA, rbsC, rbsB, rbsK
816690	1.048	ybhKp	816692	between ybhK and moaA	ybhK
749746	1.046	NA	NA	within ybgQ	NA
1743388	1.045	mdtKp9,mdtKp9	1743375	between ribC and mdtK	mdtK
1862585	1.045	msrBp5	1862584	between msrB and gapA	msrB
3731750	1.045	NA	NA	within xylF	NA
3179692	1.043	NA	NA	within ygiA	NA
1214098	1.039	bluRp	1214113	between bluR and bluF	bluR
436574	1.038	NA	NA	within thiL	NA
83750	1.037	leuLp1	83735	between leuL and leuO	leuL, leuD, leuC, leuB, leuA, leuL
2592504	1.031	NA	NA	within dapE	NA
3336845	1.031	ibaGp1	3336833	between ibaG and mlaB	murA, ibaG
2642960	1.029	NA	NA	between rodZ and rlmN	NA
1170428	1.026	ldtCp	1170417	between ldtC and mfd	ldtC
2142266	1.02	NA	NA	between dcd and udk	NA
2904464	1.019	NA	NA	between ygcE and queE	NA
2878513	1.017	NA	NA	between iap and cas2	NA
2560380	1.007	NA	NA	within yffL	NA
222714	1.006	metNp	222714	between metN and gmhB	metQ, metI, metN
787666	1.005	gpmAp2,gpmAp3	787670	between gpmA and galM	gpmA
4622394	1.003	NA	NA	within yjjJ	NA
458749	1.001	NA	NA	within sraA	NA
1185666	1.001	NA	NA	between potA and pepT	NA
1942635	0.997	znuCp	1942634	between znuA and znuC	znuB, znuC
1922076	0.98	yebWp6	1922084	between yebV and yebW	yebW
1992864	0.98	NA	NA	between pgsA and uvrC	NA
3328954	0.98	NA	NA	between greA and dacB	NA
3448451	0.98	NA	NA	within rpsQ	NA
2212224	0.979	NA	NA	between yehS and btsR	NA
1218742	0.976	NA	NA	within pdeG	NA
830682	0.975	cecRp	830669	between cecR and rhlE	cecR, ybhG, ybhF, ybhS, ybhR
3149502	0.974	yqhAp8	3149498	between yqhA and yghA	yqhA
3922529	0.972	atpIp	3922525	between atpI and rsmG	atpC, atpD, atpG, atpA, atpH, atpF, atpE, atpB, atpI
2622964	0.97	ppkp	2622977	between purN and ppk	ppx, ppk
4260026	0.965	NA	NA	between zur and yjbL	NA
3433640	0.963	defp	3433650	between smf and def	def, fmt
17458	0.96	nhaAp1	17458	between sokC and nhaA	nhaR, nhaA
3609920	0.959	dcrBp8	3609913	between yhhQ and dcrB	dcrB
2089166	0.957	yeeZp7	2089176	between yeeZ and yoeB	yeeZ
3380112	0.953	yhcMp4	3380119	between zapE and zapG	yhcM
260340	0.935	NA	NA	between phoE and proB	NA
1673788	0.934	mdtJp	1673779	between mdtU and tqsA	mdtU, mdtJ, mdtI
3561482	0.922	glpGp	3561480	between glpG and glpE	glpR, glpG
3822066	0.922	rpoZp	3822077	between gmk and rpoZ	rpoZ, spoT, trmH, recG
500102	0.92	NA	NA	between aes and gsk	NA
57162	0.918	impp1	57156	between lptD and djlA	lptD
2186930	0.917	NA	NA	between rcnA and rcnB	NA
1866510	0.912	mipAp	1866506	between mipA and yeaG	mipA
973496	0.91	NA	NA	between elyC and cmoM	NA
2969016	0.91	NA	NA	between rppH and ygdT	NA
4009088	0.902	NA	NA	between rhtB and pldB	NA
291353	0.901	NA	NA	between insA3 and yagJ	NA
4001181	0.898	corAp	4001194	between yigE and G0-10704	corA
289190	0.882	yagIp1	289192	between xynR and argF	yagI
