# Supplementary material for: General transcription factor from Escherichia coli with a distinct mechanism of action
Source: Nat Struct Mol Biol. 2024 Jan 4;31(1):141–9. doi: 10.1038/s41594-023-01154-w (PMC10803263; doi:10.1038/s41594-023-01154-w)
Supplement: Supplementary file 4 — Supplementary Code. [file 41594_2023_1154_MOESM4_ESM.zip › ceda/ceda-rna-seq/GCF_000005845.2_ASM584v2_genomic.gff]

##gff-version 3
#!gff-spec-version 1.21
#!processor NCBI annotwriter
#!genome-build ASM584v2
#!genome-build-accession NCBI_Assembly:GCF_000005845.2
##sequence-region NC_000913.3 1 4641652
##species https://www.ncbi.nlm.nih.gov/Taxonomy/Browser/wwwtax.cgi?id=511145
NC_000913.3	RefSeq	region	1	4641652	.	+	.	ID=NC_000913.3:1..4641652;Dbxref=taxon:511145;Is_circular=true;Name=ANONYMOUS;gbkey=Src;genome=chromosome;mol_type=genomic DNA;strain=K-12;substrain=MG1655
NC_000913.3	RefSeq	gene	190	255	.	+	.	ID=gene-b0001;Dbxref=ASAP:ABE-0000006,ECOCYC:EG11277,EcoGene:EG11277,GeneID:944742;Name=thrL;gbkey=Gene;gene=thrL;gene_biotype=protein_coding;gene_synonym=ECK0001;locus_tag=b0001
NC_000913.3	RefSeq	CDS	190	255	.	+	0	ID=cds-NP_414542.1;Parent=gene-b0001;Dbxref=UniProtKB/Swiss-Prot:P0AD86,Genbank:NP_414542.1,ASAP:ABE-0000006,ECOCYC:EG11277,EcoGene:EG11277,GeneID:944742;Name=NP_414542.1;gbkey=CDS;gene=thrL;locus_tag=b0001;orig_transcript_id=gnl|b0001|mrna.b0001;product=thr operon leader peptide;protein_id=NP_414542.1;transl_table=11
NC_000913.3	RefSeq	gene	337	2799	.	+	.	ID=gene-b0002;Dbxref=ASAP:ABE-0000008,ECOCYC:EG10998,EcoGene:EG10998,GeneID:945803;Name=thrA;gbkey=Gene;gene=thrA;gene_biotype=protein_coding;gene_synonym=ECK0002,Hs,thrA1,thrA2,thrD;locus_tag=b0002
NC_000913.3	RefSeq	CDS	337	2799	.	+	0	ID=cds-NP_414543.1;Parent=gene-b0002;Dbxref=UniProtKB/Swiss-Prot:P00561,Genbank:NP_414543.1,ASAP:ABE-0000008,ECOCYC:EG10998,EcoGene:EG10998,GeneID:945803;Name=NP_414543.1;gbkey=CDS;gene=thrA;locus_tag=b0002;orig_transcript_id=gnl|b0002|mrna.b0002;product=fused aspartate kinase/homoserine dehydrogenase 1;protein_id=NP_414543.1;transl_table=11
NC_000913.3	RefSeq	gene	2801	3733	.	+	.	ID=gene-b0003;Dbxref=ASAP:ABE-0000010,ECOCYC:EG10999,EcoGene:EG10999,GeneID:947498;Name=thrB;gbkey=Gene;gene=thrB;gene_biotype=protein_coding;gene_synonym=ECK0003;locus_tag=b0003
NC_000913.3	RefSeq	CDS	2801	3733	.	+	0	ID=cds-NP_414544.1;Parent=gene-b0003;Dbxref=UniProtKB/Swiss-Prot:P00547,Genbank:NP_414544.1,ASAP:ABE-0000010,ECOCYC:EG10999,EcoGene:EG10999,GeneID:947498;Name=NP_414544.1;gbkey=CDS;gene=thrB;locus_tag=b0003;orig_transcript_id=gnl|b0003|mrna.b0003;product=homoserine kinase;protein_id=NP_414544.1;transl_table=11
NC_000913.3	RefSeq	gene	3734	5020	.	+	.	ID=gene-b0004;Dbxref=ASAP:ABE-0000012,ECOCYC:EG11000,EcoGene:EG11000,GeneID:945198;Name=thrC;gbkey=Gene;gene=thrC;gene_biotype=protein_coding;gene_synonym=ECK0004;locus_tag=b0004
NC_000913.3	RefSeq	CDS	3734	5020	.	+	0	ID=cds-NP_414545.1;Parent=gene-b0004;Dbxref=UniProtKB/Swiss-Prot:P00934,Genbank:NP_414545.1,ASAP:ABE-0000012,ECOCYC:EG11000,EcoGene:EG11000,GeneID:945198;Name=NP_414545.1;gbkey=CDS;gene=thrC;locus_tag=b0004;orig_transcript_id=gnl|b0004|mrna.b0004;product=threonine synthase;protein_id=NP_414545.1;transl_table=11
NC_000913.3	RefSeq	gene	5234	5530	.	+	.	ID=gene-b0005;Dbxref=ASAP:ABE-0000015,ECOCYC:G6081,EcoGene:EG14384,GeneID:944747;Name=yaaX;gbkey=Gene;gene=yaaX;gene_biotype=protein_coding;gene_synonym=ECK0005;locus_tag=b0005
NC_000913.3	RefSeq	CDS	5234	5530	.	+	0	ID=cds-NP_414546.1;Parent=gene-b0005;Dbxref=UniProtKB/Swiss-Prot:P75616,Genbank:NP_414546.1,ASAP:ABE-0000015,ECOCYC:G6081,EcoGene:EG14384,GeneID:944747;Name=NP_414546.1;gbkey=CDS;gene=yaaX;locus_tag=b0005;orig_transcript_id=gnl|b0005|mrna.b0005;product=DUF2502 domain-containing protein YaaX;protein_id=NP_414546.1;transl_table=11
NC_000913.3	RefSeq	repeat_region	5566	5601	.	+	.	ID=id-NC_000913.3:5566..5601;Note=REP1a;gbkey=repeat_region;rpt_type=other
NC_000913.3	RefSeq	repeat_region	5637	5670	.	-	.	ID=id-NC_000913.3:5637..5670;Note=REP1b;gbkey=repeat_region;rpt_type=other
NC_000913.3	RefSeq	gene	5683	6459	.	-	.	ID=gene-b0006;Dbxref=ASAP:ABE-0000018,ECOCYC:EG10011,EcoGene:EG10011,GeneID:944749;Name=yaaA;gbkey=Gene;gene=yaaA;gene_biotype=protein_coding;gene_synonym=ECK0006;locus_tag=b0006
NC_000913.3	RefSeq	CDS	5683	6459	.	-	0	ID=cds-NP_414547.1;Parent=gene-b0006;Dbxref=UniProtKB/Swiss-Prot:P0A8I3,Genbank:NP_414547.1,ASAP:ABE-0000018,ECOCYC:EG10011,EcoGene:EG10011,GeneID:944749;Name=NP_414547.1;gbkey=CDS;gene=yaaA;locus_tag=b0006;orig_transcript_id=gnl|b0006|mrna.b0006;product=peroxide stress resistance protein YaaA;protein_id=NP_414547.1;transl_table=11
NC_000913.3	RefSeq	gene	6529	7959	.	-	.	ID=gene-b0007;Dbxref=ASAP:ABE-0000020,ECOCYC:EG11555,EcoGene:EG11555,GeneID:944745;Name=yaaJ;gbkey=Gene;gene=yaaJ;gene_biotype=protein_coding;gene_synonym=ECK0007;locus_tag=b0007
NC_000913.3	RefSeq	CDS	6529	7959	.	-	0	ID=cds-NP_414548.1;Parent=gene-b0007;Dbxref=UniProtKB/Swiss-Prot:P30143,Genbank:NP_414548.1,ASAP:ABE-0000020,ECOCYC:EG11555,EcoGene:EG11555,GeneID:944745;Name=NP_414548.1;gbkey=CDS;gene=yaaJ;locus_tag=b0007;orig_transcript_id=gnl|b0007|mrna.b0007;product=putative transporter YaaJ;protein_id=NP_414548.1;transl_table=11
NC_000913.3	RefSeq	gene	8238	9191	.	+	.	ID=gene-b0008;Dbxref=ASAP:ABE-0000027,ECOCYC:EG11556,EcoGene:EG11556,GeneID:944748;Name=talB;gbkey=Gene;gene=talB;gene_biotype=protein_coding;gene_synonym=ECK0008,yaaK;locus_tag=b0008
NC_000913.3	RefSeq	CDS	8238	9191	.	+	0	ID=cds-NP_414549.1;Parent=gene-b0008;Dbxref=UniProtKB/Swiss-Prot:P0A870,Genbank:NP_414549.1,ASAP:ABE-0000027,ECOCYC:EG11556,EcoGene:EG11556,GeneID:944748;Name=NP_414549.1;gbkey=CDS;gene=talB;locus_tag=b0008;orig_transcript_id=gnl|b0008|mrna.b0008;product=transaldolase B;protein_id=NP_414549.1;transl_table=11
NC_000913.3	RefSeq	gene	9306	9893	.	+	.	ID=gene-b0009;Dbxref=ASAP:ABE-0000030,ECOCYC:EG11511,EcoGene:EG11511,GeneID:944760;Name=mog;gbkey=Gene;gene=mog;gene_biotype=protein_coding;gene_synonym=bisD,chlG,ECK0009,mogA,yaaG;locus_tag=b0009
NC_000913.3	RefSeq	CDS	9306	9893	.	+	0	ID=cds-NP_414550.1;Parent=gene-b0009;Dbxref=UniProtKB/Swiss-Prot:P0AF03,Genbank:NP_414550.1,ASAP:ABE-0000030,ECOCYC:EG11511,EcoGene:EG11511,GeneID:944760;Name=NP_414550.1;gbkey=CDS;gene=mog;locus_tag=b0009;orig_transcript_id=gnl|b0009|mrna.b0009;product=molybdopterin adenylyltransferase;protein_id=NP_414550.1;transl_table=11
NC_000913.3	RefSeq	gene	9928	10494	.	-	.	ID=gene-b0010;Dbxref=ASAP:ABE-0000032,ECOCYC:EG11512,EcoGene:EG11512,GeneID:944792;Name=satP;gbkey=Gene;gene=satP;gene_biotype=protein_coding;gene_synonym=ECK0010,yaaH;locus_tag=b0010
NC_000913.3	RefSeq	CDS	9928	10494	.	-	0	ID=cds-NP_414551.1;Parent=gene-b0010;Dbxref=UniProtKB/Swiss-Prot:P0AC98,Genbank:NP_414551.1,ASAP:ABE-0000032,ECOCYC:EG11512,EcoGene:EG11512,GeneID:944792;Name=NP_414551.1;gbkey=CDS;gene=satP;locus_tag=b0010;orig_transcript_id=gnl|b0010|mrna.b0010;product=acetate/succinate:H(+) symporter;protein_id=NP_414551.1;transl_table=11
NC_000913.3	RefSeq	gene	10643	11356	.	-	.	ID=gene-b0011;Dbxref=ASAP:ABE-0000037,ECOCYC:G6082,EcoGene:EG14340,GeneID:944771;Name=yaaW;gbkey=Gene;gene=yaaW;gene_biotype=protein_coding;gene_synonym=ECK0011;locus_tag=b0011
NC_000913.3	RefSeq	CDS	10643	11356	.	-	0	ID=cds-NP_414552.1;Parent=gene-b0011;Dbxref=UniProtKB/Swiss-Prot:P75617,Genbank:NP_414552.1,ASAP:ABE-0000037,ECOCYC:G6082,EcoGene:EG14340,GeneID:944771;Name=NP_414552.1;gbkey=CDS;gene=yaaW;locus_tag=b0011;orig_transcript_id=gnl|b0011|mrna.b0011;product=putative enzyme-specific chaperone YaaW;protein_id=NP_414552.1;transl_table=11
NC_000913.3	RefSeq	gene	10830	11315	.	+	.	ID=gene-b0012;Dbxref=ASAP:ABE-0000040,ECOCYC:EG11509,EcoGene:EG11509,GeneID:948295;Name=mbiA;gbkey=Gene;gene=mbiA;gene_biotype=protein_coding;gene_synonym=ECK0012,htgA,htpY;locus_tag=b0012
NC_000913.3	RefSeq	CDS	10830	11315	.	+	0	ID=cds-YP_009518733.1;Parent=gene-b0012;Dbxref=UniProtKB/Swiss-Prot:P28697,Genbank:YP_009518733.1,ASAP:ABE-0000040,ECOCYC:EG11509,EcoGene:EG11509,GeneID:948295;Name=YP_009518733.1;gbkey=CDS;gene=mbiA;locus_tag=b0012;orig_transcript_id=gnl|b0012|mrna.CDS13;product=uncharacterized protein MbiA;protein_id=YP_009518733.1;transl_table=11
NC_000913.3	RefSeq	gene	11382	11786	.	-	.	ID=gene-b0013;Dbxref=ASAP:ABE-0000043,ECOCYC:G8202,EcoGene:EG11513,GeneID:944751;Name=yaaI;gbkey=Gene;gene=yaaI;gene_biotype=protein_coding;gene_synonym=ECK0013;locus_tag=b0013
NC_000913.3	RefSeq	CDS	11382	11786	.	-	0	ID=cds-NP_414554.1;Parent=gene-b0013;Dbxref=UniProtKB/Swiss-Prot:P28696,Genbank:NP_414554.1,ASAP:ABE-0000043,ECOCYC:G8202,EcoGene:EG11513,GeneID:944751;Name=NP_414554.1;gbkey=CDS;gene=yaaI;locus_tag=b0013;orig_transcript_id=gnl|b0013|mrna.b0013;product=DUF2541 domain-containing protein YaaI;protein_id=NP_414554.1;transl_table=11
NC_000913.3	RefSeq	gene	12163	14079	.	+	.	ID=gene-b0014;Dbxref=ASAP:ABE-0000052,ECOCYC:EG10241,EcoGene:EG10241,GeneID:944750;Name=dnaK;gbkey=Gene;gene=dnaK;gene_biotype=protein_coding;gene_synonym=ECK0014,groPAB,groPC,groPF,grpC,grpF,seg;locus_tag=b0014
NC_000913.3	RefSeq	CDS	12163	14079	.	+	0	ID=cds-NP_414555.1;Parent=gene-b0014;Dbxref=UniProtKB/Swiss-Prot:P0A6Y8,Genbank:NP_414555.1,ASAP:ABE-0000052,ECOCYC:EG10241,EcoGene:EG10241,GeneID:944750;Name=NP_414555.1;gbkey=CDS;gene=dnaK;locus_tag=b0014;orig_transcript_id=gnl|b0014|mrna.b0014;product=chaperone protein DnaK;protein_id=NP_414555.1;transl_table=11
NC_000913.3	RefSeq	gene	14168	15298	.	+	.	ID=gene-b0015;Dbxref=ASAP:ABE-0000054,ECOCYC:EG10240,EcoGene:EG10240,GeneID:944753;Name=dnaJ;gbkey=Gene;gene=dnaJ;gene_biotype=protein_coding;gene_synonym=ECK0015,groP,grpC;locus_tag=b0015
NC_000913.3	RefSeq	CDS	14168	15298	.	+	0	ID=cds-NP_414556.1;Parent=gene-b0015;Dbxref=UniProtKB/Swiss-Prot:P08622,Genbank:NP_414556.1,ASAP:ABE-0000054,ECOCYC:EG10240,EcoGene:EG10240,GeneID:944753;Name=NP_414556.1;gbkey=CDS;gene=dnaJ;locus_tag=b0015;orig_transcript_id=gnl|b0015|mrna.b0015;product=chaperone protein DnaJ;protein_id=NP_414556.1;transl_table=11
NC_000913.3	RefSeq	mobile_genetic_element	15387	16731	.	+	.	ID=id-NC_000913.3:15387..16731;gbkey=mobile_element;mobile_element_type=insertion sequence:IS186A
NC_000913.3	RefSeq	gene	15445	16557	.	+	.	ID=gene-b0016;Dbxref=ASAP:ABE-0000058,ECOCYC:G6083,EcoGene:EG60001,GeneID:944754;Name=insL-1;gbkey=Gene;gene=insL-1;gene_biotype=protein_coding;gene_synonym=ECK0016,yi81-1;locus_tag=b0016
NC_000913.3	RefSeq	CDS	15445	16557	.	+	0	ID=cds-NP_414557.1;Parent=gene-b0016;Dbxref=UniProtKB/Swiss-Prot:P0CF91,Genbank:NP_414557.1,ASAP:ABE-0000058,ECOCYC:G6083,EcoGene:EG60001,GeneID:944754;Name=NP_414557.1;gbkey=CDS;gene=insL-1;locus_tag=b0016;orig_transcript_id=gnl|b0016|mrna.b0016;product=IS186/IS421 transposase;protein_id=NP_414557.1;transl_table=11
NC_000913.3	RefSeq	gene	16751	16960	.	-	.	ID=gene-b0018;Dbxref=ASAP:ABE-0000064,ECOCYC:EG10373,EcoGene:EG12074,GeneID:944756;Name=mokC;gbkey=Gene;gene=mokC;gene_biotype=protein_coding;gene_synonym=ECK0018,gefL;locus_tag=b0018
NC_000913.3	RefSeq	CDS	16751	16960	.	-	0	ID=cds-NP_414559.1;Parent=gene-b0018;Dbxref=UniProtKB/Swiss-Prot:P33236,Genbank:NP_414559.1,ASAP:ABE-0000064,ECOCYC:EG10373,EcoGene:EG12074,GeneID:944756;Name=NP_414559.1;gbkey=CDS;gene=mokC;locus_tag=b0018;orig_transcript_id=gnl|b0018|mrna.b0018;product=regulatory protein MokC;protein_id=NP_414559.1;transl_table=11
NC_000913.3	RefSeq	gene	16751	16903	.	-	.	ID=gene-b4412;Dbxref=ASAP:ABE-0047278,ECOCYC:G0-9563,EcoGene:EG10373,GeneID:2847744;Name=hokC;gbkey=Gene;gene=hokC;gene_biotype=protein_coding;gene_synonym=ECK0017,gef;locus_tag=b4412
NC_000913.3	RefSeq	CDS	16751	16903	.	-	0	ID=cds-YP_025292.1;Parent=gene-b4412;Dbxref=UniProtKB/Swiss-Prot:P0ACG4,Genbank:YP_025292.1,ASAP:ABE-0047278,ECOCYC:G0-9563,EcoGene:EG10373,GeneID:2847744;Name=YP_025292.1;gbkey=CDS;gene=hokC;locus_tag=b4412;orig_transcript_id=gnl|b4412|mrna.b4412;product=protein HokC;protein_id=YP_025292.1;transl_table=11
NC_000913.3	RefSeq	gene	16952	17006	.	+	.	ID=gene-b4413;Dbxref=ASAP:ABE-0047238,ECOCYC:G0-9581,EcoGene:EG31128,GeneID:2847745;Name=sokC;gbkey=Gene;gene=sokC;gene_biotype=ncRNA;gene_synonym=ECK0019,sof;locus_tag=b4413
NC_000913.3	RefSeq	ncRNA	16952	17006	.	+	.	ID=rna-b4413;Parent=gene-b4413;Dbxref=ASAP:ABE-0047238,ECOCYC:G0-9581,EcoGene:EG31128,GeneID:2847745;gbkey=ncRNA;gene=sokC;locus_tag=b4413;product=antisense RNA blocking mokC and hokC translation
NC_000913.3	RefSeq	exon	16952	17006	.	+	.	ID=exon-b4413-1;Parent=rna-b4413;Dbxref=ASAP:ABE-0047238,ECOCYC:G0-9581,EcoGene:EG31128,GeneID:2847745;gbkey=ncRNA;gene=sokC;locus_tag=b4413;product=antisense RNA blocking mokC and hokC translation
NC_000913.3	RefSeq	gene	17489	18655	.	+	.	ID=gene-b0019;Dbxref=ASAP:ABE-0000068,ECOCYC:EG10652,EcoGene:EG10652,GeneID:944758;Name=nhaA;gbkey=Gene;gene=nhaA;gene_biotype=protein_coding;gene_synonym=ant,antA,ECK0020,hyc;locus_tag=b0019
NC_000913.3	RefSeq	CDS	17489	18655	.	+	0	ID=cds-NP_414560.1;Parent=gene-b0019;Dbxref=UniProtKB/Swiss-Prot:P13738,Genbank:NP_414560.1,ASAP:ABE-0000068,ECOCYC:EG10652,EcoGene:EG10652,GeneID:944758;Name=NP_414560.1;gbkey=CDS;gene=nhaA;locus_tag=b0019;orig_transcript_id=gnl|b0019|mrna.b0019;product=Na(+):H(+) antiporter NhaA;protein_id=NP_414560.1;transl_table=11
NC_000913.3	RefSeq	gene	18715	19620	.	+	.	ID=gene-b0020;Dbxref=ASAP:ABE-0000072,ECOCYC:EG11078,EcoGene:EG11078,GeneID:944757;Name=nhaR;gbkey=Gene;gene=nhaR;gene_biotype=protein_coding;gene_synonym=antO,ECK0021,yaaB;locus_tag=b0020
NC_000913.3	RefSeq	CDS	18715	19620	.	+	0	ID=cds-NP_414561.1;Parent=gene-b0020;Dbxref=UniProtKB/Swiss-Prot:P0A9G2,Genbank:NP_414561.1,ASAP:ABE-0000072,ECOCYC:EG11078,EcoGene:EG11078,GeneID:944757;Name=NP_414561.1;gbkey=CDS;gene=nhaR;locus_tag=b0020;orig_transcript_id=gnl|b0020|mrna.b0020;product=DNA-binding transcriptional activator NhaR;protein_id=NP_414561.1;transl_table=11
NC_000913.3	RefSeq	mobile_genetic_element	19796	20563	.	-	.	ID=id-NC_000913.3:19796..20563;gbkey=mobile_element;mobile_element_type=insertion sequence:IS1A
NC_000913.3	RefSeq	gene	19811	20314	.	-	.	ID=gene-b0021;Dbxref=ASAP:ABE-0000075,ECOCYC:G6085,EcoGene:EG60002,GeneID:944743;Name=insB-1;gbkey=Gene;gene=insB-1;gene_biotype=protein_coding;gene_synonym=ECK0022;locus_tag=b0021
NC_000913.3	RefSeq	CDS	19811	20314	.	-	0	ID=cds-NP_414562.1;Parent=gene-b0021;Dbxref=UniProtKB/Swiss-Prot:P0CF25,Genbank:NP_414562.1,ASAP:ABE-0000075,ECOCYC:G6085,EcoGene:EG60002,GeneID:944743;Name=NP_414562.1;gbkey=CDS;gene=insB-1;locus_tag=b0021;orig_transcript_id=gnl|b0021|mrna.b0021;product=IS1 protein InsB;protein_id=NP_414562.1;transl_table=11
NC_000913.3	RefSeq	gene	20233	20508	.	-	.	ID=gene-b0022;Dbxref=ASAP:ABE-0000078,ECOCYC:G6086,EcoGene:EG40001,GeneID:948449;Name=insA-1;gbkey=Gene;gene=insA-1;gene_biotype=protein_coding;gene_synonym=ECK0023;locus_tag=b0022
NC_000913.3	RefSeq	CDS	20233	20508	.	-	0	ID=cds-NP_414563.1;Parent=gene-b0022;Dbxref=UniProtKB/Swiss-Prot:P0CF07,Genbank:NP_414563.1,ASAP:ABE-0000078,ECOCYC:G6086,EcoGene:EG40001,GeneID:948449;Name=NP_414563.1;gbkey=CDS;gene=insA-1;locus_tag=b0022;orig_transcript_id=gnl|b0022|mrna.b0022;product=IS1 protein InsA;protein_id=NP_414563.1;transl_table=11
NC_000913.3	RefSeq	gene	20815	21078	.	-	.	ID=gene-b0023;Dbxref=ASAP:ABE-0000082,ECOCYC:EG10919,EcoGene:EG10919,GeneID:944759;Name=rpsT;gbkey=Gene;gene=rpsT;gene_biotype=protein_coding;gene_synonym=ECK0024,sup(s20),supS,supS20;locus_tag=b0023
NC_000913.3	RefSeq	CDS	20815	21078	.	-	0	ID=cds-NP_414564.1;Parent=gene-b0023;Dbxref=UniProtKB/Swiss-Prot:P0A7U7,Genbank:NP_414564.1,ASAP:ABE-0000082,ECOCYC:EG10919,EcoGene:EG10919,GeneID:944759;Name=NP_414564.1;gbkey=CDS;gene=rpsT;locus_tag=b0023;orig_transcript_id=gnl|b0023|mrna.b0023;product=30S ribosomal subunit protein S20;protein_id=NP_414564.1;transl_table=11
NC_000913.3	RefSeq	gene	21181	21399	.	+	.	ID=gene-b0024;Dbxref=ASAP:ABE-0000089,ECOCYC:G6087,EcoGene:EG14386,GeneID:949128;Name=yaaY;gbkey=Gene;gene=yaaY;gene_biotype=protein_coding;gene_synonym=ECK0025;locus_tag=b0024
NC_000913.3	RefSeq	CDS	21181	21399	.	+	0	ID=cds-NP_414565.1;Parent=gene-b0024;Dbxref=UniProtKB/Swiss-Prot:P75620,Genbank:NP_414565.1,ASAP:ABE-0000089,ECOCYC:G6087,EcoGene:EG14386,GeneID:949128;Name=NP_414565.1;gbkey=CDS;gene=yaaY;locus_tag=b0024;orig_transcript_id=gnl|b0024|mrna.b0024;product=DUF2575 domain-containing protein YaaY;protein_id=NP_414565.1;transl_table=11
NC_000913.3	RefSeq	gene	21407	22348	.	+	.	ID=gene-b0025;Dbxref=ASAP:ABE-0000091,ECOCYC:EG11079,EcoGene:EG11079,GeneID:949129;Name=ribF;gbkey=Gene;gene=ribF;gene_biotype=protein_coding;gene_synonym=ECK0026,yaaC;locus_tag=b0025
NC_000913.3	RefSeq	CDS	21407	22348	.	+	0	ID=cds-NP_414566.1;Parent=gene-b0025;Dbxref=UniProtKB/Swiss-Prot:P0AG40,Genbank:NP_414566.1,ASAP:ABE-0000091,ECOCYC:EG11079,EcoGene:EG11079,GeneID:949129;Name=NP_414566.1;gbkey=CDS;gene=ribF;locus_tag=b0025;orig_transcript_id=gnl|b0025|mrna.b0025;product=bifunctional riboflavin kinase/FMN adenylyltransferase;protein_id=NP_414566.1;transl_table=11
NC_000913.3	RefSeq	gene	22391	25207	.	+	.	ID=gene-b0026;Dbxref=ASAP:ABE-0000094,ECOCYC:EG10492,EcoGene:EG10492,GeneID:944761;Name=ileS;gbkey=Gene;gene=ileS;gene_biotype=protein_coding;gene_synonym=ECK0027,ilvS;locus_tag=b0026
NC_000913.3	RefSeq	CDS	22391	25207	.	+	0	ID=cds-NP_414567.1;Parent=gene-b0026;Dbxref=UniProtKB/Swiss-Prot:P00956,Genbank:NP_414567.1,ASAP:ABE-0000094,ECOCYC:EG10492,EcoGene:EG10492,GeneID:944761;Name=NP_414567.1;gbkey=CDS;gene=ileS;locus_tag=b0026;orig_transcript_id=gnl|b0026|mrna.b0026;product=isoleucine--tRNA ligase;protein_id=NP_414567.1;transl_table=11
NC_000913.3	RefSeq	gene	25207	25701	.	+	.	ID=gene-b0027;Dbxref=ASAP:ABE-0000096,ECOCYC:EG10548,EcoGene:EG10548,GeneID:944800;Name=lspA;gbkey=Gene;gene=lspA;gene_biotype=protein_coding;gene_synonym=ECK0028,lsp;locus_tag=b0027
NC_000913.3	RefSeq	CDS	25207	25701	.	+	0	ID=cds-NP_414568.1;Parent=gene-b0027;Dbxref=UniProtKB/Swiss-Prot:P00804,Genbank:NP_414568.1,ASAP:ABE-0000096,ECOCYC:EG10548,EcoGene:EG10548,GeneID:944800;Name=NP_414568.1;gbkey=CDS;gene=lspA;locus_tag=b0027;orig_transcript_id=gnl|b0027|mrna.b0027;product=lipoprotein signal peptidase;protein_id=NP_414568.1;transl_table=11
NC_000913.3	RefSeq	repeat_region	25711	25746	.	+	.	ID=id-NC_000913.3:25711..25746;Note=REP2a;gbkey=repeat_region;rpt_type=other
NC_000913.3	RefSeq	repeat_region	25763	25796	.	-	.	ID=id-NC_000913.3:25763..25796;Note=REP2b;gbkey=repeat_region;rpt_type=other
NC_000913.3	RefSeq	gene	25826	26275	.	+	.	ID=gene-b0028;Dbxref=ASAP:ABE-0000101,ECOCYC:EG11080,EcoGene:EG11080,GeneID:944807;Name=fkpB;gbkey=Gene;gene=fkpB;gene_biotype=protein_coding;gene_synonym=ECK0029,slpA,yaaD;locus_tag=b0028
NC_000913.3	RefSeq	CDS	25826	26275	.	+	0	ID=cds-NP_414569.1;Parent=gene-b0028;Dbxref=UniProtKB/Swiss-Prot:P0AEM0,Genbank:NP_414569.1,ASAP:ABE-0000101,ECOCYC:EG11080,EcoGene:EG11080,GeneID:944807;Name=NP_414569.1;gbkey=CDS;gene=fkpB;locus_tag=b0028;orig_transcript_id=gnl|b0028|mrna.b0028;product=peptidyl-prolyl cis-trans isomerase FkpB;protein_id=NP_414569.1;transl_table=11
NC_000913.3	RefSeq	gene	26277	27227	.	+	.	ID=gene-b0029;Dbxref=ASAP:ABE-0000103,ECOCYC:EG11081,EcoGene:EG11081,GeneID:944777;Name=ispH;gbkey=Gene;gene=ispH;gene_biotype=protein_coding;gene_synonym=ECK0030,lytB,yaaE;locus_tag=b0029
NC_000913.3	RefSeq	CDS	26277	27227	.	+	0	ID=cds-NP_414570.1;Parent=gene-b0029;Dbxref=UniProtKB/Swiss-Prot:P62623,Genbank:NP_414570.1,ASAP:ABE-0000103,ECOCYC:EG11081,EcoGene:EG11081,GeneID:944777;Name=NP_414570.1;gbkey=CDS;gene=ispH;locus_tag=b0029;orig_transcript_id=gnl|b0029|mrna.b0029;product=1-hydroxy-2-methyl-2-(E)-butenyl 4-diphosphate reductase;protein_id=NP_414570.1;transl_table=11
NC_000913.3	RefSeq	gene	27293	28207	.	+	.	ID=gene-b0030;Dbxref=ASAP:ABE-0000109,ECOCYC:EG11082,EcoGene:EG11082,GeneID:944796;Name=rihC;gbkey=Gene;gene=rihC;gene_biotype=protein_coding;gene_synonym=ECK0031,yaaF;locus_tag=b0030
NC_000913.3	RefSeq	CDS	27293	28207	.	+	0	ID=cds-NP_414571.1;Parent=gene-b0030;Dbxref=UniProtKB/Swiss-Prot:P22564,Genbank:NP_414571.1,ASAP:ABE-0000109,ECOCYC:EG11082,EcoGene:EG11082,GeneID:944796;Name=NP_414571.1;gbkey=CDS;gene=rihC;locus_tag=b0030;orig_transcript_id=gnl|b0030|mrna.b0030;product=ribonucleoside hydrolase RihC;protein_id=NP_414571.1;transl_table=11
NC_000913.3	RefSeq	gene	28374	29195	.	+	.	ID=gene-b0031;Dbxref=ASAP:ABE-0000112,ECOCYC:EG10206,EcoGene:EG10206,GeneID:944762;Name=dapB;gbkey=Gene;gene=dapB;gene_biotype=protein_coding;gene_synonym=ECK0032;locus_tag=b0031
NC_000913.3	RefSeq	CDS	28374	29195	.	+	0	ID=cds-NP_414572.1;Parent=gene-b0031;Dbxref=UniProtKB/Swiss-Prot:P04036,Genbank:NP_414572.1,ASAP:ABE-0000112,ECOCYC:EG10206,EcoGene:EG10206,GeneID:944762;Name=NP_414572.1;gbkey=CDS;gene=dapB;locus_tag=b0031;orig_transcript_id=gnl|b0031|mrna.b0031;product=4-hydroxy-tetrahydrodipicolinate reductase;protein_id=NP_414572.1;transl_table=11
NC_000913.3	RefSeq	gene	29651	30799	.	+	.	ID=gene-b0032;Dbxref=ASAP:ABE-0000118,ECOCYC:EG10134,EcoGene:EG10134,GeneID:949025;Name=carA;gbkey=Gene;gene=carA;gene_biotype=protein_coding;gene_synonym=arg,cap,ECK0033,pyrA;locus_tag=b0032
NC_000913.3	RefSeq	CDS	29651	30799	.	+	0	ID=cds-NP_414573.1;Parent=gene-b0032;Dbxref=UniProtKB/Swiss-Prot:P0A6F1,Genbank:NP_414573.1,ASAP:ABE-0000118,ECOCYC:EG10134,EcoGene:EG10134,GeneID:949025;Name=NP_414573.1;gbkey=CDS;gene=carA;locus_tag=b0032;orig_transcript_id=gnl|b0032|mrna.b0032;product=carbamoyl phosphate synthetase subunit alpha;protein_id=NP_414573.1;transl_table=11
NC_000913.3	RefSeq	gene	30817	34038	.	+	.	ID=gene-b0033;Dbxref=ASAP:ABE-0000121,ECOCYC:EG10135,EcoGene:EG10135,GeneID:944775;Name=carB;gbkey=Gene;gene=carB;gene_biotype=protein_coding;gene_synonym=cap,ECK0034,pyrA;locus_tag=b0033
NC_000913.3	RefSeq	CDS	30817	34038	.	+	0	ID=cds-NP_414574.1;Parent=gene-b0033;Dbxref=UniProtKB/Swiss-Prot:P00968,Genbank:NP_414574.1,ASAP:ABE-0000121,ECOCYC:EG10135,EcoGene:EG10135,GeneID:944775;Name=NP_414574.1;gbkey=CDS;gene=carB;locus_tag=b0033;orig_transcript_id=gnl|b0033|mrna.b0033;product=carbamoyl phosphate synthetase subunit beta;protein_id=NP_414574.1;transl_table=11
NC_000913.3	RefSeq	gene	34300	34695	.	+	.	ID=gene-b0034;Dbxref=ASAP:ABE-0000125,ECOCYC:G6088,EcoGene:EG13451,GeneID:944795;Name=caiF;gbkey=Gene;gene=caiF;gene_biotype=protein_coding;gene_synonym=ECK0035;locus_tag=b0034
NC_000913.3	RefSeq	CDS	34300	34695	.	+	0	ID=cds-NP_414576.4;Parent=gene-b0034;Dbxref=UniProtKB/Swiss-Prot:P0AE58,Genbank:NP_414576.4,ASAP:ABE-0000125,ECOCYC:G6088,EcoGene:EG13451,GeneID:944795;Name=NP_414576.4;gbkey=CDS;gene=caiF;locus_tag=b0034;orig_transcript_id=gnl|b0034|mrna.b0034;product=DNA-binding transcriptional activator CaiF;protein_id=NP_414576.4;transl_table=11
NC_000913.3	RefSeq	repeat_region	34728	34763	.	+	.	ID=id-NC_000913.3:34728..34763;Note=REP3;gbkey=repeat_region;rpt_type=other
NC_000913.3	RefSeq	gene	34781	35371	.	-	.	ID=gene-b0035;Dbxref=ASAP:ABE-0000128,ECOCYC:EG12608,EcoGene:EG12608,GeneID:948999;Name=caiE;gbkey=Gene;gene=caiE;gene_biotype=protein_coding;gene_synonym=ECK0036;locus_tag=b0035
NC_000913.3	RefSeq	CDS	34781	35371	.	-	0	ID=cds-NP_414577.2;Parent=gene-b0035;Dbxref=UniProtKB/Swiss-Prot:P39206,Genbank:NP_414577.2,ASAP:ABE-0000128,ECOCYC:EG12608,EcoGene:EG12608,GeneID:948999;Name=NP_414577.2;gbkey=CDS;gene=caiE;locus_tag=b0035;orig_transcript_id=gnl|b0035|mrna.b0035;product=putative transferase CaiE;protein_id=NP_414577.2;transl_table=11
NC_000913.3	RefSeq	gene	35377	36162	.	-	.	ID=gene-b0036;Dbxref=ASAP:ABE-0000130,ECOCYC:EG11557,EcoGene:EG11557,GeneID:948995;Name=caiD;gbkey=Gene;gene=caiD;gene_biotype=protein_coding;gene_synonym=ECK0037,yaaL;locus_tag=b0036
NC_000913.3	RefSeq	CDS	35377	36162	.	-	0	ID=cds-NP_414578.2;Parent=gene-b0036;Dbxref=UniProtKB/Swiss-Prot:P31551,Genbank:NP_414578.2,ASAP:ABE-0000130,ECOCYC:EG11557,EcoGene:EG11557,GeneID:948995;Name=NP_414578.2;gbkey=CDS;gene=caiD;locus_tag=b0036;orig_transcript_id=gnl|b0036|mrna.b0036;product=crotonobetainyl-CoA hydratase;protein_id=NP_414578.2;transl_table=11
NC_000913.3	RefSeq	gene	36271	37824	.	-	.	ID=gene-b0037;Dbxref=ASAP:ABE-0000133,ECOCYC:EG11558,EcoGene:EG11558,GeneID:944886;Name=caiC;gbkey=Gene;gene=caiC;gene_biotype=protein_coding;gene_synonym=ECK0038,yaaM;locus_tag=b0037
NC_000913.3	RefSeq	CDS	36271	37824	.	-	0	ID=cds-NP_414579.4;Parent=gene-b0037;Dbxref=UniProtKB/Swiss-Prot:P31552,Genbank:NP_414579.4,ASAP:ABE-0000133,ECOCYC:EG11558,EcoGene:EG11558,GeneID:944886;Name=NP_414579.4;gbkey=CDS;gene=caiC;locus_tag=b0037;orig_transcript_id=gnl|b0037|mrna.b0037;product=carnitine-CoA ligase;protein_id=NP_414579.4;transl_table=11
NC_000913.3	RefSeq	gene	37898	39115	.	-	.	ID=gene-b0038;Dbxref=ASAP:ABE-0000136,ECOCYC:EG11559,EcoGene:EG11559,GeneID:948997;Name=caiB;gbkey=Gene;gene=caiB;gene_biotype=protein_coding;gene_synonym=ECK0039,yaaN;locus_tag=b0038
NC_000913.3	RefSeq	CDS	37898	39115	.	-	0	ID=cds-NP_414580.1;Parent=gene-b0038;Dbxref=UniProtKB/Swiss-Prot:P31572,Genbank:NP_414580.1,ASAP:ABE-0000136,ECOCYC:EG11559,EcoGene:EG11559,GeneID:948997;Name=NP_414580.1;gbkey=CDS;gene=caiB;locus_tag=b0038;orig_transcript_id=gnl|b0038|mrna.b0038;product=gamma-butyrobetainyl-CoA:carnitine CoA transferase;protein_id=NP_414580.1;transl_table=11
NC_000913.3	RefSeq	repeat_region	39152	39185	.	+	.	ID=id-NC_000913.3:39152..39185;Note=REP4a;gbkey=repeat_region;rpt_type=other
NC_000913.3	RefSeq	repeat_region	39198	39233	.	-	.	ID=id-NC_000913.3:39198..39233;Note=REP4b;gbkey=repeat_region;rpt_type=other
NC_000913.3	RefSeq	gene	39244	40386	.	-	.	ID=gene-b0039;Dbxref=ASAP:ABE-0000139,ECOCYC:EG11560,EcoGene:EG11560,GeneID:949064;Name=caiA;gbkey=Gene;gene=caiA;gene_biotype=protein_coding;gene_synonym=ECK0040,yaaO;locus_tag=b0039
NC_000913.3	RefSeq	CDS	39244	40386	.	-	0	ID=cds-NP_414581.1;Parent=gene-b0039;Dbxref=UniProtKB/Swiss-Prot:P60584,Genbank:NP_414581.1,ASAP:ABE-0000139,ECOCYC:EG11560,EcoGene:EG11560,GeneID:949064;Name=NP_414581.1;gbkey=CDS;gene=caiA;locus_tag=b0039;orig_transcript_id=gnl|b0039|mrna.b0039;product=crotonobetainyl-CoA reductase;protein_id=NP_414581.1;transl_table=11
NC_000913.3	RefSeq	gene	40417	41931	.	-	.	ID=gene-b0040;Dbxref=ASAP:ABE-0000141,ECOCYC:EG11561,EcoGene:EG11561,GeneID:944765;Name=caiT;gbkey=Gene;gene=caiT;gene_biotype=protein_coding;gene_synonym=ECK0041,yaaP;locus_tag=b0040
NC_000913.3	RefSeq	CDS	40417	41931	.	-	0	ID=cds-NP_414582.1;Parent=gene-b0040;Dbxref=UniProtKB/Swiss-Prot:P31553,Genbank:NP_414582.1,ASAP:ABE-0000141,ECOCYC:EG11561,EcoGene:EG11561,GeneID:944765;Name=NP_414582.1;gbkey=CDS;gene=caiT;locus_tag=b0040;orig_transcript_id=gnl|b0040|mrna.b0040;product=L-carnitine:gamma-butyrobetaine antiporter;protein_id=NP_414582.1;transl_table=11
NC_000913.3	RefSeq	gene	42403	43173	.	+	.	ID=gene-b0041;Dbxref=ASAP:ABE-0000145,ECOCYC:EG11562,EcoGene:EG11562,GeneID:947316;Name=fixA;gbkey=Gene;gene=fixA;gene_biotype=protein_coding;gene_synonym=ECK0042,yaaQ;locus_tag=b0041
NC_000913.3	RefSeq	CDS	42403	43173	.	+	0	ID=cds-NP_414583.2;Parent=gene-b0041;Dbxref=UniProtKB/Swiss-Prot:P60566,Genbank:NP_414583.2,ASAP:ABE-0000145,ECOCYC:EG11562,EcoGene:EG11562,GeneID:947316;Name=NP_414583.2;gbkey=CDS;gene=fixA;locus_tag=b0041;orig_transcript_id=gnl|b0041|mrna.b0041;product=putative electron transfer flavoprotein FixA;protein_id=NP_414583.2;transl_table=11
NC_000913.3	RefSeq	gene	43188	44129	.	+	.	ID=gene-b0042;Dbxref=ASAP:ABE-0000147,ECOCYC:EG11563,EcoGene:EG11563,GeneID:948939;Name=fixB;gbkey=Gene;gene=fixB;gene_biotype=protein_coding;gene_synonym=ECK0043,yaaR;locus_tag=b0042
NC_000913.3	RefSeq	CDS	43188	44129	.	+	0	ID=cds-NP_414584.1;Parent=gene-b0042;Dbxref=UniProtKB/Swiss-Prot:P31574,Genbank:NP_414584.1,ASAP:ABE-0000147,ECOCYC:EG11563,EcoGene:EG11563,GeneID:948939;Name=NP_414584.1;gbkey=CDS;gene=fixB;locus_tag=b0042;orig_transcript_id=gnl|b0042|mrna.b0042;product=putative electron transfer flavoprotein FixB;protein_id=NP_414584.1;transl_table=11
NC_000913.3	RefSeq	gene	44180	45466	.	+	.	ID=gene-b0043;Dbxref=ASAP:ABE-0000149,ECOCYC:EG11564,EcoGene:EG11564,GeneID:948958;Name=fixC;gbkey=Gene;gene=fixC;gene_biotype=protein_coding;gene_synonym=ECK0044,yaaS;locus_tag=b0043
NC_000913.3	RefSeq	CDS	44180	45466	.	+	0	ID=cds-NP_414585.1;Parent=gene-b0043;Dbxref=UniProtKB/Swiss-Prot:P68644,Genbank:NP_414585.1,ASAP:ABE-0000149,ECOCYC:EG11564,EcoGene:EG11564,GeneID:948958;Name=NP_414585.1;gbkey=CDS;gene=fixC;locus_tag=b0043;orig_transcript_id=gnl|b0043|mrna.b0043;product=putative oxidoreductase FixC;protein_id=NP_414585.1;transl_table=11
NC_000913.3	RefSeq	gene	45463	45750	.	+	.	ID=gene-b0044;Dbxref=ASAP:ABE-0000151,ECOCYC:EG11565,EcoGene:EG11565,GeneID:948590;Name=fixX;gbkey=Gene;gene=fixX;gene_biotype=protein_coding;gene_synonym=ECK0045,yaaT;locus_tag=b0044
NC_000913.3	RefSeq	CDS	45463	45750	.	+	0	ID=cds-NP_414586.1;Parent=gene-b0044;Dbxref=UniProtKB/Swiss-Prot:P68646,Genbank:NP_414586.1,ASAP:ABE-0000151,ECOCYC:EG11565,EcoGene:EG11565,GeneID:948590;Name=NP_414586.1;gbkey=CDS;gene=fixX;locus_tag=b0044;orig_transcript_id=gnl|b0044|mrna.b0044;product=putative ferredoxin FixX;protein_id=NP_414586.1;transl_table=11
NC_000913.3	RefSeq	gene	45807	47138	.	+	.	ID=gene-b0045;Dbxref=ASAP:ABE-0000156,ECOCYC:EG11566,EcoGene:EG11566,GeneID:944766;Name=yaaU;gbkey=Gene;gene=yaaU;gene_biotype=protein_coding;gene_synonym=ECK0046,yabE;locus_tag=b0045
NC_000913.3	RefSeq	CDS	45807	47138	.	+	0	ID=cds-NP_414587.1;Parent=gene-b0045;Dbxref=UniProtKB/Swiss-Prot:P31679,Genbank:NP_414587.1,ASAP:ABE-0000156,ECOCYC:EG11566,EcoGene:EG11566,GeneID:944766;Name=NP_414587.1;gbkey=CDS;gene=yaaU;locus_tag=b0045;orig_transcript_id=gnl|b0045|mrna.b0045;product=putative transporter YaaU;protein_id=NP_414587.1;transl_table=11
NC_000913.3	RefSeq	gene	47246	47776	.	+	.	ID=gene-b0046;Dbxref=ASAP:ABE-0000159,ECOCYC:EG11568,EcoGene:EG11568,GeneID:944767;Name=kefF;gbkey=Gene;gene=kefF;gene_biotype=protein_coding;gene_synonym=ECK0047,yabF;locus_tag=b0046
NC_000913.3	RefSeq	CDS	47246	47776	.	+	0	ID=cds-NP_414588.1;Parent=gene-b0046;Dbxref=UniProtKB/Swiss-Prot:P0A754,Genbank:NP_414588.1,ASAP:ABE-0000159,ECOCYC:EG11568,EcoGene:EG11568,GeneID:944767;Name=NP_414588.1;gbkey=CDS;gene=kefF;locus_tag=b0046;orig_transcript_id=gnl|b0046|mrna.b0046;product=regulator of KefC-mediated potassium transport and quinone oxidoreductase;protein_id=NP_414588.1;transl_table=11
NC_000913.3	RefSeq	gene	47769	49631	.	+	.	ID=gene-b0047;Dbxref=ASAP:ABE-0000161,ECOCYC:EG10521,EcoGene:EG10521,GeneID:944773;Name=kefC;gbkey=Gene;gene=kefC;gene_biotype=protein_coding;gene_synonym=ECK0048,trkC;locus_tag=b0047
NC_000913.3	RefSeq	CDS	47769	49631	.	+	0	ID=cds-NP_414589.1;Parent=gene-b0047;Dbxref=UniProtKB/Swiss-Prot:P03819,Genbank:NP_414589.1,ASAP:ABE-0000161,ECOCYC:EG10521,EcoGene:EG10521,GeneID:944773;Name=NP_414589.1;gbkey=CDS;gene=kefC;locus_tag=b0047;orig_transcript_id=gnl|b0047|mrna.b0047;product=K(+) : H(+) antiporter KefC;protein_id=NP_414589.1;transl_table=11
NC_000913.3	RefSeq	gene	49823	50302	.	+	.	ID=gene-b0048;Dbxref=ASAP:ABE-0000164,ECOCYC:EG10326,EcoGene:EG10326,GeneID:944790;Name=folA;gbkey=Gene;gene=folA;gene_biotype=protein_coding;gene_synonym=ECK0049,tmr,tmrA;locus_tag=b0048
NC_000913.3	RefSeq	CDS	49823	50302	.	+	0	ID=cds-NP_414590.1;Parent=gene-b0048;Dbxref=UniProtKB/Swiss-Prot:P0ABQ4,Genbank:NP_414590.1,ASAP:ABE-0000164,ECOCYC:EG10326,EcoGene:EG10326,GeneID:944790;Name=NP_414590.1;gbkey=CDS;gene=folA;locus_tag=b0048;orig_transcript_id=gnl|b0048|mrna.b0048;product=dihydrofolate reductase;protein_id=NP_414590.1;transl_table=11
NC_000913.3	RefSeq	repeat_region	50328	50364	.	+	.	ID=id-NC_000913.3:50328..50364;Note=REP5;gbkey=repeat_region;rpt_type=other
NC_000913.3	RefSeq	gene	50380	51222	.	-	.	ID=gene-b0049;Dbxref=ASAP:ABE-0000167,ECOCYC:EG10048,EcoGene:EG10048,GeneID:944770;Name=apaH;gbkey=Gene;gene=apaH;gene_biotype=protein_coding;gene_synonym=cfcB,ECK0050;locus_tag=b0049
NC_000913.3	RefSeq	CDS	50380	51222	.	-	0	ID=cds-NP_414591.1;Parent=gene-b0049;Dbxref=UniProtKB/Swiss-Prot:P05637,Genbank:NP_414591.1,ASAP:ABE-0000167,ECOCYC:EG10048,EcoGene:EG10048,GeneID:944770;Name=NP_414591.1;gbkey=CDS;gene=apaH;locus_tag=b0049;orig_transcript_id=gnl|b0049|mrna.b0049;product=diadenosine tetraphosphatase;protein_id=NP_414591.1;transl_table=11
NC_000913.3	RefSeq	gene	51229	51606	.	-	.	ID=gene-b0050;Dbxref=ASAP:ABE-0000169,ECOCYC:EG10047,EcoGene:EG10047,GeneID:944772;Name=apaG;gbkey=Gene;gene=apaG;gene_biotype=protein_coding;gene_synonym=ECK0051;locus_tag=b0050
NC_000913.3	RefSeq	CDS	51229	51606	.	-	0	ID=cds-NP_414592.1;Parent=gene-b0050;Dbxref=UniProtKB/Swiss-Prot:P62672,Genbank:NP_414592.1,ASAP:ABE-0000169,ECOCYC:EG10047,EcoGene:EG10047,GeneID:944772;Name=NP_414592.1;gbkey=CDS;gene=apaG;locus_tag=b0050;orig_transcript_id=gnl|b0050|mrna.b0050;product=DUF525 domain-containing protein ApaG;protein_id=NP_414592.1;transl_table=11
NC_000913.3	RefSeq	gene	51609	52430	.	-	.	ID=gene-b0051;Dbxref=ASAP:ABE-0000175,ECOCYC:EG10523,EcoGene:EG10523,GeneID:944939;Name=rsmA;gbkey=Gene;gene=rsmA;gene_biotype=protein_coding;gene_synonym=ECK0052,ksgA;locus_tag=b0051
NC_000913.3	RefSeq	CDS	51609	52430	.	-	0	ID=cds-NP_414593.1;Parent=gene-b0051;Dbxref=UniProtKB/Swiss-Prot:P06992,Genbank:NP_414593.1,ASAP:ABE-0000175,ECOCYC:EG10523,EcoGene:EG10523,GeneID:944939;Name=NP_414593.1;gbkey=CDS;gene=rsmA;locus_tag=b0051;orig_transcript_id=gnl|b0051|mrna.b0051;product=16S rRNA m(6)2A1518%2Cm(6)2A1519 dimethyltransferase;protein_id=NP_414593.1;transl_table=11
NC_000913.3	RefSeq	gene	52427	53416	.	-	.	ID=gene-b0052;Dbxref=ASAP:ABE-0000178,ECOCYC:EG10691,EcoGene:EG10691,GeneID:944919;Name=pdxA;gbkey=Gene;gene=pdxA;gene_biotype=protein_coding;gene_synonym=ECK0053;locus_tag=b0052
NC_000913.3	RefSeq	CDS	52427	53416	.	-	0	ID=cds-NP_414594.1;Parent=gene-b0052;Dbxref=UniProtKB/Swiss-Prot:P19624,Genbank:NP_414594.1,ASAP:ABE-0000178,ECOCYC:EG10691,EcoGene:EG10691,GeneID:944919;Name=NP_414594.1;gbkey=CDS;gene=pdxA;locus_tag=b0052;orig_transcript_id=gnl|b0052|mrna.b0052;product=4-hydroxythreonine-4-phosphate dehydrogenase;protein_id=NP_414594.1;transl_table=11
NC_000913.3	RefSeq	gene	53416	54702	.	-	.	ID=gene-b0053;Dbxref=ASAP:ABE-0000180,ECOCYC:EG10985,EcoGene:EG10985,GeneID:944812;Name=surA;gbkey=Gene;gene=surA;gene_biotype=protein_coding;gene_synonym=ECK0054;locus_tag=b0053
NC_000913.3	RefSeq	CDS	53416	54702	.	-	0	ID=cds-NP_414595.1;Parent=gene-b0053;Dbxref=UniProtKB/Swiss-Prot:P0ABZ6,Genbank:NP_414595.1,ASAP:ABE-0000180,ECOCYC:EG10985,EcoGene:EG10985,GeneID:944812;Name=NP_414595.1;gbkey=CDS;gene=surA;locus_tag=b0053;orig_transcript_id=gnl|b0053|mrna.b0053;product=peptidyl-prolyl cis-trans isomerase SurA;protein_id=NP_414595.1;transl_table=11
NC_000913.3	RefSeq	gene	54755	57109	.	-	.	ID=gene-b0054;Dbxref=ASAP:ABE-0000183,ECOCYC:EG11569,EcoGene:EG11569,GeneID:945011;Name=lptD;gbkey=Gene;gene=lptD;gene_biotype=protein_coding;gene_synonym=ECK0055,imp,ostA,yabG;locus_tag=b0054
NC_000913.3	RefSeq	CDS	54755	57109	.	-	0	ID=cds-NP_414596.1;Parent=gene-b0054;Dbxref=UniProtKB/Swiss-Prot:P31554,Genbank:NP_414596.1,ASAP:ABE-0000183,ECOCYC:EG11569,EcoGene:EG11569,GeneID:945011;Name=NP_414596.1;gbkey=CDS;gene=lptD;locus_tag=b0054;orig_transcript_id=gnl|b0054|mrna.b0054;product=lipopolysaccharide assembly protein LptD;protein_id=NP_414596.1;transl_table=11
NC_000913.3	RefSeq	gene	57364	58179	.	+	.	ID=gene-b0055;Dbxref=ASAP:ABE-0000187,ECOCYC:EG11570,EcoGene:EG11570,GeneID:948992;Name=djlA;gbkey=Gene;gene=djlA;gene_biotype=protein_coding;gene_synonym=ECK0056,yabH;locus_tag=b0055
NC_000913.3	RefSeq	CDS	57364	58179	.	+	0	ID=cds-NP_414597.1;Parent=gene-b0055;Dbxref=UniProtKB/Swiss-Prot:P31680,Genbank:NP_414597.1,ASAP:ABE-0000187,ECOCYC:EG11570,EcoGene:EG11570,GeneID:948992;Name=NP_414597.1;gbkey=CDS;gene=djlA;locus_tag=b0055;orig_transcript_id=gnl|b0055|mrna.b0055;product=co-chaperone protein DjlA;protein_id=NP_414597.1;transl_table=11
NC_000913.3	RefSeq	gene	58474	59124	.	+	.	ID=gene-b0056;Dbxref=ASAP:ABE-0000192,ECOCYC:EG12610,EcoGene:EG12610,GeneID:945039;Name=yabP;gbkey=Gene;gene=yabP;gene_biotype=protein_coding;gene_synonym=b4659,ECK0057;locus_tag=b0056
NC_000913.3	RefSeq	CDS	58474	59124	.	+	0	ID=cds-YP_009518734.1;Parent=gene-b0056;Dbxref=UniProtKB/Swiss-Prot:P39220,Genbank:YP_009518734.1,ASAP:ABE-0000192,ECOCYC:EG12610,EcoGene:EG12610,GeneID:945039;Name=YP_009518734.1;gbkey=CDS;gene=yabP;locus_tag=b0056;orig_transcript_id=gnl|b0056|mrna.CDS66;product=putative uncharacterized protein YabP;protein_id=YP_009518734.1;transl_table=11
NC_000913.3	RefSeq	gene	59121	59279	.	+	.	ID=gene-b0057;Dbxref=ASAP:ABE-0000194,ECOCYC:EG12611,EcoGene:EG12611,GeneID:38094933;Name=yabQ;gbkey=Gene;gene=yabQ;gene_biotype=protein_coding;gene_synonym=b4659,ECK0058;locus_tag=b0057
NC_000913.3	RefSeq	CDS	59121	59279	.	+	0	ID=cds-YP_009518735.1;Parent=gene-b0057;Dbxref=UniProtKB/Swiss-Prot:P39221,Genbank:YP_009518735.1,ASAP:ABE-0000194,ECOCYC:EG12611,EcoGene:EG12611,GeneID:38094933;Name=YP_009518735.1;gbkey=CDS;gene=yabQ;locus_tag=b0057;orig_transcript_id=gnl|b0057|mrna.CDS67;product=protein YabQ;protein_id=YP_009518735.1;transl_table=11
NC_000913.3	RefSeq	gene	59687	60346	.	-	.	ID=gene-b0058;Dbxref=ASAP:ABE-0000196,ECOCYC:EG12609,EcoGene:EG12609,GeneID:946262;Name=rluA;gbkey=Gene;gene=rluA;gene_biotype=protein_coding;gene_synonym=ECK0059,yabO;locus_tag=b0058
NC_000913.3	RefSeq	CDS	59687	60346	.	-	0	ID=cds-NP_414600.1;Parent=gene-b0058;Dbxref=UniProtKB/Swiss-Prot:P0AA37,Genbank:NP_414600.1,ASAP:ABE-0000196,ECOCYC:EG12609,EcoGene:EG12609,GeneID:946262;Name=NP_414600.1;gbkey=CDS;gene=rluA;locus_tag=b0058;orig_transcript_id=gnl|b0058|mrna.b0058;product=23S rRNA pseudouridine(746) and tRNA pseudouridine(32) synthase;protein_id=NP_414600.1;transl_table=11
NC_000913.3	RefSeq	gene	60358	63264	.	-	.	ID=gene-b0059;Dbxref=ASAP:ABE-0000198,ECOCYC:EG11083,EcoGene:EG11083,GeneID:948523;Name=rapA;gbkey=Gene;gene=rapA;gene_biotype=protein_coding;gene_synonym=ECK0060,hepA,yabA;locus_tag=b0059
NC_000913.3	RefSeq	CDS	60358	63264	.	-	0	ID=cds-NP_414601.1;Parent=gene-b0059;Dbxref=UniProtKB/Swiss-Prot:P60240,Genbank:NP_414601.1,ASAP:ABE-0000198,ECOCYC:EG11083,EcoGene:EG11083,GeneID:948523;Name=NP_414601.1;gbkey=CDS;gene=rapA;locus_tag=b0059;orig_transcript_id=gnl|b0059|mrna.b0059;product=RNA polymerase-binding ATPase and RNAP recycling factor;protein_id=NP_414601.1;transl_table=11
NC_000913.3	RefSeq	gene	63429	65780	.	-	.	ID=gene-b0060;Dbxref=ASAP:ABE-0000202,ECOCYC:EG10747,EcoGene:EG10747,GeneID:944779;Name=polB;gbkey=Gene;gene=polB;gene_biotype=protein_coding;gene_synonym=dinA,ECK0061;locus_tag=b0060
NC_000913.3	RefSeq	CDS	63429	65780	.	-	0	ID=cds-NP_414602.1;Parent=gene-b0060;Dbxref=UniProtKB/Swiss-Prot:P21189,Genbank:NP_414602.1,ASAP:ABE-0000202,ECOCYC:EG10747,EcoGene:EG10747,GeneID:944779;Name=NP_414602.1;gbkey=CDS;gene=polB;locus_tag=b0060;orig_transcript_id=gnl|b0060|mrna.b0060;product=DNA polymerase II;protein_id=NP_414602.1;transl_table=11
NC_000913.3	RefSeq	gene	65855	66550	.	-	.	ID=gene-b0061;Dbxref=ASAP:ABE-0000209,ECOCYC:EG10055,EcoGene:EG10055,GeneID:945294;Name=araD;gbkey=Gene;gene=araD;gene_biotype=protein_coding;gene_synonym=ECK0062;locus_tag=b0061
NC_000913.3	RefSeq	CDS	65855	66550	.	-	0	ID=cds-NP_414603.1;Parent=gene-b0061;Dbxref=UniProtKB/Swiss-Prot:P08203,Genbank:NP_414603.1,ASAP:ABE-0000209,ECOCYC:EG10055,EcoGene:EG10055,GeneID:945294;Name=NP_414603.1;gbkey=CDS;gene=araD;locus_tag=b0061;orig_transcript_id=gnl|b0061|mrna.b0061;product=L-ribulose-5-phosphate 4-epimerase AraD;protein_id=NP_414603.1;transl_table=11
NC_000913.3	RefSeq	repeat_region	66566	66594	.	+	.	ID=id-NC_000913.3:66566..66594;Note=REPv6a;gbkey=repeat_region;rpt_type=other
NC_000913.3	RefSeq	repeat_region	66608	66643	.	-	.	ID=id-NC_000913.3:66608..66643;Note=REP6b;gbkey=repeat_region;rpt_type=other
NC_000913.3	RefSeq	repeat_region	66651	66679	.	+	.	ID=id-NC_000913.3:66651..66679;Note=REPv6c;gbkey=repeat_region;rpt_type=other
NC_000913.3	RefSeq	repeat_region	66693	66728	.	-	.	ID=id-NC_000913.3:66693..66728;Note=REP6d;gbkey=repeat_region;rpt_type=other
NC_000913.3	RefSeq	repeat_region	66736	66764	.	+	.	ID=id-NC_000913.3:66736..66764;Note=REPv6e;gbkey=repeat_region;rpt_type=other
NC_000913.3	RefSeq	repeat_region	66778	66813	.	-	.	ID=id-NC_000913.3:66778..66813;Note=REP6f;gbkey=repeat_region;rpt_type=other
NC_000913.3	RefSeq	gene	66835	68337	.	-	.	ID=gene-b0062;Dbxref=ASAP:ABE-0000221,ECOCYC:EG10052,EcoGene:EG10052,GeneID:947511;Name=araA;gbkey=Gene;gene=araA;gene_biotype=protein_coding;gene_synonym=ECK0063;locus_tag=b0062
NC_000913.3	RefSeq	CDS	66835	68337	.	-	0	ID=cds-NP_414604.1;Parent=gene-b0062;Dbxref=UniProtKB/Swiss-Prot:P08202,Genbank:NP_414604.1,ASAP:ABE-0000221,ECOCYC:EG10052,EcoGene:EG10052,GeneID:947511;Name=NP_414604.1;gbkey=CDS;gene=araA;locus_tag=b0062;orig_transcript_id=gnl|b0062|mrna.b0062;product=L-arabinose isomerase;protein_id=NP_414604.1;transl_table=11
NC_000913.3	RefSeq	gene	68348	70048	.	-	.	ID=gene-b0063;Dbxref=ASAP:ABE-0000223,ECOCYC:EG10053,EcoGene:EG10053,GeneID:946017;Name=araB;gbkey=Gene;gene=araB;gene_biotype=protein_coding;gene_synonym=ECK0064;locus_tag=b0063
NC_000913.3	RefSeq	CDS	68348	70048	.	-	0	ID=cds-NP_414605.1;Parent=gene-b0063;Dbxref=UniProtKB/Swiss-Prot:P08204,Genbank:NP_414605.1,ASAP:ABE-0000223,ECOCYC:EG10053,EcoGene:EG10053,GeneID:946017;Name=NP_414605.1;gbkey=CDS;gene=araB;locus_tag=b0063;orig_transcript_id=gnl|b0063|mrna.b0063;product=ribulokinase;protein_id=NP_414605.1;transl_table=11
NC_000913.3	RefSeq	gene	70387	71265	.	+	.	ID=gene-b0064;Dbxref=ASAP:ABE-0000236,ECOCYC:EG10054,EcoGene:EG10054,GeneID:944780;Name=araC;gbkey=Gene;gene=araC;gene_biotype=protein_coding;gene_synonym=ECK0065;locus_tag=b0064
NC_000913.3	RefSeq	CDS	70387	71265	.	+	0	ID=cds-NP_414606.1;Parent=gene-b0064;Dbxref=UniProtKB/Swiss-Prot:P0A9E0,Genbank:NP_414606.1,ASAP:ABE-0000236,ECOCYC:EG10054,EcoGene:EG10054,GeneID:944780;Name=NP_414606.1;gbkey=CDS;gene=araC;locus_tag=b0064;orig_transcript_id=gnl|b0064|mrna.b0064;product=DNA-binding transcriptional dual regulator AraC;protein_id=NP_414606.1;transl_table=11
NC_000913.3	RefSeq	gene	71351	72115	.	+	.	ID=gene-b0065;Dbxref=ASAP:ABE-0000241,ECOCYC:EG11571,EcoGene:EG11571,GeneID:944783;Name=yabI;gbkey=Gene;gene=yabI;gene_biotype=protein_coding;gene_synonym=ECK0066;locus_tag=b0065
NC_000913.3	RefSeq	CDS	71351	72115	.	+	0	ID=cds-NP_414607.1;Parent=gene-b0065;Dbxref=UniProtKB/Swiss-Prot:P30149,Genbank:NP_414607.1,ASAP:ABE-0000241,ECOCYC:EG11571,EcoGene:EG11571,GeneID:944783;Name=NP_414607.1;gbkey=CDS;gene=yabI;locus_tag=b0065;orig_transcript_id=gnl|b0065|mrna.b0065;product=DedA family protein YabI;protein_id=NP_414607.1;transl_table=11
NC_000913.3	RefSeq	repeat_region	72137	72173	.	+	.	ID=id-NC_000913.3:72137..72173;Note=REP7a;gbkey=repeat_region;rpt_type=other
NC_000913.3	RefSeq	repeat_region	72188	72221	.	-	.	ID=id-NC_000913.3:72188..72221;Note=REP7b;gbkey=repeat_region;rpt_type=other
NC_000913.3	RefSeq	gene	72229	72927	.	-	.	ID=gene-b0066;Dbxref=ASAP:ABE-0000244,ECOCYC:EG11572,EcoGene:EG11572,GeneID:944785;Name=thiQ;gbkey=Gene;gene=thiQ;gene_biotype=protein_coding;gene_synonym=ECK0067,sfuC,yabJ;locus_tag=b0066
NC_000913.3	RefSeq	CDS	72229	72927	.	-	0	ID=cds-NP_414608.1;Parent=gene-b0066;Dbxref=UniProtKB/Swiss-Prot:P31548,Genbank:NP_414608.1,ASAP:ABE-0000244,ECOCYC:EG11572,EcoGene:EG11572,GeneID:944785;Name=NP_414608.1;gbkey=CDS;gene=thiQ;locus_tag=b0066;orig_transcript_id=gnl|b0066|mrna.b0066;product=thiamine ABC transporter ATP binding subunit;protein_id=NP_414608.1;transl_table=11
NC_000913.3	RefSeq	gene	72911	74521	.	-	.	ID=gene-b0067;Dbxref=ASAP:ABE-0000246,ECOCYC:EG11573,EcoGene:EG11573,GeneID:944784;Name=thiP;gbkey=Gene;gene=thiP;gene_biotype=protein_coding;gene_synonym=ECK0068,sfuB,yabK;locus_tag=b0067
NC_000913.3	RefSeq	CDS	72911	74521	.	-	0	ID=cds-NP_414609.1;Parent=gene-b0067;Dbxref=UniProtKB/Swiss-Prot:P31549,Genbank:NP_414609.1,ASAP:ABE-0000246,ECOCYC:EG11573,EcoGene:EG11573,GeneID:944784;Name=NP_414609.1;gbkey=CDS;gene=thiP;locus_tag=b0067;orig_transcript_id=gnl|b0067|mrna.b0067;product=thiamine ABC transporter membrane subunit;protein_id=NP_414609.1;transl_table=11
NC_000913.3	RefSeq	gene	74497	75480	.	-	.	ID=gene-b0068;Dbxref=ASAP:ABE-0000249,ECOCYC:EG11574,EcoGene:EG11574,GeneID:946306;Name=thiB;gbkey=Gene;gene=thiB;gene_biotype=protein_coding;gene_synonym=ECK0069,sfuA,tbpA,yabL;locus_tag=b0068
NC_000913.3	RefSeq	CDS	74497	75480	.	-	0	ID=cds-NP_414610.1;Parent=gene-b0068;Dbxref=UniProtKB/Swiss-Prot:P31550,Genbank:NP_414610.1,ASAP:ABE-0000249,ECOCYC:EG11574,EcoGene:EG11574,GeneID:946306;Name=NP_414610.1;gbkey=CDS;gene=thiB;locus_tag=b0068;orig_transcript_id=gnl|b0068|mrna.b0068;product=thiamine ABC transporter periplasmic binding protein;protein_id=NP_414610.1;transl_table=11
NC_000913.3	RefSeq	gene	75644	77299	.	-	.	ID=gene-b0069;Dbxref=ASAP:ABE-0000251,ECOCYC:EG12094,EcoGene:EG12094,GeneID:944788;Name=sgrR;gbkey=Gene;gene=sgrR;gene_biotype=protein_coding;gene_synonym=ECK0070,yabN;locus_tag=b0069
NC_000913.3	RefSeq	CDS	75644	77299	.	-	0	ID=cds-NP_414611.1;Parent=gene-b0069;Dbxref=UniProtKB/Swiss-Prot:P33595,Genbank:NP_414611.1,ASAP:ABE-0000251,ECOCYC:EG12094,EcoGene:EG12094,GeneID:944788;Name=NP_414611.1;gbkey=CDS;gene=sgrR;locus_tag=b0069;orig_transcript_id=gnl|b0069|mrna.b0069;product=DNA-binding transcriptional dual regulator SgrR;protein_id=NP_414611.1;transl_table=11
NC_000913.3	RefSeq	gene	77367	77593	.	+	.	ID=gene-b4577;Dbxref=ASAP:ABE-0285090,ECOCYC:G0-9941,EcoGene:EG31149,GeneID:4056038;Name=sgrS;gbkey=Gene;gene=sgrS;gene_biotype=ncRNA;gene_synonym=ECK0071,ryaA;locus_tag=b4577
NC_000913.3	RefSeq	ncRNA	77367	77593	.	+	.	ID=rna-b4577;Parent=gene-b4577;Dbxref=ASAP:ABE-0285090,ECOCYC:G0-9941,EcoGene:EG31149,GeneID:4056038;gbkey=ncRNA;gene=sgrS;locus_tag=b4577;product=small regulatory RNA SgrS
NC_000913.3	RefSeq	exon	77367	77593	.	+	.	ID=exon-b4577-1;Parent=rna-b4577;Dbxref=ASAP:ABE-0285090,ECOCYC:G0-9941,EcoGene:EG31149,GeneID:4056038;gbkey=ncRNA;gene=sgrS;locus_tag=b4577;product=small regulatory RNA SgrS
NC_000913.3	RefSeq	gene	77388	77519	.	+	.	ID=gene-b4662;Dbxref=ECOCYC:G0-10617,EcoGene:EG14467,GeneID:7751624;Name=sgrT;gbkey=Gene;gene=sgrT;gene_biotype=protein_coding;gene_synonym=ECK4477;locus_tag=b4662
NC_000913.3	RefSeq	CDS	77388	77519	.	+	0	ID=cds-YP_002791237.1;Parent=gene-b4662;Dbxref=UniProtKB/Swiss-Prot:C1P5Z7,Genbank:YP_002791237.1,ECOCYC:G0-10617,EcoGene:EG14467,GeneID:7751624;Name=YP_002791237.1;gbkey=CDS;gene=sgrT;locus_tag=b4662;orig_transcript_id=gnl|b4662|mrna.b4662;product=putative inhibitor of the PtsG glucose transporter;protein_id=YP_002791237.1;transl_table=11
NC_000913.3	RefSeq	gene	77621	78799	.	+	.	ID=gene-b0070;Dbxref=ASAP:ABE-0000257,ECOCYC:EG11754,EcoGene:EG11754,GeneID:944793;Name=setA;gbkey=Gene;gene=setA;gene_biotype=protein_coding;gene_synonym=ECK0072,yabM;locus_tag=b0070
NC_000913.3	RefSeq	CDS	77621	78799	.	+	0	ID=cds-YP_025293.1;Parent=gene-b0070;Dbxref=UniProtKB/Swiss-Prot:P31675,Genbank:YP_025293.1,ASAP:ABE-0000257,ECOCYC:EG11754,EcoGene:EG11754,GeneID:944793;Name=YP_025293.1;gbkey=CDS;gene=setA;locus_tag=b0070;orig_transcript_id=gnl|b0070|mrna.b0070;product=sugar exporter SetA;protein_id=YP_025293.1;transl_table=11
NC_000913.3	RefSeq	gene	78848	79453	.	-	.	ID=gene-b0071;Dbxref=ASAP:ABE-0000259,ECOCYC:EG11575,EcoGene:EG11575,GeneID:945642;Name=leuD;gbkey=Gene;gene=leuD;gene_biotype=protein_coding;gene_synonym=ECK0073;locus_tag=b0071
NC_000913.3	RefSeq	CDS	78848	79453	.	-	0	ID=cds-NP_414613.1;Parent=gene-b0071;Dbxref=UniProtKB/Swiss-Prot:P30126,Genbank:NP_414613.1,ASAP:ABE-0000259,ECOCYC:EG11575,EcoGene:EG11575,GeneID:945642;Name=NP_414613.1;gbkey=CDS;gene=leuD;locus_tag=b0071;orig_transcript_id=gnl|b0071|mrna.b0071;product=3-isopropylmalate dehydratase subunit LeuD;protein_id=NP_414613.1;transl_table=11
NC_000913.3	RefSeq	gene	79464	80864	.	-	.	ID=gene-b0072;Dbxref=ASAP:ABE-0000261,ECOCYC:EG11576,EcoGene:EG11576,GeneID:945076;Name=leuC;gbkey=Gene;gene=leuC;gene_biotype=protein_coding;gene_synonym=ECK0074;locus_tag=b0072
NC_000913.3	RefSeq	CDS	79464	80864	.	-	0	ID=cds-NP_414614.1;Parent=gene-b0072;Dbxref=UniProtKB/Swiss-Prot:P0A6A6,Genbank:NP_414614.1,ASAP:ABE-0000261,ECOCYC:EG11576,EcoGene:EG11576,GeneID:945076;Name=NP_414614.1;gbkey=CDS;gene=leuC;locus_tag=b0072;orig_transcript_id=gnl|b0072|mrna.b0072;product=3-isopropylmalate dehydratase subunit LeuC;protein_id=NP_414614.1;transl_table=11
NC_000913.3	RefSeq	gene	80867	81958	.	-	.	ID=gene-b0073;Dbxref=ASAP:ABE-0000265,ECOCYC:EG11577,EcoGene:EG11577,GeneID:944798;Name=leuB;gbkey=Gene;gene=leuB;gene_biotype=protein_coding;gene_synonym=ECK0075;locus_tag=b0073
NC_000913.3	RefSeq	CDS	80867	81958	.	-	0	ID=cds-NP_414615.4;Parent=gene-b0073;Dbxref=UniProtKB/Swiss-Prot:P30125,Genbank:NP_414615.4,ASAP:ABE-0000265,ECOCYC:EG11577,EcoGene:EG11577,GeneID:944798;Name=NP_414615.4;gbkey=CDS;gene=leuB;locus_tag=b0073;orig_transcript_id=gnl|b0073|mrna.b0073;product=3-isopropylmalate dehydrogenase;protein_id=NP_414615.4;transl_table=11
NC_000913.3	RefSeq	gene	81958	83529	.	-	.	ID=gene-b0074;Dbxref=ASAP:ABE-0000267,ECOCYC:EG11226,EcoGene:EG11226,GeneID:947465;Name=leuA;gbkey=Gene;gene=leuA;gene_biotype=protein_coding;gene_synonym=ECK0076;locus_tag=b0074
NC_000913.3	RefSeq	CDS	81958	83529	.	-	0	ID=cds-NP_414616.1;Parent=gene-b0074;Dbxref=UniProtKB/Swiss-Prot:P09151,Genbank:NP_414616.1,ASAP:ABE-0000267,ECOCYC:EG11226,EcoGene:EG11226,GeneID:947465;Name=NP_414616.1;gbkey=CDS;gene=leuA;locus_tag=b0074;orig_transcript_id=gnl|b0074|mrna.b0074;product=2-isopropylmalate synthase;protein_id=NP_414616.1;transl_table=11
NC_000913.3	RefSeq	gene	83622	83708	.	-	.	ID=gene-b0075;Dbxref=ASAP:ABE-0000269,ECOCYC:EG11280,EcoGene:EG11280,GeneID:946072;Name=leuL;gbkey=Gene;gene=leuL;gene_biotype=protein_coding;gene_synonym=ECK0077,leuIP,leulL,leulLP,leuLP;locus_tag=b0075
NC_000913.3	RefSeq	CDS	83622	83708	.	-	0	ID=cds-NP_414617.1;Parent=gene-b0075;Dbxref=UniProtKB/Swiss-Prot:P0AD79,Genbank:NP_414617.1,ASAP:ABE-0000269,ECOCYC:EG11280,EcoGene:EG11280,GeneID:946072;Name=NP_414617.1;gbkey=CDS;gene=leuL;locus_tag=b0075;orig_transcript_id=gnl|b0075|mrna.b0075;product=leu operon leader peptide;protein_id=NP_414617.1;transl_table=11
NC_000913.3	RefSeq	gene	84368	85312	.	+	.	ID=gene-b0076;Dbxref=ASAP:ABE-0000280,ECOCYC:EG10531,EcoGene:EG10531,GeneID:949034;Name=leuO;gbkey=Gene;gene=leuO;gene_biotype=protein_coding;gene_synonym=ECK0078;locus_tag=b0076
NC_000913.3	RefSeq	CDS	84368	85312	.	+	0	ID=cds-NP_414618.4;Parent=gene-b0076;Dbxref=UniProtKB/Swiss-Prot:P10151,Genbank:NP_414618.4,ASAP:ABE-0000280,ECOCYC:EG10531,EcoGene:EG10531,GeneID:949034;Name=NP_414618.4;gbkey=CDS;gene=leuO;locus_tag=b0076;orig_transcript_id=gnl|b0076|mrna.b0076;product=DNA-binding transcriptional dual regulator LeuO;protein_id=NP_414618.4;transl_table=11
NC_000913.3	RefSeq	gene	85467	85511	.	-	.	ID=gene-b4726;Dbxref=ECOCYC:G0-16721,GeneID:38094934;Name=yabR;gbkey=Gene;gene=yabR;gene_biotype=protein_coding;gene_synonym=ECK4583;locus_tag=b4726
NC_000913.3	RefSeq	CDS	85467	85511	.	-	0	ID=cds-YP_009518736.1;Parent=gene-b4726;Dbxref=UniProtKB/Swiss-Prot:P0DPM5,Genbank:YP_009518736.1,ECOCYC:G0-16721,GeneID:38094934;Name=YP_009518736.1;gbkey=CDS;gene=yabR;locus_tag=b4726;orig_transcript_id=gnl|b4726|mrna.CDS97;product=protein YabR;protein_id=YP_009518736.1;transl_table=11
NC_000913.3	RefSeq	gene	85630	87354	.	+	.	ID=gene-b0077;Dbxref=ASAP:ABE-0000290,ECOCYC:EG10500,EcoGene:EG10500,GeneID:948793;Name=ilvI;gbkey=Gene;gene=ilvI;gene_biotype=protein_coding;gene_synonym=ECK0079;locus_tag=b0077
NC_000913.3	RefSeq	CDS	85630	87354	.	+	0	ID=cds-YP_025294.2;Parent=gene-b0077;Dbxref=UniProtKB/Swiss-Prot:P00893,Genbank:YP_025294.2,ASAP:ABE-0000290,ECOCYC:EG10500,EcoGene:EG10500,GeneID:948793;Name=YP_025294.2;gbkey=CDS;gene=ilvI;locus_tag=b0077;orig_transcript_id=gnl|b0077|mrna.b0077;product=acetolactate synthase/acetohydroxybutanoate synthase%2C catalytic subunit;protein_id=YP_025294.2;transl_table=11
NC_000913.3	RefSeq	gene	87357	87848	.	+	.	ID=gene-b0078;Dbxref=ASAP:ABE-0000294,ECOCYC:EG10499,EcoGene:EG10499,GeneID:947267;Name=ilvH;gbkey=Gene;gene=ilvH;gene_biotype=protein_coding;gene_synonym=brnP,ECK0080;locus_tag=b0078
NC_000913.3	RefSeq	CDS	87357	87848	.	+	0	ID=cds-NP_414620.1;Parent=gene-b0078;Dbxref=UniProtKB/Swiss-Prot:P00894,Genbank:NP_414620.1,ASAP:ABE-0000294,ECOCYC:EG10499,EcoGene:EG10499,GeneID:947267;Name=NP_414620.1;gbkey=CDS;gene=ilvH;locus_tag=b0078;orig_transcript_id=gnl|b0078|mrna.b0078;product=acetolactate synthase/acetohydroxybutanoate synthase%2C regulatory subunit;protein_id=NP_414620.1;transl_table=11
NC_000913.3	RefSeq	gene	88028	89032	.	+	.	ID=gene-b0080;Dbxref=ASAP:ABE-0000299,ECOCYC:EG10338,EcoGene:EG10338,GeneID:944804;Name=cra;gbkey=Gene;gene=cra;gene_biotype=protein_coding;gene_synonym=ECK0081,fruC,fruR,shl;locus_tag=b0080
NC_000913.3	RefSeq	CDS	88028	89032	.	+	0	ID=cds-NP_414622.1;Parent=gene-b0080;Dbxref=UniProtKB/Swiss-Prot:P0ACP1,Genbank:NP_414622.1,ASAP:ABE-0000299,ECOCYC:EG10338,EcoGene:EG10338,GeneID:944804;Name=NP_414622.1;gbkey=CDS;gene=cra;locus_tag=b0080;orig_transcript_id=gnl|b0080|mrna.b0080;product=DNA-binding transcriptional dual regulator Cra;protein_id=NP_414622.1;transl_table=11
NC_000913.3	RefSeq	gene	89634	90092	.	+	.	ID=gene-b0081;Dbxref=ASAP:ABE-0000302,ECOCYC:EG11084,EcoGene:EG11084,GeneID:944810;Name=mraZ;gbkey=Gene;gene=mraZ;gene_biotype=protein_coding;gene_synonym=ECK0082,yabB;locus_tag=b0081
NC_000913.3	RefSeq	CDS	89634	90092	.	+	0	ID=cds-NP_414623.1;Parent=gene-b0081;Dbxref=UniProtKB/Swiss-Prot:P22186,Genbank:NP_414623.1,ASAP:ABE-0000302,ECOCYC:EG11084,EcoGene:EG11084,GeneID:944810;Name=NP_414623.1;gbkey=CDS;gene=mraZ;locus_tag=b0081;orig_transcript_id=gnl|b0081|mrna.b0081;product=DNA-binding transcriptional repressor MraZ;protein_id=NP_414623.1;transl_table=11
NC_000913.3	RefSeq	gene	90094	91035	.	+	.	ID=gene-b0082;Dbxref=ASAP:ABE-0000304,ECOCYC:EG11085,EcoGene:EG11085,GeneID:944806;Name=rsmH;gbkey=Gene;gene=rsmH;gene_biotype=protein_coding;gene_synonym=ECK0083,mraW,yabC;locus_tag=b0082
NC_000913.3	RefSeq	CDS	90094	91035	.	+	0	ID=cds-NP_414624.1;Parent=gene-b0082;Dbxref=UniProtKB/Swiss-Prot:P60390,Genbank:NP_414624.1,ASAP:ABE-0000304,ECOCYC:EG11085,EcoGene:EG11085,GeneID:944806;Name=NP_414624.1;gbkey=CDS;gene=rsmH;locus_tag=b0082;orig_transcript_id=gnl|b0082|mrna.b0082;product=16S rRNA m(4)C1402 methyltransferase;protein_id=NP_414624.1;transl_table=11
NC_000913.3	RefSeq	gene	91032	91397	.	+	.	ID=gene-b0083;Dbxref=ASAP:ABE-0000306,ECOCYC:EG11086,EcoGene:EG11086,GeneID:944803;Name=ftsL;gbkey=Gene;gene=ftsL;gene_biotype=protein_coding;gene_synonym=ECK0084,mraR,yabD;locus_tag=b0083
NC_000913.3	RefSeq	CDS	91032	91397	.	+	0	ID=cds-NP_414625.1;Parent=gene-b0083;Dbxref=UniProtKB/Swiss-Prot:P0AEN4,Genbank:NP_414625.1,ASAP:ABE-0000306,ECOCYC:EG11086,EcoGene:EG11086,GeneID:944803;Name=NP_414625.1;gbkey=CDS;gene=ftsL;locus_tag=b0083;orig_transcript_id=gnl|b0083|mrna.b0083;product=cell division protein FtsL;protein_id=NP_414625.1;transl_table=11
NC_000913.3	RefSeq	gene	91413	93179	.	+	.	ID=gene-b0084;Dbxref=ASAP:ABE-0000309,ECOCYC:EG10341,EcoGene:EG10341,GeneID:944799;Name=ftsI;gbkey=Gene;gene=ftsI;gene_biotype=protein_coding;gene_synonym=ECK0085,pbpB,sep;locus_tag=b0084
NC_000913.3	RefSeq	CDS	91413	93179	.	+	0	ID=cds-NP_414626.1;Parent=gene-b0084;Dbxref=UniProtKB/Swiss-Prot:P0AD68,Genbank:NP_414626.1,ASAP:ABE-0000309,ECOCYC:EG10341,EcoGene:EG10341,GeneID:944799;Name=NP_414626.1;gbkey=CDS;gene=ftsI;locus_tag=b0084;orig_transcript_id=gnl|b0084|mrna.b0084;product=peptidoglycan DD-transpeptidase FtsI;protein_id=NP_414626.1;transl_table=11
NC_000913.3	RefSeq	gene	93166	94653	.	+	.	ID=gene-b0085;Dbxref=ASAP:ABE-0000311,ECOCYC:EG10621,EcoGene:EG10621,GeneID:944791;Name=murE;gbkey=Gene;gene=murE;gene_biotype=protein_coding;gene_synonym=ECK0086;locus_tag=b0085
NC_000913.3	RefSeq	CDS	93166	94653	.	+	0	ID=cds-NP_414627.1;Parent=gene-b0085;Dbxref=UniProtKB/Swiss-Prot:P22188,Genbank:NP_414627.1,ASAP:ABE-0000311,ECOCYC:EG10621,EcoGene:EG10621,GeneID:944791;Name=NP_414627.1;gbkey=CDS;gene=murE;locus_tag=b0085;orig_transcript_id=gnl|b0085|mrna.b0085;product=UDP-N-acetylmuramoyl-L-alanyl-D-glutamate--2%2C6-diaminopimelate ligase;protein_id=NP_414627.1;transl_table=11
NC_000913.3	RefSeq	gene	94650	96008	.	+	.	ID=gene-b0086;Dbxref=ASAP:ABE-0000313,ECOCYC:EG10622,EcoGene:EG10622,GeneID:944813;Name=murF;gbkey=Gene;gene=murF;gene_biotype=protein_coding;gene_synonym=ECK0087,mra;locus_tag=b0086
NC_000913.3	RefSeq	CDS	94650	96008	.	+	0	ID=cds-NP_414628.1;Parent=gene-b0086;Dbxref=UniProtKB/Swiss-Prot:P11880,Genbank:NP_414628.1,ASAP:ABE-0000313,ECOCYC:EG10622,EcoGene:EG10622,GeneID:944813;Name=NP_414628.1;gbkey=CDS;gene=murF;locus_tag=b0086;orig_transcript_id=gnl|b0086|mrna.b0086;product=D-alanyl-D-alanine-adding enzyme;protein_id=NP_414628.1;transl_table=11
NC_000913.3	RefSeq	gene	96002	97084	.	+	.	ID=gene-b0087;Dbxref=ASAP:ABE-0000316,ECOCYC:EG10604,EcoGene:EG10604,GeneID:944814;Name=mraY;gbkey=Gene;gene=mraY;gene_biotype=protein_coding;gene_synonym=ECK0088,murX;locus_tag=b0087
NC_000913.3	RefSeq	CDS	96002	97084	.	+	0	ID=cds-NP_414629.1;Parent=gene-b0087;Dbxref=UniProtKB/Swiss-Prot:P0A6W3,Genbank:NP_414629.1,ASAP:ABE-0000316,ECOCYC:EG10604,EcoGene:EG10604,GeneID:944814;Name=NP_414629.1;gbkey=CDS;gene=mraY;locus_tag=b0087;orig_transcript_id=gnl|b0087|mrna.b0087;product=phospho-N-acetylmuramoyl-pentapeptide-transferase;protein_id=NP_414629.1;transl_table=11
NC_000913.3	RefSeq	gene	97087	98403	.	+	.	ID=gene-b0088;Dbxref=ASAP:ABE-0000318,ECOCYC:EG10620,EcoGene:EG10620,GeneID:944818;Name=murD;gbkey=Gene;gene=murD;gene_biotype=protein_coding;gene_synonym=ECK0089;locus_tag=b0088
NC_000913.3	RefSeq	CDS	97087	98403	.	+	0	ID=cds-NP_414630.1;Parent=gene-b0088;Dbxref=UniProtKB/Swiss-Prot:P14900,Genbank:NP_414630.1,ASAP:ABE-0000318,ECOCYC:EG10620,EcoGene:EG10620,GeneID:944818;Name=NP_414630.1;gbkey=CDS;gene=murD;locus_tag=b0088;orig_transcript_id=gnl|b0088|mrna.b0088;product=UDP-N-acetylmuramoyl-L-alanine--D-glutamate ligase;protein_id=NP_414630.1;transl_table=11
NC_000913.3	RefSeq	gene	98403	99647	.	+	.	ID=gene-b0089;Dbxref=ASAP:ABE-0000320,ECOCYC:EG10344,EcoGene:EG10344,GeneID:946322;Name=ftsW;gbkey=Gene;gene=ftsW;gene_biotype=protein_coding;gene_synonym=ECK0090;locus_tag=b0089
NC_000913.3	RefSeq	CDS	98403	99647	.	+	0	ID=cds-NP_414631.1;Parent=gene-b0089;Dbxref=UniProtKB/Swiss-Prot:P0ABG4,Genbank:NP_414631.1,ASAP:ABE-0000320,ECOCYC:EG10344,EcoGene:EG10344,GeneID:946322;Name=NP_414631.1;gbkey=CDS;gene=ftsW;locus_tag=b0089;orig_transcript_id=gnl|b0089|mrna.b0089;product=putative lipid II flippase FtsW;protein_id=NP_414631.1;transl_table=11
NC_000913.3	RefSeq	gene	99644	100711	.	+	.	ID=gene-b0090;Dbxref=ASAP:ABE-0000322,ECOCYC:EG10623,EcoGene:EG10623,GeneID:946321;Name=murG;gbkey=Gene;gene=murG;gene_biotype=protein_coding;gene_synonym=ECK0091;locus_tag=b0090
NC_000913.3	RefSeq	CDS	99644	100711	.	+	0	ID=cds-NP_414632.1;Parent=gene-b0090;Dbxref=UniProtKB/Swiss-Prot:P17443,Genbank:NP_414632.1,ASAP:ABE-0000322,ECOCYC:EG10623,EcoGene:EG10623,GeneID:946321;Name=NP_414632.1;gbkey=CDS;gene=murG;locus_tag=b0090;orig_transcript_id=gnl|b0090|mrna.b0090;product=N-acetylglucosaminyl transferase;protein_id=NP_414632.1;transl_table=11
NC_000913.3	RefSeq	gene	100765	102240	.	+	.	ID=gene-b0091;Dbxref=ASAP:ABE-0000324,ECOCYC:EG10619,EcoGene:EG10619,GeneID:946153;Name=murC;gbkey=Gene;gene=murC;gene_biotype=protein_coding;gene_synonym=ECK0092;locus_tag=b0091
NC_000913.3	RefSeq	CDS	100765	102240	.	+	0	ID=cds-NP_414633.1;Parent=gene-b0091;Dbxref=UniProtKB/Swiss-Prot:P17952,Genbank:NP_414633.1,ASAP:ABE-0000324,ECOCYC:EG10619,EcoGene:EG10619,GeneID:946153;Name=NP_414633.1;gbkey=CDS;gene=murC;locus_tag=b0091;orig_transcript_id=gnl|b0091|mrna.b0091;product=UDP-N-acetylmuramate--L-alanine ligase;protein_id=NP_414633.1;transl_table=11
NC_000913.3	RefSeq	gene	102233	103153	.	+	.	ID=gene-b0092;Dbxref=ASAP:ABE-0000326,ECOCYC:EG10214,EcoGene:EG10214,GeneID:946324;Name=ddlB;gbkey=Gene;gene=ddlB;gene_biotype=protein_coding;gene_synonym=ddl,ECK0093;locus_tag=b0092
NC_000913.3	RefSeq	CDS	102233	103153	.	+	0	ID=cds-NP_414634.1;Parent=gene-b0092;Dbxref=UniProtKB/Swiss-Prot:P07862,Genbank:NP_414634.1,ASAP:ABE-0000326,ECOCYC:EG10214,EcoGene:EG10214,GeneID:946324;Name=NP_414634.1;gbkey=CDS;gene=ddlB;locus_tag=b0092;orig_transcript_id=gnl|b0092|mrna.b0092;product=D-alanine--D-alanine ligase B;protein_id=NP_414634.1;transl_table=11
NC_000913.3	RefSeq	gene	103155	103985	.	+	.	ID=gene-b0093;Dbxref=ASAP:ABE-0000329,ECOCYC:EG10342,EcoGene:EG10342,GeneID:944823;Name=ftsQ;gbkey=Gene;gene=ftsQ;gene_biotype=protein_coding;gene_synonym=ECK0094;locus_tag=b0093
NC_000913.3	RefSeq	CDS	103155	103985	.	+	0	ID=cds-NP_414635.1;Parent=gene-b0093;Dbxref=UniProtKB/Swiss-Prot:P06136,Genbank:NP_414635.1,ASAP:ABE-0000329,ECOCYC:EG10342,EcoGene:EG10342,GeneID:944823;Name=NP_414635.1;gbkey=CDS;gene=ftsQ;locus_tag=b0093;orig_transcript_id=gnl|b0093|mrna.b0093;product=cell division protein FtsQ;protein_id=NP_414635.1;transl_table=11
NC_000913.3	RefSeq	gene	103982	105244	.	+	.	ID=gene-b0094;Dbxref=ASAP:ABE-0000331,ECOCYC:EG10339,EcoGene:EG10339,GeneID:944778;Name=ftsA;gbkey=Gene;gene=ftsA;gene_biotype=protein_coding;gene_synonym=divA,ECK0095;locus_tag=b0094
NC_000913.3	RefSeq	CDS	103982	105244	.	+	0	ID=cds-NP_414636.1;Parent=gene-b0094;Dbxref=UniProtKB/Swiss-Prot:P0ABH0,Genbank:NP_414636.1,ASAP:ABE-0000331,ECOCYC:EG10339,EcoGene:EG10339,GeneID:944778;Name=NP_414636.1;gbkey=CDS;gene=ftsA;locus_tag=b0094;orig_transcript_id=gnl|b0094|mrna.b0094;product=cell division protein FtsA;protein_id=NP_414636.1;transl_table=11
NC_000913.3	RefSeq	gene	105305	106456	.	+	.	ID=gene-b0095;Dbxref=ASAP:ABE-0000333,ECOCYC:EG10347,EcoGene:EG10347,GeneID:944786;Name=ftsZ;gbkey=Gene;gene=ftsZ;gene_biotype=protein_coding;gene_synonym=ECK0096,sfiB,sulB;locus_tag=b0095
NC_000913.3	RefSeq	CDS	105305	106456	.	+	0	ID=cds-NP_414637.1;Parent=gene-b0095;Dbxref=UniProtKB/Swiss-Prot:P0A9A6,Genbank:NP_414637.1,ASAP:ABE-0000333,ECOCYC:EG10347,EcoGene:EG10347,GeneID:944786;Name=NP_414637.1;gbkey=CDS;gene=ftsZ;locus_tag=b0095;orig_transcript_id=gnl|b0095|mrna.b0095;product=cell division protein FtsZ;protein_id=NP_414637.1;transl_table=11
NC_000913.3	RefSeq	gene	106557	107474	.	+	.	ID=gene-b0096;Dbxref=ASAP:ABE-0000336,ECOCYC:EG10265,EcoGene:EG10265,GeneID:944816;Name=lpxC;gbkey=Gene;gene=lpxC;gene_biotype=protein_coding;gene_synonym=asmB,ECK0097,envA;locus_tag=b0096
NC_000913.3	RefSeq	CDS	106557	107474	.	+	0	ID=cds-NP_414638.1;Parent=gene-b0096;Dbxref=UniProtKB/Swiss-Prot:P0A725,Genbank:NP_414638.1,ASAP:ABE-0000336,ECOCYC:EG10265,EcoGene:EG10265,GeneID:944816;Name=NP_414638.1;gbkey=CDS;gene=lpxC;locus_tag=b0096;orig_transcript_id=gnl|b0096|mrna.b0096;product=UDP-3-O-acyl-N-acetylglucosamine deacetylase;protein_id=NP_414638.1;transl_table=11
NC_000913.3	RefSeq	gene	107705	108217	.	+	.	ID=gene-b0097;Dbxref=ASAP:ABE-0000340,ECOCYC:EG11087,EcoGene:EG11087,GeneID:944831;Name=secM;gbkey=Gene;gene=secM;gene_biotype=protein_coding;gene_synonym=ECK0098,srrA,yacA;locus_tag=b0097
NC_000913.3	RefSeq	CDS	107705	108217	.	+	0	ID=cds-NP_414639.2;Parent=gene-b0097;Dbxref=UniProtKB/Swiss-Prot:P62395,Genbank:NP_414639.2,ASAP:ABE-0000340,ECOCYC:EG11087,EcoGene:EG11087,GeneID:944831;Name=NP_414639.2;gbkey=CDS;gene=secM;locus_tag=b0097;orig_transcript_id=gnl|b0097|mrna.b0097;product=SecA translation regulator;protein_id=NP_414639.2;transl_table=11
NC_000913.3	RefSeq	gene	108279	110984	.	+	.	ID=gene-b0098;Dbxref=ASAP:ABE-0000343,ECOCYC:EG10936,EcoGene:EG10936,GeneID:944821;Name=secA;gbkey=Gene;gene=secA;gene_biotype=protein_coding;gene_synonym=azi,ECK0099,pea,prlD;locus_tag=b0098
NC_000913.3	RefSeq	CDS	108279	110984	.	+	0	ID=cds-NP_414640.1;Parent=gene-b0098;Dbxref=UniProtKB/Swiss-Prot:P10408,Genbank:NP_414640.1,ASAP:ABE-0000343,ECOCYC:EG10936,EcoGene:EG10936,GeneID:944821;Name=NP_414640.1;gbkey=CDS;gene=secA;locus_tag=b0098;orig_transcript_id=gnl|b0098|mrna.b0098;product=protein translocation ATPase;protein_id=NP_414640.1;transl_table=11
NC_000913.3	RefSeq	gene	111044	111433	.	+	.	ID=gene-b0099;Dbxref=ASAP:ABE-0000346,ECOCYC:EG10626,EcoGene:EG10626,GeneID:944824;Name=mutT;gbkey=Gene;gene=mutT;gene_biotype=protein_coding;gene_synonym=ECK0100,nudA;locus_tag=b0099
NC_000913.3	RefSeq	CDS	111044	111433	.	+	0	ID=cds-NP_414641.1;Parent=gene-b0099;Dbxref=UniProtKB/Swiss-Prot:P08337,Genbank:NP_414641.1,ASAP:ABE-0000346,ECOCYC:EG10626,EcoGene:EG10626,GeneID:944824;Name=NP_414641.1;gbkey=CDS;gene=mutT;locus_tag=b0099;orig_transcript_id=gnl|b0099|mrna.b0099;product=8-oxo-dGTP diphosphatase;protein_id=NP_414641.1;transl_table=11
NC_000913.3	RefSeq	repeat_region	111431	111464	.	-	.	ID=id-NC_000913.3:111431..111464;Note=REP8a;gbkey=repeat_region;rpt_type=other
NC_000913.3	RefSeq	repeat_region	111478	111513	.	+	.	ID=id-NC_000913.3:111478..111513;Note=REP8b;gbkey=repeat_region;rpt_type=other
NC_000913.3	RefSeq	repeat_region	111547	111580	.	-	.	ID=id-NC_000913.3:111547..111580;Note=REP8c;gbkey=repeat_region;rpt_type=other
NC_000913.3	RefSeq	repeat_region	111594	111630	.	+	.	ID=id-NC_000913.3:111594..111630;Note=REP8d;gbkey=repeat_region;rpt_type=other
NC_000913.3	RefSeq	gene	111649	111846	.	-	.	ID=gene-b0101;Dbxref=ASAP:ABE-0000351,ECOCYC:EG12314,EcoGene:EG12314,GeneID:945630;Name=yacG;gbkey=Gene;gene=yacG;gene_biotype=protein_coding;gene_synonym=ECK0101;locus_tag=b0101
NC_000913.3	RefSeq	CDS	111649	111846	.	-	0	ID=cds-NP_414643.1;Parent=gene-b0101;Dbxref=UniProtKB/Swiss-Prot:P0A8H8,Genbank:NP_414643.1,ASAP:ABE-0000351,ECOCYC:EG12314,EcoGene:EG12314,GeneID:945630;Name=NP_414643.1;gbkey=CDS;gene=yacG;locus_tag=b0101;orig_transcript_id=gnl|b0101|mrna.b0101;product=DNA gyrase inhibitor YacG;protein_id=NP_414643.1;transl_table=11
NC_000913.3	RefSeq	gene	111856	112599	.	-	.	ID=gene-b0102;Dbxref=ASAP:ABE-0000355,ECOCYC:EG12313,EcoGene:EG12313,GeneID:944873;Name=zapD;gbkey=Gene;gene=zapD;gene_biotype=protein_coding;gene_synonym=ECK0102,yacF;locus_tag=b0102
NC_000913.3	RefSeq	CDS	111856	112599	.	-	0	ID=cds-NP_414644.1;Parent=gene-b0102;Dbxref=UniProtKB/Swiss-Prot:P36680,Genbank:NP_414644.1,ASAP:ABE-0000355,ECOCYC:EG12313,EcoGene:EG12313,GeneID:944873;Name=NP_414644.1;gbkey=CDS;gene=zapD;locus_tag=b0102;orig_transcript_id=gnl|b0102|mrna.b0102;product=cell division factor ZapD;protein_id=NP_414644.1;transl_table=11
NC_000913.3	RefSeq	gene	112599	113219	.	-	.	ID=gene-b0103;Dbxref=ASAP:ABE-0000357,ECOCYC:EG12312,EcoGene:EG12312,GeneID:949060;Name=coaE;gbkey=Gene;gene=coaE;gene_biotype=protein_coding;gene_synonym=ECK0103,yacE;locus_tag=b0103
NC_000913.3	RefSeq	CDS	112599	113219	.	-	0	ID=cds-NP_414645.1;Parent=gene-b0103;Dbxref=UniProtKB/Swiss-Prot:P0A6I9,Genbank:NP_414645.1,ASAP:ABE-0000357,ECOCYC:EG12312,EcoGene:EG12312,GeneID:949060;Name=NP_414645.1;gbkey=CDS;gene=coaE;locus_tag=b0103;orig_transcript_id=gnl|b0103|mrna.b0103;product=dephospho-CoA kinase;protein_id=NP_414645.1;transl_table=11
NC_000913.3	RefSeq	gene	113244	113288	.	+	.	ID=gene-b4727;Dbxref=ECOCYC:G0-16722,GeneID:38094935;Name=yacM;gbkey=Gene;gene=yacM;gene_biotype=protein_coding;gene_synonym=ECK4584;locus_tag=b4727
NC_000913.3	RefSeq	CDS	113244	113288	.	+	0	ID=cds-YP_009518737.1;Parent=gene-b4727;Dbxref=UniProtKB/Swiss-Prot:P0DPM6,Genbank:YP_009518737.1,ECOCYC:G0-16722,GeneID:38094935;Name=YP_009518737.1;gbkey=CDS;gene=yacM;locus_tag=b4727;orig_transcript_id=gnl|b4727|mrna.CDS127;product=protein YacM;protein_id=YP_009518737.1;transl_table=11
NC_000913.3	RefSeq	gene	113444	114487	.	+	.	ID=gene-b0104;Dbxref=ASAP:ABE-0000362,ECOCYC:EG10422,EcoGene:EG10422,GeneID:948986;Name=guaC;gbkey=Gene;gene=guaC;gene_biotype=protein_coding;gene_synonym=ECK0104;locus_tag=b0104
NC_000913.3	RefSeq	CDS	113444	114487	.	+	0	ID=cds-NP_414646.1;Parent=gene-b0104;Dbxref=UniProtKB/Swiss-Prot:P60560,Genbank:NP_414646.1,ASAP:ABE-0000362,ECOCYC:EG10422,EcoGene:EG10422,GeneID:948986;Name=NP_414646.1;gbkey=CDS;gene=guaC;locus_tag=b0104;orig_transcript_id=gnl|b0104|mrna.b0104;product=GMP reductase;protein_id=NP_414646.1;transl_table=11
NC_000913.3	RefSeq	gene	114522	115724	.	-	.	ID=gene-b0106;Dbxref=ASAP:ABE-0000366,ECOCYC:EG11798,EcoGene:EG11798,GeneID:945806;Name=hofC;gbkey=Gene;gene=hofC;gene_biotype=protein_coding;gene_synonym=ECK0105,hopC,yacD;locus_tag=b0106
NC_000913.3	RefSeq	CDS	114522	115724	.	-	0	ID=cds-NP_414648.1;Parent=gene-b0106;Dbxref=UniProtKB/Swiss-Prot:P36646,Genbank:NP_414648.1,ASAP:ABE-0000366,ECOCYC:EG11798,EcoGene:EG11798,GeneID:945806;Name=NP_414648.1;gbkey=CDS;gene=hofC;locus_tag=b0106;orig_transcript_id=gnl|b0106|mrna.b0106;product=inner membrane protein HofC;protein_id=NP_414648.1;transl_table=11
NC_000913.3	RefSeq	gene	115714	117099	.	-	.	ID=gene-b0107;Dbxref=ASAP:ABE-0000370,ECOCYC:EG12106,EcoGene:EG12106,GeneID:947481;Name=hofB;gbkey=Gene;gene=hofB;gene_biotype=protein_coding;gene_synonym=ECK0106,hopB;locus_tag=b0107
NC_000913.3	RefSeq	CDS	115714	117099	.	-	0	ID=cds-NP_414649.1;Parent=gene-b0107;Dbxref=UniProtKB/Swiss-Prot:P36645,Genbank:NP_414649.1,ASAP:ABE-0000370,ECOCYC:EG12106,EcoGene:EG12106,GeneID:947481;Name=NP_414649.1;gbkey=CDS;gene=hofB;locus_tag=b0107;orig_transcript_id=gnl|b0107|mrna.b0107;product=T2SSE family protein;protein_id=NP_414649.1;transl_table=11
NC_000913.3	RefSeq	gene	117109	117549	.	-	.	ID=gene-b0108;Dbxref=ASAP:ABE-0000372,ECOCYC:EG12107,EcoGene:EG12107,GeneID:945817;Name=ppdD;gbkey=Gene;gene=ppdD;gene_biotype=protein_coding;gene_synonym=ECK0107;locus_tag=b0108
NC_000913.3	RefSeq	CDS	117109	117549	.	-	0	ID=cds-NP_414650.1;Parent=gene-b0108;Dbxref=UniProtKB/Swiss-Prot:P36647,Genbank:NP_414650.1,ASAP:ABE-0000372,ECOCYC:EG12107,EcoGene:EG12107,GeneID:945817;Name=NP_414650.1;gbkey=CDS;gene=ppdD;locus_tag=b0108;orig_transcript_id=gnl|b0108|mrna.b0108;product=prepilin peptidase-dependent protein;protein_id=NP_414650.1;transl_table=11
NC_000913.3	RefSeq	gene	117752	118645	.	-	.	ID=gene-b0109;Dbxref=ASAP:ABE-0000374,ECOCYC:EG11546,EcoGene:EG11546,GeneID:948869;Name=nadC;gbkey=Gene;gene=nadC;gene_biotype=protein_coding;gene_synonym=ECK0108;locus_tag=b0109
NC_000913.3	RefSeq	CDS	117752	118645	.	-	0	ID=cds-NP_414651.1;Parent=gene-b0109;Dbxref=UniProtKB/Swiss-Prot:P30011,Genbank:NP_414651.1,ASAP:ABE-0000374,ECOCYC:EG11546,EcoGene:EG11546,GeneID:948869;Name=NP_414651.1;gbkey=CDS;gene=nadC;locus_tag=b0109;orig_transcript_id=gnl|b0109|mrna.b0109;product=quinolinate phosphoribosyltransferase (decarboxylating);protein_id=NP_414651.1;transl_table=11
NC_000913.3	RefSeq	gene	118733	119284	.	+	.	ID=gene-b0110;Dbxref=ASAP:ABE-0000380,ECOCYC:EG10041,EcoGene:EG10041,GeneID:948877;Name=ampD;gbkey=Gene;gene=ampD;gene_biotype=protein_coding;gene_synonym=ECK0109;locus_tag=b0110
NC_000913.3	RefSeq	CDS	118733	119284	.	+	0	ID=cds-NP_414652.1;Parent=gene-b0110;Dbxref=UniProtKB/Swiss-Prot:P13016,Genbank:NP_414652.1,ASAP:ABE-0000380,ECOCYC:EG10041,EcoGene:EG10041,GeneID:948877;Name=NP_414652.1;gbkey=CDS;gene=ampD;locus_tag=b0110;orig_transcript_id=gnl|b0110|mrna.b0110;product=1%2C6-anhydro-N-acetylmuramoyl-L-alanine amidase;protein_id=NP_414652.1;transl_table=11
NC_000913.3	RefSeq	gene	119281	120135	.	+	.	ID=gene-b0111;Dbxref=ASAP:ABE-0000382,ECOCYC:EG10042,EcoGene:EG10042,GeneID:946678;Name=ampE;gbkey=Gene;gene=ampE;gene_biotype=protein_coding;gene_synonym=ECK0110;locus_tag=b0111
NC_000913.3	RefSeq	CDS	119281	120135	.	+	0	ID=cds-NP_414653.1;Parent=gene-b0111;Dbxref=UniProtKB/Swiss-Prot:P0AE14,Genbank:NP_414653.1,ASAP:ABE-0000382,ECOCYC:EG10042,EcoGene:EG10042,GeneID:946678;Name=NP_414653.1;gbkey=CDS;gene=ampE;locus_tag=b0111;orig_transcript_id=gnl|b0111|mrna.b0111;product=protein AmpE;protein_id=NP_414653.1;transl_table=11
NC_000913.3	RefSeq	gene	120178	121551	.	-	.	ID=gene-b0112;Dbxref=ASAP:ABE-0000384,ECOCYC:EG10084,EcoGene:EG10084,GeneID:946018;Name=aroP;gbkey=Gene;gene=aroP;gene_biotype=protein_coding;gene_synonym=aroR,ECK0111;locus_tag=b0112
NC_000913.3	RefSeq	CDS	120178	121551	.	-	0	ID=cds-NP_414654.1;Parent=gene-b0112;Dbxref=UniProtKB/Swiss-Prot:P15993,Genbank:NP_414654.1,ASAP:ABE-0000384,ECOCYC:EG10084,EcoGene:EG10084,GeneID:946018;Name=NP_414654.1;gbkey=CDS;gene=aroP;locus_tag=b0112;orig_transcript_id=gnl|b0112|mrna.b0112;product=aromatic amino acid:H(+) symporter AroP;protein_id=NP_414654.1;transl_table=11
NC_000913.3	RefSeq	gene	122092	122856	.	+	.	ID=gene-b0113;Dbxref=ASAP:ABE-0000394,ECOCYC:EG11088,EcoGene:EG11088,GeneID:944827;Name=pdhR;gbkey=Gene;gene=pdhR;gene_biotype=protein_coding;gene_synonym=aceC,ECK0112,genA,yacB;locus_tag=b0113
NC_000913.3	RefSeq	CDS	122092	122856	.	+	0	ID=cds-NP_414655.1;Parent=gene-b0113;Dbxref=UniProtKB/Swiss-Prot:P0ACL9,Genbank:NP_414655.1,ASAP:ABE-0000394,ECOCYC:EG11088,EcoGene:EG11088,GeneID:944827;Name=NP_414655.1;gbkey=CDS;gene=pdhR;locus_tag=b0113;orig_transcript_id=gnl|b0113|mrna.b0113;product=DNA-binding transcriptional dual regulator PdhR;protein_id=NP_414655.1;transl_table=11
NC_000913.3	RefSeq	gene	123017	125680	.	+	.	ID=gene-b0114;Dbxref=ASAP:ABE-0000397,ECOCYC:EG10024,EcoGene:EG10024,GeneID:944834;Name=aceE;gbkey=Gene;gene=aceE;gene_biotype=protein_coding;gene_synonym=ECK0113;locus_tag=b0114
NC_000913.3	RefSeq	CDS	123017	125680	.	+	0	ID=cds-NP_414656.1;Parent=gene-b0114;Dbxref=UniProtKB/Swiss-Prot:P0AFG8,Genbank:NP_414656.1,ASAP:ABE-0000397,ECOCYC:EG10024,EcoGene:EG10024,GeneID:944834;Name=NP_414656.1;gbkey=CDS;gene=aceE;locus_tag=b0114;orig_transcript_id=gnl|b0114|mrna.b0114;product=pyruvate dehydrogenase E1 component;protein_id=NP_414656.1;transl_table=11
NC_000913.3	RefSeq	gene	125695	127587	.	+	.	ID=gene-b0115;Dbxref=ASAP:ABE-0000400,ECOCYC:EG10025,EcoGene:EG10025,GeneID:944794;Name=aceF;gbkey=Gene;gene=aceF;gene_biotype=protein_coding;gene_synonym=ECK0114;locus_tag=b0115
NC_000913.3	RefSeq	CDS	125695	127587	.	+	0	ID=cds-NP_414657.1;Parent=gene-b0115;Dbxref=UniProtKB/Swiss-Prot:P06959,Genbank:NP_414657.1,ASAP:ABE-0000400,ECOCYC:EG10025,EcoGene:EG10025,GeneID:944794;Name=NP_414657.1;gbkey=CDS;gene=aceF;locus_tag=b0115;orig_transcript_id=gnl|b0115|mrna.b0115;product=pyruvate dehydrogenase%2C E2 subunit;protein_id=NP_414657.1;transl_table=11
NC_000913.3	RefSeq	gene	127912	129336	.	+	.	ID=gene-b0116;Dbxref=ASAP:ABE-0000404,ECOCYC:EG10543,EcoGene:EG10543,GeneID:944854;Name=lpd;gbkey=Gene;gene=lpd;gene_biotype=protein_coding;gene_synonym=dhl,ECK0115,lpdA;locus_tag=b0116
NC_000913.3	RefSeq	CDS	127912	129336	.	+	0	ID=cds-NP_414658.1;Parent=gene-b0116;Dbxref=UniProtKB/Swiss-Prot:P0A9P0,Genbank:NP_414658.1,ASAP:ABE-0000404,ECOCYC:EG10543,EcoGene:EG10543,GeneID:944854;Name=NP_414658.1;gbkey=CDS;gene=lpd;locus_tag=b0116;orig_transcript_id=gnl|b0116|mrna.b0116;product=lipoamide dehydrogenase;protein_id=NP_414658.1;transl_table=11
NC_000913.3	RefSeq	repeat_region	129348	129362	.	+	.	ID=id-NC_000913.3:129348..129362;Note=REPv9;gbkey=repeat_region;rpt_type=other
NC_000913.3	RefSeq	gene	129407	131260	.	-	.	ID=gene-b0117;Dbxref=ASAP:ABE-0000406,ECOCYC:EG12315,EcoGene:EG12315,GeneID:944868;Name=yacH;gbkey=Gene;gene=yacH;gene_biotype=protein_coding;gene_synonym=ECK0116;locus_tag=b0117
NC_000913.3	RefSeq	CDS	129407	131260	.	-	0	ID=cds-NP_414659.1;Parent=gene-b0117;Dbxref=UniProtKB/Swiss-Prot:P36682,Genbank:NP_414659.1,ASAP:ABE-0000406,ECOCYC:EG12315,EcoGene:EG12315,GeneID:944868;Name=NP_414659.1;gbkey=CDS;gene=yacH;locus_tag=b0117;orig_transcript_id=gnl|b0117|mrna.b0117;product=DUF3300 domain-containing protein YacH;protein_id=NP_414659.1;transl_table=11
NC_000913.3	RefSeq	gene	131615	134212	.	+	.	ID=gene-b0118;Dbxref=ASAP:ABE-0000411,ECOCYC:EG12316,EcoGene:EG12316,GeneID:944864;Name=acnB;gbkey=Gene;gene=acnB;gene_biotype=protein_coding;gene_synonym=ECK0117,yacI,yacJ;locus_tag=b0118
NC_000913.3	RefSeq	CDS	131615	134212	.	+	0	ID=cds-NP_414660.1;Parent=gene-b0118;Dbxref=UniProtKB/Swiss-Prot:P36683,Genbank:NP_414660.1,ASAP:ABE-0000411,ECOCYC:EG12316,EcoGene:EG12316,GeneID:944864;Name=NP_414660.1;gbkey=CDS;gene=acnB;locus_tag=b0118;orig_transcript_id=gnl|b0118|mrna.b0118;product=hypothetical protein;protein_id=NP_414660.1;transl_table=11
NC_000913.3	RefSeq	gene	134388	134750	.	+	.	ID=gene-b0119;Dbxref=ASAP:ABE-0000414,ECOCYC:EG12605,EcoGene:EG12605,GeneID:944809;Name=yacL;gbkey=Gene;gene=yacL;gene_biotype=protein_coding;gene_synonym=ECK0118;locus_tag=b0119
NC_000913.3	RefSeq	CDS	134388	134750	.	+	0	ID=cds-NP_414661.2;Parent=gene-b0119;Dbxref=UniProtKB/Swiss-Prot:P0A8E5,Genbank:NP_414661.2,ASAP:ABE-0000414,ECOCYC:EG12605,EcoGene:EG12605,GeneID:944809;Name=NP_414661.2;gbkey=CDS;gene=yacL;locus_tag=b0119;orig_transcript_id=gnl|b0119|mrna.b0119;product=UPF0231 family protein YacL;protein_id=NP_414661.2;transl_table=11
NC_000913.3	RefSeq	gene	134788	135582	.	-	.	ID=gene-b0120;Dbxref=ASAP:ABE-0000416,ECOCYC:EG10962,EcoGene:EG10962,GeneID:947719;Name=speD;gbkey=Gene;gene=speD;gene_biotype=protein_coding;gene_synonym=ECK0119;locus_tag=b0120
NC_000913.3	RefSeq	CDS	134788	135582	.	-	0	ID=cds-NP_414662.1;Parent=gene-b0120;Dbxref=UniProtKB/Swiss-Prot:P0A7F6,Genbank:NP_414662.1,ASAP:ABE-0000416,ECOCYC:EG10962,EcoGene:EG10962,GeneID:947719;Name=NP_414662.1;gbkey=CDS;gene=speD;locus_tag=b0120;orig_transcript_id=gnl|b0120|mrna.b0120;product=S-adenosylmethionine decarboxylase proenzyme;protein_id=NP_414662.1;transl_table=11
NC_000913.3	RefSeq	gene	135598	136464	.	-	.	ID=gene-b0121;Dbxref=ASAP:ABE-0000418,ECOCYC:EG10963,EcoGene:EG10963,GeneID:947726;Name=speE;gbkey=Gene;gene=speE;gene_biotype=protein_coding;gene_synonym=ECK0120;locus_tag=b0121
NC_000913.3	RefSeq	CDS	135598	136464	.	-	0	ID=cds-NP_414663.1;Parent=gene-b0121;Dbxref=UniProtKB/Swiss-Prot:P09158,Genbank:NP_414663.1,ASAP:ABE-0000418,ECOCYC:EG10963,EcoGene:EG10963,GeneID:947726;Name=NP_414663.1;gbkey=CDS;gene=speE;locus_tag=b0121;orig_transcript_id=gnl|b0121|mrna.b0121;product=spermidine synthase;protein_id=NP_414663.1;transl_table=11
NC_000913.3	RefSeq	gene	136570	136917	.	-	.	ID=gene-b0122;Dbxref=ASAP:ABE-0000423,ECOCYC:EG11089,EcoGene:EG11089,GeneID:948472;Name=yacC;gbkey=Gene;gene=yacC;gene_biotype=protein_coding;gene_synonym=ECK0121;locus_tag=b0122
NC_000913.3	RefSeq	CDS	136570	136917	.	-	0	ID=cds-NP_414664.4;Parent=gene-b0122;Dbxref=UniProtKB/Swiss-Prot:P0AA95,Genbank:NP_414664.4,ASAP:ABE-0000423,ECOCYC:EG11089,EcoGene:EG11089,GeneID:948472;Name=NP_414664.4;gbkey=CDS;gene=yacC;locus_tag=b0122;orig_transcript_id=gnl|b0122|mrna.b0122;product=putative lipoprotein YacC;protein_id=NP_414664.4;transl_table=11
NC_000913.3	RefSeq	gene	137083	138633	.	+	.	ID=gene-b0123;Dbxref=ASAP:ABE-0000430,ECOCYC:EG12318,EcoGene:EG12318,GeneID:947736;Name=cueO;gbkey=Gene;gene=cueO;gene_biotype=protein_coding;gene_synonym=ECK0122,yacK;locus_tag=b0123
NC_000913.3	RefSeq	CDS	137083	138633	.	+	0	ID=cds-NP_414665.1;Parent=gene-b0123;Dbxref=UniProtKB/Swiss-Prot:P36649,Genbank:NP_414665.1,ASAP:ABE-0000430,ECOCYC:EG12318,EcoGene:EG12318,GeneID:947736;Name=NP_414665.1;gbkey=CDS;gene=cueO;locus_tag=b0123;orig_transcript_id=gnl|b0123|mrna.b0123;product=cuprous oxidase/multicopper oxidase with role in copper homeostasis;protein_id=NP_414665.1;transl_table=11
NC_000913.3	RefSeq	repeat_region	138700	138728	.	+	.	ID=id-NC_000913.3:138700..138728;Note=REPv10a;gbkey=repeat_region;rpt_type=other
NC_000913.3	RefSeq	repeat_region	138764	138797	.	-	.	ID=id-NC_000913.3:138764..138797;Note=REP10b;gbkey=repeat_region;rpt_type=other
NC_000913.3	RefSeq	gene	138835	141225	.	-	.	ID=gene-b0124;Dbxref=ASAP:ABE-0000433,ECOCYC:EG10369,EcoGene:EG10369,GeneID:944830;Name=gcd;gbkey=Gene;gene=gcd;gene_biotype=protein_coding;gene_synonym=ECK0123;locus_tag=b0124
NC_000913.3	RefSeq	CDS	138835	141225	.	-	0	ID=cds-NP_414666.1;Parent=gene-b0124;Dbxref=UniProtKB/Swiss-Prot:P15877,Genbank:NP_414666.1,ASAP:ABE-0000433,ECOCYC:EG10369,EcoGene:EG10369,GeneID:944830;Name=NP_414666.1;gbkey=CDS;gene=gcd;locus_tag=b0124;orig_transcript_id=gnl|b0124|mrna.b0124;product=quinoprotein glucose dehydrogenase;protein_id=NP_414666.1;transl_table=11
NC_000913.3	RefSeq	gene	141431	141967	.	+	.	ID=gene-b0125;Dbxref=ASAP:ABE-0000440,ECOCYC:EG20098,EcoGene:EG20098,GeneID:946624;Name=hpt;gbkey=Gene;gene=hpt;gene_biotype=protein_coding;gene_synonym=ECK0124;locus_tag=b0125
NC_000913.3	RefSeq	CDS	141431	141967	.	+	0	ID=cds-NP_414667.4;Parent=gene-b0125;Dbxref=UniProtKB/Swiss-Prot:P0A9M2,Genbank:NP_414667.4,ASAP:ABE-0000440,ECOCYC:EG20098,EcoGene:EG20098,GeneID:946624;Name=NP_414667.4;gbkey=CDS;gene=hpt;locus_tag=b0125;orig_transcript_id=gnl|b0125|mrna.b0125;product=hypoxanthine phosphoribosyltransferase;protein_id=NP_414667.4;transl_table=11
NC_000913.3	RefSeq	repeat_region	141979	141999	.	+	.	ID=id-NC_000913.3:141979..141999;Note=REPt11;gbkey=repeat_region;rpt_type=other
NC_000913.3	RefSeq	gene	142008	142670	.	-	.	ID=gene-b0126;Dbxref=ASAP:ABE-0000442,ECOCYC:EG12319,EcoGene:EG12319,GeneID:944832;Name=can;gbkey=Gene;gene=can;gene_biotype=protein_coding;gene_synonym=ECK0125,yadF;locus_tag=b0126
NC_000913.3	RefSeq	CDS	142008	142670	.	-	0	ID=cds-NP_414668.1;Parent=gene-b0126;Dbxref=UniProtKB/Swiss-Prot:P61517,Genbank:NP_414668.1,ASAP:ABE-0000442,ECOCYC:EG12319,EcoGene:EG12319,GeneID:944832;Name=NP_414668.1;gbkey=CDS;gene=can;locus_tag=b0126;orig_transcript_id=gnl|b0126|mrna.b0126;product=carbonic anhydrase 2;protein_id=NP_414668.1;transl_table=11
NC_000913.3	RefSeq	gene	142779	143705	.	+	.	ID=gene-b0127;Dbxref=ASAP:ABE-0000447,ECOCYC:EG12320,EcoGene:EG12320,GeneID:944833;Name=yadG;gbkey=Gene;gene=yadG;gene_biotype=protein_coding;gene_synonym=ECK0126;locus_tag=b0127
NC_000913.3	RefSeq	CDS	142779	143705	.	+	0	ID=cds-NP_414669.1;Parent=gene-b0127;Dbxref=UniProtKB/Swiss-Prot:P36879,Genbank:NP_414669.1,ASAP:ABE-0000447,ECOCYC:EG12320,EcoGene:EG12320,GeneID:944833;Name=NP_414669.1;gbkey=CDS;gene=yadG;locus_tag=b0127;orig_transcript_id=gnl|b0127|mrna.b0127;product=putative ABC transporter ATP-binding protein YadG;protein_id=NP_414669.1;transl_table=11
NC_000913.3	RefSeq	gene	143702	144472	.	+	.	ID=gene-b0128;Dbxref=ASAP:ABE-0000450,ECOCYC:EG12321,EcoGene:EG12321,GeneID:944836;Name=yadH;gbkey=Gene;gene=yadH;gene_biotype=protein_coding;gene_synonym=ECK0127;locus_tag=b0128
NC_000913.3	RefSeq	CDS	143702	144472	.	+	0	ID=cds-NP_414670.1;Parent=gene-b0128;Dbxref=UniProtKB/Swiss-Prot:P0AFN6,Genbank:NP_414670.1,ASAP:ABE-0000450,ECOCYC:EG12321,EcoGene:EG12321,GeneID:944836;Name=NP_414670.1;gbkey=CDS;gene=yadH;locus_tag=b0128;orig_transcript_id=gnl|b0128|mrna.b0128;product=putative ABC transporter membrane subunit YadH;protein_id=NP_414670.1;transl_table=11
NC_000913.3	RefSeq	gene	144577	145017	.	+	.	ID=gene-b0129;Dbxref=ASAP:ABE-0000453,ECOCYC:EG12322,EcoGene:EG12322,GeneID:947397;Name=yadI;gbkey=Gene;gene=yadI;gene_biotype=protein_coding;gene_synonym=agaX,ECK0128;locus_tag=b0129
NC_000913.3	RefSeq	CDS	144577	145017	.	+	0	ID=cds-NP_414671.1;Parent=gene-b0129;Dbxref=UniProtKB/Swiss-Prot:P36881,Genbank:NP_414671.1,ASAP:ABE-0000453,ECOCYC:EG12322,EcoGene:EG12322,GeneID:947397;Name=NP_414671.1;gbkey=CDS;gene=yadI;locus_tag=b0129;orig_transcript_id=gnl|b0129|mrna.b0129;product=putative PTS enzyme IIA component YadI;protein_id=NP_414671.1;transl_table=11
NC_000913.3	RefSeq	gene	145081	146310	.	+	.	ID=gene-b0130;Dbxref=ASAP:ABE-0000457,ECOCYC:EG11749,EcoGene:EG11749,GeneID:946536;Name=yadE;gbkey=Gene;gene=yadE;gene_biotype=protein_coding;gene_synonym=ECK0129;locus_tag=b0130
NC_000913.3	RefSeq	CDS	145081	146310	.	+	0	ID=cds-NP_414672.1;Parent=gene-b0130;Dbxref=UniProtKB/Swiss-Prot:P31666,Genbank:NP_414672.1,ASAP:ABE-0000457,ECOCYC:EG11749,EcoGene:EG11749,GeneID:946536;Name=NP_414672.1;gbkey=CDS;gene=yadE;locus_tag=b0130;orig_transcript_id=gnl|b0130|mrna.b0130;product=putative polysaccharide deacetylase lipoprotein;protein_id=NP_414672.1;transl_table=11
NC_000913.3	RefSeq	gene	146314	146694	.	-	.	ID=gene-b0131;Dbxref=ASAP:ABE-0000459,ECOCYC:EG11747,EcoGene:EG11747,GeneID:945686;Name=panD;gbkey=Gene;gene=panD;gene_biotype=protein_coding;gene_synonym=ECK0130;locus_tag=b0131
NC_000913.3	RefSeq	CDS	146314	146694	.	-	0	ID=cds-NP_414673.1;Parent=gene-b0131;Dbxref=UniProtKB/Swiss-Prot:P0A790,Genbank:NP_414673.1,ASAP:ABE-0000459,ECOCYC:EG11747,EcoGene:EG11747,GeneID:945686;Name=NP_414673.1;gbkey=CDS;gene=panD;locus_tag=b0131;orig_transcript_id=gnl|b0131|mrna.b0131;product=aspartate 1-decarboxylase proenzyme;protein_id=NP_414673.1;transl_table=11
NC_000913.3	RefSeq	gene	146968	147870	.	+	.	ID=gene-b0132;Dbxref=ASAP:ABE-0000463,ECOCYC:EG11748,EcoGene:EG11748,GeneID:944781;Name=rpnC;gbkey=Gene;gene=rpnC;gene_biotype=protein_coding;gene_synonym=ECK0131,yadD;locus_tag=b0132
NC_000913.3	RefSeq	CDS	146968	147870	.	+	0	ID=cds-NP_414674.1;Parent=gene-b0132;Dbxref=UniProtKB/Swiss-Prot:P31665,Genbank:NP_414674.1,ASAP:ABE-0000463,ECOCYC:EG11748,EcoGene:EG11748,GeneID:944781;Name=NP_414674.1;gbkey=CDS;gene=rpnC;locus_tag=b0132;orig_transcript_id=gnl|b0132|mrna.b0132;product=recombination-promoting nuclease RpnC;protein_id=NP_414674.1;transl_table=11
NC_000913.3	RefSeq	gene	147944	148795	.	-	.	ID=gene-b0133;Dbxref=ASAP:ABE-0000465,ECOCYC:EG11746,EcoGene:EG11746,GeneID:944958;Name=panC;gbkey=Gene;gene=panC;gene_biotype=protein_coding;gene_synonym=ECK0132;locus_tag=b0133
NC_000913.3	RefSeq	CDS	147944	148795	.	-	0	ID=cds-NP_414675.1;Parent=gene-b0133;Dbxref=UniProtKB/Swiss-Prot:P31663,Genbank:NP_414675.1,ASAP:ABE-0000465,ECOCYC:EG11746,EcoGene:EG11746,GeneID:944958;Name=NP_414675.1;gbkey=CDS;gene=panC;locus_tag=b0133;orig_transcript_id=gnl|b0133|mrna.b0133;product=pantothenate synthetase;protein_id=NP_414675.1;transl_table=11
NC_000913.3	RefSeq	gene	148807	149601	.	-	.	ID=gene-b0134;Dbxref=ASAP:ABE-0000467,ECOCYC:EG11675,EcoGene:EG11675,GeneID:944839;Name=panB;gbkey=Gene;gene=panB;gene_biotype=protein_coding;gene_synonym=ECK0133;locus_tag=b0134
NC_000913.3	RefSeq	CDS	148807	149601	.	-	0	ID=cds-NP_414676.1;Parent=gene-b0134;Dbxref=UniProtKB/Swiss-Prot:P31057,Genbank:NP_414676.1,ASAP:ABE-0000467,ECOCYC:EG11675,EcoGene:EG11675,GeneID:944839;Name=NP_414676.1;gbkey=CDS;gene=panB;locus_tag=b0134;orig_transcript_id=gnl|b0134|mrna.b0134;product=3-methyl-2-oxobutanoate hydroxymethyltransferase;protein_id=NP_414676.1;transl_table=11
NC_000913.3	RefSeq	gene	149715	150953	.	-	.	ID=gene-b0135;Dbxref=ASAP:ABE-0000470,ECOCYC:EG11678,EcoGene:EG11678,GeneID:944837;Name=yadC;gbkey=Gene;gene=yadC;gene_biotype=protein_coding;gene_synonym=ECK0134;locus_tag=b0135
NC_000913.3	RefSeq	CDS	149715	150953	.	-	0	ID=cds-NP_414677.1;Parent=gene-b0135;Dbxref=UniProtKB/Swiss-Prot:P31058,Genbank:NP_414677.1,ASAP:ABE-0000470,ECOCYC:EG11678,EcoGene:EG11678,GeneID:944837;Name=NP_414677.1;gbkey=CDS;gene=yadC;locus_tag=b0135;orig_transcript_id=gnl|b0135|mrna.b0135;product=fimbrial tip-adhesin YadC;protein_id=NP_414677.1;transl_table=11
NC_000913.3	RefSeq	gene	151003	151599	.	-	.	ID=gene-b0136;Dbxref=ASAP:ABE-0000472,ECOCYC:EG12325,EcoGene:EG12325,GeneID:944835;Name=yadK;gbkey=Gene;gene=yadK;gene_biotype=protein_coding;gene_synonym=ECK0135;locus_tag=b0136
NC_000913.3	RefSeq	CDS	151003	151599	.	-	0	ID=cds-NP_414678.1;Parent=gene-b0136;Dbxref=UniProtKB/Swiss-Prot:P37016,Genbank:NP_414678.1,ASAP:ABE-0000472,ECOCYC:EG12325,EcoGene:EG12325,GeneID:944835;Name=NP_414678.1;gbkey=CDS;gene=yadK;locus_tag=b0136;orig_transcript_id=gnl|b0136|mrna.b0136;product=putative fimbrial protein YadK;protein_id=NP_414678.1;transl_table=11
NC_000913.3	RefSeq	gene	151626	152231	.	-	.	ID=gene-b0137;Dbxref=ASAP:ABE-0000475,ECOCYC:EG12326,EcoGene:EG12326,GeneID:944829;Name=yadL;gbkey=Gene;gene=yadL;gene_biotype=protein_coding;gene_synonym=ECK0136;locus_tag=b0137
NC_000913.3	RefSeq	CDS	151626	152231	.	-	0	ID=cds-NP_414679.1;Parent=gene-b0137;Dbxref=UniProtKB/Swiss-Prot:P37017,Genbank:NP_414679.1,ASAP:ABE-0000475,ECOCYC:EG12326,EcoGene:EG12326,GeneID:944829;Name=NP_414679.1;gbkey=CDS;gene=yadL;locus_tag=b0137;orig_transcript_id=gnl|b0137|mrna.b0137;product=putative fimbrial protein YadL;protein_id=NP_414679.1;transl_table=11
NC_000913.3	RefSeq	gene	152243	152812	.	-	.	ID=gene-b0138;Dbxref=ASAP:ABE-0000477,ECOCYC:EG12327,EcoGene:EG12327,GeneID:944828;Name=yadM;gbkey=Gene;gene=yadM;gene_biotype=protein_coding;gene_synonym=ECK0137;locus_tag=b0138
NC_000913.3	RefSeq	CDS	152243	152812	.	-	0	ID=cds-NP_414680.4;Parent=gene-b0138;Dbxref=UniProtKB/Swiss-Prot:P37018,Genbank:NP_414680.4,ASAP:ABE-0000477,ECOCYC:EG12327,EcoGene:EG12327,GeneID:944828;Name=NP_414680.4;gbkey=CDS;gene=yadM;locus_tag=b0138;orig_transcript_id=gnl|b0138|mrna.b0138;product=putative fimbrial protein YadM;protein_id=NP_414680.4;transl_table=11
NC_000913.3	RefSeq	gene	152829	155426	.	-	.	ID=gene-b0139;Dbxref=ASAP:ABE-0000479,ECOCYC:EG11972,EcoGene:EG11972,GeneID:944819;Name=htrE;gbkey=Gene;gene=htrE;gene_biotype=protein_coding;gene_synonym=ECK0138;locus_tag=b0139
NC_000913.3	RefSeq	CDS	152829	155426	.	-	0	ID=cds-NP_414681.1;Parent=gene-b0139;Dbxref=UniProtKB/Swiss-Prot:P33129,Genbank:NP_414681.1,ASAP:ABE-0000479,ECOCYC:EG11972,EcoGene:EG11972,GeneID:944819;Name=NP_414681.1;gbkey=CDS;gene=htrE;locus_tag=b0139;orig_transcript_id=gnl|b0139|mrna.b0139;product=putative fimbrial usher protein HtrE;protein_id=NP_414681.1;transl_table=11
NC_000913.3	RefSeq	gene	155461	156201	.	-	.	ID=gene-b0140;Dbxref=ASAP:ABE-0000482,ECOCYC:EG11973,EcoGene:EG11973,GeneID:944859;Name=yadV;gbkey=Gene;gene=yadV;gene_biotype=protein_coding;gene_synonym=ECK0139,ecpD;locus_tag=b0140
NC_000913.3	RefSeq	CDS	155461	156201	.	-	0	ID=cds-NP_414682.1;Parent=gene-b0140;Dbxref=UniProtKB/Swiss-Prot:P33128,Genbank:NP_414682.1,ASAP:ABE-0000482,ECOCYC:EG11973,EcoGene:EG11973,GeneID:944859;Name=NP_414682.1;gbkey=CDS;gene=yadV;locus_tag=b0140;orig_transcript_id=gnl|b0140|mrna.b0140;product=putative fimbrial chaperone YadV;protein_id=NP_414682.1;transl_table=11
NC_000913.3	RefSeq	gene	156299	156883	.	-	.	ID=gene-b0141;Dbxref=ASAP:ABE-0000487,ECOCYC:EG12328,EcoGene:EG12328,GeneID:944841;Name=yadN;gbkey=Gene;gene=yadN;gene_biotype=protein_coding;gene_synonym=ECK0140;locus_tag=b0141
NC_000913.3	RefSeq	CDS	156299	156883	.	-	0	ID=cds-NP_414683.1;Parent=gene-b0141;Dbxref=UniProtKB/Swiss-Prot:P37050,Genbank:NP_414683.1,ASAP:ABE-0000487,ECOCYC:EG12328,EcoGene:EG12328,GeneID:944841;Name=NP_414683.1;gbkey=CDS;gene=yadN;locus_tag=b0141;orig_transcript_id=gnl|b0141|mrna.b0141;product=putative fimbrial protein YadN;protein_id=NP_414683.1;transl_table=11
NC_000913.3	RefSeq	gene	157253	157732	.	-	.	ID=gene-b0142;Dbxref=ASAP:ABE-0000491,ECOCYC:EG11374,EcoGene:EG11374,GeneID:948792;Name=folK;gbkey=Gene;gene=folK;gene_biotype=protein_coding;gene_synonym=ECK0141;locus_tag=b0142
NC_000913.3	RefSeq	CDS	157253	157732	.	-	0	ID=cds-NP_414684.1;Parent=gene-b0142;Dbxref=UniProtKB/Swiss-Prot:P26281,Genbank:NP_414684.1,ASAP:ABE-0000491,ECOCYC:EG11374,EcoGene:EG11374,GeneID:948792;Name=NP_414684.1;gbkey=CDS;gene=folK;locus_tag=b0142;orig_transcript_id=gnl|b0142|mrna.b0142;product=2-amino-4-hydroxy-6-hydroxymethyldihydropteridine diphosphokinase;protein_id=NP_414684.1;transl_table=11
NC_000913.3	RefSeq	gene	157729	159126	.	-	.	ID=gene-b0143;Dbxref=ASAP:ABE-0000493,ECOCYC:EG10690,EcoGene:EG10690,GeneID:947318;Name=pcnB;gbkey=Gene;gene=pcnB;gene_biotype=protein_coding;gene_synonym=ECK0142;locus_tag=b0143
NC_000913.3	RefSeq	CDS	157729	159126	.	-	0	ID=cds-NP_414685.4;Parent=gene-b0143;Dbxref=UniProtKB/Swiss-Prot:P0ABF1,Genbank:NP_414685.4,ASAP:ABE-0000493,ECOCYC:EG10690,EcoGene:EG10690,GeneID:947318;Name=NP_414685.4;gbkey=CDS;gene=pcnB;locus_tag=b0143;orig_transcript_id=gnl|b0143|mrna.b0143;product=poly(A) polymerase I;protein_id=NP_414685.4;transl_table=11
NC_000913.3	RefSeq	gene	159186	160112	.	-	.	ID=gene-b0144;Dbxref=ASAP:ABE-0000497,ECOCYC:EG11362,EcoGene:EG11362,GeneID:944846;Name=gluQ;gbkey=Gene;gene=gluQ;gene_biotype=protein_coding;gene_synonym=ECK0143,yadB;locus_tag=b0144
NC_000913.3	RefSeq	CDS	159186	160112	.	-	0	ID=cds-NP_414686.3;Parent=gene-b0144;Dbxref=UniProtKB/Swiss-Prot:P27305,Genbank:NP_414686.3,ASAP:ABE-0000497,ECOCYC:EG11362,EcoGene:EG11362,GeneID:944846;Name=NP_414686.3;gbkey=CDS;gene=gluQ;locus_tag=b0144;orig_transcript_id=gnl|b0144|mrna.b0144;product=glutamyl-Q tRNA(Asp) synthetase;protein_id=NP_414686.3;transl_table=11
NC_000913.3	RefSeq	gene	160149	160604	.	-	.	ID=gene-b0145;Dbxref=ASAP:ABE-0000499,ECOCYC:EG10230,EcoGene:EG10230,GeneID:944850;Name=dksA;gbkey=Gene;gene=dksA;gene_biotype=protein_coding;gene_synonym=ECK0144,msmA;locus_tag=b0145
NC_000913.3	RefSeq	CDS	160149	160604	.	-	0	ID=cds-NP_414687.1;Parent=gene-b0145;Dbxref=UniProtKB/Swiss-Prot:P0ABS1,Genbank:NP_414687.1,ASAP:ABE-0000499,ECOCYC:EG10230,EcoGene:EG10230,GeneID:944850;Name=NP_414687.1;gbkey=CDS;gene=dksA;locus_tag=b0145;orig_transcript_id=gnl|b0145|mrna.b0145;product=RNA polymerase-binding transcription factor DksA;protein_id=NP_414687.1;transl_table=11
NC_000913.3	RefSeq	gene	160782	161486	.	-	.	ID=gene-b0146;Dbxref=ASAP:ABE-0000503,ECOCYC:EG10949,EcoGene:EG10949,GeneID:944855;Name=sfsA;gbkey=Gene;gene=sfsA;gene_biotype=protein_coding;gene_synonym=ECK0145,sfs,sfs1;locus_tag=b0146
NC_000913.3	RefSeq	CDS	160782	161486	.	-	0	ID=cds-NP_414688.1;Parent=gene-b0146;Dbxref=UniProtKB/Swiss-Prot:P0A823,Genbank:NP_414688.1,ASAP:ABE-0000503,ECOCYC:EG10949,EcoGene:EG10949,GeneID:944855;Name=NP_414688.1;gbkey=CDS;gene=sfsA;locus_tag=b0146;orig_transcript_id=gnl|b0146|mrna.b0146;product=putative DNA-binding transcriptional regulator of maltose metabolism;protein_id=NP_414688.1;transl_table=11
NC_000913.3	RefSeq	gene	161501	162031	.	-	.	ID=gene-b0147;Dbxref=ASAP:ABE-0000505,ECOCYC:EG12330,EcoGene:EG12330,GeneID:944848;Name=thpR;gbkey=Gene;gene=thpR;gene_biotype=protein_coding;gene_synonym=ECK0146,ligT,yadP;locus_tag=b0147
NC_000913.3	RefSeq	CDS	161501	162031	.	-	0	ID=cds-NP_414689.4;Parent=gene-b0147;Dbxref=UniProtKB/Swiss-Prot:P37025,Genbank:NP_414689.4,ASAP:ABE-0000505,ECOCYC:EG12330,EcoGene:EG12330,GeneID:944848;Name=NP_414689.4;gbkey=CDS;gene=thpR;locus_tag=b0147;orig_transcript_id=gnl|b0147|mrna.b0147;product=RNA 2'%2C3'-cyclic phosphodiesterase;protein_id=NP_414689.4;transl_table=11
NC_000913.3	RefSeq	gene	162105	164534	.	+	.	ID=gene-b0148;Dbxref=ASAP:ABE-0000510,ECOCYC:EG12329,EcoGene:EG12329,GeneID:944845;Name=hrpB;gbkey=Gene;gene=hrpB;gene_biotype=protein_coding;gene_synonym=ECK0147,yadO;locus_tag=b0148
NC_000913.3	RefSeq	CDS	162105	164534	.	+	0	ID=cds-NP_414690.4;Parent=gene-b0148;Dbxref=UniProtKB/Swiss-Prot:P37024,Genbank:NP_414690.4,ASAP:ABE-0000510,ECOCYC:EG12329,EcoGene:EG12329,GeneID:944845;Name=NP_414690.4;gbkey=CDS;gene=hrpB;locus_tag=b0148;orig_transcript_id=gnl|b0148|mrna.b0148;product=putative ATP-dependent RNA helicase HrpB;protein_id=NP_414690.4;transl_table=11
NC_000913.3	RefSeq	gene	164730	167264	.	+	.	ID=gene-b0149;Dbxref=ASAP:ABE-0000516,ECOCYC:EG10605,EcoGene:EG10605,GeneID:944843;Name=mrcB;gbkey=Gene;gene=mrcB;gene_biotype=protein_coding;gene_synonym=ECK0148,pbpF,ponB;locus_tag=b0149
NC_000913.3	RefSeq	CDS	164730	167264	.	+	0	ID=cds-NP_414691.1;Parent=gene-b0149;Dbxref=UniProtKB/Swiss-Prot:P02919,Genbank:NP_414691.1,ASAP:ABE-0000516,ECOCYC:EG10605,EcoGene:EG10605,GeneID:944843;Name=NP_414691.1;gbkey=CDS;gene=mrcB;locus_tag=b0149;orig_transcript_id=gnl|b0149|mrna.b0149;product=peptidoglycan glycosyltransferase/peptidoglycan DD-transpeptidase MrcB;protein_id=NP_414691.1;transl_table=11
NC_000913.3	RefSeq	repeat_region	167282	167306	.	+	.	ID=id-NC_000913.3:167282..167306;Note=REPt12;gbkey=repeat_region;rpt_type=other
NC_000913.3	RefSeq	gene	167484	169727	.	+	.	ID=gene-b0150;Dbxref=ASAP:ABE-0000520,ECOCYC:EG10302,EcoGene:EG10302,GeneID:944856;Name=fhuA;gbkey=Gene;gene=fhuA;gene_biotype=protein_coding;gene_synonym=ECK0149,T1,T5rec,tonA;locus_tag=b0150
NC_000913.3	RefSeq	CDS	167484	169727	.	+	0	ID=cds-NP_414692.1;Parent=gene-b0150;Dbxref=UniProtKB/Swiss-Prot:P06971,Genbank:NP_414692.1,ASAP:ABE-0000520,ECOCYC:EG10302,EcoGene:EG10302,GeneID:944856;Name=NP_414692.1;gbkey=CDS;gene=fhuA;locus_tag=b0150;orig_transcript_id=gnl|b0150|mrna.b0150;product=ferrichrome outer membrane transporter/phage receptor;protein_id=NP_414692.1;transl_table=11
NC_000913.3	RefSeq	gene	169778	170575	.	+	.	ID=gene-b0151;Dbxref=ASAP:ABE-0000522,ECOCYC:EG10304,EcoGene:EG10304,GeneID:945250;Name=fhuC;gbkey=Gene;gene=fhuC;gene_biotype=protein_coding;gene_synonym=ECK0150;locus_tag=b0151
NC_000913.3	RefSeq	CDS	169778	170575	.	+	0	ID=cds-NP_414693.1;Parent=gene-b0151;Dbxref=UniProtKB/Swiss-Prot:P07821,Genbank:NP_414693.1,ASAP:ABE-0000522,ECOCYC:EG10304,EcoGene:EG10304,GeneID:945250;Name=NP_414693.1;gbkey=CDS;gene=fhuC;locus_tag=b0151;orig_transcript_id=gnl|b0151|mrna.b0151;product=iron(III) hydroxamate ABC transporter ATP binding subunit;protein_id=NP_414693.1;transl_table=11
NC_000913.3	RefSeq	gene	170575	171465	.	+	.	ID=gene-b0152;Dbxref=ASAP:ABE-0000524,ECOCYC:EG10305,EcoGene:EG10305,GeneID:947510;Name=fhuD;gbkey=Gene;gene=fhuD;gene_biotype=protein_coding;gene_synonym=ECK0151;locus_tag=b0152
NC_000913.3	RefSeq	CDS	170575	171465	.	+	0	ID=cds-NP_414694.1;Parent=gene-b0152;Dbxref=UniProtKB/Swiss-Prot:P07822,Genbank:NP_414694.1,ASAP:ABE-0000524,ECOCYC:EG10305,EcoGene:EG10305,GeneID:947510;Name=NP_414694.1;gbkey=CDS;gene=fhuD;locus_tag=b0152;orig_transcript_id=gnl|b0152|mrna.b0152;product=iron(III) hydroxamate ABC transporter periplasmic binding protein;protein_id=NP_414694.1;transl_table=11
NC_000913.3	RefSeq	gene	171462	173444	.	+	.	ID=gene-b0153;Dbxref=ASAP:ABE-0000526,ECOCYC:EG10303,EcoGene:EG10303,GeneID:946890;Name=fhuB;gbkey=Gene;gene=fhuB;gene_biotype=protein_coding;gene_synonym=ECK0152;locus_tag=b0153
NC_000913.3	RefSeq	CDS	171462	173444	.	+	0	ID=cds-NP_414695.1;Parent=gene-b0153;Dbxref=UniProtKB/Swiss-Prot:P06972,Genbank:NP_414695.1,ASAP:ABE-0000526,ECOCYC:EG10303,EcoGene:EG10303,GeneID:946890;Name=NP_414695.1;gbkey=CDS;gene=fhuB;locus_tag=b0153;orig_transcript_id=gnl|b0153|mrna.b0153;product=iron(III) hydroxamate ABC transporter membrane subunit;protein_id=NP_414695.1;transl_table=11
NC_000913.3	RefSeq	repeat_region	173505	173540	.	+	.	ID=id-NC_000913.3:173505..173540;Note=REP13a;gbkey=repeat_region;rpt_type=other
NC_000913.3	RefSeq	repeat_region	173556	173589	.	-	.	ID=id-NC_000913.3:173556..173589;Note=REP13b;gbkey=repeat_region;rpt_type=other
NC_000913.3	RefSeq	gene	173602	174882	.	-	.	ID=gene-b0154;Dbxref=ASAP:ABE-0000529,ECOCYC:EG10432,EcoGene:EG10432,GeneID:946892;Name=hemL;gbkey=Gene;gene=hemL;gene_biotype=protein_coding;gene_synonym=ECK0153,gsa,popC;locus_tag=b0154
NC_000913.3	RefSeq	CDS	173602	174882	.	-	0	ID=cds-NP_414696.1;Parent=gene-b0154;Dbxref=UniProtKB/Swiss-Prot:P23893,Genbank:NP_414696.1,ASAP:ABE-0000529,ECOCYC:EG10432,EcoGene:EG10432,GeneID:946892;Name=NP_414696.1;gbkey=CDS;gene=hemL;locus_tag=b0154;orig_transcript_id=gnl|b0154|mrna.b0154;product=glutamate-1-semialdehyde aminotransferase;protein_id=NP_414696.1;transl_table=11
NC_000913.3	RefSeq	gene	175107	176528	.	+	.	ID=gene-b0155;Dbxref=ASAP:ABE-0000533,ECOCYC:EG12331,EcoGene:EG12331,GeneID:946715;Name=clcA;gbkey=Gene;gene=clcA;gene_biotype=protein_coding;gene_synonym=ECK0154,eriC,yadQ;locus_tag=b0155
NC_000913.3	RefSeq	CDS	175107	176528	.	+	0	ID=cds-NP_414697.1;Parent=gene-b0155;Dbxref=UniProtKB/Swiss-Prot:P37019,Genbank:NP_414697.1,ASAP:ABE-0000533,ECOCYC:EG12331,EcoGene:EG12331,GeneID:946715;Name=NP_414697.1;gbkey=CDS;gene=clcA;locus_tag=b0155;orig_transcript_id=gnl|b0155|mrna.b0155;product=chloride:H(+) antiporter ClcA;protein_id=NP_414697.1;transl_table=11
NC_000913.3	RefSeq	gene	176552	176617	.	+	.	ID=gene-b4728;Dbxref=ECOCYC:G0-16723,GeneID:38094936;Name=yadW;gbkey=Gene;gene=yadW;gene_biotype=protein_coding;gene_synonym=ECK4585;locus_tag=b4728
NC_000913.3	RefSeq	CDS	176552	176617	.	+	0	ID=cds-YP_009518738.1;Parent=gene-b4728;Dbxref=UniProtKB/Swiss-Prot:P0DPM7,Genbank:YP_009518738.1,ECOCYC:G0-16723,GeneID:38094936;Name=YP_009518738.1;gbkey=CDS;gene=yadW;locus_tag=b4728;orig_transcript_id=gnl|b4728|mrna.CDS186;product=protein YadW;protein_id=YP_009518738.1;transl_table=11
NC_000913.3	RefSeq	gene	176610	176954	.	+	.	ID=gene-b0156;Dbxref=ASAP:ABE-0000538,ECOCYC:EG12332,EcoGene:EG12332,GeneID:944857;Name=erpA;gbkey=Gene;gene=erpA;gene_biotype=protein_coding;gene_synonym=ECK0155,yadR;locus_tag=b0156
NC_000913.3	RefSeq	CDS	176610	176954	.	+	0	ID=cds-NP_414698.1;Parent=gene-b0156;Dbxref=UniProtKB/Swiss-Prot:P0ACC3,Genbank:NP_414698.1,ASAP:ABE-0000538,ECOCYC:EG12332,EcoGene:EG12332,GeneID:944857;Name=NP_414698.1;gbkey=CDS;gene=erpA;locus_tag=b0156;orig_transcript_id=gnl|b0156|mrna.b0156;product=iron-sulfur cluster insertion protein ErpA;protein_id=NP_414698.1;transl_table=11
NC_000913.3	RefSeq	repeat_region	176970	176988	.	+	.	ID=id-NC_000913.3:176970..176988;Note=REPt14;gbkey=repeat_region;rpt_type=other
NC_000913.3	RefSeq	gene	177001	177624	.	-	.	ID=gene-b0157;Dbxref=ASAP:ABE-0000540,ECOCYC:EG12333,EcoGene:EG12333,GeneID:949062;Name=yadS;gbkey=Gene;gene=yadS;gene_biotype=protein_coding;gene_synonym=ECK0156;locus_tag=b0157
NC_000913.3	RefSeq	CDS	177001	177624	.	-	0	ID=cds-NP_414699.1;Parent=gene-b0157;Dbxref=UniProtKB/Swiss-Prot:P0AFP0,Genbank:NP_414699.1,ASAP:ABE-0000540,ECOCYC:EG12333,EcoGene:EG12333,GeneID:949062;Name=NP_414699.1;gbkey=CDS;gene=yadS;locus_tag=b0157;orig_transcript_id=gnl|b0157|mrna.b0157;product=conserved inner membrane protein YadS;protein_id=NP_414699.1;transl_table=11
NC_000913.3	RefSeq	gene	177662	178462	.	-	.	ID=gene-b0158;Dbxref=ASAP:ABE-0000542,ECOCYC:EG12334,EcoGene:EG12334,GeneID:947574;Name=btuF;gbkey=Gene;gene=btuF;gene_biotype=protein_coding;gene_synonym=ECK0157,yadT;locus_tag=b0158
NC_000913.3	RefSeq	CDS	177662	178462	.	-	0	ID=cds-NP_414700.1;Parent=gene-b0158;Dbxref=UniProtKB/Swiss-Prot:P37028,Genbank:NP_414700.1,ASAP:ABE-0000542,ECOCYC:EG12334,EcoGene:EG12334,GeneID:947574;Name=NP_414700.1;gbkey=CDS;gene=btuF;locus_tag=b0158;orig_transcript_id=gnl|b0158|mrna.b0158;product=vitamin B12 ABC transporter periplasmic binding protein;protein_id=NP_414700.1;transl_table=11
NC_000913.3	RefSeq	gene	178455	179153	.	-	.	ID=gene-b0159;Dbxref=ASAP:ABE-0000545,ECOCYC:EG11090,EcoGene:EG11090,GeneID:948542;Name=mtn;gbkey=Gene;gene=mtn;gene_biotype=protein_coding;gene_synonym=ECK0158,pfs,yadA;locus_tag=b0159
NC_000913.3	RefSeq	CDS	178455	179153	.	-	0	ID=cds-NP_414701.1;Parent=gene-b0159;Dbxref=UniProtKB/Swiss-Prot:P0AF12,Genbank:NP_414701.1,ASAP:ABE-0000545,ECOCYC:EG11090,EcoGene:EG11090,GeneID:948542;Name=NP_414701.1;gbkey=CDS;gene=mtn;locus_tag=b0159;orig_transcript_id=gnl|b0159|mrna.b0159;product=5'-methylthioadenosine/S-adenosylhomocysteine nucleosidase;protein_id=NP_414701.1;transl_table=11
NC_000913.3	RefSeq	gene	179237	180754	.	+	.	ID=gene-b0160;Dbxref=ASAP:ABE-0000548,ECOCYC:EG10225,EcoGene:EG10225,GeneID:947177;Name=dgt;gbkey=Gene;gene=dgt;gene_biotype=protein_coding;gene_synonym=ECK0159,optA;locus_tag=b0160
NC_000913.3	RefSeq	CDS	179237	180754	.	+	0	ID=cds-NP_414702.1;Parent=gene-b0160;Dbxref=UniProtKB/Swiss-Prot:P15723,Genbank:NP_414702.1,ASAP:ABE-0000548,ECOCYC:EG10225,EcoGene:EG10225,GeneID:947177;Name=NP_414702.1;gbkey=CDS;gene=dgt;locus_tag=b0160;orig_transcript_id=gnl|b0160|mrna.b0160;product=dGTP triphosphohydrolase;protein_id=NP_414702.1;transl_table=11
NC_000913.3	RefSeq	gene	180884	182308	.	+	.	ID=gene-b0161;Dbxref=ASAP:ABE-0000551,ECOCYC:EG10463,EcoGene:EG10463,GeneID:947139;Name=degP;gbkey=Gene;gene=degP;gene_biotype=protein_coding;gene_synonym=ECK0160,htrA,ptd;locus_tag=b0161
NC_000913.3	RefSeq	CDS	180884	182308	.	+	0	ID=cds-NP_414703.1;Parent=gene-b0161;Dbxref=UniProtKB/Swiss-Prot:P0C0V0,Genbank:NP_414703.1,ASAP:ABE-0000551,ECOCYC:EG10463,EcoGene:EG10463,GeneID:947139;Name=NP_414703.1;gbkey=CDS;gene=degP;locus_tag=b0161;orig_transcript_id=gnl|b0161|mrna.b0161;product=periplasmic serine endoprotease DegP;protein_id=NP_414703.1;transl_table=11
NC_000913.3	RefSeq	gene	182463	183620	.	+	.	ID=gene-b0162;Dbxref=ASAP:ABE-0000554,ECOCYC:EG12335,EcoGene:EG12335,GeneID:944860;Name=cdaR;gbkey=Gene;gene=cdaR;gene_biotype=protein_coding;gene_synonym=ECK0161,sdaR,yaeG;locus_tag=b0162
NC_000913.3	RefSeq	CDS	182463	183620	.	+	0	ID=cds-NP_414704.4;Parent=gene-b0162;Dbxref=UniProtKB/Swiss-Prot:P37047,Genbank:NP_414704.4,ASAP:ABE-0000554,ECOCYC:EG12335,EcoGene:EG12335,GeneID:944860;Name=NP_414704.4;gbkey=CDS;gene=cdaR;locus_tag=b0162;orig_transcript_id=gnl|b0162|mrna.b0162;product=DNA-binding transcriptional activator CdaR;protein_id=NP_414704.4;transl_table=11
NC_000913.3	RefSeq	gene	183709	184095	.	-	.	ID=gene-b0163;Dbxref=ASAP:ABE-0000556,ECOCYC:EG12336,EcoGene:EG12336,GeneID:947044;Name=yaeH;gbkey=Gene;gene=yaeH;gene_biotype=protein_coding;gene_synonym=ECK0162;locus_tag=b0163
NC_000913.3	RefSeq	CDS	183709	184095	.	-	0	ID=cds-NP_414705.1;Parent=gene-b0163;Dbxref=UniProtKB/Swiss-Prot:P62768,Genbank:NP_414705.1,ASAP:ABE-0000556,ECOCYC:EG12336,EcoGene:EG12336,GeneID:947044;Name=NP_414705.1;gbkey=CDS;gene=yaeH;locus_tag=b0163;orig_transcript_id=gnl|b0163|mrna.b0163;product=DUF3461 domain-containing protein YaeH;protein_id=NP_414705.1;transl_table=11
NC_000913.3	RefSeq	gene	184257	185069	.	-	.	ID=gene-b0164;Dbxref=ASAP:ABE-0000559,ECOCYC:EG12337,EcoGene:EG12337,GeneID:945002;Name=yaeI;gbkey=Gene;gene=yaeI;gene_biotype=protein_coding;gene_synonym=ECK0163;locus_tag=b0164
NC_000913.3	RefSeq	CDS	184257	185069	.	-	0	ID=cds-NP_414706.2;Parent=gene-b0164;Dbxref=UniProtKB/Swiss-Prot:P37049,Genbank:NP_414706.2,ASAP:ABE-0000559,ECOCYC:EG12337,EcoGene:EG12337,GeneID:945002;Name=NP_414706.2;gbkey=CDS;gene=yaeI;locus_tag=b0164;orig_transcript_id=gnl|b0164|mrna.b0164;product=phosphodiesterase YaeI;protein_id=NP_414706.2;transl_table=11
NC_000913.3	RefSeq	gene	185123	185947	.	-	.	ID=gene-b0166;Dbxref=ASAP:ABE-0000565,ECOCYC:EG10207,EcoGene:EG10207,GeneID:944862;Name=dapD;gbkey=Gene;gene=dapD;gene_biotype=protein_coding;gene_synonym=ECK0164,ssa;locus_tag=b0166
NC_000913.3	RefSeq	CDS	185123	185947	.	-	0	ID=cds-NP_414708.1;Parent=gene-b0166;Dbxref=UniProtKB/Swiss-Prot:P0A9D8,Genbank:NP_414708.1,ASAP:ABE-0000565,ECOCYC:EG10207,EcoGene:EG10207,GeneID:944862;Name=NP_414708.1;gbkey=CDS;gene=dapD;locus_tag=b0166;orig_transcript_id=gnl|b0166|mrna.b0166;product=tetrahydrodipicolinate succinylase;protein_id=NP_414708.1;transl_table=11
NC_000913.3	RefSeq	gene	185978	188650	.	-	.	ID=gene-b0167;Dbxref=ASAP:ABE-0000568,ECOCYC:EG11411,EcoGene:EG11411,GeneID:944863;Name=glnD;gbkey=Gene;gene=glnD;gene_biotype=protein_coding;gene_synonym=ECK0165,glnD5;locus_tag=b0167
NC_000913.3	RefSeq	CDS	185978	188650	.	-	0	ID=cds-NP_414709.1;Parent=gene-b0167;Dbxref=UniProtKB/Swiss-Prot:P27249,Genbank:NP_414709.1,ASAP:ABE-0000568,ECOCYC:EG11411,EcoGene:EG11411,GeneID:944863;Name=NP_414709.1;gbkey=CDS;gene=glnD;locus_tag=b0167;orig_transcript_id=gnl|b0167|mrna.b0167;product=PII uridylyltransferase/uridylyl removing enzyme;protein_id=NP_414709.1;transl_table=11
NC_000913.3	RefSeq	gene	188712	189506	.	-	.	ID=gene-b0168;Dbxref=ASAP:ABE-0000571,ECOCYC:EG10570,EcoGene:EG10570,GeneID:947882;Name=map;gbkey=Gene;gene=map;gene_biotype=protein_coding;gene_synonym=ECK0166;locus_tag=b0168
NC_000913.3	RefSeq	CDS	188712	189506	.	-	0	ID=cds-NP_414710.1;Parent=gene-b0168;Dbxref=UniProtKB/Swiss-Prot:P0AE18,Genbank:NP_414710.1,ASAP:ABE-0000571,ECOCYC:EG10570,EcoGene:EG10570,GeneID:947882;Name=NP_414710.1;gbkey=CDS;gene=map;locus_tag=b0168;orig_transcript_id=gnl|b0168|mrna.b0168;product=methionine aminopeptidase;protein_id=NP_414710.1;transl_table=11
NC_000913.3	RefSeq	gene	189712	189847	.	+	.	ID=gene-b4414;Dbxref=ASAP:ABE-0047239,ECOCYC:G0-8895,EcoGene:EG31135,GeneID:2847773;Name=tff;gbkey=Gene;gene=tff;gene_biotype=ncRNA;gene_synonym=ECK0167,t44;locus_tag=b4414
NC_000913.3	RefSeq	ncRNA	189712	189847	.	+	.	ID=rna-b4414;Parent=gene-b4414;Dbxref=ASAP:ABE-0047239,ECOCYC:G0-8895,EcoGene:EG31135,GeneID:2847773;gbkey=ncRNA;gene=tff;locus_tag=b4414;product=putative small RNA T44
NC_000913.3	RefSeq	exon	189712	189847	.	+	.	ID=exon-b4414-1;Parent=rna-b4414;Dbxref=ASAP:ABE-0047239,ECOCYC:G0-8895,EcoGene:EG31135,GeneID:2847773;gbkey=ncRNA;gene=tff;locus_tag=b4414;product=putative small RNA T44
NC_000913.3	RefSeq	gene	189874	190599	.	+	.	ID=gene-b0169;Dbxref=ASAP:ABE-0000575,ECOCYC:EG10901,EcoGene:EG10901,GeneID:947874;Name=rpsB;gbkey=Gene;gene=rpsB;gene_biotype=protein_coding;gene_synonym=ECK0168;locus_tag=b0169
NC_000913.3	RefSeq	CDS	189874	190599	.	+	0	ID=cds-NP_414711.1;Parent=gene-b0169;Dbxref=UniProtKB/Swiss-Prot:P0A7V0,Genbank:NP_414711.1,ASAP:ABE-0000575,ECOCYC:EG10901,EcoGene:EG10901,GeneID:947874;Name=NP_414711.1;gbkey=CDS;gene=rpsB;locus_tag=b0169;orig_transcript_id=gnl|b0169|mrna.b0169;product=30S ribosomal subunit protein S2;protein_id=NP_414711.1;transl_table=11
NC_000913.3	RefSeq	gene	190857	191708	.	+	.	ID=gene-b0170;Dbxref=ASAP:ABE-0000579,ECOCYC:EG11033,EcoGene:EG11033,GeneID:944866;Name=tsf;gbkey=Gene;gene=tsf;gene_biotype=protein_coding;gene_synonym=ECK0169;locus_tag=b0170
NC_000913.3	RefSeq	CDS	190857	191708	.	+	0	ID=cds-NP_414712.1;Parent=gene-b0170;Dbxref=UniProtKB/Swiss-Prot:P0A6P1,Genbank:NP_414712.1,ASAP:ABE-0000579,ECOCYC:EG11033,EcoGene:EG11033,GeneID:944866;Name=NP_414712.1;gbkey=CDS;gene=tsf;locus_tag=b0170;orig_transcript_id=gnl|b0170|mrna.b0170;product=protein chain elongation factor EF-Ts;protein_id=NP_414712.1;transl_table=11
NC_000913.3	RefSeq	gene	191855	192580	.	+	.	ID=gene-b0171;Dbxref=ASAP:ABE-0000582,ECOCYC:EG11539,EcoGene:EG11539,GeneID:944989;Name=pyrH;gbkey=Gene;gene=pyrH;gene_biotype=protein_coding;gene_synonym=ECK0170,smbA,umk;locus_tag=b0171
NC_000913.3	RefSeq	CDS	191855	192580	.	+	0	ID=cds-NP_414713.1;Parent=gene-b0171;Dbxref=UniProtKB/Swiss-Prot:P0A7E9,Genbank:NP_414713.1,ASAP:ABE-0000582,ECOCYC:EG11539,EcoGene:EG11539,GeneID:944989;Name=NP_414713.1;gbkey=CDS;gene=pyrH;locus_tag=b0171;orig_transcript_id=gnl|b0171|mrna.b0171;product=UMP kinase;protein_id=NP_414713.1;transl_table=11
NC_000913.3	RefSeq	gene	192872	193429	.	+	.	ID=gene-b0172;Dbxref=ASAP:ABE-0000588,ECOCYC:EG10335,EcoGene:EG10335,GeneID:946122;Name=frr;gbkey=Gene;gene=frr;gene_biotype=protein_coding;gene_synonym=ECK0171,rrf;locus_tag=b0172
NC_000913.3	RefSeq	CDS	192872	193429	.	+	0	ID=cds-NP_414714.1;Parent=gene-b0172;Dbxref=UniProtKB/Swiss-Prot:P0A805,Genbank:NP_414714.1,ASAP:ABE-0000588,ECOCYC:EG10335,EcoGene:EG10335,GeneID:946122;Name=NP_414714.1;gbkey=CDS;gene=frr;locus_tag=b0172;orig_transcript_id=gnl|b0172|mrna.b0172;product=ribosome-recycling factor;protein_id=NP_414714.1;transl_table=11
NC_000913.3	RefSeq	gene	193521	194717	.	+	.	ID=gene-b0173;Dbxref=ASAP:ABE-0000592,ECOCYC:EG12715,EcoGene:EG12715,GeneID:945019;Name=dxr;gbkey=Gene;gene=dxr;gene_biotype=protein_coding;gene_synonym=ECK0172,ispC,yaeM;locus_tag=b0173
NC_000913.3	RefSeq	CDS	193521	194717	.	+	0	ID=cds-NP_414715.1;Parent=gene-b0173;Dbxref=UniProtKB/Swiss-Prot:P45568,Genbank:NP_414715.1,ASAP:ABE-0000592,ECOCYC:EG12715,EcoGene:EG12715,GeneID:945019;Name=NP_414715.1;gbkey=CDS;gene=dxr;locus_tag=b0173;orig_transcript_id=gnl|b0173|mrna.b0173;product=1-deoxy-D-xylulose 5-phosphate reductoisomerase;protein_id=NP_414715.1;transl_table=11
NC_000913.3	RefSeq	gene	194903	195664	.	+	.	ID=gene-b0174;Dbxref=ASAP:ABE-0000595,ECOCYC:G6092,EcoGene:EG13329,GeneID:944874;Name=ispU;gbkey=Gene;gene=ispU;gene_biotype=protein_coding;gene_synonym=ECK0173,rth,uppS,yaeS;locus_tag=b0174
NC_000913.3	RefSeq	CDS	194903	195664	.	+	0	ID=cds-NP_414716.1;Parent=gene-b0174;Dbxref=UniProtKB/Swiss-Prot:P60472,Genbank:NP_414716.1,ASAP:ABE-0000595,ECOCYC:G6092,EcoGene:EG13329,GeneID:944874;Name=NP_414716.1;gbkey=CDS;gene=ispU;locus_tag=b0174;orig_transcript_id=gnl|b0174|mrna.b0174;product=undecaprenyl diphosphate synthase;protein_id=NP_414716.1;transl_table=11
NC_000913.3	RefSeq	gene	195677	196534	.	+	.	ID=gene-b0175;Dbxref=ASAP:ABE-0000600,ECOCYC:EG10139,EcoGene:EG10139,GeneID:944876;Name=cdsA;gbkey=Gene;gene=cdsA;gene_biotype=protein_coding;gene_synonym=cds,ECK0174;locus_tag=b0175
NC_000913.3	RefSeq	CDS	195677	196534	.	+	0	ID=cds-NP_414717.2;Parent=gene-b0175;Dbxref=UniProtKB/Swiss-Prot:P0ABG1,Genbank:NP_414717.2,ASAP:ABE-0000600,ECOCYC:EG10139,EcoGene:EG10139,GeneID:944876;Name=NP_414717.2;gbkey=CDS;gene=cdsA;locus_tag=b0175;orig_transcript_id=gnl|b0175|mrna.b0175;product=CDP-diglyceride synthetase;protein_id=NP_414717.2;transl_table=11
NC_000913.3	RefSeq	gene	196546	197898	.	+	.	ID=gene-b0176;Dbxref=ASAP:ABE-0000603,ECOCYC:EG12436,EcoGene:EG12436,GeneID:944871;Name=rseP;gbkey=Gene;gene=rseP;gene_biotype=protein_coding;gene_synonym=ecfE,ECK0175,yaeL;locus_tag=b0176
NC_000913.3	RefSeq	CDS	196546	197898	.	+	0	ID=cds-NP_414718.1;Parent=gene-b0176;Dbxref=UniProtKB/Swiss-Prot:P0AEH1,Genbank:NP_414718.1,ASAP:ABE-0000603,ECOCYC:EG12436,EcoGene:EG12436,GeneID:944871;Name=NP_414718.1;gbkey=CDS;gene=rseP;locus_tag=b0176;orig_transcript_id=gnl|b0176|mrna.b0176;product=intramembrane zinc metalloprotease;protein_id=NP_414718.1;transl_table=11
NC_000913.3	RefSeq	gene	197928	200360	.	+	.	ID=gene-b0177;Dbxref=ASAP:ABE-0000605,ECOCYC:G6093,EcoGene:EG12676,GeneID:944870;Name=bamA;gbkey=Gene;gene=bamA;gene_biotype=protein_coding;gene_synonym=ecfK,ECK0176,yaeT,yzzN,yzzY;locus_tag=b0177
NC_000913.3	RefSeq	CDS	197928	200360	.	+	0	ID=cds-NP_414719.1;Parent=gene-b0177;Dbxref=UniProtKB/Swiss-Prot:P0A940,Genbank:NP_414719.1,ASAP:ABE-0000605,ECOCYC:G6093,EcoGene:EG12676,GeneID:944870;Name=NP_414719.1;gbkey=CDS;gene=bamA;locus_tag=b0177;orig_transcript_id=gnl|b0177|mrna.b0177;product=outer membrane protein assembly factor BamA;protein_id=NP_414719.1;transl_table=11
NC_000913.3	RefSeq	gene	200482	200967	.	+	.	ID=gene-b0178;Dbxref=ASAP:ABE-0000608,ECOCYC:EG10455,EcoGene:EG10455,GeneID:944861;Name=skp;gbkey=Gene;gene=skp;gene_biotype=protein_coding;gene_synonym=ECK0177,hlpA,ompH;locus_tag=b0178
NC_000913.3	RefSeq	CDS	200482	200967	.	+	0	ID=cds-NP_414720.1;Parent=gene-b0178;Dbxref=UniProtKB/Swiss-Prot:P0AEU7,Genbank:NP_414720.1,ASAP:ABE-0000608,ECOCYC:EG10455,EcoGene:EG10455,GeneID:944861;Name=NP_414720.1;gbkey=CDS;gene=skp;locus_tag=b0178;orig_transcript_id=gnl|b0178|mrna.b0178;product=periplasmic chaperone Skp;protein_id=NP_414720.1;transl_table=11
NC_000913.3	RefSeq	gene	200971	201996	.	+	.	ID=gene-b0179;Dbxref=ASAP:ABE-0000610,ECOCYC:EG10316,EcoGene:EG10316,GeneID:944882;Name=lpxD;gbkey=Gene;gene=lpxD;gene_biotype=protein_coding;gene_synonym=ECK0178,firA,hlpA,omsA,ssc;locus_tag=b0179
NC_000913.3	RefSeq	CDS	200971	201996	.	+	0	ID=cds-NP_414721.1;Parent=gene-b0179;Dbxref=UniProtKB/Swiss-Prot:P21645,Genbank:NP_414721.1,ASAP:ABE-0000610,ECOCYC:EG10316,EcoGene:EG10316,GeneID:944882;Name=NP_414721.1;gbkey=CDS;gene=lpxD;locus_tag=b0179;orig_transcript_id=gnl|b0179|mrna.b0179;product=UDP-3-O-(3-hydroxymyristoyl)glucosamine N-acyltransferase;protein_id=NP_414721.1;transl_table=11
NC_000913.3	RefSeq	gene	202101	202556	.	+	.	ID=gene-b0180;Dbxref=ASAP:ABE-0000613,ECOCYC:EG11284,EcoGene:EG11284,GeneID:944888;Name=fabZ;gbkey=Gene;gene=fabZ;gene_biotype=protein_coding;gene_synonym=ECK0179,sabA1,sefA,sfhC21,yaeA;locus_tag=b0180
NC_000913.3	RefSeq	CDS	202101	202556	.	+	0	ID=cds-NP_414722.1;Parent=gene-b0180;Dbxref=UniProtKB/Swiss-Prot:P0A6Q6,Genbank:NP_414722.1,ASAP:ABE-0000613,ECOCYC:EG11284,EcoGene:EG11284,GeneID:944888;Name=NP_414722.1;gbkey=CDS;gene=fabZ;locus_tag=b0180;orig_transcript_id=gnl|b0180|mrna.b0180;product=3-hydroxy-acyl-[acyl-carrier-protein] dehydratase;protein_id=NP_414722.1;transl_table=11
NC_000913.3	RefSeq	gene	202560	203348	.	+	.	ID=gene-b0181;Dbxref=ASAP:ABE-0000618,ECOCYC:EG10545,EcoGene:EG10545,GeneID:944849;Name=lpxA;gbkey=Gene;gene=lpxA;gene_biotype=protein_coding;gene_synonym=ECK0180;locus_tag=b0181
NC_000913.3	RefSeq	CDS	202560	203348	.	+	0	ID=cds-NP_414723.1;Parent=gene-b0181;Dbxref=UniProtKB/Swiss-Prot:P0A722,Genbank:NP_414723.1,ASAP:ABE-0000618,ECOCYC:EG10545,EcoGene:EG10545,GeneID:944849;Name=NP_414723.1;gbkey=CDS;gene=lpxA;locus_tag=b0181;orig_transcript_id=gnl|b0181|mrna.b0181;product=UDP-N-acetylglucosamine acyltransferase;protein_id=NP_414723.1;transl_table=11
NC_000913.3	RefSeq	gene	203348	204496	.	+	.	ID=gene-b0182;Dbxref=ASAP:ABE-0000620,ECOCYC:EG10546,EcoGene:EG10546,GeneID:944838;Name=lpxB;gbkey=Gene;gene=lpxB;gene_biotype=protein_coding;gene_synonym=ECK0181,pgsB;locus_tag=b0182
NC_000913.3	RefSeq	CDS	203348	204496	.	+	0	ID=cds-NP_414724.1;Parent=gene-b0182;Dbxref=UniProtKB/Swiss-Prot:P10441,Genbank:NP_414724.1,ASAP:ABE-0000620,ECOCYC:EG10546,EcoGene:EG10546,GeneID:944838;Name=NP_414724.1;gbkey=CDS;gene=lpxB;locus_tag=b0182;orig_transcript_id=gnl|b0182|mrna.b0182;product=lipid A disaccharide synthase;protein_id=NP_414724.1;transl_table=11
NC_000913.3	RefSeq	gene	204493	205089	.	+	.	ID=gene-b0183;Dbxref=ASAP:ABE-0000622,ECOCYC:EG10861,EcoGene:EG10861,GeneID:944852;Name=rnhB;gbkey=Gene;gene=rnhB;gene_biotype=protein_coding;gene_synonym=ECK0182;locus_tag=b0183
NC_000913.3	RefSeq	CDS	204493	205089	.	+	0	ID=cds-NP_414725.1;Parent=gene-b0183;Dbxref=UniProtKB/Swiss-Prot:P10442,Genbank:NP_414725.1,ASAP:ABE-0000622,ECOCYC:EG10861,EcoGene:EG10861,GeneID:944852;Name=NP_414725.1;gbkey=CDS;gene=rnhB;locus_tag=b0183;orig_transcript_id=gnl|b0183|mrna.b0183;product=RNase HII;protein_id=NP_414725.1;transl_table=11
NC_000913.3	RefSeq	gene	205126	208608	.	+	.	ID=gene-b0184;Dbxref=ASAP:ABE-0000624,ECOCYC:EG10238,EcoGene:EG10238,GeneID:944877;Name=dnaE;gbkey=Gene;gene=dnaE;gene_biotype=protein_coding;gene_synonym=ECK0183,polC,sdgC;locus_tag=b0184
NC_000913.3	RefSeq	CDS	205126	208608	.	+	0	ID=cds-NP_414726.1;Parent=gene-b0184;Dbxref=UniProtKB/Swiss-Prot:P10443,Genbank:NP_414726.1,ASAP:ABE-0000624,ECOCYC:EG10238,EcoGene:EG10238,GeneID:944877;Name=NP_414726.1;gbkey=CDS;gene=dnaE;locus_tag=b0184;orig_transcript_id=gnl|b0184|mrna.b0184;product=DNA polymerase III subunit alpha;protein_id=NP_414726.1;transl_table=11
NC_000913.3	RefSeq	gene	208621	209580	.	+	.	ID=gene-b0185;Dbxref=ASAP:ABE-0000630,ECOCYC:EG11647,EcoGene:EG11647,GeneID:944895;Name=accA;gbkey=Gene;gene=accA;gene_biotype=protein_coding;gene_synonym=ECK0184;locus_tag=b0185
NC_000913.3	RefSeq	CDS	208621	209580	.	+	0	ID=cds-NP_414727.1;Parent=gene-b0185;Dbxref=UniProtKB/Swiss-Prot:P0ABD5,Genbank:NP_414727.1,ASAP:ABE-0000630,ECOCYC:EG11647,EcoGene:EG11647,GeneID:944895;Name=NP_414727.1;gbkey=CDS;gene=accA;locus_tag=b0185;orig_transcript_id=gnl|b0185|mrna.b0185;product=acetyl-CoA carboxyltransferase subunit alpha;protein_id=NP_414727.1;transl_table=11
NC_000913.3	RefSeq	gene	209679	211820	.	+	.	ID=gene-b0186;Dbxref=ASAP:ABE-0000633,ECOCYC:G6094,EcoGene:EG13219,GeneID:944887;Name=ldcC;gbkey=Gene;gene=ldcC;gene_biotype=protein_coding;gene_synonym=ECK0185,ldc,ldcH;locus_tag=b0186
NC_000913.3	RefSeq	CDS	209679	211820	.	+	0	ID=cds-NP_414728.1;Parent=gene-b0186;Dbxref=UniProtKB/Swiss-Prot:P52095,Genbank:NP_414728.1,ASAP:ABE-0000633,ECOCYC:G6094,EcoGene:EG13219,GeneID:944887;Name=NP_414728.1;gbkey=CDS;gene=ldcC;locus_tag=b0186;orig_transcript_id=gnl|b0186|mrna.b0186;product=lysine decarboxylase 2;protein_id=NP_414728.1;transl_table=11
NC_000913.3	RefSeq	gene	211877	212266	.	+	.	ID=gene-b0187;Dbxref=ASAP:ABE-0000635,ECOCYC:G6095,EcoGene:EG13224,GeneID:944875;Name=yaeR;gbkey=Gene;gene=yaeR;gene_biotype=protein_coding;gene_synonym=ECK0186;locus_tag=b0187
NC_000913.3	RefSeq	CDS	211877	212266	.	+	0	ID=cds-NP_414729.4;Parent=gene-b0187;Dbxref=UniProtKB/Swiss-Prot:P52096,Genbank:NP_414729.4,ASAP:ABE-0000635,ECOCYC:G6095,EcoGene:EG13224,GeneID:944875;Name=NP_414729.4;gbkey=CDS;gene=yaeR;locus_tag=b0187;orig_transcript_id=gnl|b0187|mrna.b0187;product=VOC domain-containing protein YaeR;protein_id=NP_414729.4;transl_table=11
NC_000913.3	RefSeq	gene	212331	213629	.	+	.	ID=gene-b0188;Dbxref=ASAP:ABE-0000638,ECOCYC:G6096,EcoGene:EG13220,GeneID:944889;Name=tilS;gbkey=Gene;gene=tilS;gene_biotype=protein_coding;gene_synonym=ECK0187,mesJ,yaeN;locus_tag=b0188
NC_000913.3	RefSeq	CDS	212331	213629	.	+	0	ID=cds-NP_414730.1;Parent=gene-b0188;Dbxref=UniProtKB/Swiss-Prot:P52097,Genbank:NP_414730.1,ASAP:ABE-0000638,ECOCYC:G6096,EcoGene:EG13220,GeneID:944889;Name=NP_414730.1;gbkey=CDS;gene=tilS;locus_tag=b0188;orig_transcript_id=gnl|b0188|mrna.b0188;product=tRNA(Ile)-lysidine synthetase;protein_id=NP_414730.1;transl_table=11
NC_000913.3	RefSeq	repeat_region	213633	213669	.	-	.	ID=id-NC_000913.3:213633..213669;Note=REP15;gbkey=repeat_region;rpt_type=other
NC_000913.3	RefSeq	gene	213678	213932	.	-	.	ID=gene-b0189;Dbxref=ASAP:ABE-0000641,ECOCYC:G6097,EcoGene:EG13221,GeneID:944891;Name=rof;gbkey=Gene;gene=rof;gene_biotype=protein_coding;gene_synonym=ECK0188,yaeO;locus_tag=b0189
NC_000913.3	RefSeq	CDS	213678	213932	.	-	0	ID=cds-NP_414731.2;Parent=gene-b0189;Dbxref=UniProtKB/Swiss-Prot:P0AFW8,Genbank:NP_414731.2,ASAP:ABE-0000641,ECOCYC:G6097,EcoGene:EG13221,GeneID:944891;Name=NP_414731.2;gbkey=CDS;gene=rof;locus_tag=b0189;orig_transcript_id=gnl|b0189|mrna.b0189;product=modulator of Rho-dependent transcription termination;protein_id=NP_414731.2;transl_table=11
NC_000913.3	RefSeq	gene	213925	214125	.	-	.	ID=gene-b4406;Dbxref=ASAP:ABE-0047214,ECOCYC:G372,EcoGene:EG13222,GeneID:1450233;Name=yaeP;gbkey=Gene;gene=yaeP;gene_biotype=protein_coding;gene_synonym=ECK0189;locus_tag=b4406
NC_000913.3	RefSeq	CDS	213925	214125	.	-	0	ID=cds-YP_026160.1;Parent=gene-b4406;Dbxref=UniProtKB/Swiss-Prot:P0A8K5,Genbank:YP_026160.1,ASAP:ABE-0047214,ECOCYC:G372,EcoGene:EG13222,GeneID:1450233;Name=YP_026160.1;gbkey=CDS;gene=yaeP;locus_tag=b4406;orig_transcript_id=gnl|b4406|mrna.b4406;product=UPF0253 family protein YaeP;protein_id=YP_026160.1;transl_table=11
NC_000913.3	RefSeq	gene	214291	214836	.	+	.	ID=gene-b0190;Dbxref=ASAP:ABE-0000648,ECOCYC:G6098,EcoGene:EG13223,GeneID:946809;Name=yaeQ;gbkey=Gene;gene=yaeQ;gene_biotype=protein_coding;gene_synonym=ECK0190;locus_tag=b0190
NC_000913.3	RefSeq	CDS	214291	214836	.	+	0	ID=cds-NP_414732.1;Parent=gene-b0190;Dbxref=UniProtKB/Swiss-Prot:P0AA97,Genbank:NP_414732.1,ASAP:ABE-0000648,ECOCYC:G6098,EcoGene:EG13223,GeneID:946809;Name=NP_414732.1;gbkey=CDS;gene=yaeQ;locus_tag=b0190;orig_transcript_id=gnl|b0190|mrna.b0190;product=uncharacterized protein YaeQ;protein_id=NP_414732.1;transl_table=11
NC_000913.3	RefSeq	gene	214833	215255	.	+	.	ID=gene-b0191;Dbxref=ASAP:ABE-0000650,ECOCYC:EG12354,EcoGene:EG12354,GeneID:946046;Name=arfB;gbkey=Gene;gene=arfB;gene_biotype=protein_coding;gene_synonym=ECK0191,yaeJ;locus_tag=b0191
NC_000913.3	RefSeq	CDS	214833	215255	.	+	0	ID=cds-NP_414733.1;Parent=gene-b0191;Dbxref=UniProtKB/Swiss-Prot:P40711,Genbank:NP_414733.1,ASAP:ABE-0000650,ECOCYC:EG12354,EcoGene:EG12354,GeneID:946046;Name=NP_414733.1;gbkey=CDS;gene=arfB;locus_tag=b0191;orig_transcript_id=gnl|b0191|mrna.b0191;product=peptidyl-tRNA hydrolase%2C ribosome rescue factor;protein_id=NP_414733.1;transl_table=11
NC_000913.3	RefSeq	gene	215269	215979	.	+	.	ID=gene-b0192;Dbxref=ASAP:ABE-0000652,ECOCYC:EG12137,EcoGene:EG12137,GeneID:946782;Name=nlpE;gbkey=Gene;gene=nlpE;gene_biotype=protein_coding;gene_synonym=cutF,ECK0192;locus_tag=b0192
NC_000913.3	RefSeq	CDS	215269	215979	.	+	0	ID=cds-NP_414734.1;Parent=gene-b0192;Dbxref=UniProtKB/Swiss-Prot:P40710,Genbank:NP_414734.1,ASAP:ABE-0000652,ECOCYC:EG12137,EcoGene:EG12137,GeneID:946782;Name=NP_414734.1;gbkey=CDS;gene=nlpE;locus_tag=b0192;orig_transcript_id=gnl|b0192|mrna.b0192;product=lipoprotein NlpE;protein_id=NP_414734.1;transl_table=11
NC_000913.3	RefSeq	repeat_region	216056	216089	.	-	.	ID=id-NC_000913.3:216056..216089;Note=REP16a;gbkey=repeat_region;rpt_type=other
NC_000913.3	RefSeq	repeat_region	216103	216138	.	+	.	ID=id-NC_000913.3:216103..216138;Note=REP16b;gbkey=repeat_region;rpt_type=other
NC_000913.3	RefSeq	gene	216179	217003	.	-	.	ID=gene-b0193;Dbxref=ASAP:ABE-0000655,ECOCYC:EG12138,EcoGene:EG12138,GeneID:944892;Name=yaeF;gbkey=Gene;gene=yaeF;gene_biotype=protein_coding;gene_synonym=ECK0193,yaeK;locus_tag=b0193
NC_000913.3	RefSeq	CDS	216179	217003	.	-	0	ID=cds-NP_414735.4;Parent=gene-b0193;Dbxref=UniProtKB/Swiss-Prot:P37056,Genbank:NP_414735.4,ASAP:ABE-0000655,ECOCYC:EG12138,EcoGene:EG12138,GeneID:944892;Name=NP_414735.4;gbkey=CDS;gene=yaeF;locus_tag=b0193;orig_transcript_id=gnl|b0193|mrna.b0193;product=peptidase C92 family protein;protein_id=NP_414735.4;transl_table=11
NC_000913.3	RefSeq	gene	217057	218775	.	-	.	ID=gene-b0194;Dbxref=ASAP:ABE-0000657,ECOCYC:EG10770,EcoGene:EG10770,GeneID:949116;Name=proS;gbkey=Gene;gene=proS;gene_biotype=protein_coding;gene_synonym=drp,drpA,ECK0194;locus_tag=b0194
NC_000913.3	RefSeq	CDS	217057	218775	.	-	0	ID=cds-NP_414736.1;Parent=gene-b0194;Dbxref=UniProtKB/Swiss-Prot:P16659,Genbank:NP_414736.1,ASAP:ABE-0000657,ECOCYC:EG10770,EcoGene:EG10770,GeneID:949116;Name=NP_414736.1;gbkey=CDS;gene=proS;locus_tag=b0194;orig_transcript_id=gnl|b0194|mrna.b0194;product=proline--tRNA ligase;protein_id=NP_414736.1;transl_table=11
NC_000913.3	RefSeq	gene	218887	219594	.	-	.	ID=gene-b0195;Dbxref=ASAP:ABE-0000661,ECOCYC:EG11503,EcoGene:EG11503,GeneID:949112;Name=trmO;gbkey=Gene;gene=trmO;gene_biotype=protein_coding;gene_synonym=ECK0195,tsaA,yaeB;locus_tag=b0195
NC_000913.3	RefSeq	CDS	218887	219594	.	-	0	ID=cds-NP_414737.1;Parent=gene-b0195;Dbxref=UniProtKB/Swiss-Prot:P28634,Genbank:NP_414737.1,ASAP:ABE-0000661,ECOCYC:EG11503,EcoGene:EG11503,GeneID:949112;Name=NP_414737.1;gbkey=CDS;gene=trmO;locus_tag=b0195;orig_transcript_id=gnl|b0195|mrna.b0195;product=tRNA m(6)t(6)A37 methyltransferase;protein_id=NP_414737.1;transl_table=11
NC_000913.3	RefSeq	gene	219591	219995	.	-	.	ID=gene-b0196;Dbxref=ASAP:ABE-0000663,ECOCYC:EG11502,EcoGene:EG11502,GeneID:949113;Name=rcsF;gbkey=Gene;gene=rcsF;gene_biotype=protein_coding;gene_synonym=ECK0196;locus_tag=b0196
NC_000913.3	RefSeq	CDS	219591	219995	.	-	0	ID=cds-NP_414738.1;Parent=gene-b0196;Dbxref=UniProtKB/Swiss-Prot:P69411,Genbank:NP_414738.1,ASAP:ABE-0000663,ECOCYC:EG11502,EcoGene:EG11502,GeneID:949113;Name=NP_414738.1;gbkey=CDS;gene=rcsF;locus_tag=b0196;orig_transcript_id=gnl|b0196|mrna.b0196;product=outer membrane lipoprotein RcsF;protein_id=NP_414738.1;transl_table=11
NC_000913.3	RefSeq	gene	220113	220928	.	-	.	ID=gene-b0197;Dbxref=ASAP:ABE-0000666,ECOCYC:EG11504,EcoGene:EG11504,GeneID:944893;Name=metQ;gbkey=Gene;gene=metQ;gene_biotype=protein_coding;gene_synonym=ECK0197,metD,yaeC;locus_tag=b0197
NC_000913.3	RefSeq	CDS	220113	220928	.	-	0	ID=cds-NP_414739.1;Parent=gene-b0197;Dbxref=UniProtKB/Swiss-Prot:P28635,Genbank:NP_414739.1,ASAP:ABE-0000666,ECOCYC:EG11504,EcoGene:EG11504,GeneID:944893;Name=NP_414739.1;gbkey=CDS;gene=metQ;locus_tag=b0197;orig_transcript_id=gnl|b0197|mrna.b0197;product=L-methionine/D-methionine ABC transporter membrane anchored binding protein;protein_id=NP_414739.1;transl_table=11
NC_000913.3	RefSeq	gene	220968	221621	.	-	.	ID=gene-b0198;Dbxref=ASAP:ABE-0000668,ECOCYC:EG11737,EcoGene:EG11737,GeneID:944894;Name=metI;gbkey=Gene;gene=metI;gene_biotype=protein_coding;gene_synonym=ECK0198,metD,yaeE;locus_tag=b0198
NC_000913.3	RefSeq	CDS	220968	221621	.	-	0	ID=cds-NP_414740.1;Parent=gene-b0198;Dbxref=UniProtKB/Swiss-Prot:P31547,Genbank:NP_414740.1,ASAP:ABE-0000668,ECOCYC:EG11737,EcoGene:EG11737,GeneID:944894;Name=NP_414740.1;gbkey=CDS;gene=metI;locus_tag=b0198;orig_transcript_id=gnl|b0198|mrna.b0198;product=L-methionine/D-methionine ABC transporter membrane subunit;protein_id=NP_414740.1;transl_table=11
NC_000913.3	RefSeq	gene	221614	222645	.	-	.	ID=gene-b0199;Dbxref=ASAP:ABE-0000671,ECOCYC:EG11621,EcoGene:EG11621,GeneID:944896;Name=metN;gbkey=Gene;gene=metN;gene_biotype=protein_coding;gene_synonym=abc,ECK0199,metD;locus_tag=b0199
NC_000913.3	RefSeq	CDS	221614	222645	.	-	0	ID=cds-NP_414741.1;Parent=gene-b0199;Dbxref=UniProtKB/Swiss-Prot:P30750,Genbank:NP_414741.1,ASAP:ABE-0000671,ECOCYC:EG11621,EcoGene:EG11621,GeneID:944896;Name=NP_414741.1;gbkey=CDS;gene=metN;locus_tag=b0199;orig_transcript_id=gnl|b0199|mrna.b0199;product=L-methionine/D-methionine ABC transporter ATP binding subunit;protein_id=NP_414741.1;transl_table=11
NC_000913.3	RefSeq	gene	222833	223408	.	+	.	ID=gene-b0200;Dbxref=ASAP:ABE-0000675,ECOCYC:EG11736,EcoGene:EG11736,GeneID:944879;Name=gmhB;gbkey=Gene;gene=gmhB;gene_biotype=protein_coding;gene_synonym=ECK0200,yaeD;locus_tag=b0200
NC_000913.3	RefSeq	CDS	222833	223408	.	+	0	ID=cds-NP_414742.1;Parent=gene-b0200;Dbxref=UniProtKB/Swiss-Prot:P63228,Genbank:NP_414742.1,ASAP:ABE-0000675,ECOCYC:EG11736,EcoGene:EG11736,GeneID:944879;Name=NP_414742.1;gbkey=CDS;gene=gmhB;locus_tag=b0200;orig_transcript_id=gnl|b0200|mrna.b0200;product=D-glycero-beta-D-manno-heptose-1%2C7-bisphosphate 7-phosphatase;protein_id=NP_414742.1;transl_table=11
NC_000913.3	RefSeq	gene	223771	225312	.	+	.	ID=gene-b0201;Dbxref=ASAP:ABE-0000677,ECOCYC:EG30090,EcoGene:EG30090,GeneID:944897;Name=rrsH;gbkey=Gene;gene=rrsH;gene_biotype=rRNA;gene_synonym=ECK0201;locus_tag=b0201
NC_000913.3	RefSeq	rRNA	223771	225312	.	+	.	ID=rna-b0201;Parent=gene-b0201;Dbxref=ASAP:ABE-0000677,ECOCYC:EG30090,EcoGene:EG30090,GeneID:944897;gbkey=rRNA;gene=rrsH;locus_tag=b0201;product=16S ribosomal RNA
NC_000913.3	RefSeq	exon	223771	225312	.	+	.	ID=exon-b0201-1;Parent=rna-b0201;Dbxref=ASAP:ABE-0000677,ECOCYC:EG30090,EcoGene:EG30090,GeneID:944897;gbkey=rRNA;gene=rrsH;locus_tag=b0201;product=16S ribosomal RNA
NC_000913.3	RefSeq	gene	225381	225457	.	+	.	ID=gene-b0202;Dbxref=ASAP:ABE-0000679,ECOCYC:EG30045,EcoGene:EG30045,GeneID:944884;Name=ileV;gbkey=Gene;gene=ileV;gene_biotype=tRNA;gene_synonym=ECK0202;locus_tag=b0202
NC_000913.3	RefSeq	tRNA	225381	225457	.	+	.	ID=rna-b0202;Parent=gene-b0202;Dbxref=ASAP:ABE-0000679,ECOCYC:EG30045,EcoGene:EG30045,GeneID:944884;Note=tRNA-Ile(GAU);gbkey=tRNA;gene=ileV;locus_tag=b0202;product=tRNA-Ile
NC_000913.3	RefSeq	exon	225381	225457	.	+	.	ID=exon-b0202-1;Parent=rna-b0202;Dbxref=ASAP:ABE-0000679,ECOCYC:EG30045,EcoGene:EG30045,GeneID:944884;Note=tRNA-Ile(GAU);gbkey=tRNA;gene=ileV;locus_tag=b0202;product=tRNA-Ile
NC_000913.3	RefSeq	gene	225500	225575	.	+	.	ID=gene-b0203;Dbxref=ASAP:ABE-0000682,ECOCYC:EG30010,EcoGene:EG30010,GeneID:944890;Name=alaV;gbkey=Gene;gene=alaV;gene_biotype=tRNA;gene_synonym=ECK0203;locus_tag=b0203
NC_000913.3	RefSeq	tRNA	225500	225575	.	+	.	ID=rna-b0203;Parent=gene-b0203;Dbxref=ASAP:ABE-0000682,ECOCYC:EG30010,EcoGene:EG30010,GeneID:944890;Note=tRNA-Ala(UGC);gbkey=tRNA;gene=alaV;locus_tag=b0203;product=tRNA-Ala
NC_000913.3	RefSeq	exon	225500	225575	.	+	.	ID=exon-b0203-1;Parent=rna-b0203;Dbxref=ASAP:ABE-0000682,ECOCYC:EG30010,EcoGene:EG30010,GeneID:944890;Note=tRNA-Ala(UGC);gbkey=tRNA;gene=alaV;locus_tag=b0203;product=tRNA-Ala
NC_000913.3	RefSeq	gene	225759	228662	.	+	.	ID=gene-b0204;Dbxref=ASAP:ABE-0000684,ECOCYC:EG30083,EcoGene:EG30083,GeneID:944900;Name=rrlH;gbkey=Gene;gene=rrlH;gene_biotype=rRNA;gene_synonym=ECK0204;locus_tag=b0204
NC_000913.3	RefSeq	rRNA	225759	228662	.	+	.	ID=rna-b0204;Parent=gene-b0204;Dbxref=ASAP:ABE-0000684,ECOCYC:EG30083,EcoGene:EG30083,GeneID:944900;gbkey=rRNA;gene=rrlH;locus_tag=b0204;product=23S ribosomal RNA
NC_000913.3	RefSeq	exon	225759	228662	.	+	.	ID=exon-b0204-1;Parent=rna-b0204;Dbxref=ASAP:ABE-0000684,ECOCYC:EG30083,EcoGene:EG30083,GeneID:944900;gbkey=rRNA;gene=rrlH;locus_tag=b0204;product=23S ribosomal RNA
NC_000913.3	RefSeq	gene	228756	228875	.	+	.	ID=gene-b0205;Dbxref=ASAP:ABE-0000686,ECOCYC:EG30076,EcoGene:EG30076,GeneID:944898;Name=rrfH;gbkey=Gene;gene=rrfH;gene_biotype=rRNA;gene_synonym=ECK0205;locus_tag=b0205
NC_000913.3	RefSeq	rRNA	228756	228875	.	+	.	ID=rna-b0205;Parent=gene-b0205;Dbxref=ASAP:ABE-0000686,ECOCYC:EG30076,EcoGene:EG30076,GeneID:944898;gbkey=rRNA;gene=rrfH;locus_tag=b0205;product=5S ribosomal RNA
NC_000913.3	RefSeq	exon	228756	228875	.	+	.	ID=exon-b0205-1;Parent=rna-b0205;Dbxref=ASAP:ABE-0000686,ECOCYC:EG30076,EcoGene:EG30076,GeneID:944898;gbkey=rRNA;gene=rrfH;locus_tag=b0205;product=5S ribosomal RNA
NC_000913.3	RefSeq	gene	228928	229004	.	+	.	ID=gene-b0206;Dbxref=ASAP:ABE-0000688,ECOCYC:EG30024,EcoGene:EG30024,GeneID:944880;Name=aspU;gbkey=Gene;gene=aspU;gene_biotype=tRNA;gene_synonym=ECK0206;locus_tag=b0206
NC_000913.3	RefSeq	tRNA	228928	229004	.	+	.	ID=rna-b0206;Parent=gene-b0206;Dbxref=ASAP:ABE-0000688,ECOCYC:EG30024,EcoGene:EG30024,GeneID:944880;Note=tRNA-Asp(GUC);gbkey=tRNA;gene=aspU;locus_tag=b0206;product=tRNA-Asp
NC_000913.3	RefSeq	exon	228928	229004	.	+	.	ID=exon-b0206-1;Parent=rna-b0206;Dbxref=ASAP:ABE-0000688,ECOCYC:EG30024,EcoGene:EG30024,GeneID:944880;Note=tRNA-Asp(GUC);gbkey=tRNA;gene=aspU;locus_tag=b0206;product=tRNA-Asp
NC_000913.3	RefSeq	gene	229167	229970	.	+	.	ID=gene-b0207;Dbxref=ASAP:ABE-0000692,ECOCYC:EG11648,EcoGene:EG11648,GeneID:944901;Name=dkgB;gbkey=Gene;gene=dkgB;gene_biotype=protein_coding;gene_synonym=ECK0207,yafB;locus_tag=b0207
NC_000913.3	RefSeq	CDS	229167	229970	.	+	0	ID=cds-NP_414743.1;Parent=gene-b0207;Dbxref=UniProtKB/Swiss-Prot:P30863,Genbank:NP_414743.1,ASAP:ABE-0000692,ECOCYC:EG11648,EcoGene:EG11648,GeneID:944901;Name=NP_414743.1;gbkey=CDS;gene=dkgB;locus_tag=b0207;orig_transcript_id=gnl|b0207|mrna.b0207;product=methylglyoxal reductase DkgB;protein_id=NP_414743.1;transl_table=11
NC_000913.3	RefSeq	gene	229967	230881	.	-	.	ID=gene-b0208;Dbxref=ASAP:ABE-0000694,ECOCYC:EG11649,EcoGene:EG11649,GeneID:947507;Name=yafC;gbkey=Gene;gene=yafC;gene_biotype=protein_coding;gene_synonym=ECK0208;locus_tag=b0208
NC_000913.3	RefSeq	CDS	229967	230881	.	-	0	ID=cds-NP_414744.1;Parent=gene-b0208;Dbxref=UniProtKB/Swiss-Prot:P30864,Genbank:NP_414744.1,ASAP:ABE-0000694,ECOCYC:EG11649,EcoGene:EG11649,GeneID:947507;Name=NP_414744.1;gbkey=CDS;gene=yafC;locus_tag=b0208;orig_transcript_id=gnl|b0208|mrna.b0208;product=putative LysR family transcriptional regulator YafC;protein_id=NP_414744.1;transl_table=11
NC_000913.3	RefSeq	gene	231122	231922	.	+	.	ID=gene-b0209;Dbxref=ASAP:ABE-0000700,ECOCYC:EG11650,EcoGene:EG11650,GeneID:946286;Name=yafD;gbkey=Gene;gene=yafD;gene_biotype=protein_coding;gene_synonym=ECK0209;locus_tag=b0209
NC_000913.3	RefSeq	CDS	231122	231922	.	+	0	ID=cds-NP_414745.1;Parent=gene-b0209;Dbxref=UniProtKB/Swiss-Prot:P0A8U2,Genbank:NP_414745.1,ASAP:ABE-0000700,ECOCYC:EG11650,EcoGene:EG11650,GeneID:946286;Name=NP_414745.1;gbkey=CDS;gene=yafD;locus_tag=b0209;orig_transcript_id=gnl|b0209|mrna.b0209;product=endonuclease/exonuclease/phosphatase domain-containing protein YafD;protein_id=NP_414745.1;transl_table=11
NC_000913.3	RefSeq	gene	231926	232549	.	+	.	ID=gene-b0210;Dbxref=ASAP:ABE-0000702,ECOCYC:EG11651,EcoGene:EG11651,GeneID:946197;Name=yafE;gbkey=Gene;gene=yafE;gene_biotype=protein_coding;gene_synonym=ECK0210;locus_tag=b0210
NC_000913.3	RefSeq	CDS	231926	232549	.	+	0	ID=cds-NP_414746.1;Parent=gene-b0210;Dbxref=UniProtKB/Swiss-Prot:P30866,Genbank:NP_414746.1,ASAP:ABE-0000702,ECOCYC:EG11651,EcoGene:EG11651,GeneID:946197;Name=NP_414746.1;gbkey=CDS;gene=yafE;locus_tag=b0210;orig_transcript_id=gnl|b0210|mrna.b0210;product=putative S-adenosylmethionine-dependent methyltransferase;protein_id=NP_414746.1;transl_table=11
NC_000913.3	RefSeq	gene	232597	233955	.	-	.	ID=gene-b0211;Dbxref=ASAP:ABE-0000704,ECOCYC:EG10246,EcoGene:EG10246,GeneID:945694;Name=mltD;gbkey=Gene;gene=mltD;gene_biotype=protein_coding;gene_synonym=dniR,ECK0211,yafG;locus_tag=b0211
NC_000913.3	RefSeq	CDS	232597	233955	.	-	0	ID=cds-NP_414747.1;Parent=gene-b0211;Dbxref=UniProtKB/Swiss-Prot:P0AEZ7,Genbank:NP_414747.1,ASAP:ABE-0000704,ECOCYC:EG10246,EcoGene:EG10246,GeneID:945694;Name=NP_414747.1;gbkey=CDS;gene=mltD;locus_tag=b0211;orig_transcript_id=gnl|b0211|mrna.b0211;product=membrane-bound lytic murein transglycosylase D;protein_id=NP_414747.1;transl_table=11
NC_000913.3	RefSeq	gene	234027	234782	.	-	.	ID=gene-b0212;Dbxref=ASAP:ABE-0000707,ECOCYC:G6099,EcoGene:EG13330,GeneID:944902;Name=gloB;gbkey=Gene;gene=gloB;gene_biotype=protein_coding;gene_synonym=ECK0212,yafR;locus_tag=b0212
NC_000913.3	RefSeq	CDS	234027	234782	.	-	0	ID=cds-NP_414748.1;Parent=gene-b0212;Dbxref=UniProtKB/Swiss-Prot:P0AC84,Genbank:NP_414748.1,ASAP:ABE-0000707,ECOCYC:G6099,EcoGene:EG13330,GeneID:944902;Name=NP_414748.1;gbkey=CDS;gene=gloB;locus_tag=b0212;orig_transcript_id=gnl|b0212|mrna.b0212;product=hydroxyacylglutathione hydrolase GloB;protein_id=NP_414748.1;transl_table=11
NC_000913.3	RefSeq	gene	234816	235538	.	+	.	ID=gene-b0213;Dbxref=ASAP:ABE-0000713,ECOCYC:G6100,EcoGene:EG13331,GeneID:944903;Name=yafS;gbkey=Gene;gene=yafS;gene_biotype=protein_coding;gene_synonym=ECK0213;locus_tag=b0213
NC_000913.3	RefSeq	CDS	234816	235538	.	+	0	ID=cds-NP_414749.2;Parent=gene-b0213;Dbxref=UniProtKB/Swiss-Prot:P75672,Genbank:NP_414749.2,ASAP:ABE-0000713,ECOCYC:G6100,EcoGene:EG13331,GeneID:944903;Name=NP_414749.2;gbkey=CDS;gene=yafS;locus_tag=b0213;orig_transcript_id=gnl|b0213|mrna.b0213;product=putative S-adenosyl-L-methionine-dependent methyltransferase;protein_id=NP_414749.2;transl_table=11
NC_000913.3	RefSeq	gene	235535	236002	.	-	.	ID=gene-b0214;Dbxref=ASAP:ABE-0000717,ECOCYC:EG10860,EcoGene:EG10860,GeneID:946955;Name=rnhA;gbkey=Gene;gene=rnhA;gene_biotype=protein_coding;gene_synonym=cer,dasF,ECK0214,herA,rnh,sdrA,sin;locus_tag=b0214
NC_000913.3	RefSeq	CDS	235535	236002	.	-	0	ID=cds-NP_414750.1;Parent=gene-b0214;Dbxref=UniProtKB/Swiss-Prot:P0A7Y4,Genbank:NP_414750.1,ASAP:ABE-0000717,ECOCYC:EG10860,EcoGene:EG10860,GeneID:946955;Name=NP_414750.1;gbkey=CDS;gene=rnhA;locus_tag=b0214;orig_transcript_id=gnl|b0214|mrna.b0214;product=ribonuclease HI;protein_id=NP_414750.1;transl_table=11
NC_000913.3	RefSeq	gene	236067	236798	.	+	.	ID=gene-b0215;Dbxref=ASAP:ABE-0000722,ECOCYC:EG10243,EcoGene:EG10243,GeneID:946441;Name=dnaQ;gbkey=Gene;gene=dnaQ;gene_biotype=protein_coding;gene_synonym=ECK0215,mutD;locus_tag=b0215
NC_000913.3	RefSeq	CDS	236067	236798	.	+	0	ID=cds-NP_414751.1;Parent=gene-b0215;Dbxref=UniProtKB/Swiss-Prot:P03007,Genbank:NP_414751.1,ASAP:ABE-0000722,ECOCYC:EG10243,EcoGene:EG10243,GeneID:946441;Name=NP_414751.1;gbkey=CDS;gene=dnaQ;locus_tag=b0215;orig_transcript_id=gnl|b0215|mrna.b0215;product=DNA polymerase III subunit epsilon;protein_id=NP_414751.1;transl_table=11
NC_000913.3	RefSeq	gene	236931	237007	.	+	.	ID=gene-b0216;Dbxref=ASAP:ABE-0000724,ECOCYC:EG30025,EcoGene:EG30025,GeneID:947541;Name=aspV;gbkey=Gene;gene=aspV;gene_biotype=tRNA;gene_synonym=ECK0216;locus_tag=b0216
NC_000913.3	RefSeq	tRNA	236931	237007	.	+	.	ID=rna-b0216;Parent=gene-b0216;Dbxref=ASAP:ABE-0000724,ECOCYC:EG30025,EcoGene:EG30025,GeneID:947541;Note=tRNA-Asp(GUC);gbkey=tRNA;gene=aspV;locus_tag=b0216;product=tRNA-Asp
NC_000913.3	RefSeq	exon	236931	237007	.	+	.	ID=exon-b0216-1;Parent=rna-b0216;Dbxref=ASAP:ABE-0000724,ECOCYC:EG30025,EcoGene:EG30025,GeneID:947541;Note=tRNA-Asp(GUC);gbkey=tRNA;gene=aspV;locus_tag=b0216;product=tRNA-Asp
NC_000913.3	RefSeq	gene	237335	238120	.	+	.	ID=gene-b0217;Dbxref=ASAP:ABE-0000727,ECOCYC:G6101,EcoGene:EG13332,GeneID:949009;Name=yafT;gbkey=Gene;gene=yafT;gene_biotype=protein_coding;gene_synonym=ECK0217;locus_tag=b0217
NC_000913.3	RefSeq	CDS	237335	238120	.	+	0	ID=cds-NP_414752.1;Parent=gene-b0217;Dbxref=UniProtKB/Swiss-Prot:P77339,Genbank:NP_414752.1,ASAP:ABE-0000727,ECOCYC:G6101,EcoGene:EG13332,GeneID:949009;Name=NP_414752.1;gbkey=CDS;gene=yafT;locus_tag=b0217;orig_transcript_id=gnl|b0217|mrna.b0217;product=lipoprotein YafT;protein_id=NP_414752.1;transl_table=11
NC_000913.3	RefSeq	gene	238257	238736	.	-	.	ID=gene-b4586;Dbxref=ECOCYC:G0-10583,EcoGene:EG14451,GeneID:5061498;Name=ykfM;gbkey=Gene;gene=ykfM;gene_biotype=protein_coding;gene_synonym=ECK4397;locus_tag=b4586
NC_000913.3	RefSeq	CDS	238257	238736	.	-	0	ID=cds-YP_001165307.1;Parent=gene-b4586;Dbxref=UniProtKB/Swiss-Prot:A5A605,Genbank:YP_001165307.1,ECOCYC:G0-10583,EcoGene:EG14451,GeneID:5061498;Name=YP_001165307.1;gbkey=CDS;gene=ykfM;locus_tag=b4586;orig_transcript_id=gnl|b4586|mrna.b4586;product=uncharacterized protein YkfM;protein_id=YP_001165307.1;transl_table=11
NC_000913.3	RefSeq	pseudogene	238746	239084	.	-	.	ID=gene-b0218;Dbxref=ASAP:ABE-0000729,ECOCYC:G6102,EcoGene:EG13333,GeneID:946644;Name=yafU;gbkey=Gene;gene=yafU;gene_biotype=pseudogene;gene_synonym=ECK0218;locus_tag=b0218;pseudo=true
NC_000913.3	RefSeq	CDS	238746	239084	.	-	0	ID=cds-gnl|b0218|CDS255;Parent=gene-b0218;Dbxref=UniProtKB/Swiss-Prot:P77354,ASAP:ABE-0000729,ECOCYC:G6102,EcoGene:EG13333,GeneID:946644;gbkey=CDS;gene=yafU;locus_tag=b0218;orig_protein_id=gnl|b0218|CDS255;orig_transcript_id=gnl|b0218|mrna.CDS255;product=putative inner membrane protein;transl_table=11
NC_000913.3	RefSeq	pseudogene	239190	239378	.	+	.	ID=gene-b4503;Dbxref=ECOCYC:G0-10431,GeneID:1450235;Name=yafF;gbkey=Gene;gene=yafF;gene_biotype=pseudogene;gene_synonym=ECK0219;locus_tag=b4503;pseudo=true
NC_000913.3	RefSeq	CDS	239190	239378	.	+	0	ID=cds-gnl|b4503|CDS256;Parent=gene-b4503;Dbxref=UniProtKB/Swiss-Prot:Q2EEP9,ECOCYC:G0-10431,GeneID:1450235;gbkey=CDS;gene=yafF;locus_tag=b4503;orig_protein_id=gnl|b4503|CDS256;orig_transcript_id=gnl|b4503|mrna.CDS256;product=putative uncharacterized protein YafF;transl_table=11
NC_000913.3	RefSeq	gene	239419	240189	.	-	.	ID=gene-b0219;Dbxref=ASAP:ABE-0000734,ECOCYC:G6103,EcoGene:EG13334,GeneID:946585;Name=yafV;gbkey=Gene;gene=yafV;gene_biotype=protein_coding;gene_synonym=ECK0220;locus_tag=b0219
NC_000913.3	RefSeq	CDS	239419	240189	.	-	0	ID=cds-NP_414754.1;Parent=gene-b0219;Dbxref=UniProtKB/Swiss-Prot:Q47679,Genbank:NP_414754.1,ASAP:ABE-0000734,ECOCYC:G6103,EcoGene:EG13334,GeneID:946585;Name=NP_414754.1;gbkey=CDS;gene=yafV;locus_tag=b0219;orig_transcript_id=gnl|b0219|mrna.b0219;product=2-oxoglutaramate amidase;protein_id=NP_414754.1;transl_table=11
NC_000913.3	RefSeq	gene	240343	240816	.	+	.	ID=gene-b0220;Dbxref=ASAP:ABE-0000740,ECOCYC:G6104,EcoGene:EG13547,GeneID:946530;Name=ivy;gbkey=Gene;gene=ivy;gene_biotype=protein_coding;gene_synonym=ECK0221,ykfE;locus_tag=b0220
NC_000913.3	RefSeq	CDS	240343	240816	.	+	0	ID=cds-NP_414755.1;Parent=gene-b0220;Dbxref=UniProtKB/Swiss-Prot:P0AD59,Genbank:NP_414755.1,ASAP:ABE-0000740,ECOCYC:G6104,EcoGene:EG13547,GeneID:946530;Name=NP_414755.1;gbkey=CDS;gene=ivy;locus_tag=b0220;orig_transcript_id=gnl|b0220|mrna.b0220;product=periplasmic chaperone%2C inhibitor of vertebrate C-type lysozyme;protein_id=NP_414755.1;transl_table=11
NC_000913.3	RefSeq	gene	240859	243303	.	-	.	ID=gene-b0221;Dbxref=ASAP:ABE-0000743,ECOCYC:G6105,EcoGene:EG13145,GeneID:949007;Name=fadE;gbkey=Gene;gene=fadE;gene_biotype=protein_coding;gene_synonym=ECK0222,yafH;locus_tag=b0221
NC_000913.3	RefSeq	CDS	240859	243303	.	-	0	ID=cds-NP_414756.2;Parent=gene-b0221;Dbxref=UniProtKB/Swiss-Prot:Q47146,Genbank:NP_414756.2,ASAP:ABE-0000743,ECOCYC:G6105,EcoGene:EG13145,GeneID:949007;Name=NP_414756.2;gbkey=CDS;gene=fadE;locus_tag=b0221;orig_transcript_id=gnl|b0221|mrna.b0221;product=acyl-CoA dehydrogenase;protein_id=NP_414756.2;transl_table=11
NC_000913.3	RefSeq	gene	243543	244121	.	+	.	ID=gene-b0222;Dbxref=ASAP:ABE-0000751,ECOCYC:G6106,EcoGene:EG13146,GeneID:949134;Name=lpcA;gbkey=Gene;gene=lpcA;gene_biotype=protein_coding;gene_synonym=ECK0223,gmhA,isn(H.i.),tfrA,yafI;locus_tag=b0222
NC_000913.3	RefSeq	CDS	243543	244121	.	+	0	ID=cds-NP_414757.1;Parent=gene-b0222;Dbxref=UniProtKB/Swiss-Prot:P63224,Genbank:NP_414757.1,ASAP:ABE-0000751,ECOCYC:G6106,EcoGene:EG13146,GeneID:949134;Name=NP_414757.1;gbkey=CDS;gene=lpcA;locus_tag=b0222;orig_transcript_id=gnl|b0222|mrna.b0222;product=D-sedoheptulose 7-phosphate isomerase;protein_id=NP_414757.1;transl_table=11
NC_000913.3	RefSeq	repeat_region	244130	244163	.	-	.	ID=id-NC_000913.3:244130..244163;Note=REP17a;gbkey=repeat_region;rpt_type=other
NC_000913.3	RefSeq	repeat_region	244178	244213	.	+	.	ID=id-NC_000913.3:244178..244213;Note=REP17b;gbkey=repeat_region;rpt_type=other
NC_000913.3	RefSeq	repeat_region	244231	244264	.	-	.	ID=id-NC_000913.3:244231..244264;Note=REP17c;gbkey=repeat_region;rpt_type=other
NC_000913.3	RefSeq	gene	244327	245094	.	+	.	ID=gene-b0223;Dbxref=ASAP:ABE-0000755,ECOCYC:G6107,EcoGene:EG13147,GeneID:944906;Name=yafJ;gbkey=Gene;gene=yafJ;gene_biotype=protein_coding;gene_synonym=ECK0224;locus_tag=b0223
NC_000913.3	RefSeq	CDS	244327	245094	.	+	0	ID=cds-NP_414758.1;Parent=gene-b0223;Dbxref=UniProtKB/Swiss-Prot:Q47147,Genbank:NP_414758.1,ASAP:ABE-0000755,ECOCYC:G6107,EcoGene:EG13147,GeneID:944906;Name=NP_414758.1;gbkey=CDS;gene=yafJ;locus_tag=b0223;orig_transcript_id=gnl|b0223|mrna.b0223;product=putative amidotransferase;protein_id=NP_414758.1;transl_table=11
NC_000913.3	RefSeq	gene	245065	245805	.	-	.	ID=gene-b0224;Dbxref=ASAP:ABE-0000757,ECOCYC:G6108,EcoGene:EG13148,GeneID:944910;Name=yafK;gbkey=Gene;gene=yafK;gene_biotype=protein_coding;gene_synonym=ECK0225;locus_tag=b0224
NC_000913.3	RefSeq	CDS	245065	245805	.	-	0	ID=cds-NP_414759.1;Parent=gene-b0224;Dbxref=UniProtKB/Swiss-Prot:P0AA99,Genbank:NP_414759.1,ASAP:ABE-0000757,ECOCYC:G6108,EcoGene:EG13148,GeneID:944910;Name=NP_414759.1;gbkey=CDS;gene=yafK;locus_tag=b0224;orig_transcript_id=gnl|b0224|mrna.b0224;product=L%2CD-transpeptidase domain-containing protein YafK;protein_id=NP_414759.1;transl_table=11
NC_000913.3	RefSeq	gene	245961	246239	.	-	.	ID=gene-b0225;Dbxref=ASAP:ABE-0000761,ECOCYC:G6109,EcoGene:EG13154,GeneID:944911;Name=yafQ;gbkey=Gene;gene=yafQ;gene_biotype=protein_coding;gene_synonym=ECK0226;locus_tag=b0225
NC_000913.3	RefSeq	CDS	245961	246239	.	-	0	ID=cds-NP_414760.1;Parent=gene-b0225;Dbxref=UniProtKB/Swiss-Prot:Q47149,Genbank:NP_414760.1,ASAP:ABE-0000761,ECOCYC:G6109,EcoGene:EG13154,GeneID:944911;Name=NP_414760.1;gbkey=CDS;gene=yafQ;locus_tag=b0225;orig_transcript_id=gnl|b0225|mrna.b0225;product=ribosome-dependent mRNA interferase toxin YafQ;protein_id=NP_414760.1;transl_table=11
NC_000913.3	RefSeq	gene	246242	246502	.	-	.	ID=gene-b0226;Dbxref=ASAP:ABE-0000764,ECOCYC:G6110,EcoGene:EG13142,GeneID:944914;Name=dinJ;gbkey=Gene;gene=dinJ;gene_biotype=protein_coding;gene_synonym=ECK0227,sosA;locus_tag=b0226
NC_000913.3	RefSeq	CDS	246242	246502	.	-	0	ID=cds-NP_414761.1;Parent=gene-b0226;Dbxref=UniProtKB/Swiss-Prot:Q47150,Genbank:NP_414761.1,ASAP:ABE-0000764,ECOCYC:G6110,EcoGene:EG13142,GeneID:944914;Name=NP_414761.1;gbkey=CDS;gene=dinJ;locus_tag=b0226;orig_transcript_id=gnl|b0226|mrna.b0226;product=antitoxin/DNA-binding transcriptional repressor DinJ;protein_id=NP_414761.1;transl_table=11
NC_000913.3	RefSeq	gene	246712	247461	.	+	.	ID=gene-b0227;Dbxref=ASAP:ABE-0000775,ECOCYC:G6111,EcoGene:EG13149,GeneID:944899;Name=yafL;gbkey=Gene;gene=yafL;gene_biotype=protein_coding;gene_synonym=ECK0228;locus_tag=b0227
NC_000913.3	RefSeq	CDS	246712	247461	.	+	0	ID=cds-NP_414762.1;Parent=gene-b0227;Dbxref=UniProtKB/Swiss-Prot:Q47151,Genbank:NP_414762.1,ASAP:ABE-0000775,ECOCYC:G6111,EcoGene:EG13149,GeneID:944899;Name=NP_414762.1;gbkey=CDS;gene=yafL;locus_tag=b0227;orig_transcript_id=gnl|b0227|mrna.b0227;product=NlpC/P60 family protein YafL;protein_id=NP_414762.1;transl_table=11
NC_000913.3	RefSeq	repeat_region	247459	247492	.	-	.	ID=id-NC_000913.3:247459..247492;Note=REP18a;gbkey=repeat_region;rpt_type=other
NC_000913.3	RefSeq	repeat_region	247507	247542	.	+	.	ID=id-NC_000913.3:247507..247542;Note=REP18b;gbkey=repeat_region;rpt_type=other
NC_000913.3	RefSeq	gene	247637	248134	.	+	.	ID=gene-b0228;Dbxref=ASAP:ABE-0000779,ECOCYC:G6112,EcoGene:EG13150,GeneID:944913;Name=rayT;gbkey=Gene;gene=rayT;gene_biotype=protein_coding;gene_synonym=ECK0229,yafM;locus_tag=b0228
NC_000913.3	RefSeq	CDS	247637	248134	.	+	0	ID=cds-NP_414763.1;Parent=gene-b0228;Dbxref=UniProtKB/Swiss-Prot:Q47152,Genbank:NP_414763.1,ASAP:ABE-0000779,ECOCYC:G6112,EcoGene:EG13150,GeneID:944913;Name=NP_414763.1;gbkey=CDS;gene=rayT;locus_tag=b0228;orig_transcript_id=gnl|b0228|mrna.b0228;product=REP-associated tyrosine transposase;protein_id=NP_414763.1;transl_table=11
NC_000913.3	RefSeq	repeat_region	248148	248183	.	+	.	ID=id-NC_000913.3:248148..248183;Note=REP19a;gbkey=repeat_region;rpt_type=other
NC_000913.3	RefSeq	repeat_region	248201	248234	.	-	.	ID=id-NC_000913.3:248201..248234;Note=REP19b;gbkey=repeat_region;rpt_type=other
NC_000913.3	RefSeq	repeat_region	248249	248284	.	+	.	ID=id-NC_000913.3:248249..248284;Note=REP19c;gbkey=repeat_region;rpt_type=other
NC_000913.3	RefSeq	repeat_region	248302	248335	.	-	.	ID=id-NC_000913.3:248302..248335;Note=REP19d;gbkey=repeat_region;rpt_type=other
NC_000913.3	RefSeq	pseudogene	248358	250070	.	-	.	ID=gene-b0229;Dbxref=ASAP:ABE-0000782,ECOCYC:G6113,EcoGene:EG13144,GeneID:944908;Name=lfhA;gbkey=Gene;gene=lfhA;gene_biotype=pseudogene;gene_synonym=ECK0230,fhiA;locus_tag=b0229;pseudo=true
NC_000913.3	RefSeq	CDS	248358	250070	.	-	0	ID=cds-gnl|b0229|CDS276;Parent=gene-b0229;Dbxref=UniProtKB/Swiss-Prot:Q47153,ASAP:ABE-0000782,ECOCYC:G6113,EcoGene:EG13144,GeneID:944908;gbkey=CDS;gene=lfhA;locus_tag=b0229;orig_protein_id=gnl|b0229|CDS276;orig_transcript_id=gnl|b0229|mrna.CDS276;product=flagellar system protein%2C promoterless fragment;transl_table=11
NC_000913.3	RefSeq	pseudogene	250072	250827	.	+	.	ID=gene-b0230;Dbxref=ASAP:ABE-0000785,ECOCYC:G6114,EcoGene:EG13143,GeneID:944921;Name=lafU;gbkey=Gene;gene=lafU;gene_biotype=pseudogene;gene_synonym=ECK0231,mbhA;locus_tag=b0230;pseudo=true
NC_000913.3	RefSeq	CDS	250072	250827	.	+	0	ID=cds-gnl|b0230|CDS277;Parent=gene-b0230;Dbxref=UniProtKB/Swiss-Prot:Q47154,ASAP:ABE-0000785,ECOCYC:G6114,EcoGene:EG13143,GeneID:944921;gbkey=CDS;gene=lafU;locus_tag=b0230;orig_protein_id=gnl|b0230|CDS277;orig_transcript_id=gnl|b0230|mrna.CDS277;product=flagellar system protein%2C promoterless fragment;transl_table=11
NC_000913.3	RefSeq	gene	250898	251953	.	+	.	ID=gene-b0231;Dbxref=ASAP:ABE-0000789,ECOCYC:G6115,EcoGene:EG13141,GeneID:944922;Name=dinB;gbkey=Gene;gene=dinB;gene_biotype=protein_coding;gene_synonym=dinP,ECK0232;locus_tag=b0231
NC_000913.3	RefSeq	CDS	250898	251953	.	+	0	ID=cds-NP_414766.1;Parent=gene-b0231;Dbxref=UniProtKB/Swiss-Prot:Q47155,Genbank:NP_414766.1,ASAP:ABE-0000789,ECOCYC:G6115,EcoGene:EG13141,GeneID:944922;Name=NP_414766.1;gbkey=CDS;gene=dinB;locus_tag=b0231;orig_transcript_id=gnl|b0231|mrna.b0231;product=DNA polymerase IV;protein_id=NP_414766.1;transl_table=11
NC_000913.3	RefSeq	gene	252005	252298	.	+	.	ID=gene-b0232;Dbxref=ASAP:ABE-0000793,ECOCYC:G6116,EcoGene:EG13151,GeneID:944920;Name=yafN;gbkey=Gene;gene=yafN;gene_biotype=protein_coding;gene_synonym=ECK0233;locus_tag=b0232
NC_000913.3	RefSeq	CDS	252005	252298	.	+	0	ID=cds-NP_414767.1;Parent=gene-b0232;Dbxref=UniProtKB/Swiss-Prot:Q47156,Genbank:NP_414767.1,ASAP:ABE-0000793,ECOCYC:G6116,EcoGene:EG13151,GeneID:944920;Name=NP_414767.1;gbkey=CDS;gene=yafN;locus_tag=b0232;orig_transcript_id=gnl|b0232|mrna.b0232;product=antitoxin YafN;protein_id=NP_414767.1;transl_table=11
NC_000913.3	RefSeq	gene	252301	252699	.	+	.	ID=gene-b0233;Dbxref=ASAP:ABE-0000795,ECOCYC:G6117,EcoGene:EG13152,GeneID:944916;Name=yafO;gbkey=Gene;gene=yafO;gene_biotype=protein_coding;gene_synonym=ECK0234;locus_tag=b0233
NC_000913.3	RefSeq	CDS	252301	252699	.	+	0	ID=cds-NP_414768.1;Parent=gene-b0233;Dbxref=UniProtKB/Swiss-Prot:Q47157,Genbank:NP_414768.1,ASAP:ABE-0000795,ECOCYC:G6117,EcoGene:EG13152,GeneID:944916;Name=NP_414768.1;gbkey=CDS;gene=yafO;locus_tag=b0233;orig_transcript_id=gnl|b0233|mrna.b0233;product=ribosome-dependent mRNA interferase toxin YafO;protein_id=NP_414768.1;transl_table=11
NC_000913.3	RefSeq	gene	252709	253161	.	+	.	ID=gene-b0234;Dbxref=ASAP:ABE-0000801,ECOCYC:G6118,EcoGene:EG13153,GeneID:944912;Name=yafP;gbkey=Gene;gene=yafP;gene_biotype=protein_coding;gene_synonym=ECK0235;locus_tag=b0234
NC_000913.3	RefSeq	CDS	252709	253161	.	+	0	ID=cds-NP_414769.1;Parent=gene-b0234;Dbxref=UniProtKB/Swiss-Prot:Q47158,Genbank:NP_414769.1,ASAP:ABE-0000801,ECOCYC:G6118,EcoGene:EG13153,GeneID:944912;Name=NP_414769.1;gbkey=CDS;gene=yafP;locus_tag=b0234;orig_transcript_id=gnl|b0234|mrna.b0234;product=putative acyltransferase with acyl-CoA N-acyltransferase domain;protein_id=NP_414769.1;transl_table=11
NC_000913.3	RefSeq	pseudogene	253467	253733	.	+	.	ID=gene-b0235;Dbxref=ASAP:ABE-0000805,ECOCYC:G6119,EcoGene:EG14368,GeneID:944924;Name=ykfJ;gbkey=Gene;gene=ykfJ;gene_biotype=pseudogene;gene_synonym=ECK0236;locus_tag=b0235;pseudo=true
NC_000913.3	RefSeq	CDS	253467	253733	.	+	0	ID=cds-gnl|b0235|CDS282;Parent=gene-b0235;Dbxref=UniProtKB/Swiss-Prot:P75675,ASAP:ABE-0000805,ECOCYC:G6119,EcoGene:EG14368,GeneID:944924;gbkey=CDS;gene=ykfJ;locus_tag=b0235;orig_protein_id=gnl|b0235|CDS282;orig_transcript_id=gnl|b0235|mrna.CDS282;product=conserved protein YkfJ;transl_table=11
NC_000913.3	RefSeq	pseudogene	253702	254202	.	+	.	ID=gene-b0236;Dbxref=ASAP:ABE-0000807,ECOCYC:EG11496,EcoGene:EG11496,GeneID:947374;Name=prfH;gbkey=Gene;gene=prfH;gene_biotype=pseudogene;gene_synonym=ECK0237;locus_tag=b0236;pseudo=true
NC_000913.3	RefSeq	CDS	253702	254202	.	+	0	ID=cds-gnl|b0236|CDS283;Parent=gene-b0236;Dbxref=UniProtKB/Swiss-Prot:P28369,ASAP:ABE-0000807,ECOCYC:EG11496,EcoGene:EG11496,GeneID:947374;gbkey=CDS;gene=prfH;locus_tag=b0236;orig_protein_id=gnl|b0236|CDS283;orig_transcript_id=gnl|b0236|mrna.CDS283;product=putative peptide chain release factor;transl_table=11
NC_000913.3	RefSeq	repeat_region	254218	254245	.	+	.	ID=id-NC_000913.3:254218..254245;Note=REPt20;gbkey=repeat_region;rpt_type=other
NC_000913.3	RefSeq	gene	254259	255716	.	-	.	ID=gene-b0237;Dbxref=ASAP:ABE-0000809,ECOCYC:EG10695,EcoGene:EG10695,GeneID:945013;Name=pepD;gbkey=Gene;gene=pepD;gene_biotype=protein_coding;gene_synonym=ECK0238,pepH;locus_tag=b0237
NC_000913.3	RefSeq	CDS	254259	255716	.	-	0	ID=cds-NP_414772.1;Parent=gene-b0237;Dbxref=UniProtKB/Swiss-Prot:P15288,Genbank:NP_414772.1,ASAP:ABE-0000809,ECOCYC:EG10695,EcoGene:EG10695,GeneID:945013;Name=NP_414772.1;gbkey=CDS;gene=pepD;locus_tag=b0237;orig_transcript_id=gnl|b0237|mrna.b0237;product=peptidase D;protein_id=NP_414772.1;transl_table=11
NC_000913.3	RefSeq	gene	255977	256435	.	+	.	ID=gene-b0238;Dbxref=ASAP:ABE-0000814,ECOCYC:EG10414,EcoGene:EG10414,GeneID:944817;Name=gpt;gbkey=Gene;gene=gpt;gene_biotype=protein_coding;gene_synonym=ECK0239,glyD,gpp,gxu;locus_tag=b0238
NC_000913.3	RefSeq	CDS	255977	256435	.	+	0	ID=cds-NP_414773.1;Parent=gene-b0238;Dbxref=UniProtKB/Swiss-Prot:P0A9M5,Genbank:NP_414773.1,ASAP:ABE-0000814,ECOCYC:EG10414,EcoGene:EG10414,GeneID:944817;Name=NP_414773.1;gbkey=CDS;gene=gpt;locus_tag=b0238;orig_transcript_id=gnl|b0238|mrna.b0238;product=xanthine-guanine phsophoribosyltransferase;protein_id=NP_414773.1;transl_table=11
NC_000913.3	RefSeq	gene	256527	257771	.	+	.	ID=gene-b0239;Dbxref=ASAP:ABE-0000817,ECOCYC:EG11091,EcoGene:EG11091,GeneID:946039;Name=frsA;gbkey=Gene;gene=frsA;gene_biotype=protein_coding;gene_synonym=ECK0240,yafA;locus_tag=b0239
NC_000913.3	RefSeq	CDS	256527	257771	.	+	0	ID=cds-NP_414774.1;Parent=gene-b0239;Dbxref=UniProtKB/Swiss-Prot:P04335,Genbank:NP_414774.1,ASAP:ABE-0000817,ECOCYC:EG11091,EcoGene:EG11091,GeneID:946039;Name=NP_414774.1;gbkey=CDS;gene=frsA;locus_tag=b0239;orig_transcript_id=gnl|b0239|mrna.b0239;product=fermentation-respiration switch protein;protein_id=NP_414774.1;transl_table=11
NC_000913.3	RefSeq	pseudogene	257829	257899	.	+	.	ID=gene-b0240;Dbxref=ASAP:ABE-0000821,ECOCYC:EG11092,EcoGene:EG11092,GeneID:945077;Name=crl;gbkey=Gene;gene=crl;gene_biotype=pseudogene;gene_synonym=ECK0241;locus_tag=b0240;part=1/2;pseudo=true
NC_000913.3	RefSeq	pseudogene	258676	259006	.	+	.	ID=gene-b0240;Dbxref=ASAP:ABE-0000821,ECOCYC:EG11092,EcoGene:EG11092,GeneID:945077;Name=crl;gbkey=Gene;gene=crl;gene_biotype=pseudogene;gene_synonym=ECK0241;locus_tag=b0240;part=2/2;pseudo=true
NC_000913.3	RefSeq	CDS	257829	257899	.	+	0	ID=cds-gnl|b0240|CDS%3D288;Parent=gene-b0240;Dbxref=ASAP:ABE-0000821,ECOCYC:EG11092,EcoGene:EG11092,GeneID:945077;gbkey=CDS;gene=crl;locus_tag=b0240;orig_protein_id=gnl|b0240|CDS%3D288;orig_transcript_id=gnl|b0240|mrna.CDS%3D288;product=RNA polymerase holoenzyme assembly factor Crl;transl_table=11
NC_000913.3	RefSeq	CDS	258676	259006	.	+	1	ID=cds-gnl|b0240|CDS%3D288;Parent=gene-b0240;Dbxref=ASAP:ABE-0000821,ECOCYC:EG11092,EcoGene:EG11092,GeneID:945077;gbkey=CDS;gene=crl;locus_tag=b0240;orig_protein_id=gnl|b0240|CDS%3D288;orig_transcript_id=gnl|b0240|mrna.CDS%3D288;product=RNA polymerase holoenzyme assembly factor Crl;transl_table=11
NC_000913.3	RefSeq	sequence_feature	257829	257899	.	+	.	ID=id-b0240;Dbxref=ECOCYC:G0-16684,ASAP:ABE-0000821,ECOCYC:EG11092,EcoGene:EG11092,GeneID:945077;Note=gene fragment 1 of crl;gbkey=misc_feature;gene=crl;locus_tag=b0240
NC_000913.3	RefSeq	sequence_feature	258676	259006	.	+	.	ID=id-b0240-2;Dbxref=ECOCYC:G0-16683,ASAP:ABE-0000821,ECOCYC:EG11092,EcoGene:EG11092,GeneID:945077;Note=gene fragment 2 of crl;gbkey=misc_feature;gene=crl;locus_tag=b0240
NC_000913.3	RefSeq	mobile_genetic_element	257908	258675	.	-	.	ID=id-NC_000913.3:257908..258675;gbkey=mobile_element;mobile_element_type=insertion sequence:IS1I
NC_000913.3	RefSeq	gene	257923	258426	.	-	.	ID=gene-b4710;Dbxref=ASAP:ABE-0285313,ECOCYC:G0-16637,EcoGene:EG60057,GeneID:38094937;Name=insB9;gbkey=Gene;gene=insB9;gene_biotype=protein_coding;gene_synonym=ECK4567;locus_tag=b4710
NC_000913.3	RefSeq	CDS	257923	258426	.	-	0	ID=cds-YP_009518739.1;Parent=gene-b4710;Dbxref=Genbank:YP_009518739.1,ASAP:ABE-0285313,ECOCYC:G0-16637,EcoGene:EG60057,GeneID:38094937;Name=YP_009518739.1;gbkey=CDS;gene=insB9;locus_tag=b4710;orig_transcript_id=gnl|b4710|mrna.CDS290;product=IS1 transposase B;protein_id=YP_009518739.1;transl_table=11
NC_000913.3	RefSeq	gene	258345	258620	.	-	.	ID=gene-b4709;Dbxref=ASAP:ABE-0285314,ECOCYC:G0-16638,EcoGene:EG60056,GeneID:38094938;Name=insA9;gbkey=Gene;gene=insA9;gene_biotype=protein_coding;gene_synonym=ECK4566;locus_tag=b4709
NC_000913.3	RefSeq	CDS	258345	258620	.	-	0	ID=cds-YP_009518740.1;Parent=gene-b4709;Dbxref=Genbank:YP_009518740.1,ASAP:ABE-0285314,ECOCYC:G0-16638,EcoGene:EG60056,GeneID:38094938;Name=YP_009518740.1;gbkey=CDS;gene=insA9;locus_tag=b4709;orig_transcript_id=gnl|b4709|mrna.CDS291;product=IS1 repressor TnpA;protein_id=YP_009518740.1;transl_table=11
NC_000913.3	RefSeq	repeat_region	259017	259037	.	+	.	ID=id-NC_000913.3:259017..259037;Note=REPt21;gbkey=repeat_region;rpt_type=other
NC_000913.3	RefSeq	gene	259045	260100	.	-	.	ID=gene-b0241;Dbxref=ASAP:ABE-0000823,ECOCYC:EG10729,EcoGene:EG10729,GeneID:944926;Name=phoE;gbkey=Gene;gene=phoE;gene_biotype=protein_coding;gene_synonym=ECK0242,ompE;locus_tag=b0241
NC_000913.3	RefSeq	CDS	259045	260100	.	-	0	ID=cds-NP_414776.1;Parent=gene-b0241;Dbxref=UniProtKB/Swiss-Prot:P02932,Genbank:NP_414776.1,ASAP:ABE-0000823,ECOCYC:EG10729,EcoGene:EG10729,GeneID:944926;Name=NP_414776.1;gbkey=CDS;gene=phoE;locus_tag=b0241;orig_transcript_id=gnl|b0241|mrna.b0241;product=outer membrane porin PhoE;protein_id=NP_414776.1;transl_table=11
NC_000913.3	RefSeq	gene	260388	261491	.	+	.	ID=gene-b0242;Dbxref=ASAP:ABE-0000830,ECOCYC:EG10768,EcoGene:EG10768,GeneID:946425;Name=proB;gbkey=Gene;gene=proB;gene_biotype=protein_coding;gene_synonym=ECK0243,pro(2),pro2;locus_tag=b0242
NC_000913.3	RefSeq	CDS	260388	261491	.	+	0	ID=cds-NP_414777.1;Parent=gene-b0242;Dbxref=UniProtKB/Swiss-Prot:P0A7B5,Genbank:NP_414777.1,ASAP:ABE-0000830,ECOCYC:EG10768,EcoGene:EG10768,GeneID:946425;Name=NP_414777.1;gbkey=CDS;gene=proB;locus_tag=b0242;orig_transcript_id=gnl|b0242|mrna.b0242;product=glutamate 5-kinase;protein_id=NP_414777.1;transl_table=11
NC_000913.3	RefSeq	gene	261503	262756	.	+	.	ID=gene-b0243;Dbxref=ASAP:ABE-0000832,ECOCYC:EG10767,EcoGene:EG10767,GeneID:946680;Name=proA;gbkey=Gene;gene=proA;gene_biotype=protein_coding;gene_synonym=ECK0244,pro(1),pro1;locus_tag=b0243
NC_000913.3	RefSeq	CDS	261503	262756	.	+	0	ID=cds-NP_414778.1;Parent=gene-b0243;Dbxref=UniProtKB/Swiss-Prot:P07004,Genbank:NP_414778.1,ASAP:ABE-0000832,ECOCYC:EG10767,EcoGene:EG10767,GeneID:946680;Name=NP_414778.1;gbkey=CDS;gene=proA;locus_tag=b0243;orig_transcript_id=gnl|b0243|mrna.b0243;product=glutamate-5-semialdehyde dehydrogenase;protein_id=NP_414778.1;transl_table=11
NC_000913.3	RefSeq	gene	262871	262946	.	+	.	ID=gene-b0244;Dbxref=ASAP:ABE-0000834,ECOCYC:EG30104,EcoGene:EG30104,GeneID:947202;Name=thrW;gbkey=Gene;gene=thrW;gene_biotype=tRNA;gene_synonym=ECK0245;locus_tag=b0244
NC_000913.3	RefSeq	tRNA	262871	262946	.	+	.	ID=rna-b0244;Parent=gene-b0244;Dbxref=ASAP:ABE-0000834,ECOCYC:EG30104,EcoGene:EG30104,GeneID:947202;Note=tRNA-Thr(CGU);gbkey=tRNA;gene=thrW;locus_tag=b0244;product=tRNA-Thr
NC_000913.3	RefSeq	exon	262871	262946	.	+	.	ID=exon-b0244-1;Parent=rna-b0244;Dbxref=ASAP:ABE-0000834,ECOCYC:EG30104,EcoGene:EG30104,GeneID:947202;Note=tRNA-Thr(CGU);gbkey=tRNA;gene=thrW;locus_tag=b0244;product=tRNA-Thr
NC_000913.3	RefSeq	sequence_feature	262898	297205	.	+	.	ID=id-NC_000913.3:262898..297205;Note=cryptic prophage CP4-6;gbkey=misc_feature
NC_000913.3	RefSeq	pseudogene	263150	263212	.	-	.	ID=gene-b4626;Dbxref=ASAP:ABE-0285232,ECOCYC:G0-16715,EcoGene:EG14454,GeneID:5625552;Name=ykfN;gbkey=Gene;gene=ykfN;gene_biotype=pseudogene;gene_synonym=ECK4458;locus_tag=b4626;pseudo=true
NC_000913.3	RefSeq	CDS	263150	263212	.	-	0	ID=cds-gnl|b4626|CDS298;Parent=gene-b4626;Dbxref=ASAP:ABE-0285232,ECOCYC:G0-16715,EcoGene:EG14454,GeneID:5625552;gbkey=CDS;gene=ykfN;locus_tag=b4626;orig_protein_id=gnl|b4626|CDS298;orig_transcript_id=gnl|b4626|mrna.CDS298;product=YdiA family protein;transl_table=11
NC_000913.3	RefSeq	gene	263328	263669	.	-	.	ID=gene-b0245;Dbxref=ASAP:ABE-0000836,ECOCYC:G6120,EcoGene:EG14333,GeneID:946726;Name=ykfI;gbkey=Gene;gene=ykfI;gene_biotype=protein_coding;gene_synonym=ECK0246;locus_tag=b0245
NC_000913.3	RefSeq	CDS	263328	263669	.	-	0	ID=cds-NP_414779.1;Parent=gene-b0245;Dbxref=UniProtKB/Swiss-Prot:P77692,Genbank:NP_414779.1,ASAP:ABE-0000836,ECOCYC:G6120,EcoGene:EG14333,GeneID:946726;Name=NP_414779.1;gbkey=CDS;gene=ykfI;locus_tag=b0245;orig_transcript_id=gnl|b0245|mrna.b0245;product=CP4-6 prophage%3B toxin of the YkfI-YafW toxin-antitoxin system;protein_id=NP_414779.1;transl_table=11
NC_000913.3	RefSeq	gene	263690	264007	.	-	.	ID=gene-b0246;Dbxref=ASAP:ABE-0000838,ECOCYC:G6121,EcoGene:EG13335,GeneID:944929;Name=yafW;gbkey=Gene;gene=yafW;gene_biotype=protein_coding;gene_synonym=ECK0247;locus_tag=b0246
NC_000913.3	RefSeq	CDS	263690	264007	.	-	0	ID=cds-NP_414780.1;Parent=gene-b0246;Dbxref=UniProtKB/Swiss-Prot:Q47684,Genbank:NP_414780.1,ASAP:ABE-0000838,ECOCYC:G6121,EcoGene:EG13335,GeneID:944929;Name=NP_414780.1;gbkey=CDS;gene=yafW;locus_tag=b0246;orig_transcript_id=gnl|b0246|mrna.b0246;product=antitoxin of the YkfI-YafW toxin-antitoxin pair;protein_id=NP_414780.1;transl_table=11
NC_000913.3	RefSeq	gene	264026	264247	.	-	.	ID=gene-b4504;Dbxref=ASAP:ABE-0285025,ECOCYC:G0-10432,EcoGene:EG14332,GeneID:1450236;Name=ykfH;gbkey=Gene;gene=ykfH;gene_biotype=protein_coding;gene_synonym=ECK0248;locus_tag=b4504
NC_000913.3	RefSeq	CDS	264026	264247	.	-	0	ID=cds-YP_588435.1;Parent=gene-b4504;Dbxref=UniProtKB/Swiss-Prot:Q9XB42,Genbank:YP_588435.1,ASAP:ABE-0285025,ECOCYC:G0-10432,EcoGene:EG14332,GeneID:1450236;Name=YP_588435.1;gbkey=CDS;gene=ykfH;locus_tag=b4504;orig_transcript_id=gnl|b4504|mrna.b4504;product=DUF987 domain-containing protein YkfH;protein_id=YP_588435.1;transl_table=11
NC_000913.3	RefSeq	gene	264256	264732	.	-	.	ID=gene-b0247;Dbxref=ASAP:ABE-0000841,ECOCYC:G6122,EcoGene:EG14331,GeneID:944930;Name=ykfG;gbkey=Gene;gene=ykfG;gene_biotype=protein_coding;gene_synonym=ECK0249;locus_tag=b0247
NC_000913.3	RefSeq	CDS	264256	264732	.	-	0	ID=cds-NP_414781.1;Parent=gene-b0247;Dbxref=UniProtKB/Swiss-Prot:Q47685,Genbank:NP_414781.1,ASAP:ABE-0000841,ECOCYC:G6122,EcoGene:EG14331,GeneID:944930;Name=NP_414781.1;gbkey=CDS;gene=ykfG;locus_tag=b0247;orig_transcript_id=gnl|b0247|mrna.b0247;product=CP4-6 prophage%3B RadC-like JAB domain-containing protein YkfG;protein_id=NP_414781.1;transl_table=11
NC_000913.3	RefSeq	gene	264748	265206	.	-	.	ID=gene-b0248;Dbxref=ASAP:ABE-0000843,ECOCYC:G6123,EcoGene:EG13336,GeneID:944931;Name=yafX;gbkey=Gene;gene=yafX;gene_biotype=protein_coding;gene_synonym=ECK0250;locus_tag=b0248
NC_000913.3	RefSeq	CDS	264748	265206	.	-	0	ID=cds-NP_414782.1;Parent=gene-b0248;Dbxref=UniProtKB/Swiss-Prot:P75676,Genbank:NP_414782.1,ASAP:ABE-0000843,ECOCYC:G6123,EcoGene:EG13336,GeneID:944931;Name=NP_414782.1;gbkey=CDS;gene=yafX;locus_tag=b0248;orig_transcript_id=gnl|b0248|mrna.b0248;product=CP4-6 prophage%3B protein YafX;protein_id=NP_414782.1;transl_table=11
NC_000913.3	RefSeq	gene	265304	265543	.	-	.	ID=gene-b0249;Dbxref=ASAP:ABE-0000846,ECOCYC:G6124,EcoGene:EG14283,GeneID:948839;Name=ykfF;gbkey=Gene;gene=ykfF;gene_biotype=protein_coding;gene_synonym=ECK0251;locus_tag=b0249
NC_000913.3	RefSeq	CDS	265304	265543	.	-	0	ID=cds-NP_414783.1;Parent=gene-b0249;Dbxref=UniProtKB/Swiss-Prot:P75677,Genbank:NP_414783.1,ASAP:ABE-0000846,ECOCYC:G6124,EcoGene:EG14283,GeneID:948839;Name=NP_414783.1;gbkey=CDS;gene=ykfF;locus_tag=b0249;orig_transcript_id=gnl|b0249|mrna.b0249;product=CP4-6 prophage%3B protein YkfF;protein_id=NP_414783.1;transl_table=11
NC_000913.3	RefSeq	gene	265620	266087	.	-	.	ID=gene-b0250;Dbxref=ASAP:ABE-0000851,ECOCYC:G6125,EcoGene:EG13548,GeneID:946846;Name=ykfB;gbkey=Gene;gene=ykfB;gene_biotype=protein_coding;gene_synonym=ECK0252;locus_tag=b0250
NC_000913.3	RefSeq	CDS	265620	266087	.	-	0	ID=cds-NP_414784.1;Parent=gene-b0250;Dbxref=UniProtKB/Swiss-Prot:P77162,Genbank:NP_414784.1,ASAP:ABE-0000851,ECOCYC:G6125,EcoGene:EG13548,GeneID:946846;Name=NP_414784.1;gbkey=CDS;gene=ykfB;locus_tag=b0250;orig_transcript_id=gnl|b0250|mrna.b0250;product=CP4-6 prophage%3B protein YkfB;protein_id=NP_414784.1;transl_table=11
NC_000913.3	RefSeq	gene	266110	266553	.	-	.	ID=gene-b0251;Dbxref=ASAP:ABE-0000853,ECOCYC:G6126,EcoGene:EG13337,GeneID:944934;Name=yafY;gbkey=Gene;gene=yafY;gene_biotype=protein_coding;gene_synonym=ECK0253;locus_tag=b0251
NC_000913.3	RefSeq	CDS	266110	266553	.	-	0	ID=cds-NP_414785.4;Parent=gene-b0251;Dbxref=UniProtKB/Swiss-Prot:P77365,Genbank:NP_414785.4,ASAP:ABE-0000853,ECOCYC:G6126,EcoGene:EG13337,GeneID:944934;Name=NP_414785.4;gbkey=CDS;gene=yafY;locus_tag=b0251;orig_transcript_id=gnl|b0251|mrna.b0251;product=CP4-6 prophage%3B inner membrane lipoprotein YafY;protein_id=NP_414785.4;transl_table=11
NC_000913.3	RefSeq	pseudogene	266553	266774	.	-	.	ID=gene-b4627;Dbxref=ECOCYC:G0-10614,EcoGene:EG14378,GeneID:5625553;Name=ykfL;gbkey=Gene;gene=ykfL;gene_biotype=pseudogene;gene_synonym=ECK4445;locus_tag=b4627;pseudo=true
NC_000913.3	RefSeq	pseudogene	266776	266967	.	-	.	ID=gene-b4628;Dbxref=ECOCYC:G0-10615,EcoGene:EG14377,GeneID:5625554;Name=ykfK;gbkey=Gene;gene=ykfK;gene_biotype=pseudogene;gene_synonym=ECK4444;locus_tag=b4628;pseudo=true
NC_000913.3	RefSeq	gene	267184	268005	.	-	.	ID=gene-b0252;Dbxref=ASAP:ABE-0000856,ECOCYC:G6127,EcoGene:EG13338,GeneID:945373;Name=yafZ;gbkey=Gene;gene=yafZ;gene_biotype=protein_coding;gene_synonym=ECK0254;locus_tag=b0252
NC_000913.3	RefSeq	CDS	267184	268005	.	-	0	ID=cds-NP_414786.4;Parent=gene-b0252;Dbxref=UniProtKB/Swiss-Prot:P77206,Genbank:NP_414786.4,ASAP:ABE-0000856,ECOCYC:G6127,EcoGene:EG13338,GeneID:945373;Name=NP_414786.4;gbkey=CDS;gene=yafZ;locus_tag=b0252;orig_transcript_id=gnl|b0252|mrna.b0252;product=CP4-6 prophage%3B conserved protein YafZ;protein_id=NP_414786.4;transl_table=11
NC_000913.3	RefSeq	gene	268097	268960	.	-	.	ID=gene-b0253;Dbxref=ASAP:ABE-0000858,ECOCYC:G6128,EcoGene:EG13339,GeneID:949004;Name=ykfA;gbkey=Gene;gene=ykfA;gene_biotype=protein_coding;gene_synonym=ECK0255;locus_tag=b0253
NC_000913.3	RefSeq	CDS	268097	268960	.	-	0	ID=cds-NP_414787.4;Parent=gene-b0253;Dbxref=UniProtKB/Swiss-Prot:P75678,Genbank:NP_414787.4,ASAP:ABE-0000858,ECOCYC:G6128,EcoGene:EG13339,GeneID:949004;Name=NP_414787.4;gbkey=CDS;gene=ykfA;locus_tag=b0253;orig_transcript_id=gnl|b0253|mrna.b0253;product=CP4-6 prophage%3B putative GTP-binding protein YkfA;protein_id=NP_414787.4;transl_table=11
NC_000913.3	RefSeq	gene	269289	270182	.	-	.	ID=gene-b0254;Dbxref=ASAP:ABE-0000862,ECOCYC:G6129,EcoGene:EG13340,GeneID:945417;Name=perR;gbkey=Gene;gene=perR;gene_biotype=protein_coding;gene_synonym=ECK0256;locus_tag=b0254
NC_000913.3	RefSeq	CDS	269289	270182	.	-	0	ID=cds-NP_414788.1;Parent=gene-b0254;Dbxref=UniProtKB/Swiss-Prot:Q57083,Genbank:NP_414788.1,ASAP:ABE-0000862,ECOCYC:G6129,EcoGene:EG13340,GeneID:945417;Name=NP_414788.1;gbkey=CDS;gene=perR;locus_tag=b0254;orig_transcript_id=gnl|b0254|mrna.b0254;product=putative transcriptional regulator PerR;protein_id=NP_414788.1;transl_table=11
NC_000913.3	RefSeq	mobile_genetic_element	270206	270540	.	+	.	ID=id-NC_000913.3:270206..270540;gbkey=mobile_element;mobile_element_type=insertion sequence:IS911A
NC_000913.3	RefSeq	pseudogene	270278	270540	.	+	.	ID=gene-b4587;Dbxref=ASAP:ABE-0285253,ECOCYC:G6130,EcoGene:EG40014,GeneID:5061501;Name=insN;gbkey=Gene;gene=insN;gene_biotype=pseudogene;gene_synonym=b0255,b0257,ECK0257,yi91a;locus_tag=b4587;part=1/2;pseudo=true
NC_000913.3	RefSeq	pseudogene	271764	272190	.	+	.	ID=gene-b4587;Dbxref=ASAP:ABE-0285253,ECOCYC:G6130,EcoGene:EG40014,GeneID:5061501;Name=insN;gbkey=Gene;gene=insN;gene_biotype=pseudogene;gene_synonym=b0255,b0257,ECK0257,yi91a;locus_tag=b4587;part=2/2;pseudo=true
NC_000913.3	RefSeq	CDS	270278	270540	.	+	0	ID=cds-gnl|b4587|CDS%3D313;Parent=gene-b4587;Dbxref=ASAP:ABE-0285253,ECOCYC:G6130,EcoGene:EG40014,GeneID:5061501;gbkey=CDS;gene=insN;locus_tag=b4587;orig_protein_id=gnl|b4587|CDS%3D313;orig_transcript_id=gnl|b4587|mrna.CDS%3D313;product=CP4-6 prophage%3B IS911A regulator fragment;transl_table=11
NC_000913.3	RefSeq	CDS	271764	272190	.	+	1	ID=cds-gnl|b4587|CDS%3D313;Parent=gene-b4587;Dbxref=ASAP:ABE-0285253,ECOCYC:G6130,EcoGene:EG40014,GeneID:5061501;gbkey=CDS;gene=insN;locus_tag=b4587;orig_protein_id=gnl|b4587|CDS%3D313;orig_transcript_id=gnl|b4587|mrna.CDS%3D313;product=CP4-6 prophage%3B IS911A regulator fragment;transl_table=11
NC_000913.3	RefSeq	sequence_feature	270278	270540	.	+	.	ID=id-b4587;Dbxref=ECOCYC:GFRAG0-14,ASAP:ABE-0285253,ECOCYC:G6130,EcoGene:EG40014,GeneID:5061501;Note=gene fragment 1 of insN;gbkey=misc_feature;gene=insN;locus_tag=b4587
NC_000913.3	RefSeq	sequence_feature	271764	272190	.	+	.	ID=id-b4587-2;Dbxref=ECOCYC:G6132,ASAP:ABE-0285253,ECOCYC:G6130,EcoGene:EG40014,GeneID:5061501;Note=gene fragment 2 of insN;gbkey=misc_feature;gene=insN;locus_tag=b4587
NC_000913.3	RefSeq	mobile_genetic_element	270541	271761	.	+	.	ID=id-NC_000913.3:270541..271761;gbkey=mobile_element;mobile_element_type=insertion sequence:IS30A
NC_000913.3	RefSeq	gene	270603	271754	.	+	.	ID=gene-b0256;Dbxref=ASAP:ABE-0000871,ECOCYC:G6131,EcoGene:EG60004,GeneID:949005;Name=insI-1;gbkey=Gene;gene=insI-1;gene_biotype=protein_coding;gene_synonym=ECK0258,tra8-1;locus_tag=b0256
NC_000913.3	RefSeq	CDS	270603	271754	.	+	0	ID=cds-NP_414790.1;Parent=gene-b0256;Dbxref=UniProtKB/Swiss-Prot:P0CF88,Genbank:NP_414790.1,ASAP:ABE-0000871,ECOCYC:G6131,EcoGene:EG60004,GeneID:949005;Name=NP_414790.1;gbkey=CDS;gene=insI-1;locus_tag=b0256;orig_transcript_id=gnl|b0256|mrna.b0256;product=IS30 transposase;protein_id=NP_414790.1;transl_table=11
NC_000913.3	RefSeq	mobile_genetic_element	271762	272190	.	+	.	ID=id-NC_000913.3:271762..272190;gbkey=mobile_element;mobile_element_type=insertion sequence:IS911A-1
NC_000913.3	RefSeq	gene	272580	272654	.	+	.	ID=gene-b4690;Dbxref=ECOCYC:G0-10696,EcoGene:EG31183,GeneID:7751631;Name=eyeA;gbkey=Gene;gene=eyeA;gene_biotype=ncRNA;gene_synonym=ECK4506;locus_tag=b4690
NC_000913.3	RefSeq	ncRNA	272580	272654	.	+	.	ID=rna-b4690;Parent=gene-b4690;Dbxref=ECOCYC:G0-10696,EcoGene:EG31183,GeneID:7751631;gbkey=ncRNA;gene=eyeA;locus_tag=b4690;product=CP4-6 prophage%3B small RNA EyeA
NC_000913.3	RefSeq	exon	272580	272654	.	+	.	ID=exon-b4690-1;Parent=rna-b4690;Dbxref=ECOCYC:G0-10696,EcoGene:EG31183,GeneID:7751631;gbkey=ncRNA;gene=eyeA;locus_tag=b4690;product=CP4-6 prophage%3B small RNA EyeA
NC_000913.3	RefSeq	gene	272847	273992	.	+	.	ID=gene-b0258;Dbxref=ASAP:ABE-0000885,ECOCYC:G6133,EcoGene:EG13341,GeneID:944940;Name=ykfC;gbkey=Gene;gene=ykfC;gene_biotype=protein_coding;gene_synonym=ECK0260;locus_tag=b0258
NC_000913.3	RefSeq	CDS	272847	273992	.	+	0	ID=cds-YP_009518741.1;Parent=gene-b0258;Dbxref=UniProtKB/Swiss-Prot:Q47688,Genbank:YP_009518741.1,ASAP:ABE-0000885,ECOCYC:G6133,EcoGene:EG13341,GeneID:944940;Name=YP_009518741.1;gbkey=CDS;gene=ykfC;locus_tag=b0258;orig_transcript_id=gnl|b0258|mrna.CDS318;product=CP4-6 prophage%3B PF00078 domain-containing protein YkfC;protein_id=YP_009518741.1;transl_table=11
NC_000913.3	RefSeq	mobile_genetic_element	273955	275149	.	-	.	ID=id-NC_000913.3:273955..275149;gbkey=mobile_element;mobile_element_type=insertion sequence:IS5A
NC_000913.3	RefSeq	gene	274101	275117	.	-	.	ID=gene-b0259;Dbxref=ASAP:ABE-0000888,ECOCYC:G6134,EcoGene:EG60005,GeneID:944941;Name=insH-1;gbkey=Gene;gene=insH-1;gene_biotype=protein_coding;gene_synonym=ECK0261,trs5,trs5-1,yi52_1;locus_tag=b0259
NC_000913.3	RefSeq	CDS	274101	275117	.	-	0	ID=cds-NP_414793.1;Parent=gene-b0259;Dbxref=UniProtKB/Swiss-Prot:P0CE49,Genbank:NP_414793.1,ASAP:ABE-0000888,ECOCYC:G6134,EcoGene:EG60005,GeneID:944941;Name=NP_414793.1;gbkey=CDS;gene=insH-1;locus_tag=b0259;orig_transcript_id=gnl|b0259|mrna.b0259;product=CP4-6 prophage%3B IS5 transposase and trans-activator;protein_id=NP_414793.1;transl_table=11
NC_000913.3	RefSeq	gene	275325	276728	.	+	.	ID=gene-b0260;Dbxref=ASAP:ABE-0000893,ECOCYC:G6135,EcoGene:EG13342,GeneID:946284;Name=mmuP;gbkey=Gene;gene=mmuP;gene_biotype=protein_coding;gene_synonym=ECK0262,ykfD;locus_tag=b0260
NC_000913.3	RefSeq	CDS	275325	276728	.	+	0	ID=cds-NP_414794.4;Parent=gene-b0260;Dbxref=UniProtKB/Swiss-Prot:Q47689,Genbank:NP_414794.4,ASAP:ABE-0000893,ECOCYC:G6135,EcoGene:EG13342,GeneID:946284;Name=NP_414794.4;gbkey=CDS;gene=mmuP;locus_tag=b0260;orig_transcript_id=gnl|b0260|mrna.b0260;product=S-methyl-L-methionine transporter;protein_id=NP_414794.4;transl_table=11
NC_000913.3	RefSeq	gene	276715	277647	.	+	.	ID=gene-b0261;Dbxref=ASAP:ABE-0000895,ECOCYC:G6136,EcoGene:EG13343,GeneID:946143;Name=mmuM;gbkey=Gene;gene=mmuM;gene_biotype=protein_coding;gene_synonym=ECK0263,yagD;locus_tag=b0261
NC_000913.3	RefSeq	CDS	276715	277647	.	+	0	ID=cds-NP_414795.1;Parent=gene-b0261;Dbxref=UniProtKB/Swiss-Prot:Q47690,Genbank:NP_414795.1,ASAP:ABE-0000895,ECOCYC:G6136,EcoGene:EG13343,GeneID:946143;Name=NP_414795.1;gbkey=CDS;gene=mmuM;locus_tag=b0261;orig_transcript_id=gnl|b0261|mrna.b0261;product=homocysteine S-methyltransferase;protein_id=NP_414795.1;transl_table=11
NC_000913.3	RefSeq	repeat_region	277676	277704	.	-	.	ID=id-NC_000913.3:277676..277704;Note=REPv22a;gbkey=repeat_region;rpt_type=other
NC_000913.3	RefSeq	repeat_region	277708	277742	.	+	.	ID=id-NC_000913.3:277708..277742;Note=REP22b;gbkey=repeat_region;rpt_type=other
NC_000913.3	RefSeq	gene	277756	278802	.	-	.	ID=gene-b0262;Dbxref=ASAP:ABE-0000898,ECOCYC:EG12340,EcoGene:EG12340,GeneID:947676;Name=afuC;gbkey=Gene;gene=afuC;gene_biotype=protein_coding;gene_synonym=ECK0264,fbpC,yagC;locus_tag=b0262
NC_000913.3	RefSeq	CDS	277756	278802	.	-	0	ID=cds-NP_414796.2;Parent=gene-b0262;Dbxref=UniProtKB/Swiss-Prot:P37009,Genbank:NP_414796.2,ASAP:ABE-0000898,ECOCYC:EG12340,EcoGene:EG12340,GeneID:947676;Name=NP_414796.2;gbkey=CDS;gene=afuC;locus_tag=b0262;orig_transcript_id=gnl|b0262|mrna.b0262;product=CP4-6 prophage%3B ABC transporter ATP-binding protein AfuC;protein_id=NP_414796.2;transl_table=11
NC_000913.3	RefSeq	pseudogene	278814	279162	.	-	.	ID=gene-b0263;Dbxref=ASAP:ABE-0000900,ECOCYC:G6137,EcoGene:EG14277,GeneID:947073;Name=afuB;gbkey=Gene;gene=afuB;gene_biotype=pseudogene;gene_synonym=ECK0265,fbpB;locus_tag=b0263;pseudo=true
NC_000913.3	RefSeq	CDS	278814	279162	.	-	0	ID=cds-gnl|b0263|CDS326;Parent=gene-b0263;Dbxref=UniProtKB/Swiss-Prot:P75681,ASAP:ABE-0000900,ECOCYC:G6137,EcoGene:EG14277,GeneID:947073;gbkey=CDS;gene=afuB;locus_tag=b0263;orig_protein_id=gnl|b0263|CDS326;orig_transcript_id=gnl|b0263|mrna.CDS326;product=CP4-6 prophage%3B ABC transporter membrane protein AfuB;transl_table=11
NC_000913.3	RefSeq	mobile_genetic_element	279163	279930	.	-	.	ID=id-NC_000913.3:279163..279930;gbkey=mobile_element;mobile_element_type=insertion sequence:IS1B
NC_000913.3	RefSeq	gene	279178	279681	.	-	.	ID=gene-b0264;Dbxref=ASAP:ABE-0000906,ECOCYC:G6138,EcoGene:EG60006,GeneID:947698;Name=insB-2;gbkey=Gene;gene=insB-2;gene_biotype=protein_coding;gene_synonym=ECK0022;locus_tag=b0264
NC_000913.3	RefSeq	CDS	279178	279681	.	-	0	ID=cds-NP_414798.1;Parent=gene-b0264;Dbxref=UniProtKB/Swiss-Prot:P0CF26,Genbank:NP_414798.1,ASAP:ABE-0000906,ECOCYC:G6138,EcoGene:EG60006,GeneID:947698;Name=NP_414798.1;gbkey=CDS;gene=insB-2;locus_tag=b0264;orig_transcript_id=gnl|b0264|mrna.b0264;product=IS1 protein InsB;protein_id=NP_414798.1;transl_table=11
NC_000913.3	RefSeq	gene	279600	279875	.	-	.	ID=gene-b0265;Dbxref=ASAP:ABE-0000909,ECOCYC:G6139,EcoGene:EG60007,GeneID:944946;Name=insA-2;gbkey=Gene;gene=insA-2;gene_biotype=protein_coding;gene_synonym=ECK0023;locus_tag=b0265
NC_000913.3	RefSeq	CDS	279600	279875	.	-	0	ID=cds-NP_414799.1;Parent=gene-b0265;Dbxref=UniProtKB/Swiss-Prot:P0CF08,Genbank:NP_414799.1,ASAP:ABE-0000909,ECOCYC:G6139,EcoGene:EG60007,GeneID:944946;Name=NP_414799.1;gbkey=CDS;gene=insA-2;locus_tag=b0265;orig_transcript_id=gnl|b0265|mrna.b0265;product=IS1 protein InsA;protein_id=NP_414799.1;transl_table=11
NC_000913.3	RefSeq	mobile_genetic_element	279931	280111	.	+	.	ID=id-NC_000913.3:279931..280111;gbkey=mobile_element;mobile_element_type=insertion sequence:IS30B
NC_000913.3	RefSeq	pseudogene	279931	280104	.	+	.	ID=gene-b4708;Dbxref=ASAP:ABE-0285317,ECOCYC:G0-16679,EcoGene:EG60054,GeneID:14678508;Name=insI2;gbkey=Gene;gene=insI2;gene_biotype=pseudogene;gene_synonym=ECK4564;locus_tag=b4708;pseudo=true
NC_000913.3	RefSeq	mobile_genetic_element	280114	280425	.	-	.	ID=id-NC_000913.3:280114..280425;gbkey=mobile_element;mobile_element_type=insertion sequence:ISX
NC_000913.3	RefSeq	pseudogene	280114	280362	.	-	.	ID=gene-b4505;Dbxref=ASAP:ABE-0285026,ECOCYC:G0-10433,EcoGene:EG14418,GeneID:1450237;Name=insX;gbkey=Gene;gene=insX;gene_biotype=pseudogene;gene_synonym=ECK0266,ECK4473,ykgN;locus_tag=b4505;pseudo=true
NC_000913.3	RefSeq	gene	280385	280735	.	-	.	ID=gene-b0266;Dbxref=ASAP:ABE-0000912,ECOCYC:EG12339,EcoGene:EG12339,GeneID:944944;Name=yagB;gbkey=Gene;gene=yagB;gene_biotype=protein_coding;gene_synonym=ECK0267;locus_tag=b0266
NC_000913.3	RefSeq	CDS	280385	280735	.	-	0	ID=cds-YP_009518742.1;Parent=gene-b0266;Dbxref=UniProtKB/Swiss-Prot:P37008,Genbank:YP_009518742.1,ASAP:ABE-0000912,ECOCYC:EG12339,EcoGene:EG12339,GeneID:944944;Name=YP_009518742.1;gbkey=CDS;gene=yagB;locus_tag=b0266;orig_transcript_id=gnl|b0266|mrna.CDS334;product=orphan antitoxin YagB;protein_id=YP_009518742.1;transl_table=11
NC_000913.3	RefSeq	gene	280829	281983	.	-	.	ID=gene-b0267;Dbxref=ASAP:ABE-0000915,ECOCYC:EG12338,EcoGene:EG12338,GeneID:944937;Name=yagA;gbkey=Gene;gene=yagA;gene_biotype=protein_coding;gene_synonym=ECK0268;locus_tag=b0267
NC_000913.3	RefSeq	CDS	280829	281983	.	-	0	ID=cds-NP_414801.1;Parent=gene-b0267;Dbxref=UniProtKB/Swiss-Prot:P37007,Genbank:NP_414801.1,ASAP:ABE-0000915,ECOCYC:EG12338,EcoGene:EG12338,GeneID:944937;Name=NP_414801.1;gbkey=CDS;gene=yagA;locus_tag=b0267;orig_transcript_id=gnl|b0267|mrna.b0267;product=CP4-6 prophage%3B integrase core domain-containing protein YagA;protein_id=NP_414801.1;transl_table=11
NC_000913.3	RefSeq	gene	282278	283186	.	+	.	ID=gene-b0268;Dbxref=ASAP:ABE-0000921,ECOCYC:G6140,EcoGene:EG13344,GeneID:944925;Name=yagE;gbkey=Gene;gene=yagE;gene_biotype=protein_coding;gene_synonym=ECK0269;locus_tag=b0268
NC_000913.3	RefSeq	CDS	282278	283186	.	+	0	ID=cds-NP_414802.2;Parent=gene-b0268;Dbxref=UniProtKB/Swiss-Prot:P75682,Genbank:NP_414802.2,ASAP:ABE-0000921,ECOCYC:G6140,EcoGene:EG13344,GeneID:944925;Name=NP_414802.2;gbkey=CDS;gene=yagE;locus_tag=b0268;orig_transcript_id=gnl|b0268|mrna.b0268;product=CP4-6 prophage%3B putative 2-keto-3-deoxygluconate aldolase;protein_id=NP_414802.2;transl_table=11
NC_000913.3	RefSeq	gene	283201	285168	.	+	.	ID=gene-b0269;Dbxref=ASAP:ABE-0000923,ECOCYC:G6141,EcoGene:EG13345,GeneID:944928;Name=yagF;gbkey=Gene;gene=yagF;gene_biotype=protein_coding;gene_synonym=ECK0270;locus_tag=b0269
NC_000913.3	RefSeq	CDS	283201	285168	.	+	0	ID=cds-NP_414803.1;Parent=gene-b0269;Dbxref=UniProtKB/Swiss-Prot:P77596,Genbank:NP_414803.1,ASAP:ABE-0000923,ECOCYC:G6141,EcoGene:EG13345,GeneID:944928;Name=NP_414803.1;gbkey=CDS;gene=yagF;locus_tag=b0269;orig_transcript_id=gnl|b0269|mrna.b0269;product=CP4-6 prophage%3B D-xylonate dehydratase;protein_id=NP_414803.1;transl_table=11
NC_000913.3	RefSeq	gene	285395	286777	.	+	.	ID=gene-b0270;Dbxref=ASAP:ABE-0000929,ECOCYC:G6142,EcoGene:EG13346,GeneID:944947;Name=yagG;gbkey=Gene;gene=yagG;gene_biotype=protein_coding;gene_synonym=ECK0271;locus_tag=b0270
NC_000913.3	RefSeq	CDS	285395	286777	.	+	0	ID=cds-NP_414804.1;Parent=gene-b0270;Dbxref=UniProtKB/Swiss-Prot:P75683,Genbank:NP_414804.1,ASAP:ABE-0000929,ECOCYC:G6142,EcoGene:EG13346,GeneID:944947;Name=NP_414804.1;gbkey=CDS;gene=yagG;locus_tag=b0270;orig_transcript_id=gnl|b0270|mrna.b0270;product=putative D-xylonate transporter YagG;protein_id=NP_414804.1;transl_table=11
NC_000913.3	RefSeq	gene	286789	288399	.	+	.	ID=gene-b0271;Dbxref=ASAP:ABE-0000931,ECOCYC:G6143,EcoGene:EG13347,GeneID:944949;Name=yagH;gbkey=Gene;gene=yagH;gene_biotype=protein_coding;gene_synonym=ECK0272;locus_tag=b0271
NC_000913.3	RefSeq	CDS	286789	288399	.	+	0	ID=cds-NP_414805.1;Parent=gene-b0271;Dbxref=UniProtKB/Swiss-Prot:P77713,Genbank:NP_414805.1,ASAP:ABE-0000931,ECOCYC:G6143,EcoGene:EG13347,GeneID:944949;Name=NP_414805.1;gbkey=CDS;gene=yagH;locus_tag=b0271;orig_transcript_id=gnl|b0271|mrna.b0271;product=CP4-6 prophage%3B putative xylosidase/arabinosidase;protein_id=NP_414805.1;transl_table=11
NC_000913.3	RefSeq	gene	288404	289162	.	-	.	ID=gene-b0272;Dbxref=ASAP:ABE-0000933,ECOCYC:G6144,EcoGene:EG13349,GeneID:945016;Name=xynR;gbkey=Gene;gene=xynR;gene_biotype=protein_coding;gene_synonym=ECK0273,yagI;locus_tag=b0272
NC_000913.3	RefSeq	CDS	288404	289162	.	-	0	ID=cds-NP_414806.1;Parent=gene-b0272;Dbxref=UniProtKB/Swiss-Prot:P77300,Genbank:NP_414806.1,ASAP:ABE-0000933,ECOCYC:G6144,EcoGene:EG13349,GeneID:945016;Name=NP_414806.1;gbkey=CDS;gene=xynR;locus_tag=b0272;orig_transcript_id=gnl|b0272|mrna.b0272;product=CP4-6 prophage%3B DNA-binding transcriptional repressor XynR;protein_id=NP_414806.1;transl_table=11
NC_000913.3	RefSeq	gene	289301	290305	.	-	.	ID=gene-b0273;Dbxref=ASAP:ABE-0000939,ECOCYC:EG10067,EcoGene:EG10067,GeneID:944844;Name=argF;gbkey=Gene;gene=argF;gene_biotype=protein_coding;gene_synonym=ECK0274;locus_tag=b0273
NC_000913.3	RefSeq	CDS	289301	290305	.	-	0	ID=cds-NP_414807.1;Parent=gene-b0273;Dbxref=UniProtKB/Swiss-Prot:P06960,Genbank:NP_414807.1,ASAP:ABE-0000939,ECOCYC:EG10067,EcoGene:EG10067,GeneID:944844;Name=NP_414807.1;gbkey=CDS;gene=argF;locus_tag=b0273;orig_transcript_id=gnl|b0273|mrna.b0273;product=CP4-6 prophage%3B ornithine carbamoyltransferase ArgF;protein_id=NP_414807.1;transl_table=11
NC_000913.3	RefSeq	gene	290510	290638	.	+	.	ID=gene-b4688;Dbxref=ASAP:ABE-0285250,ECOCYC:G0-16674,EcoGene:EG14492,GeneID:7751632;Name=ykgS;gbkey=Gene;gene=ykgS;gene_biotype=protein_coding;gene_synonym=ECK4504;locus_tag=b4688
NC_000913.3	RefSeq	CDS	290510	290638	.	+	0	ID=cds-YP_009518743.1;Parent=gene-b4688;Dbxref=UniProtKB/Swiss-Prot:P0DPM8,Genbank:YP_009518743.1,ASAP:ABE-0285250,ECOCYC:G0-16674,EcoGene:EG14492,GeneID:7751632;Name=YP_009518743.1;gbkey=CDS;gene=ykgS;locus_tag=b4688;orig_transcript_id=gnl|b4688|mrna.CDS342;product=CP4-6 prophage%3B protein YkgS;protein_id=YP_009518743.1;transl_table=11
NC_000913.3	RefSeq	mobile_genetic_element	290634	291401	.	-	.	ID=id-NC_000913.3:290634..291401;gbkey=mobile_element;mobile_element_type=insertion sequence:IS1C
NC_000913.3	RefSeq	gene	290649	291152	.	-	.	ID=gene-b0274;Dbxref=ASAP:ABE-0000948,ECOCYC:G6145,EcoGene:EG60008,GeneID:944950;Name=insB-3;gbkey=Gene;gene=insB-3;gene_biotype=protein_coding;gene_synonym=ECK0022;locus_tag=b0274
NC_000913.3	RefSeq	CDS	290649	291152	.	-	0	ID=cds-NP_414808.1;Parent=gene-b0274;Dbxref=UniProtKB/Swiss-Prot:P0CF27,Genbank:NP_414808.1,ASAP:ABE-0000948,ECOCYC:G6145,EcoGene:EG60008,GeneID:944950;Name=NP_414808.1;gbkey=CDS;gene=insB-3;locus_tag=b0274;orig_transcript_id=gnl|b0274|mrna.b0274;product=IS1 protein InsB;protein_id=NP_414808.1;transl_table=11
NC_000913.3	RefSeq	gene	291071	291346	.	-	.	ID=gene-b0275;Dbxref=ASAP:ABE-0000951,ECOCYC:G6146,EcoGene:EG60009,GeneID:944951;Name=insA-3;gbkey=Gene;gene=insA-3;gene_biotype=protein_coding;gene_synonym=ECK0023;locus_tag=b0275
NC_000913.3	RefSeq	CDS	291071	291346	.	-	0	ID=cds-NP_414809.1;Parent=gene-b0275;Dbxref=UniProtKB/Swiss-Prot:P0CF09,Genbank:NP_414809.1,ASAP:ABE-0000951,ECOCYC:G6146,EcoGene:EG60009,GeneID:944951;Name=NP_414809.1;gbkey=CDS;gene=insA-3;locus_tag=b0275;orig_transcript_id=gnl|b0275|mrna.b0275;product=IS1 protein InsA;protein_id=NP_414809.1;transl_table=11
NC_000913.3	RefSeq	gene	291500	292231	.	+	.	ID=gene-b0276;Dbxref=ASAP:ABE-0000963,ECOCYC:G6147,EcoGene:EG13549,GeneID:949094;Name=yagJ;gbkey=Gene;gene=yagJ;gene_biotype=protein_coding;gene_synonym=ECK0275;locus_tag=b0276
NC_000913.3	RefSeq	CDS	291500	292231	.	+	0	ID=cds-YP_009518744.1;Parent=gene-b0276;Dbxref=UniProtKB/Swiss-Prot:P77169,Genbank:YP_009518744.1,ASAP:ABE-0000963,ECOCYC:G6147,EcoGene:EG13549,GeneID:949094;Name=YP_009518744.1;gbkey=CDS;gene=yagJ;locus_tag=b0276;orig_transcript_id=gnl|b0276|mrna.CDS346;product=CP4-6 prophage%3B protein YagJ;protein_id=YP_009518744.1;transl_table=11
NC_000913.3	RefSeq	gene	292322	292948	.	-	.	ID=gene-b0277;Dbxref=ASAP:ABE-0000965,ECOCYC:G6148,EcoGene:EG13550,GeneID:945847;Name=yagK;gbkey=Gene;gene=yagK;gene_biotype=protein_coding;gene_synonym=ECK0276;locus_tag=b0277
NC_000913.3	RefSeq	CDS	292322	292948	.	-	0	ID=cds-NP_414811.1;Parent=gene-b0277;Dbxref=UniProtKB/Swiss-Prot:P77657,Genbank:NP_414811.1,ASAP:ABE-0000965,ECOCYC:G6148,EcoGene:EG13550,GeneID:945847;Name=NP_414811.1;gbkey=CDS;gene=yagK;locus_tag=b0277;orig_transcript_id=gnl|b0277|mrna.b0277;product=CP4-6 prophage%3B uncharacterized protein YagK;protein_id=NP_414811.1;transl_table=11
NC_000913.3	RefSeq	gene	293220	293918	.	-	.	ID=gene-b0278;Dbxref=ASAP:ABE-0000970,ECOCYC:G6149,EcoGene:EG13551,GeneID:945845;Name=yagL;gbkey=Gene;gene=yagL;gene_biotype=protein_coding;gene_synonym=ECK0277;locus_tag=b0278
NC_000913.3	RefSeq	CDS	293220	293918	.	-	0	ID=cds-NP_414812.1;Parent=gene-b0278;Dbxref=UniProtKB/Swiss-Prot:P77607,Genbank:NP_414812.1,ASAP:ABE-0000970,ECOCYC:G6149,EcoGene:EG13551,GeneID:945845;Name=NP_414812.1;gbkey=CDS;gene=yagL;locus_tag=b0278;orig_transcript_id=gnl|b0278|mrna.b0278;product=CP4-6 prophage%3B resolvase-like catalytic domain-containing protein YagL;protein_id=NP_414812.1;transl_table=11
NC_000913.3	RefSeq	gene	293945	294799	.	-	.	ID=gene-b0279;Dbxref=ASAP:ABE-0000972,ECOCYC:G6150,EcoGene:EG13552,GeneID:944959;Name=yagM;gbkey=Gene;gene=yagM;gene_biotype=protein_coding;gene_synonym=ECK0278;locus_tag=b0279
NC_000913.3	RefSeq	CDS	293945	294799	.	-	0	ID=cds-NP_414813.1;Parent=gene-b0279;Dbxref=UniProtKB/Swiss-Prot:P71296,Genbank:NP_414813.1,ASAP:ABE-0000972,ECOCYC:G6150,EcoGene:EG13552,GeneID:944959;Name=NP_414813.1;gbkey=CDS;gene=yagM;locus_tag=b0279;orig_transcript_id=gnl|b0279|mrna.b0279;product=CP4-6 prophage%3B protein YagM;protein_id=NP_414813.1;transl_table=11
NC_000913.3	RefSeq	gene	294918	295142	.	-	.	ID=gene-b4729;Dbxref=ECOCYC:G0-16724,GeneID:38094939;Name=ykgV;gbkey=Gene;gene=ykgV;gene_biotype=protein_coding;gene_synonym=ECK4586;locus_tag=b4729
NC_000913.3	RefSeq	CDS	294918	295142	.	-	0	ID=cds-YP_009518745.1;Parent=gene-b4729;Dbxref=UniProtKB/Swiss-Prot:P0DPM9,Genbank:YP_009518745.1,ECOCYC:G0-16724,GeneID:38094939;Name=YP_009518745.1;gbkey=CDS;gene=ykgV;locus_tag=b4729;orig_transcript_id=gnl|b4729|mrna.CDS350;product=protein YkgV;protein_id=YP_009518745.1;transl_table=11
NC_000913.3	RefSeq	gene	295139	295579	.	-	.	ID=gene-b0280;Dbxref=ASAP:ABE-0000976,ECOCYC:G6151,EcoGene:EG13553,GeneID:945349;Name=yagN;gbkey=Gene;gene=yagN;gene_biotype=protein_coding;gene_synonym=ECK0279;locus_tag=b0280
NC_000913.3	RefSeq	CDS	295139	295579	.	-	0	ID=cds-NP_414814.1;Parent=gene-b0280;Dbxref=UniProtKB/Swiss-Prot:P71297,Genbank:NP_414814.1,ASAP:ABE-0000976,ECOCYC:G6151,EcoGene:EG13553,GeneID:945349;Name=NP_414814.1;gbkey=CDS;gene=yagN;locus_tag=b0280;orig_transcript_id=gnl|b0280|mrna.b0280;product=CP4-6 prophage%3B protein YagN;protein_id=NP_414814.1;transl_table=11
NC_000913.3	RefSeq	gene	295696	297096	.	-	.	ID=gene-b0281;Dbxref=ASAP:ABE-0000979,ECOCYC:G6152,EcoGene:EG13554,GeneID:947351;Name=intF;gbkey=Gene;gene=intF;gene_biotype=protein_coding;gene_synonym=ECK0280,yagO;locus_tag=b0281
NC_000913.3	RefSeq	CDS	295696	297096	.	-	0	ID=cds-NP_414815.1;Parent=gene-b0281;Dbxref=UniProtKB/Swiss-Prot:P71298,Genbank:NP_414815.1,ASAP:ABE-0000979,ECOCYC:G6152,EcoGene:EG13554,GeneID:947351;Name=NP_414815.1;gbkey=CDS;gene=intF;locus_tag=b0281;orig_transcript_id=gnl|b0281|mrna.b0281;product=CP4-6 prophage%3B putative phage integrase;protein_id=NP_414815.1;transl_table=11
NC_000913.3	RefSeq	gene	297381	297791	.	-	.	ID=gene-b0282;Dbxref=ASAP:ABE-0000982,ECOCYC:G6153,EcoGene:EG13555,GeneID:947411;Name=yagP;gbkey=Gene;gene=yagP;gene_biotype=protein_coding;gene_synonym=b4695,ECK0281,ykgT;locus_tag=b0282
NC_000913.3	RefSeq	CDS	297381	297791	.	-	0	ID=cds-YP_009518746.1;Parent=gene-b0282;Dbxref=UniProtKB/Swiss-Prot:P75684,Genbank:YP_009518746.1,ASAP:ABE-0000982,ECOCYC:G6153,EcoGene:EG13555,GeneID:947411;Name=YP_009518746.1;gbkey=CDS;gene=yagP;locus_tag=b0282;orig_transcript_id=gnl|b0282|mrna.CDS353;product=putative LysR family substrate binding domain-containing protein YagP;protein_id=YP_009518746.1;transl_table=11
NC_000913.3	RefSeq	gene	297770	298726	.	-	.	ID=gene-b0283;Dbxref=ASAP:ABE-0000984,ECOCYC:G6154,EcoGene:EG13556,GeneID:945010;Name=paoD;gbkey=Gene;gene=paoD;gene_biotype=protein_coding;gene_synonym=ECK0282,yagQ;locus_tag=b0283
NC_000913.3	RefSeq	CDS	297770	298726	.	-	0	ID=cds-NP_414817.1;Parent=gene-b0283;Dbxref=UniProtKB/Swiss-Prot:P77183,Genbank:NP_414817.1,ASAP:ABE-0000984,ECOCYC:G6154,EcoGene:EG13556,GeneID:945010;Name=NP_414817.1;gbkey=CDS;gene=paoD;locus_tag=b0283;orig_transcript_id=gnl|b0283|mrna.b0283;product=molybdenum cofactor insertion chaperone for PaoABC;protein_id=NP_414817.1;transl_table=11
NC_000913.3	RefSeq	gene	298736	300934	.	-	.	ID=gene-b0284;Dbxref=ASAP:ABE-0000988,ECOCYC:G6155,EcoGene:EG13557,GeneID:944961;Name=paoC;gbkey=Gene;gene=paoC;gene_biotype=protein_coding;gene_synonym=ECK0283,yagR;locus_tag=b0284
NC_000913.3	RefSeq	CDS	298736	300934	.	-	0	ID=cds-NP_414818.1;Parent=gene-b0284;Dbxref=UniProtKB/Swiss-Prot:P77489,Genbank:NP_414818.1,ASAP:ABE-0000988,ECOCYC:G6155,EcoGene:EG13557,GeneID:944961;Name=NP_414818.1;gbkey=CDS;gene=paoC;locus_tag=b0284;orig_transcript_id=gnl|b0284|mrna.b0284;product=aldehyde dehydrogenase: molybdenum cofactor-binding subunit;protein_id=NP_414818.1;transl_table=11
NC_000913.3	RefSeq	gene	300931	301887	.	-	.	ID=gene-b0285;Dbxref=ASAP:ABE-0000990,ECOCYC:G6156,EcoGene:EG13558,GeneID:945710;Name=paoB;gbkey=Gene;gene=paoB;gene_biotype=protein_coding;gene_synonym=ECK0284,yagS;locus_tag=b0285
NC_000913.3	RefSeq	CDS	300931	301887	.	-	0	ID=cds-NP_414819.1;Parent=gene-b0285;Dbxref=UniProtKB/Swiss-Prot:P77324,Genbank:NP_414819.1,ASAP:ABE-0000990,ECOCYC:G6156,EcoGene:EG13558,GeneID:945710;Name=NP_414819.1;gbkey=CDS;gene=paoB;locus_tag=b0285;orig_transcript_id=gnl|b0285|mrna.b0285;product=aldehyde dehydrogenase%2C FAD-binding subunit;protein_id=NP_414819.1;transl_table=11
NC_000913.3	RefSeq	gene	301884	302573	.	-	.	ID=gene-b0286;Dbxref=ASAP:ABE-0000992,ECOCYC:G6157,EcoGene:EG13559,GeneID:945330;Name=paoA;gbkey=Gene;gene=paoA;gene_biotype=protein_coding;gene_synonym=ECK0285,yagT;locus_tag=b0286
NC_000913.3	RefSeq	CDS	301884	302573	.	-	0	ID=cds-NP_414820.1;Parent=gene-b0286;Dbxref=UniProtKB/Swiss-Prot:P77165,Genbank:NP_414820.1,ASAP:ABE-0000992,ECOCYC:G6157,EcoGene:EG13559,GeneID:945330;Name=NP_414820.1;gbkey=CDS;gene=paoA;locus_tag=b0286;orig_transcript_id=gnl|b0286|mrna.b0286;product=aldehyde dehydrogenase%2C Fe-S subunit;protein_id=NP_414820.1;transl_table=11
NC_000913.3	RefSeq	gene	302991	303605	.	+	.	ID=gene-b0287;Dbxref=ASAP:ABE-0000995,ECOCYC:G6158,EcoGene:EG13560,GeneID:945677;Name=yagU;gbkey=Gene;gene=yagU;gene_biotype=protein_coding;gene_synonym=ECK0286;locus_tag=b0287
NC_000913.3	RefSeq	CDS	302991	303605	.	+	0	ID=cds-NP_414821.1;Parent=gene-b0287;Dbxref=UniProtKB/Swiss-Prot:P0AAA1,Genbank:NP_414821.1,ASAP:ABE-0000995,ECOCYC:G6158,EcoGene:EG13560,GeneID:945677;Name=NP_414821.1;gbkey=CDS;gene=yagU;locus_tag=b0287;orig_transcript_id=gnl|b0287|mrna.b0287;product=inner membrane protein that contributes to acid resistance;protein_id=NP_414821.1;transl_table=11
NC_000913.3	RefSeq	gene	303853	304182	.	-	.	ID=gene-b0288;Dbxref=ASAP:ABE-0000997,ECOCYC:G6159,EcoGene:EG14323,GeneID:945905;Name=ykgJ;gbkey=Gene;gene=ykgJ;gene_biotype=protein_coding;gene_synonym=ECK0287;locus_tag=b0288
NC_000913.3	RefSeq	CDS	303853	304182	.	-	0	ID=cds-NP_414822.1;Parent=gene-b0288;Dbxref=UniProtKB/Swiss-Prot:P0AAL9,Genbank:NP_414822.1,ASAP:ABE-0000997,ECOCYC:G6159,EcoGene:EG14323,GeneID:945905;Name=NP_414822.1;gbkey=CDS;gene=ykgJ;locus_tag=b0288;orig_transcript_id=gnl|b0288|mrna.b0288;product=putative zinc- or iron-chelating domain-containing protein YkgJ;protein_id=NP_414822.1;transl_table=11
NC_000913.3	RefSeq	gene	304495	305205	.	-	.	ID=gene-b0289;Dbxref=ASAP:ABE-0001000,ECOCYC:G6160,EcoGene:EG13561,GeneID:946631;Name=ecpE;gbkey=Gene;gene=ecpE;gene_biotype=protein_coding;gene_synonym=ECK0288,matF,yagV;locus_tag=b0289
NC_000913.3	RefSeq	CDS	304495	305205	.	-	0	ID=cds-NP_414823.2;Parent=gene-b0289;Dbxref=UniProtKB/Swiss-Prot:P77263,Genbank:NP_414823.2,ASAP:ABE-0001000,ECOCYC:G6160,EcoGene:EG13561,GeneID:946631;Name=NP_414823.2;gbkey=CDS;gene=ecpE;locus_tag=b0289;orig_transcript_id=gnl|b0289|mrna.b0289;product=putative fimbrial chaperone EcpE;protein_id=NP_414823.2;transl_table=11
NC_000913.3	RefSeq	gene	305174	306817	.	-	.	ID=gene-b0290;Dbxref=ASAP:ABE-0001002,ECOCYC:G6161,EcoGene:EG13562,GeneID:947349;Name=ecpD;gbkey=Gene;gene=ecpD;gene_biotype=protein_coding;gene_synonym=ECK0289,matE,yagW;locus_tag=b0290
NC_000913.3	RefSeq	CDS	305174	306817	.	-	0	ID=cds-NP_414824.1;Parent=gene-b0290;Dbxref=UniProtKB/Swiss-Prot:P77694,Genbank:NP_414824.1,ASAP:ABE-0001002,ECOCYC:G6161,EcoGene:EG13562,GeneID:947349;Name=NP_414824.1;gbkey=CDS;gene=ecpD;locus_tag=b0290;orig_transcript_id=gnl|b0290|mrna.b0290;product=fimbrial adhesin EcpD;protein_id=NP_414824.1;transl_table=11
NC_000913.3	RefSeq	gene	306807	309332	.	-	.	ID=gene-b0291;Dbxref=ASAP:ABE-0001005,ECOCYC:G6162,EcoGene:EG13563,GeneID:947606;Name=ecpC;gbkey=Gene;gene=ecpC;gene_biotype=protein_coding;gene_synonym=ECK0290,matD,yagX;locus_tag=b0291
NC_000913.3	RefSeq	CDS	306807	309332	.	-	0	ID=cds-NP_414825.1;Parent=gene-b0291;Dbxref=UniProtKB/Swiss-Prot:P77802,Genbank:NP_414825.1,ASAP:ABE-0001005,ECOCYC:G6162,EcoGene:EG13563,GeneID:947606;Name=NP_414825.1;gbkey=CDS;gene=ecpC;locus_tag=b0291;orig_transcript_id=gnl|b0291|mrna.b0291;product=putative fimbrial usher protein EcpC;protein_id=NP_414825.1;transl_table=11
NC_000913.3	RefSeq	gene	309358	310026	.	-	.	ID=gene-b0292;Dbxref=ASAP:ABE-0001007,ECOCYC:G6163,EcoGene:EG13564,GeneID:948806;Name=ecpB;gbkey=Gene;gene=ecpB;gene_biotype=protein_coding;gene_synonym=ECK0291,matC,yagY;locus_tag=b0292
NC_000913.3	RefSeq	CDS	309358	310026	.	-	0	ID=cds-NP_414826.1;Parent=gene-b0292;Dbxref=UniProtKB/Swiss-Prot:P77188,Genbank:NP_414826.1,ASAP:ABE-0001007,ECOCYC:G6163,EcoGene:EG13564,GeneID:948806;Name=NP_414826.1;gbkey=CDS;gene=ecpB;locus_tag=b0292;orig_transcript_id=gnl|b0292|mrna.b0292;product=putative fimbrial chaperone EcpB;protein_id=NP_414826.1;transl_table=11
NC_000913.3	RefSeq	gene	310084	310671	.	-	.	ID=gene-b0293;Dbxref=ASAP:ABE-0001009,ECOCYC:G6164,EcoGene:EG13565,GeneID:948759;Name=ecpA;gbkey=Gene;gene=ecpA;gene_biotype=protein_coding;gene_synonym=ECK0292,matB,yagZ;locus_tag=b0293
NC_000913.3	RefSeq	CDS	310084	310671	.	-	0	ID=cds-NP_414827.1;Parent=gene-b0293;Dbxref=UniProtKB/Swiss-Prot:P0AAA3,Genbank:NP_414827.1,ASAP:ABE-0001009,ECOCYC:G6164,EcoGene:EG13565,GeneID:948759;Name=NP_414827.1;gbkey=CDS;gene=ecpA;locus_tag=b0293;orig_transcript_id=gnl|b0293|mrna.b0293;product=common pilus major subunit;protein_id=NP_414827.1;transl_table=11
NC_000913.3	RefSeq	gene	310746	311336	.	-	.	ID=gene-b0294;Dbxref=ASAP:ABE-0001011,ECOCYC:G6165,EcoGene:EG14324,GeneID:944966;Name=ecpR;gbkey=Gene;gene=ecpR;gene_biotype=protein_coding;gene_synonym=ECK0293,matA,ykgK;locus_tag=b0294
NC_000913.3	RefSeq	CDS	310746	311336	.	-	0	ID=cds-NP_414828.1;Parent=gene-b0294;Dbxref=UniProtKB/Swiss-Prot:P71301,Genbank:NP_414828.1,ASAP:ABE-0001011,ECOCYC:G6165,EcoGene:EG14324,GeneID:944966;Name=NP_414828.1;gbkey=CDS;gene=ecpR;locus_tag=b0294;orig_transcript_id=gnl|b0294|mrna.b0294;product=DNA-binding transcriptional dual regulator MatA;protein_id=NP_414828.1;transl_table=11
NC_000913.3	RefSeq	gene	312112	312339	.	+	.	ID=gene-b0295;Dbxref=ASAP:ABE-0001019,ECOCYC:G6166,EcoGene:EG14325,GeneID:944962;Name=ykgL;gbkey=Gene;gene=ykgL;gene_biotype=protein_coding;gene_synonym=ECK0294;locus_tag=b0295
NC_000913.3	RefSeq	CDS	312112	312339	.	+	0	ID=cds-NP_414829.1;Parent=gene-b0295;Dbxref=UniProtKB/Swiss-Prot:P56257,Genbank:NP_414829.1,ASAP:ABE-0001019,ECOCYC:G6166,EcoGene:EG14325,GeneID:944962;Name=NP_414829.1;gbkey=CDS;gene=ykgL;locus_tag=b0295;orig_transcript_id=gnl|b0295|mrna.b0295;product=uncharacterized protein YkgL;protein_id=NP_414829.1;transl_table=11
NC_000913.3	RefSeq	gene	312374	312514	.	-	.	ID=gene-b4506;Dbxref=ASAP:ABE-0285027,ECOCYC:G0-10434,EcoGene:EG14432,GeneID:1450238;Name=ykgO;gbkey=Gene;gene=ykgO;gene_biotype=protein_coding;gene_synonym=ECK0295;locus_tag=b4506
NC_000913.3	RefSeq	CDS	312374	312514	.	-	0	ID=cds-YP_588437.1;Parent=gene-b4506;Dbxref=UniProtKB/Swiss-Prot:Q2EEQ2,Genbank:YP_588437.1,ASAP:ABE-0285027,ECOCYC:G0-10434,EcoGene:EG14432,GeneID:1450238;Name=YP_588437.1;gbkey=CDS;gene=ykgO;locus_tag=b4506;orig_transcript_id=gnl|b4506|mrna.b4506;product=putative ribosomal protein;protein_id=YP_588437.1;transl_table=11
NC_000913.3	RefSeq	gene	312514	312777	.	-	.	ID=gene-b0296;Dbxref=ASAP:ABE-0001021,ECOCYC:G6167,EcoGene:EG14326,GeneID:944960;Name=ykgM;gbkey=Gene;gene=ykgM;gene_biotype=protein_coding;gene_synonym=ECK0296;locus_tag=b0296
NC_000913.3	RefSeq	CDS	312514	312777	.	-	0	ID=cds-NP_414830.1;Parent=gene-b0296;Dbxref=UniProtKB/Swiss-Prot:P0A7N1,Genbank:NP_414830.1,ASAP:ABE-0001021,ECOCYC:G6167,EcoGene:EG14326,GeneID:944960;Name=NP_414830.1;gbkey=CDS;gene=ykgM;locus_tag=b0296;orig_transcript_id=gnl|b0296|mrna.b0296;product=putative ribosomal protein;protein_id=NP_414830.1;transl_table=11
NC_000913.3	RefSeq	gene	313141	313242	.	-	.	ID=gene-b4671;Dbxref=ASAP:ABE-0285215,ECOCYC:G0-10654,EcoGene:EG14476,GeneID:7751635;Name=ykgR;gbkey=Gene;gene=ykgR;gene_biotype=protein_coding;gene_synonym=ECK4486;locus_tag=b4671
NC_000913.3	RefSeq	CDS	313141	313242	.	-	0	ID=cds-YP_002791238.1;Parent=gene-b4671;Dbxref=UniProtKB/Swiss-Prot:C1P5Z8,Genbank:YP_002791238.1,ASAP:ABE-0285215,ECOCYC:G0-10654,EcoGene:EG14476,GeneID:7751635;Name=YP_002791238.1;gbkey=CDS;gene=ykgR;locus_tag=b4671;orig_transcript_id=gnl|b4671|mrna.b4671;product=putative membrane protein YkgR;protein_id=YP_002791238.1;transl_table=11
NC_000913.3	RefSeq	pseudogene	313716	313805	.	-	.	ID=gene-b4630;Dbxref=ASAP:ABE-0285233,ECOCYC:G0-16716,EcoGene:EG14433,GeneID:5625556;Name=ykgP;gbkey=Gene;gene=ykgP;gene_biotype=pseudogene;gene_synonym=ECK4446;locus_tag=b4630;pseudo=true
NC_000913.3	RefSeq	CDS	313716	313805	.	-	0	ID=cds-gnl|b4630|CDS370;Parent=gene-b4630;Dbxref=ASAP:ABE-0285233,ECOCYC:G0-16716,EcoGene:EG14433,GeneID:5625556;gbkey=CDS;gene=ykgP;locus_tag=b4630;orig_protein_id=gnl|b4630|CDS370;orig_transcript_id=gnl|b4630|mrna.CDS370;product=putative oxidoreductase;transl_table=11
NC_000913.3	RefSeq	pseudogene	314357	315244	.	+	.	ID=gene-b0297;Dbxref=ASAP:ABE-0001025,ECOCYC:EG12161,EcoGene:EG12161,GeneID:944957;Name=eaeH;gbkey=Gene;gene=eaeH;gene_biotype=pseudogene;gene_synonym=ECK0297;locus_tag=b0297;pseudo=true
NC_000913.3	RefSeq	CDS	314357	315244	.	+	0	ID=cds-gnl|b0297|CDS371;Parent=gene-b0297;Dbxref=UniProtKB/Swiss-Prot:P36943,ASAP:ABE-0001025,ECOCYC:EG12161,EcoGene:EG12161,GeneID:944957;gbkey=CDS;gene=eaeH;locus_tag=b0297;orig_protein_id=gnl|b0297|CDS371;orig_transcript_id=gnl|b0297|mrna.CDS371;product=putative porin domain-containing protein EaeH;transl_table=11
NC_000913.3	RefSeq	mobile_genetic_element	315229	316483	.	+	.	ID=id-NC_000913.3:315229..316483;gbkey=mobile_element;mobile_element_type=insertion sequence:IS3A
NC_000913.3	RefSeq	gene	315291	315590	.	+	.	ID=gene-b0298;Dbxref=ASAP:ABE-0001028,ECOCYC:G6168,EcoGene:EG60010,GeneID:944952;Name=insE-1;gbkey=Gene;gene=insE-1;gene_biotype=protein_coding;gene_synonym=ECK0298;locus_tag=b0298
NC_000913.3	RefSeq	CDS	315291	315590	.	+	0	ID=cds-NP_414832.2;Parent=gene-b0298;Dbxref=UniProtKB/Swiss-Prot:P0CF66,Genbank:NP_414832.2,ASAP:ABE-0001028,ECOCYC:G6168,EcoGene:EG60010,GeneID:944952;Name=NP_414832.2;gbkey=CDS;gene=insE-1;locus_tag=b0298;orig_transcript_id=gnl|b0298|mrna.b0298;product=IS3 element protein InsE;protein_id=NP_414832.2;transl_table=11
NC_000913.3	RefSeq	gene	315587	316453	.	+	.	ID=gene-b0299;Dbxref=ASAP:ABE-0001030,ECOCYC:G6169,EcoGene:EG60011,GeneID:944948;Name=insF-1;gbkey=Gene;gene=insF-1;gene_biotype=protein_coding;gene_synonym=ECK0299,tra5-5;locus_tag=b0299
NC_000913.3	RefSeq	CDS	315587	316453	.	+	0	ID=cds-NP_414833.1;Parent=gene-b0299;Dbxref=UniProtKB/Swiss-Prot:P0CF79,Genbank:NP_414833.1,ASAP:ABE-0001030,ECOCYC:G6169,EcoGene:EG60011,GeneID:944948;Name=NP_414833.1;gbkey=CDS;gene=insF-1;locus_tag=b0299;orig_transcript_id=gnl|b0299|mrna.b0299;product=IS3 element protein InsF;protein_id=NP_414833.1;transl_table=11
NC_000913.3	RefSeq	pseudogene	316450	317136	.	-	.	ID=gene-b0300;Dbxref=ASAP:ABE-0001032,ECOCYC:G6170,EcoGene:EG13381,GeneID:944956;Name=ykgA;gbkey=Gene;gene=ykgA;gene_biotype=pseudogene;gene_synonym=ECK0300;locus_tag=b0300;pseudo=true
NC_000913.3	RefSeq	CDS	316450	317136	.	-	0	ID=cds-gnl|b0300|CDS375;Parent=gene-b0300;Dbxref=UniProtKB/Swiss-Prot:P77601,ASAP:ABE-0001032,ECOCYC:G6170,EcoGene:EG13381,GeneID:944956;gbkey=CDS;gene=ykgA;locus_tag=b0300;orig_protein_id=gnl|b0300|CDS375;orig_transcript_id=gnl|b0300|mrna.CDS375;product=putative DNA-binding transcriptional regulator YkgA;transl_table=11
NC_000913.3	RefSeq	pseudogene	317439	317567	.	+	.	ID=gene-b4631;Dbxref=ECOCYC:G0-10682,EcoGene:EG14443,GeneID:5625557;Name=ykgQ;gbkey=Gene;gene=ykgQ;gene_biotype=pseudogene;gene_synonym=ECK4454;locus_tag=b4631;pseudo=true
NC_000913.3	RefSeq	gene	317726	318319	.	-	.	ID=gene-b0301;Dbxref=ASAP:ABE-0001038,ECOCYC:G6171,EcoGene:EG13579,GeneID:944974;Name=rclC;gbkey=Gene;gene=rclC;gene_biotype=protein_coding;gene_synonym=ECK0301,ykgB;locus_tag=b0301
NC_000913.3	RefSeq	CDS	317726	318319	.	-	0	ID=cds-NP_414835.2;Parent=gene-b0301;Dbxref=UniProtKB/Swiss-Prot:P75685,Genbank:NP_414835.2,ASAP:ABE-0001038,ECOCYC:G6171,EcoGene:EG13579,GeneID:944974;Name=NP_414835.2;gbkey=CDS;gene=rclC;locus_tag=b0301;orig_transcript_id=gnl|b0301|mrna.b0301;product=reactive chlorine species resistance protein C;protein_id=NP_414835.2;transl_table=11
NC_000913.3	RefSeq	gene	318331	318567	.	-	.	ID=gene-b0303;Dbxref=ASAP:ABE-0001043,ECOCYC:G6173,EcoGene:EG14278,GeneID:945658;Name=rclB;gbkey=Gene;gene=rclB;gene_biotype=protein_coding;gene_synonym=ECK0302,ykgI;locus_tag=b0303
NC_000913.3	RefSeq	CDS	318331	318567	.	-	0	ID=cds-NP_414837.2;Parent=gene-b0303;Dbxref=UniProtKB/Swiss-Prot:P75687,Genbank:NP_414837.2,ASAP:ABE-0001043,ECOCYC:G6173,EcoGene:EG14278,GeneID:945658;Name=NP_414837.2;gbkey=CDS;gene=rclB;locus_tag=b0303;orig_transcript_id=gnl|b0303|mrna.b0303;product=DUF1471 domain-containing protein RclB;protein_id=NP_414837.2;transl_table=11
NC_000913.3	RefSeq	gene	318676	320001	.	-	.	ID=gene-b0304;Dbxref=ASAP:ABE-0001048,ECOCYC:G6174,EcoGene:EG13580,GeneID:946092;Name=rclA;gbkey=Gene;gene=rclA;gene_biotype=protein_coding;gene_synonym=ECK0303,ykgC;locus_tag=b0304
NC_000913.3	RefSeq	CDS	318676	320001	.	-	0	ID=cds-NP_414838.2;Parent=gene-b0304;Dbxref=UniProtKB/Swiss-Prot:P77212,Genbank:NP_414838.2,ASAP:ABE-0001048,ECOCYC:G6174,EcoGene:EG13580,GeneID:946092;Name=NP_414838.2;gbkey=CDS;gene=rclA;locus_tag=b0304;orig_transcript_id=gnl|b0304|mrna.b0304;product=putative pyridine nucleotide-disulfide oxidoreductase RclA;protein_id=NP_414838.2;transl_table=11
NC_000913.3	RefSeq	gene	320227	321081	.	+	.	ID=gene-b0305;Dbxref=ASAP:ABE-0001054,ECOCYC:G6175,EcoGene:EG13581,GeneID:945616;Name=rclR;gbkey=Gene;gene=rclR;gene_biotype=protein_coding;gene_synonym=ECK0304,ykgD;locus_tag=b0305
NC_000913.3	RefSeq	CDS	320227	321081	.	+	0	ID=cds-NP_414839.1;Parent=gene-b0305;Dbxref=UniProtKB/Swiss-Prot:P77379,Genbank:NP_414839.1,ASAP:ABE-0001054,ECOCYC:G6175,EcoGene:EG13581,GeneID:945616;Name=NP_414839.1;gbkey=CDS;gene=rclR;locus_tag=b0305;orig_transcript_id=gnl|b0305|mrna.b0305;product=DNA-binding transcriptional activator RclR;protein_id=NP_414839.1;transl_table=11
NC_000913.3	RefSeq	gene	321608	322327	.	+	.	ID=gene-b0306;Dbxref=ASAP:ABE-0001058,ECOCYC:G6176,EcoGene:EG13582,GeneID:948438;Name=ykgE;gbkey=Gene;gene=ykgE;gene_biotype=protein_coding;gene_synonym=ECK0305;locus_tag=b0306
NC_000913.3	RefSeq	CDS	321608	322327	.	+	0	ID=cds-NP_414840.1;Parent=gene-b0306;Dbxref=UniProtKB/Swiss-Prot:P77252,Genbank:NP_414840.1,ASAP:ABE-0001058,ECOCYC:G6176,EcoGene:EG13582,GeneID:948438;Name=NP_414840.1;gbkey=CDS;gene=ykgE;locus_tag=b0306;orig_transcript_id=gnl|b0306|mrna.b0306;product=putative lactate utilization oxidoreductase YkgE;protein_id=NP_414840.1;transl_table=11
NC_000913.3	RefSeq	gene	322338	323765	.	+	.	ID=gene-b0307;Dbxref=ASAP:ABE-0001060,ECOCYC:G6177,EcoGene:EG13583,GeneID:944980;Name=ykgF;gbkey=Gene;gene=ykgF;gene_biotype=protein_coding;gene_synonym=ECK0306;locus_tag=b0307
NC_000913.3	RefSeq	CDS	322338	323765	.	+	0	ID=cds-NP_414841.1;Parent=gene-b0307;Dbxref=UniProtKB/Swiss-Prot:P77536,Genbank:NP_414841.1,ASAP:ABE-0001060,ECOCYC:G6177,EcoGene:EG13583,GeneID:944980;Name=NP_414841.1;gbkey=CDS;gene=ykgF;locus_tag=b0307;orig_transcript_id=gnl|b0307|mrna.b0307;product=putative amino acid dehydrogenase with NAD(P)-binding domain and ferridoxin-like domain;protein_id=NP_414841.1;transl_table=11
NC_000913.3	RefSeq	gene	323758	324453	.	+	.	ID=gene-b0308;Dbxref=ASAP:ABE-0001062,ECOCYC:G6178,EcoGene:EG13584,GeneID:945906;Name=ykgG;gbkey=Gene;gene=ykgG;gene_biotype=protein_coding;gene_synonym=ECK0307;locus_tag=b0308
NC_000913.3	RefSeq	CDS	323758	324453	.	+	0	ID=cds-NP_414842.4;Parent=gene-b0308;Dbxref=UniProtKB/Swiss-Prot:P77433,Genbank:NP_414842.4,ASAP:ABE-0001062,ECOCYC:G6178,EcoGene:EG13584,GeneID:945906;Name=NP_414842.4;gbkey=CDS;gene=ykgG;locus_tag=b0308;orig_transcript_id=gnl|b0308|mrna.b0308;product=DUF162 domain-containing lactate utilization protein YkgG;protein_id=NP_414842.4;transl_table=11
NC_000913.3	RefSeq	gene	324696	325364	.	-	.	ID=gene-b0310;Dbxref=ASAP:ABE-0001066,ECOCYC:G6180,EcoGene:EG13585,GeneID:947513;Name=ykgH;gbkey=Gene;gene=ykgH;gene_biotype=protein_coding;gene_synonym=ECK0308;locus_tag=b0310
NC_000913.3	RefSeq	CDS	324696	325364	.	-	0	ID=cds-NP_414844.1;Parent=gene-b0310;Dbxref=UniProtKB/Swiss-Prot:P77180,Genbank:NP_414844.1,ASAP:ABE-0001066,ECOCYC:G6180,EcoGene:EG13585,GeneID:947513;Name=NP_414844.1;gbkey=CDS;gene=ykgH;locus_tag=b0310;orig_transcript_id=gnl|b0310|mrna.b0310;product=uncharacterized protein YkgH;protein_id=NP_414844.1;transl_table=11
NC_000913.3	RefSeq	gene	325577	327247	.	-	.	ID=gene-b0311;Dbxref=ASAP:ABE-0001070,ECOCYC:EG10109,EcoGene:EG10109,GeneID:945716;Name=betA;gbkey=Gene;gene=betA;gene_biotype=protein_coding;gene_synonym=ECK0309;locus_tag=b0311
NC_000913.3	RefSeq	CDS	325577	327247	.	-	0	ID=cds-NP_414845.1;Parent=gene-b0311;Dbxref=UniProtKB/Swiss-Prot:P17444,Genbank:NP_414845.1,ASAP:ABE-0001070,ECOCYC:EG10109,EcoGene:EG10109,GeneID:945716;Name=NP_414845.1;gbkey=CDS;gene=betA;locus_tag=b0311;orig_transcript_id=gnl|b0311|mrna.b0311;product=choline dehydrogenase;protein_id=NP_414845.1;transl_table=11
NC_000913.3	RefSeq	gene	327261	328733	.	-	.	ID=gene-b0312;Dbxref=ASAP:ABE-0001072,ECOCYC:EG10110,EcoGene:EG10110,GeneID:947376;Name=betB;gbkey=Gene;gene=betB;gene_biotype=protein_coding;gene_synonym=ECK0310;locus_tag=b0312
NC_000913.3	RefSeq	CDS	327261	328733	.	-	0	ID=cds-NP_414846.1;Parent=gene-b0312;Dbxref=UniProtKB/Swiss-Prot:P17445,Genbank:NP_414846.1,ASAP:ABE-0001072,ECOCYC:EG10110,EcoGene:EG10110,GeneID:947376;Name=NP_414846.1;gbkey=CDS;gene=betB;locus_tag=b0312;orig_transcript_id=gnl|b0312|mrna.b0312;product=betaine aldehyde dehydrogenase;protein_id=NP_414846.1;transl_table=11
NC_000913.3	RefSeq	gene	328747	329334	.	-	.	ID=gene-b0313;Dbxref=ASAP:ABE-0001076,ECOCYC:EG10111,EcoGene:EG10111,GeneID:944981;Name=betI;gbkey=Gene;gene=betI;gene_biotype=protein_coding;gene_synonym=ECK0311;locus_tag=b0313
NC_000913.3	RefSeq	CDS	328747	329334	.	-	0	ID=cds-NP_414847.3;Parent=gene-b0313;Dbxref=UniProtKB/Swiss-Prot:P17446,Genbank:NP_414847.3,ASAP:ABE-0001076,ECOCYC:EG10111,EcoGene:EG10111,GeneID:944981;Name=NP_414847.3;gbkey=CDS;gene=betI;locus_tag=b0313;orig_transcript_id=gnl|b0313|mrna.b0313;product=DNA-binding transcriptional repressor BetI;protein_id=NP_414847.3;transl_table=11
NC_000913.3	RefSeq	gene	329463	331496	.	+	.	ID=gene-b0314;Dbxref=ASAP:ABE-0001080,ECOCYC:EG10112,EcoGene:EG10112,GeneID:945079;Name=betT;gbkey=Gene;gene=betT;gene_biotype=protein_coding;gene_synonym=ECK0312;locus_tag=b0314
NC_000913.3	RefSeq	CDS	329463	331496	.	+	0	ID=cds-NP_414848.1;Parent=gene-b0314;Dbxref=UniProtKB/Swiss-Prot:P0ABC9,Genbank:NP_414848.1,ASAP:ABE-0001080,ECOCYC:EG10112,EcoGene:EG10112,GeneID:945079;Name=NP_414848.1;gbkey=CDS;gene=betT;locus_tag=b0314;orig_transcript_id=gnl|b0314|mrna.b0314;product=choline:H(+) symporter;protein_id=NP_414848.1;transl_table=11
NC_000913.3	RefSeq	gene	331802	331876	.	+	.	ID=gene-b4730;Dbxref=ECOCYC:G0-16725,GeneID:38094940;Name=yahV;gbkey=Gene;gene=yahV;gene_biotype=protein_coding;gene_synonym=ECK4587;locus_tag=b4730
NC_000913.3	RefSeq	CDS	331802	331876	.	+	0	ID=cds-YP_009518747.1;Parent=gene-b4730;Dbxref=UniProtKB/Swiss-Prot:P0DPN0,Genbank:YP_009518747.1,ECOCYC:G0-16725,GeneID:38094940;Name=YP_009518747.1;gbkey=CDS;gene=yahV;locus_tag=b4730;orig_transcript_id=gnl|b4730|mrna.CDS389;product=protein YahV;protein_id=YP_009518747.1;transl_table=11
NC_000913.3	RefSeq	gene	332371	333459	.	+	.	ID=gene-b0315;Dbxref=ASAP:ABE-0001086,ECOCYC:EG11236,EcoGene:EG11236,GeneID:947459;Name=pdeL;gbkey=Gene;gene=pdeL;gene_biotype=protein_coding;gene_synonym=ECK0313,yahA;locus_tag=b0315
NC_000913.3	RefSeq	CDS	332371	333459	.	+	0	ID=cds-NP_414849.1;Parent=gene-b0315;Dbxref=UniProtKB/Swiss-Prot:P21514,Genbank:NP_414849.1,ASAP:ABE-0001086,ECOCYC:EG11236,EcoGene:EG11236,GeneID:947459;Name=NP_414849.1;gbkey=CDS;gene=pdeL;locus_tag=b0315;orig_transcript_id=gnl|b0315|mrna.b0315;product=DNA-binding transcriptional activator/c-di-GMP phosphodiesterase PdeL;protein_id=NP_414849.1;transl_table=11
NC_000913.3	RefSeq	gene	333501	334433	.	-	.	ID=gene-b0316;Dbxref=ASAP:ABE-0001088,ECOCYC:G6181,EcoGene:EG13586,GeneID:945278;Name=yahB;gbkey=Gene;gene=yahB;gene_biotype=protein_coding;gene_synonym=ECK0314;locus_tag=b0316
NC_000913.3	RefSeq	CDS	333501	334433	.	-	0	ID=cds-NP_414850.1;Parent=gene-b0316;Dbxref=UniProtKB/Swiss-Prot:P77700,Genbank:NP_414850.1,ASAP:ABE-0001088,ECOCYC:G6181,EcoGene:EG13586,GeneID:945278;Name=NP_414850.1;gbkey=CDS;gene=yahB;locus_tag=b0316;orig_transcript_id=gnl|b0316|mrna.b0316;product=putative LysR-type DNA-binding transcriptional regulator YahB;protein_id=NP_414850.1;transl_table=11
NC_000913.3	RefSeq	gene	334525	335022	.	-	.	ID=gene-b0317;Dbxref=ASAP:ABE-0001091,ECOCYC:G6182,EcoGene:EG13587,GeneID:947337;Name=yahC;gbkey=Gene;gene=yahC;gene_biotype=protein_coding;gene_synonym=ECK0315;locus_tag=b0317
NC_000913.3	RefSeq	CDS	334525	335022	.	-	0	ID=cds-NP_414851.1;Parent=gene-b0317;Dbxref=UniProtKB/Swiss-Prot:P77219,Genbank:NP_414851.1,ASAP:ABE-0001091,ECOCYC:G6182,EcoGene:EG13587,GeneID:947337;Name=NP_414851.1;gbkey=CDS;gene=yahC;locus_tag=b0317;orig_transcript_id=gnl|b0317|mrna.b0317;product=uncharacterized protein YahC;protein_id=NP_414851.1;transl_table=11
NC_000913.3	RefSeq	gene	335280	335885	.	+	.	ID=gene-b0318;Dbxref=ASAP:ABE-0001095,ECOCYC:G6183,EcoGene:EG13588,GeneID:947681;Name=yahD;gbkey=Gene;gene=yahD;gene_biotype=protein_coding;gene_synonym=ECK0316;locus_tag=b0318
NC_000913.3	RefSeq	CDS	335280	335885	.	+	0	ID=cds-NP_414852.1;Parent=gene-b0318;Dbxref=UniProtKB/Swiss-Prot:P77736,Genbank:NP_414852.1,ASAP:ABE-0001095,ECOCYC:G6183,EcoGene:EG13588,GeneID:947681;Name=NP_414852.1;gbkey=CDS;gene=yahD;locus_tag=b0318;orig_transcript_id=gnl|b0318|mrna.b0318;product=ankyrin repeat-containing protein YahD;protein_id=NP_414852.1;transl_table=11
NC_000913.3	RefSeq	gene	335925	336788	.	+	.	ID=gene-b0319;Dbxref=ASAP:ABE-0001097,ECOCYC:G6184,EcoGene:EG13589,GeneID:947134;Name=yahE;gbkey=Gene;gene=yahE;gene_biotype=protein_coding;gene_synonym=ECK0317;locus_tag=b0319
NC_000913.3	RefSeq	CDS	335925	336788	.	+	0	ID=cds-NP_414853.1;Parent=gene-b0319;Dbxref=UniProtKB/Swiss-Prot:P77297,Genbank:NP_414853.1,ASAP:ABE-0001097,ECOCYC:G6184,EcoGene:EG13589,GeneID:947134;Name=NP_414853.1;gbkey=CDS;gene=yahE;locus_tag=b0319;orig_transcript_id=gnl|b0319|mrna.b0319;product=DUF2877 domain-containing protein YahE;protein_id=NP_414853.1;transl_table=11
NC_000913.3	RefSeq	gene	336778	338325	.	+	.	ID=gene-b0320;Dbxref=ASAP:ABE-0001099,ECOCYC:G6185,EcoGene:EG13590,GeneID:947298;Name=yahF;gbkey=Gene;gene=yahF;gene_biotype=protein_coding;gene_synonym=ECK0318;locus_tag=b0320
NC_000913.3	RefSeq	CDS	336778	338325	.	+	0	ID=cds-NP_414854.1;Parent=gene-b0320;Dbxref=UniProtKB/Swiss-Prot:P77187,Genbank:NP_414854.1,ASAP:ABE-0001099,ECOCYC:G6185,EcoGene:EG13590,GeneID:947298;Name=NP_414854.1;gbkey=CDS;gene=yahF;locus_tag=b0320;orig_transcript_id=gnl|b0320|mrna.b0320;product=putative acyl-CoA synthetase YahF;protein_id=NP_414854.1;transl_table=11
NC_000913.3	RefSeq	gene	338325	339743	.	+	.	ID=gene-b0321;Dbxref=ASAP:ABE-0001101,ECOCYC:G6186,EcoGene:EG13591,GeneID:945379;Name=yahG;gbkey=Gene;gene=yahG;gene_biotype=protein_coding;gene_synonym=ECK0319;locus_tag=b0321
NC_000913.3	RefSeq	CDS	338325	339743	.	+	0	ID=cds-NP_414855.1;Parent=gene-b0321;Dbxref=UniProtKB/Swiss-Prot:P77221,Genbank:NP_414855.1,ASAP:ABE-0001101,ECOCYC:G6186,EcoGene:EG13591,GeneID:945379;Name=NP_414855.1;gbkey=CDS;gene=yahG;locus_tag=b0321;orig_transcript_id=gnl|b0321|mrna.b0321;product=DUF1116 domain-containing protein YahG;protein_id=NP_414855.1;transl_table=11
NC_000913.3	RefSeq	repeat_region	339758	339791	.	+	.	ID=id-NC_000913.3:339758..339791;Note=REP23a;gbkey=repeat_region;rpt_type=other
NC_000913.3	RefSeq	gene	339793	340089	.	+	.	ID=gene-b0322;Dbxref=ASAP:ABE-0001104,ECOCYC:G0-10550,EcoGene:EG13592,GeneID:945035;Name=yahH;gbkey=Gene;gene=yahH;gene_biotype=protein_coding;gene_synonym=ECK0320;locus_tag=b0322
NC_000913.3	RefSeq	CDS	339793	340089	.	+	0	ID=cds-YP_009518748.1;Parent=gene-b0322;Dbxref=UniProtKB/Swiss-Prot:Q2EEQ3,Genbank:YP_009518748.1,ASAP:ABE-0001104,ECOCYC:G0-10550,EcoGene:EG13592,GeneID:945035;Name=YP_009518748.1;gbkey=CDS;gene=yahH;locus_tag=b0322;orig_transcript_id=gnl|b0322|mrna.CDS398;product=putative uncharacterized protein YahH;protein_id=YP_009518748.1;transl_table=11
NC_000913.3	RefSeq	repeat_region	339851	339884	.	+	.	ID=id-b0322;Dbxref=ASAP:ABE-0001104,ECOCYC:G0-10550,EcoGene:EG13592,GeneID:945035;Note=REP23c;gbkey=repeat_region;gene=yahH;locus_tag=b0322;rpt_type=other
NC_000913.3	RefSeq	repeat_region	339944	339977	.	+	.	ID=id-b0322-2;Dbxref=ASAP:ABE-0001104,ECOCYC:G0-10550,EcoGene:EG13592,GeneID:945035;Note=REP23e;gbkey=repeat_region;gene=yahH;locus_tag=b0322;rpt_type=other
NC_000913.3	RefSeq	repeat_region	340037	340070	.	+	.	ID=id-b0322-3;Dbxref=ASAP:ABE-0001104,ECOCYC:G0-10550,EcoGene:EG13592,GeneID:945035;Note=REP23g;gbkey=repeat_region;gene=yahH;locus_tag=b0322;rpt_type=other
NC_000913.3	RefSeq	repeat_region	339809	339837	.	-	.	ID=id-NC_000913.3:339809..339837;Note=REPv23b;gbkey=repeat_region;rpt_type=other
NC_000913.3	RefSeq	repeat_region	339902	339930	.	-	.	ID=id-NC_000913.3:339902..339930;Note=REPv23d;gbkey=repeat_region;rpt_type=other
NC_000913.3	RefSeq	repeat_region	339995	340023	.	-	.	ID=id-NC_000913.3:339995..340023;Note=REPv23f;gbkey=repeat_region;rpt_type=other
NC_000913.3	RefSeq	repeat_region	340087	340115	.	-	.	ID=id-NC_000913.3:340087..340115;Note=REPv23h;gbkey=repeat_region;rpt_type=other
NC_000913.3	RefSeq	gene	340165	341115	.	+	.	ID=gene-b0323;Dbxref=ASAP:ABE-0001107,ECOCYC:G6188,EcoGene:EG13593,GeneID:944984;Name=yahI;gbkey=Gene;gene=yahI;gene_biotype=protein_coding;gene_synonym=ECK0321;locus_tag=b0323
NC_000913.3	RefSeq	CDS	340165	341115	.	+	0	ID=cds-NP_414857.1;Parent=gene-b0323;Dbxref=UniProtKB/Swiss-Prot:P77624,Genbank:NP_414857.1,ASAP:ABE-0001107,ECOCYC:G6188,EcoGene:EG13593,GeneID:944984;Name=NP_414857.1;gbkey=CDS;gene=yahI;locus_tag=b0323;orig_transcript_id=gnl|b0323|mrna.b0323;product=carbamate kinase-like protein YahI;protein_id=NP_414857.1;transl_table=11
NC_000913.3	RefSeq	gene	341125	342507	.	+	.	ID=gene-b0324;Dbxref=ASAP:ABE-0001109,ECOCYC:G6189,EcoGene:EG13594,GeneID:944976;Name=yahJ;gbkey=Gene;gene=yahJ;gene_biotype=protein_coding;gene_synonym=ECK0322;locus_tag=b0324
NC_000913.3	RefSeq	CDS	341125	342507	.	+	0	ID=cds-NP_414858.1;Parent=gene-b0324;Dbxref=UniProtKB/Swiss-Prot:P77554,Genbank:NP_414858.1,ASAP:ABE-0001109,ECOCYC:G6189,EcoGene:EG13594,GeneID:944976;Name=NP_414858.1;gbkey=CDS;gene=yahJ;locus_tag=b0324;orig_transcript_id=gnl|b0324|mrna.b0324;product=putative deaminase with metallo-dependent hydrolase domain;protein_id=NP_414858.1;transl_table=11
NC_000913.3	RefSeq	gene	342884	343933	.	+	.	ID=gene-b0325;Dbxref=ASAP:ABE-0001113,ECOCYC:G6190,EcoGene:EG13595,GeneID:944975;Name=yahK;gbkey=Gene;gene=yahK;gene_biotype=protein_coding;gene_synonym=ECK0323;locus_tag=b0325
NC_000913.3	RefSeq	CDS	342884	343933	.	+	0	ID=cds-NP_414859.1;Parent=gene-b0325;Dbxref=UniProtKB/Swiss-Prot:P75691,Genbank:NP_414859.1,ASAP:ABE-0001113,ECOCYC:G6190,EcoGene:EG13595,GeneID:944975;Name=NP_414859.1;gbkey=CDS;gene=yahK;locus_tag=b0325;orig_transcript_id=gnl|b0325|mrna.b0325;product=aldehyde reductase%2C NADPH-dependent;protein_id=NP_414859.1;transl_table=11
NC_000913.3	RefSeq	gene	344176	344991	.	+	.	ID=gene-b0326;Dbxref=ASAP:ABE-0001117,ECOCYC:G6191,EcoGene:EG13596,GeneID:944970;Name=yahL;gbkey=Gene;gene=yahL;gene_biotype=protein_coding;gene_synonym=ECK0324;locus_tag=b0326
NC_000913.3	RefSeq	CDS	344176	344991	.	+	0	ID=cds-NP_414860.1;Parent=gene-b0326;Dbxref=UniProtKB/Swiss-Prot:P77393,Genbank:NP_414860.1,ASAP:ABE-0001117,ECOCYC:G6191,EcoGene:EG13596,GeneID:944970;Name=NP_414860.1;gbkey=CDS;gene=yahL;locus_tag=b0326;orig_transcript_id=gnl|b0326|mrna.b0326;product=uncharacterized protein YahL;protein_id=NP_414860.1;transl_table=11
NC_000913.3	RefSeq	gene	345404	345649	.	+	.	ID=gene-b0327;Dbxref=ASAP:ABE-0001120,ECOCYC:G6192,EcoGene:EG13597,GeneID:944969;Name=yahM;gbkey=Gene;gene=yahM;gene_biotype=protein_coding;gene_synonym=ECK0325;locus_tag=b0327
NC_000913.3	RefSeq	CDS	345404	345649	.	+	0	ID=cds-NP_414861.2;Parent=gene-b0327;Dbxref=UniProtKB/Swiss-Prot:P75692,Genbank:NP_414861.2,ASAP:ABE-0001120,ECOCYC:G6192,EcoGene:EG13597,GeneID:944969;Name=NP_414861.2;gbkey=CDS;gene=yahM;locus_tag=b0327;orig_transcript_id=gnl|b0327|mrna.b0327;product=uncharacterized protein YahM;protein_id=NP_414861.2;transl_table=11
NC_000913.3	RefSeq	gene	345666	346337	.	-	.	ID=gene-b0328;Dbxref=ASAP:ABE-0001122,ECOCYC:G6193,EcoGene:EG13598,GeneID:944968;Name=yahN;gbkey=Gene;gene=yahN;gene_biotype=protein_coding;gene_synonym=ECK0326;locus_tag=b0328
NC_000913.3	RefSeq	CDS	345666	346337	.	-	0	ID=cds-NP_414862.1;Parent=gene-b0328;Dbxref=UniProtKB/Swiss-Prot:P75693,Genbank:NP_414862.1,ASAP:ABE-0001122,ECOCYC:G6193,EcoGene:EG13598,GeneID:944968;Name=NP_414862.1;gbkey=CDS;gene=yahN;locus_tag=b0328;orig_transcript_id=gnl|b0328|mrna.b0328;product=putative amino acid exporter;protein_id=NP_414862.1;transl_table=11
NC_000913.3	RefSeq	gene	346484	346759	.	+	.	ID=gene-b0329;Dbxref=ASAP:ABE-0001130,ECOCYC:G6194,EcoGene:EG13599,GeneID:944985;Name=yahO;gbkey=Gene;gene=yahO;gene_biotype=protein_coding;gene_synonym=ECK0327;locus_tag=b0329
NC_000913.3	RefSeq	CDS	346484	346759	.	+	0	ID=cds-NP_414863.1;Parent=gene-b0329;Dbxref=UniProtKB/Swiss-Prot:P75694,Genbank:NP_414863.1,ASAP:ABE-0001130,ECOCYC:G6194,EcoGene:EG13599,GeneID:944985;Name=NP_414863.1;gbkey=CDS;gene=yahO;locus_tag=b0329;orig_transcript_id=gnl|b0329|mrna.b0329;product=DUF1471 domain-containing protein YahO;protein_id=NP_414863.1;transl_table=11
NC_000913.3	RefSeq	repeat_region	346825	346854	.	+	.	ID=id-NC_000913.3:346825..346854;Note=REPt24;gbkey=repeat_region;rpt_type=other
NC_000913.3	RefSeq	gene	346857	348443	.	-	.	ID=gene-b0330;Dbxref=ASAP:ABE-0001133,ECOCYC:G6195,EcoGene:EG13600,GeneID:944987;Name=prpR;gbkey=Gene;gene=prpR;gene_biotype=protein_coding;gene_synonym=ECK0328,yahP;locus_tag=b0330
NC_000913.3	RefSeq	CDS	346857	348443	.	-	0	ID=cds-NP_414864.1;Parent=gene-b0330;Dbxref=UniProtKB/Swiss-Prot:P77743,Genbank:NP_414864.1,ASAP:ABE-0001133,ECOCYC:G6195,EcoGene:EG13600,GeneID:944987;Name=NP_414864.1;gbkey=CDS;gene=prpR;locus_tag=b0330;orig_transcript_id=gnl|b0330|mrna.b0330;product=DNA-binding transcriptional dual regulator PrpR;protein_id=NP_414864.1;transl_table=11
NC_000913.3	RefSeq	gene	348682	349572	.	+	.	ID=gene-b0331;Dbxref=ASAP:ABE-0001138,ECOCYC:G6196,EcoGene:EG13601,GeneID:944990;Name=prpB;gbkey=Gene;gene=prpB;gene_biotype=protein_coding;gene_synonym=ECK0329,yahQ;locus_tag=b0331
NC_000913.3	RefSeq	CDS	348682	349572	.	+	0	ID=cds-NP_414865.1;Parent=gene-b0331;Dbxref=UniProtKB/Swiss-Prot:P77541,Genbank:NP_414865.1,ASAP:ABE-0001138,ECOCYC:G6196,EcoGene:EG13601,GeneID:944990;Name=NP_414865.1;gbkey=CDS;gene=prpB;locus_tag=b0331;orig_transcript_id=gnl|b0331|mrna.b0331;product=2-methylisocitrate lyase;protein_id=NP_414865.1;transl_table=11
NC_000913.3	RefSeq	repeat_region	349606	349641	.	+	.	ID=id-NC_000913.3:349606..349641;Note=REP25a;gbkey=repeat_region;rpt_type=other
NC_000913.3	RefSeq	repeat_region	349657	349691	.	-	.	ID=id-NC_000913.3:349657..349691;Note=REP25b;gbkey=repeat_region;rpt_type=other
NC_000913.3	RefSeq	repeat_region	349699	349734	.	+	.	ID=id-NC_000913.3:349699..349734;Note=REP25c;gbkey=repeat_region;rpt_type=other
NC_000913.3	RefSeq	repeat_region	349750	349784	.	-	.	ID=id-NC_000913.3:349750..349784;Note=REP25d;gbkey=repeat_region;rpt_type=other
NC_000913.3	RefSeq	repeat_region	349792	349827	.	+	.	ID=id-NC_000913.3:349792..349827;Note=REP25e;gbkey=repeat_region;rpt_type=other
NC_000913.3	RefSeq	repeat_region	349843	349877	.	-	.	ID=id-NC_000913.3:349843..349877;Note=REP25f;gbkey=repeat_region;rpt_type=other
NC_000913.3	RefSeq	repeat_region	349885	349920	.	+	.	ID=id-NC_000913.3:349885..349920;Note=REP25g;gbkey=repeat_region;rpt_type=other
NC_000913.3	RefSeq	repeat_region	349936	349970	.	-	.	ID=id-NC_000913.3:349936..349970;Note=REP25h;gbkey=repeat_region;rpt_type=other
NC_000913.3	RefSeq	gene	350012	351181	.	+	.	ID=gene-b0333;Dbxref=ASAP:ABE-0001148,ECOCYC:G6198,EcoGene:EG11756,GeneID:947528;Name=prpC;gbkey=Gene;gene=prpC;gene_biotype=protein_coding;gene_synonym=ECK0330,yahS,yzzD;locus_tag=b0333
NC_000913.3	RefSeq	CDS	350012	351181	.	+	0	ID=cds-NP_414867.1;Parent=gene-b0333;Dbxref=UniProtKB/Swiss-Prot:P31660,Genbank:NP_414867.1,ASAP:ABE-0001148,ECOCYC:G6198,EcoGene:EG11756,GeneID:947528;Name=NP_414867.1;gbkey=CDS;gene=prpC;locus_tag=b0333;orig_transcript_id=gnl|b0333|mrna.b0333;product=2-methylcitrate synthase;protein_id=NP_414867.1;transl_table=11
NC_000913.3	RefSeq	gene	351215	352666	.	+	.	ID=gene-b0334;Dbxref=ASAP:ABE-0001152,ECOCYC:G6199,EcoGene:EG13603,GeneID:945931;Name=prpD;gbkey=Gene;gene=prpD;gene_biotype=protein_coding;gene_synonym=acnC,ECK0331,yahT;locus_tag=b0334
NC_000913.3	RefSeq	CDS	351215	352666	.	+	0	ID=cds-NP_414868.1;Parent=gene-b0334;Dbxref=UniProtKB/Swiss-Prot:P77243,Genbank:NP_414868.1,ASAP:ABE-0001152,ECOCYC:G6199,EcoGene:EG13603,GeneID:945931;Name=NP_414868.1;gbkey=CDS;gene=prpD;locus_tag=b0334;orig_transcript_id=gnl|b0334|mrna.b0334;product=2-methylcitrate dehydratase;protein_id=NP_414868.1;transl_table=11
NC_000913.3	RefSeq	gene	352706	354592	.	+	.	ID=gene-b0335;Dbxref=ASAP:ABE-0001154,ECOCYC:G6200,EcoGene:EG13604,GeneID:946891;Name=prpE;gbkey=Gene;gene=prpE;gene_biotype=protein_coding;gene_synonym=ECK0332,yahU;locus_tag=b0335
NC_000913.3	RefSeq	CDS	352706	354592	.	+	0	ID=cds-NP_414869.1;Parent=gene-b0335;Dbxref=UniProtKB/Swiss-Prot:P77495,Genbank:NP_414869.1,ASAP:ABE-0001154,ECOCYC:G6200,EcoGene:EG13604,GeneID:946891;Name=NP_414869.1;gbkey=CDS;gene=prpE;locus_tag=b0335;orig_transcript_id=gnl|b0335|mrna.b0335;product=propionyl-CoA synthetase;protein_id=NP_414869.1;transl_table=11
NC_000913.3	RefSeq	repeat_region	354600	354627	.	+	.	ID=id-NC_000913.3:354600..354627;Note=REPt26a;gbkey=repeat_region;rpt_type=other
NC_000913.3	RefSeq	repeat_region	354641	354676	.	+	.	ID=id-NC_000913.3:354641..354676;Note=REP26b;gbkey=repeat_region;rpt_type=other
NC_000913.3	RefSeq	repeat_region	354688	354721	.	-	.	ID=id-NC_000913.3:354688..354721;Note=REP26c;gbkey=repeat_region;rpt_type=other
NC_000913.3	RefSeq	repeat_region	354735	354770	.	+	.	ID=id-NC_000913.3:354735..354770;Note=REP26d;gbkey=repeat_region;rpt_type=other
NC_000913.3	RefSeq	gene	354922	356181	.	+	.	ID=gene-b0336;Dbxref=ASAP:ABE-0001159,ECOCYC:EG11327,EcoGene:EG11327,GeneID:944994;Name=codB;gbkey=Gene;gene=codB;gene_biotype=protein_coding;gene_synonym=ECK0333;locus_tag=b0336
NC_000913.3	RefSeq	CDS	354922	356181	.	+	0	ID=cds-NP_414870.1;Parent=gene-b0336;Dbxref=UniProtKB/Swiss-Prot:P0AA82,Genbank:NP_414870.1,ASAP:ABE-0001159,ECOCYC:EG11327,EcoGene:EG11327,GeneID:944994;Name=NP_414870.1;gbkey=CDS;gene=codB;locus_tag=b0336;orig_transcript_id=gnl|b0336|mrna.b0336;product=cytosine transporter;protein_id=NP_414870.1;transl_table=11
NC_000913.3	RefSeq	gene	356171	357454	.	+	.	ID=gene-b0337;Dbxref=ASAP:ABE-0001161,ECOCYC:EG11326,EcoGene:EG11326,GeneID:944996;Name=codA;gbkey=Gene;gene=codA;gene_biotype=protein_coding;gene_synonym=ECK0334;locus_tag=b0337
NC_000913.3	RefSeq	CDS	356171	357454	.	+	0	ID=cds-NP_414871.1;Parent=gene-b0337;Dbxref=UniProtKB/Swiss-Prot:P25524,Genbank:NP_414871.1,ASAP:ABE-0001161,ECOCYC:EG11326,EcoGene:EG11326,GeneID:944996;Name=NP_414871.1;gbkey=CDS;gene=codA;locus_tag=b0337;orig_transcript_id=gnl|b0337|mrna.b0337;product=cytosine/isoguanine deaminase;protein_id=NP_414871.1;transl_table=11
NC_000913.3	RefSeq	repeat_region	357485	357518	.	+	.	ID=id-NC_000913.3:357485..357518;Note=REP27a;gbkey=repeat_region;rpt_type=other
NC_000913.3	RefSeq	repeat_region	357535	357563	.	-	.	ID=id-NC_000913.3:357535..357563;Note=REPv27b;gbkey=repeat_region;rpt_type=other
NC_000913.3	RefSeq	repeat_region	357685	357718	.	+	.	ID=id-NC_000913.3:357685..357718;Note=REP28a;gbkey=repeat_region;rpt_type=other
NC_000913.3	RefSeq	repeat_region	357735	357763	.	-	.	ID=id-NC_000913.3:357735..357763;Note=REPv28b;gbkey=repeat_region;rpt_type=other
NC_000913.3	RefSeq	gene	357791	358690	.	-	.	ID=gene-b0338;Dbxref=ASAP:ABE-0001165,ECOCYC:EG11421,EcoGene:EG11421,GeneID:945001;Name=cynR;gbkey=Gene;gene=cynR;gene_biotype=protein_coding;gene_synonym=ECK0335;locus_tag=b0338
NC_000913.3	RefSeq	CDS	357791	358690	.	-	0	ID=cds-NP_414872.3;Parent=gene-b0338;Dbxref=UniProtKB/Swiss-Prot:P27111,Genbank:NP_414872.3,ASAP:ABE-0001165,ECOCYC:EG11421,EcoGene:EG11421,GeneID:945001;Name=NP_414872.3;gbkey=CDS;gene=cynR;locus_tag=b0338;orig_transcript_id=gnl|b0338|mrna.b0338;product=DNA-binding transcriptional dual regulator CynR;protein_id=NP_414872.3;transl_table=11
NC_000913.3	RefSeq	gene	358799	359458	.	+	.	ID=gene-b0339;Dbxref=ASAP:ABE-0001171,ECOCYC:EG10176,EcoGene:EG10176,GeneID:946548;Name=cynT;gbkey=Gene;gene=cynT;gene_biotype=protein_coding;gene_synonym=ECK0336;locus_tag=b0339
NC_000913.3	RefSeq	CDS	358799	359458	.	+	0	ID=cds-NP_414873.1;Parent=gene-b0339;Dbxref=UniProtKB/Swiss-Prot:P0ABE9,Genbank:NP_414873.1,ASAP:ABE-0001171,ECOCYC:EG10176,EcoGene:EG10176,GeneID:946548;Name=NP_414873.1;gbkey=CDS;gene=cynT;locus_tag=b0339;orig_transcript_id=gnl|b0339|mrna.b0339;product=carbonic anhydrase 1;protein_id=NP_414873.1;transl_table=11
NC_000913.3	RefSeq	gene	359489	359959	.	+	.	ID=gene-b0340;Dbxref=ASAP:ABE-0001173,ECOCYC:EG10175,EcoGene:EG10175,GeneID:948998;Name=cynS;gbkey=Gene;gene=cynS;gene_biotype=protein_coding;gene_synonym=cnt,cyaN,ECK0337;locus_tag=b0340
NC_000913.3	RefSeq	CDS	359489	359959	.	+	0	ID=cds-NP_414874.1;Parent=gene-b0340;Dbxref=UniProtKB/Swiss-Prot:P00816,Genbank:NP_414874.1,ASAP:ABE-0001173,ECOCYC:EG10175,EcoGene:EG10175,GeneID:948998;Name=NP_414874.1;gbkey=CDS;gene=cynS;locus_tag=b0340;orig_transcript_id=gnl|b0340|mrna.b0340;product=cyanase;protein_id=NP_414874.1;transl_table=11
NC_000913.3	RefSeq	gene	359992	361146	.	+	.	ID=gene-b0341;Dbxref=ASAP:ABE-0001175,ECOCYC:EG10177,EcoGene:EG10177,GeneID:946770;Name=cynX;gbkey=Gene;gene=cynX;gene_biotype=protein_coding;gene_synonym=ECK0338;locus_tag=b0341
NC_000913.3	RefSeq	CDS	359992	361146	.	+	0	ID=cds-NP_414875.1;Parent=gene-b0341;Dbxref=UniProtKB/Swiss-Prot:P17583,Genbank:NP_414875.1,ASAP:ABE-0001175,ECOCYC:EG10177,EcoGene:EG10177,GeneID:946770;Name=NP_414875.1;gbkey=CDS;gene=cynX;locus_tag=b0341;orig_transcript_id=gnl|b0341|mrna.b0341;product=cyanate transporter;protein_id=NP_414875.1;transl_table=11
NC_000913.3	RefSeq	repeat_region	361209	361237	.	-	.	ID=id-NC_000913.3:361209..361237;Note=REPv29;gbkey=repeat_region;rpt_type=other
NC_000913.3	RefSeq	gene	361249	361860	.	-	.	ID=gene-b0342;Dbxref=ASAP:ABE-0001177,ECOCYC:EG10524,EcoGene:EG10524,GeneID:945674;Name=lacA;gbkey=Gene;gene=lacA;gene_biotype=protein_coding;gene_synonym=ECK0339;locus_tag=b0342
NC_000913.3	RefSeq	CDS	361249	361860	.	-	0	ID=cds-NP_414876.1;Parent=gene-b0342;Dbxref=UniProtKB/Swiss-Prot:P07464,Genbank:NP_414876.1,ASAP:ABE-0001177,ECOCYC:EG10524,EcoGene:EG10524,GeneID:945674;Name=NP_414876.1;gbkey=CDS;gene=lacA;locus_tag=b0342;orig_transcript_id=gnl|b0342|mrna.b0342;product=galactoside O-acetyltransferase;protein_id=NP_414876.1;transl_table=11
NC_000913.3	RefSeq	repeat_region	361884	361917	.	-	.	ID=id-NC_000913.3:361884..361917;Note=REP30;gbkey=repeat_region;rpt_type=other
NC_000913.3	RefSeq	gene	361926	363179	.	-	.	ID=gene-b0343;Dbxref=ASAP:ABE-0001181,ECOCYC:EG10526,EcoGene:EG10526,GeneID:949083;Name=lacY;gbkey=Gene;gene=lacY;gene_biotype=protein_coding;gene_synonym=ECK0340;locus_tag=b0343
NC_000913.3	RefSeq	CDS	361926	363179	.	-	0	ID=cds-NP_414877.1;Parent=gene-b0343;Dbxref=UniProtKB/Swiss-Prot:P02920,Genbank:NP_414877.1,ASAP:ABE-0001181,ECOCYC:EG10526,EcoGene:EG10526,GeneID:949083;Name=NP_414877.1;gbkey=CDS;gene=lacY;locus_tag=b0343;orig_transcript_id=gnl|b0343|mrna.b0343;product=lactose permease;protein_id=NP_414877.1;transl_table=11
NC_000913.3	RefSeq	gene	363231	366305	.	-	.	ID=gene-b0344;Dbxref=ASAP:ABE-0001183,ECOCYC:EG10527,EcoGene:EG10527,GeneID:945006;Name=lacZ;gbkey=Gene;gene=lacZ;gene_biotype=protein_coding;gene_synonym=ECK0341;locus_tag=b0344
NC_000913.3	RefSeq	CDS	363231	366305	.	-	0	ID=cds-NP_414878.1;Parent=gene-b0344;Dbxref=UniProtKB/Swiss-Prot:P00722,Genbank:NP_414878.1,ASAP:ABE-0001183,ECOCYC:EG10527,EcoGene:EG10527,GeneID:945006;Name=NP_414878.1;gbkey=CDS;gene=lacZ;locus_tag=b0344;orig_transcript_id=gnl|b0344|mrna.b0344;product=beta-galactosidase;protein_id=NP_414878.1;transl_table=11
NC_000913.3	RefSeq	gene	366428	367510	.	-	.	ID=gene-b0345;Dbxref=ASAP:ABE-0001189,ECOCYC:EG10525,EcoGene:EG10525,GeneID:945007;Name=lacI;gbkey=Gene;gene=lacI;gene_biotype=protein_coding;gene_synonym=ECK0342;locus_tag=b0345
NC_000913.3	RefSeq	CDS	366428	367510	.	-	0	ID=cds-NP_414879.3;Parent=gene-b0345;Dbxref=UniProtKB/Swiss-Prot:P03023,Genbank:NP_414879.3,ASAP:ABE-0001189,ECOCYC:EG10525,EcoGene:EG10525,GeneID:945007;Name=NP_414879.3;gbkey=CDS;gene=lacI;locus_tag=b0345;orig_transcript_id=gnl|b0345|mrna.b0345;product=DNA-binding transcriptional repressor LacI;protein_id=NP_414879.3;transl_table=11
NC_000913.3	RefSeq	gene	367587	368420	.	-	.	ID=gene-b0346;Dbxref=ASAP:ABE-0001191,ECOCYC:G6201,EcoGene:EG20276,GeneID:945938;Name=mhpR;gbkey=Gene;gene=mhpR;gene_biotype=protein_coding;gene_synonym=ECK0343;locus_tag=b0346
NC_000913.3	RefSeq	CDS	367587	368420	.	-	0	ID=cds-NP_414880.2;Parent=gene-b0346;Dbxref=UniProtKB/Swiss-Prot:P77569,Genbank:NP_414880.2,ASAP:ABE-0001191,ECOCYC:G6201,EcoGene:EG20276,GeneID:945938;Name=NP_414880.2;gbkey=CDS;gene=mhpR;locus_tag=b0346;orig_transcript_id=gnl|b0346|mrna.b0346;product=DNA-binding transcriptional activator MhpR;protein_id=NP_414880.2;transl_table=11
NC_000913.3	RefSeq	gene	368611	370275	.	+	.	ID=gene-b0347;Dbxref=ASAP:ABE-0001196,ECOCYC:M010,EcoGene:EG20273,GeneID:945197;Name=mhpA;gbkey=Gene;gene=mhpA;gene_biotype=protein_coding;gene_synonym=ECK0344;locus_tag=b0347
NC_000913.3	RefSeq	CDS	368611	370275	.	+	0	ID=cds-NP_414881.1;Parent=gene-b0347;Dbxref=UniProtKB/Swiss-Prot:P77397,Genbank:NP_414881.1,ASAP:ABE-0001196,ECOCYC:M010,EcoGene:EG20273,GeneID:945197;Name=NP_414881.1;gbkey=CDS;gene=mhpA;locus_tag=b0347;orig_transcript_id=gnl|b0347|mrna.b0347;product=putative 3-(3-hydroxyphenyl)propanoate/3-hydroxycinnamate hydroxylase;protein_id=NP_414881.1;transl_table=11
NC_000913.3	RefSeq	gene	370277	371221	.	+	.	ID=gene-b0348;Dbxref=ASAP:ABE-0001198,ECOCYC:M011,EcoGene:EG20274,GeneID:945047;Name=mhpB;gbkey=Gene;gene=mhpB;gene_biotype=protein_coding;gene_synonym=ECK0345;locus_tag=b0348
NC_000913.3	RefSeq	CDS	370277	371221	.	+	0	ID=cds-NP_414882.1;Parent=gene-b0348;Dbxref=UniProtKB/Swiss-Prot:P0ABR9,Genbank:NP_414882.1,ASAP:ABE-0001198,ECOCYC:M011,EcoGene:EG20274,GeneID:945047;Name=NP_414882.1;gbkey=CDS;gene=mhpB;locus_tag=b0348;orig_transcript_id=gnl|b0348|mrna.b0348;product=3-carboxyethylcatechol 2%2C3-dioxygenase;protein_id=NP_414882.1;transl_table=11
NC_000913.3	RefSeq	gene	371239	372105	.	+	.	ID=gene-b0349;Dbxref=ASAP:ABE-0001201,ECOCYC:M012,EcoGene:EG20275,GeneID:944954;Name=mhpC;gbkey=Gene;gene=mhpC;gene_biotype=protein_coding;gene_synonym=ECK0346;locus_tag=b0349
NC_000913.3	RefSeq	CDS	371239	372105	.	+	0	ID=cds-NP_414883.5;Parent=gene-b0349;Dbxref=UniProtKB/Swiss-Prot:P77044,Genbank:NP_414883.5,ASAP:ABE-0001201,ECOCYC:M012,EcoGene:EG20275,GeneID:944954;Name=NP_414883.5;gbkey=CDS;gene=mhpC;locus_tag=b0349;orig_transcript_id=gnl|b0349|mrna.b0349;product=2-hydroxy-6-ketonona-2%2C4-dienedioate hydrolase;protein_id=NP_414883.5;transl_table=11
NC_000913.3	RefSeq	gene	372115	372924	.	+	.	ID=gene-b0350;Dbxref=ASAP:ABE-0001205,ECOCYC:M013,EcoGene:EG14274,GeneID:944768;Name=mhpD;gbkey=Gene;gene=mhpD;gene_biotype=protein_coding;gene_synonym=ECK0347,mhpS;locus_tag=b0350
NC_000913.3	RefSeq	CDS	372115	372924	.	+	0	ID=cds-NP_414884.2;Parent=gene-b0350;Dbxref=UniProtKB/Swiss-Prot:P77608,Genbank:NP_414884.2,ASAP:ABE-0001205,ECOCYC:M013,EcoGene:EG14274,GeneID:944768;Name=NP_414884.2;gbkey=CDS;gene=mhpD;locus_tag=b0350;orig_transcript_id=gnl|b0350|mrna.b0350;product=2-hydroxypentadienoate hydratase;protein_id=NP_414884.2;transl_table=11
NC_000913.3	RefSeq	gene	372921	373871	.	+	.	ID=gene-b0351;Dbxref=ASAP:ABE-0001207,ECOCYC:M014,EcoGene:EG13625,GeneID:945008;Name=mhpF;gbkey=Gene;gene=mhpF;gene_biotype=protein_coding;gene_synonym=ECK0348;locus_tag=b0351
NC_000913.3	RefSeq	CDS	372921	373871	.	+	0	ID=cds-NP_414885.1;Parent=gene-b0351;Dbxref=UniProtKB/Swiss-Prot:P77580,Genbank:NP_414885.1,ASAP:ABE-0001207,ECOCYC:M014,EcoGene:EG13625,GeneID:945008;Name=NP_414885.1;gbkey=CDS;gene=mhpF;locus_tag=b0351;orig_transcript_id=gnl|b0351|mrna.b0351;product=acetaldehyde dehydrogenase (acylating);protein_id=NP_414885.1;transl_table=11
NC_000913.3	RefSeq	gene	373868	374881	.	+	.	ID=gene-b0352;Dbxref=ASAP:ABE-0001209,ECOCYC:G6205,EcoGene:EG13292,GeneID:945012;Name=mhpE;gbkey=Gene;gene=mhpE;gene_biotype=protein_coding;gene_synonym=ECK0349;locus_tag=b0352
NC_000913.3	RefSeq	CDS	373868	374881	.	+	0	ID=cds-NP_414886.1;Parent=gene-b0352;Dbxref=UniProtKB/Swiss-Prot:P51020,Genbank:NP_414886.1,ASAP:ABE-0001209,ECOCYC:G6205,EcoGene:EG13292,GeneID:945012;Name=NP_414886.1;gbkey=CDS;gene=mhpE;locus_tag=b0352;orig_transcript_id=gnl|b0352|mrna.b0352;product=4-hydroxy-2-oxovalerate aldolase;protein_id=NP_414886.1;transl_table=11
NC_000913.3	RefSeq	repeat_region	374931	374964	.	+	.	ID=id-NC_000913.3:374931..374964;Note=REP31a;gbkey=repeat_region;rpt_type=other
NC_000913.3	RefSeq	repeat_region	374982	375017	.	-	.	ID=id-NC_000913.3:374982..375017;Note=REP31b;gbkey=repeat_region;rpt_type=other
NC_000913.3	RefSeq	repeat_region	375032	375065	.	+	.	ID=id-NC_000913.3:375032..375065;Note=REP31c;gbkey=repeat_region;rpt_type=other
NC_000913.3	RefSeq	repeat_region	375083	375118	.	-	.	ID=id-NC_000913.3:375083..375118;Note=REP31d;gbkey=repeat_region;rpt_type=other
NC_000913.3	RefSeq	repeat_region	375133	375166	.	+	.	ID=id-NC_000913.3:375133..375166;Note=REP31e;gbkey=repeat_region;rpt_type=other
NC_000913.3	RefSeq	repeat_region	375184	375219	.	-	.	ID=id-NC_000913.3:375184..375219;Note=REP31f;gbkey=repeat_region;rpt_type=other
NC_000913.3	RefSeq	repeat_region	375234	375267	.	+	.	ID=id-NC_000913.3:375234..375267;Note=REP31g;gbkey=repeat_region;rpt_type=other
NC_000913.3	RefSeq	repeat_region	375285	375320	.	-	.	ID=id-NC_000913.3:375285..375320;Note=REP31h;gbkey=repeat_region;rpt_type=other
NC_000913.3	RefSeq	repeat_region	375335	375366	.	+	.	ID=id-NC_000913.3:375335..375366;Note=REP31i;gbkey=repeat_region;rpt_type=other
NC_000913.3	RefSeq	gene	375459	376670	.	+	.	ID=gene-b0353;Dbxref=ASAP:ABE-0001213,ECOCYC:G6206,EcoGene:EG13293,GeneID:944997;Name=mhpT;gbkey=Gene;gene=mhpT;gene_biotype=protein_coding;gene_synonym=ECK0350,yaiK;locus_tag=b0353
NC_000913.3	RefSeq	CDS	375459	376670	.	+	0	ID=cds-NP_414887.2;Parent=gene-b0353;Dbxref=UniProtKB/Swiss-Prot:P77589,Genbank:NP_414887.2,ASAP:ABE-0001213,ECOCYC:G6206,EcoGene:EG13293,GeneID:944997;Name=NP_414887.2;gbkey=CDS;gene=mhpT;locus_tag=b0353;orig_transcript_id=gnl|b0353|mrna.b0353;product=3-hydroxyphenylpropionate/3-hydroxycinnamate:H(+) symporter;protein_id=NP_414887.2;transl_table=11
NC_000913.3	RefSeq	gene	376772	377311	.	+	.	ID=gene-b0354;Dbxref=ASAP:ABE-0001216,ECOCYC:G6207,EcoGene:EG13294,GeneID:944993;Name=yaiL;gbkey=Gene;gene=yaiL;gene_biotype=protein_coding;gene_synonym=ECK0351;locus_tag=b0354
NC_000913.3	RefSeq	CDS	376772	377311	.	+	0	ID=cds-NP_414888.4;Parent=gene-b0354;Dbxref=UniProtKB/Swiss-Prot:P51024,Genbank:NP_414888.4,ASAP:ABE-0001216,ECOCYC:G6207,EcoGene:EG13294,GeneID:944993;Name=NP_414888.4;gbkey=CDS;gene=yaiL;locus_tag=b0354;orig_transcript_id=gnl|b0354|mrna.b0354;product=DUF2058 domain-containing protein YaiL;protein_id=NP_414888.4;transl_table=11
NC_000913.3	RefSeq	repeat_region	377336	377372	.	+	.	ID=id-NC_000913.3:377336..377372;Note=REP32a;gbkey=repeat_region;rpt_type=other
NC_000913.3	RefSeq	repeat_region	377389	377422	.	-	.	ID=id-NC_000913.3:377389..377422;Note=REP32b;gbkey=repeat_region;rpt_type=other
NC_000913.3	RefSeq	repeat_region	377436	377472	.	+	.	ID=id-NC_000913.3:377436..377472;Note=REP32c;gbkey=repeat_region;rpt_type=other
NC_000913.3	RefSeq	repeat_region	377489	377522	.	-	.	ID=id-NC_000913.3:377489..377522;Note=REP32d;gbkey=repeat_region;rpt_type=other
NC_000913.3	RefSeq	gene	377535	378368	.	-	.	ID=gene-b0355;Dbxref=ASAP:ABE-0001219,ECOCYC:G6208,EcoGene:EG13295,GeneID:944991;Name=frmB;gbkey=Gene;gene=frmB;gene_biotype=protein_coding;gene_synonym=ECK0352,yaiM;locus_tag=b0355
NC_000913.3	RefSeq	CDS	377535	378368	.	-	0	ID=cds-NP_414889.1;Parent=gene-b0355;Dbxref=UniProtKB/Swiss-Prot:P51025,Genbank:NP_414889.1,ASAP:ABE-0001219,ECOCYC:G6208,EcoGene:EG13295,GeneID:944991;Name=NP_414889.1;gbkey=CDS;gene=frmB;locus_tag=b0355;orig_transcript_id=gnl|b0355|mrna.b0355;product=S-formylglutathione hydrolase FrmB;protein_id=NP_414889.1;transl_table=11
NC_000913.3	RefSeq	gene	378462	379571	.	-	.	ID=gene-b0356;Dbxref=ASAP:ABE-0001221,ECOCYC:EG50010,EcoGene:EG50010,GeneID:944988;Name=frmA;gbkey=Gene;gene=frmA;gene_biotype=protein_coding;gene_synonym=adhC,ECK0353;locus_tag=b0356
NC_000913.3	RefSeq	CDS	378462	379571	.	-	0	ID=cds-NP_414890.1;Parent=gene-b0356;Dbxref=UniProtKB/Swiss-Prot:P25437,Genbank:NP_414890.1,ASAP:ABE-0001221,ECOCYC:EG50010,EcoGene:EG50010,GeneID:944988;Name=NP_414890.1;gbkey=CDS;gene=frmA;locus_tag=b0356;orig_transcript_id=gnl|b0356|mrna.b0356;product=S-(hydroxymethyl)glutathione dehydrogenase;protein_id=NP_414890.1;transl_table=11
NC_000913.3	RefSeq	gene	379606	379881	.	-	.	ID=gene-b0357;Dbxref=ASAP:ABE-0001226,ECOCYC:G6209,EcoGene:EG13296,GeneID:944986;Name=frmR;gbkey=Gene;gene=frmR;gene_biotype=protein_coding;gene_synonym=ECK0354,yaiN;locus_tag=b0357
NC_000913.3	RefSeq	CDS	379606	379881	.	-	0	ID=cds-NP_414891.4;Parent=gene-b0357;Dbxref=UniProtKB/Swiss-Prot:P0AAP3,Genbank:NP_414891.4,ASAP:ABE-0001226,ECOCYC:G6209,EcoGene:EG13296,GeneID:944986;Name=NP_414891.4;gbkey=CDS;gene=frmR;locus_tag=b0357;orig_transcript_id=gnl|b0357|mrna.b0357;product=DNA-binding transcriptional repressor FrmR;protein_id=NP_414891.4;transl_table=11
NC_000913.3	RefSeq	gene	380069	380842	.	-	.	ID=gene-b0358;Dbxref=ASAP:ABE-0001230,ECOCYC:G6210,EcoGene:EG13297,GeneID:945014;Name=yaiO;gbkey=Gene;gene=yaiO;gene_biotype=protein_coding;gene_synonym=ECK0355;locus_tag=b0358
NC_000913.3	RefSeq	CDS	380069	380842	.	-	0	ID=cds-NP_414892.1;Parent=gene-b0358;Dbxref=UniProtKB/Swiss-Prot:Q47534,Genbank:NP_414892.1,ASAP:ABE-0001230,ECOCYC:G6210,EcoGene:EG13297,GeneID:945014;Name=NP_414892.1;gbkey=CDS;gene=yaiO;locus_tag=b0358;orig_transcript_id=gnl|b0358|mrna.b0358;product=outer membrane protein YaiO;protein_id=NP_414892.1;transl_table=11
NC_000913.3	RefSeq	pseudogene	382591	382872	.	-	.	ID=gene-b4579;Dbxref=ASAP:ABE-0285111,ECOCYC:G6214,EcoGene:EG14236,GeneID:4056039;Name=yaiX;gbkey=Gene;gene=yaiX;gene_biotype=pseudogene;gene_synonym=b0359,b0362,ECK0356,ECK0359,yaiF;locus_tag=b4579;part=1/2;pseudo=true
NC_000913.3	RefSeq	pseudogene	380844	381260	.	-	.	ID=gene-b4579;Dbxref=ASAP:ABE-0285111,ECOCYC:G6214,EcoGene:EG14236,GeneID:4056039;Name=yaiX;gbkey=Gene;gene=yaiX;gene_biotype=pseudogene;gene_synonym=b0359,b0362,ECK0356,ECK0359,yaiF;locus_tag=b4579;part=2/2;pseudo=true
NC_000913.3	RefSeq	CDS	382591	382872	.	-	0	ID=cds-gnl|b4579|CDS%3D473;Parent=gene-b4579;Dbxref=ASAP:ABE-0285111,ECOCYC:G6214,EcoGene:EG14236,GeneID:4056039;gbkey=CDS;gene=yaiX;locus_tag=b4579;orig_protein_id=gnl|b4579|CDS%3D473;orig_transcript_id=gnl|b4579|mrna.CDS%3D473;product=putative acyltransferase%2C N-terminal fragment;transl_table=11
NC_000913.3	RefSeq	CDS	380844	381260	.	-	0	ID=cds-gnl|b4579|CDS%3D473;Parent=gene-b4579;Dbxref=ASAP:ABE-0285111,ECOCYC:G6214,EcoGene:EG14236,GeneID:4056039;gbkey=CDS;gene=yaiX;locus_tag=b4579;orig_protein_id=gnl|b4579|CDS%3D473;orig_transcript_id=gnl|b4579|mrna.CDS%3D473;product=putative acyltransferase%2C N-terminal fragment;transl_table=11
NC_000913.3	RefSeq	sequence_feature	380844	381260	.	-	.	ID=id-b4579;Dbxref=ECOCYC:G6211,ASAP:ABE-0285111,ECOCYC:G6214,EcoGene:EG14236,GeneID:4056039;Note=gene fragment 2 of yaiX;gbkey=misc_feature;gene=yaiX;locus_tag=b4579
NC_000913.3	RefSeq	sequence_feature	382591	382872	.	-	.	ID=id-b4579-2;Dbxref=ECOCYC:GFRAG0-5,ASAP:ABE-0285111,ECOCYC:G6214,EcoGene:EG14236,GeneID:4056039;Note=gene fragment 1 of yaiX;gbkey=misc_feature;gene=yaiX;locus_tag=b4579
NC_000913.3	RefSeq	mobile_genetic_element	381260	382590	.	+	.	ID=id-NC_000913.3:381260..382590;gbkey=mobile_element;mobile_element_type=insertion sequence:IS2A
NC_000913.3	RefSeq	gene	381351	381716	.	+	.	ID=gene-b0360;Dbxref=ASAP:ABE-0001237,ECOCYC:G6212,EcoGene:EG60012,GeneID:945025;Name=insC-1;gbkey=Gene;gene=insC-1;gene_biotype=protein_coding;gene_synonym=ECK0357,yi21-1;locus_tag=b0360
NC_000913.3	RefSeq	CDS	381351	381716	.	+	0	ID=cds-NP_414894.2;Parent=gene-b0360;Dbxref=UniProtKB/Swiss-Prot:P0CF40,Genbank:NP_414894.2,ASAP:ABE-0001237,ECOCYC:G6212,EcoGene:EG60012,GeneID:945025;Name=NP_414894.2;gbkey=CDS;gene=insC-1;locus_tag=b0360;orig_transcript_id=gnl|b0360|mrna.b0360;product=IS2 element protein InsA;protein_id=NP_414894.2;transl_table=11
NC_000913.3	RefSeq	gene	381674	382579	.	+	.	ID=gene-b0361;Dbxref=ASAP:ABE-0001239,ECOCYC:G6213,EcoGene:EG60013,GeneID:945203;Name=insD-1;gbkey=Gene;gene=insD-1;gene_biotype=protein_coding;gene_synonym=ECK0358,yi22-1;locus_tag=b0361
NC_000913.3	RefSeq	CDS	381674	382579	.	+	0	ID=cds-NP_414895.1;Parent=gene-b0361;Dbxref=UniProtKB/Swiss-Prot:P0CF53,Genbank:NP_414895.1,ASAP:ABE-0001239,ECOCYC:G6213,EcoGene:EG60013,GeneID:945203;Name=NP_414895.1;gbkey=CDS;gene=insD-1;locus_tag=b0361;orig_transcript_id=gnl|b0361|mrna.b0361;product=IS2 element protein;protein_id=NP_414895.1;transl_table=11
NC_000913.3	RefSeq	gene	382739	383935	.	-	.	ID=gene-b0363;Dbxref=ASAP:ABE-0001243,ECOCYC:G6215,EcoGene:EG13298,GeneID:945308;Name=yaiP;gbkey=Gene;gene=yaiP;gene_biotype=protein_coding;gene_synonym=ECK0360;locus_tag=b0363
NC_000913.3	RefSeq	CDS	382739	383935	.	-	0	ID=cds-NP_414897.1;Parent=gene-b0363;Dbxref=UniProtKB/Swiss-Prot:Q47536,Genbank:NP_414897.1,ASAP:ABE-0001243,ECOCYC:G6215,EcoGene:EG13298,GeneID:945308;Name=NP_414897.1;gbkey=CDS;gene=yaiP;locus_tag=b0363;orig_transcript_id=gnl|b0363|mrna.b0363;product=putative glucosyltransferase;protein_id=NP_414897.1;transl_table=11
NC_000913.3	RefSeq	gene	383960	384079	.	+	.	ID=gene-b4731;Dbxref=ECOCYC:G0-16726,GeneID:38094941;Name=ykiC;gbkey=Gene;gene=ykiC;gene_biotype=protein_coding;gene_synonym=ECK4588;locus_tag=b4731
NC_000913.3	RefSeq	CDS	383960	384079	.	+	0	ID=cds-YP_009518749.1;Parent=gene-b4731;Dbxref=UniProtKB/Swiss-Prot:P0DPN1,Genbank:YP_009518749.1,ECOCYC:G0-16726,GeneID:38094941;Name=YP_009518749.1;gbkey=CDS;gene=ykiC;locus_tag=b4731;orig_transcript_id=gnl|b4731|mrna.CDS478;product=protein YkiC;protein_id=YP_009518749.1;transl_table=11
NC_000913.3	RefSeq	gene	384059	384616	.	-	.	ID=gene-b0364;Dbxref=ASAP:ABE-0001249,ECOCYC:G6216,EcoGene:EG13302,GeneID:946967;Name=yaiS;gbkey=Gene;gene=yaiS;gene_biotype=protein_coding;gene_synonym=ECK0361;locus_tag=b0364
NC_000913.3	RefSeq	CDS	384059	384616	.	-	0	ID=cds-NP_414898.4;Parent=gene-b0364;Dbxref=UniProtKB/Swiss-Prot:P71311,Genbank:NP_414898.4,ASAP:ABE-0001249,ECOCYC:G6216,EcoGene:EG13302,GeneID:946967;Name=NP_414898.4;gbkey=CDS;gene=yaiS;locus_tag=b0364;orig_transcript_id=gnl|b0364|mrna.b0364;product=putative deacetylase YaiS;protein_id=NP_414898.4;transl_table=11
NC_000913.3	RefSeq	gene	385232	386194	.	+	.	ID=gene-b0365;Dbxref=ASAP:ABE-0001256,ECOCYC:G6217,EcoGene:EG13300,GeneID:945030;Name=tauA;gbkey=Gene;gene=tauA;gene_biotype=protein_coding;gene_synonym=ECK0362,ssiA,yaiR;locus_tag=b0365
NC_000913.3	RefSeq	CDS	385232	386194	.	+	0	ID=cds-NP_414899.2;Parent=gene-b0365;Dbxref=UniProtKB/Swiss-Prot:Q47537,Genbank:NP_414899.2,ASAP:ABE-0001256,ECOCYC:G6217,EcoGene:EG13300,GeneID:945030;Name=NP_414899.2;gbkey=CDS;gene=tauA;locus_tag=b0365;orig_transcript_id=gnl|b0365|mrna.b0365;product=taurine ABC transporter periplasmic binding protein;protein_id=NP_414899.2;transl_table=11
NC_000913.3	RefSeq	gene	386207	386974	.	+	.	ID=gene-b0366;Dbxref=ASAP:ABE-0001259,ECOCYC:G6218,EcoGene:EG13299,GeneID:945027;Name=tauB;gbkey=Gene;gene=tauB;gene_biotype=protein_coding;gene_synonym=ECK0363,ssiB,yaiQ;locus_tag=b0366
NC_000913.3	RefSeq	CDS	386207	386974	.	+	0	ID=cds-NP_414900.1;Parent=gene-b0366;Dbxref=UniProtKB/Swiss-Prot:Q47538,Genbank:NP_414900.1,ASAP:ABE-0001259,ECOCYC:G6218,EcoGene:EG13299,GeneID:945027;Name=NP_414900.1;gbkey=CDS;gene=tauB;locus_tag=b0366;orig_transcript_id=gnl|b0366|mrna.b0366;product=taurine ABC transporter ATP binding subunit;protein_id=NP_414900.1;transl_table=11
NC_000913.3	RefSeq	gene	386971	387798	.	+	.	ID=gene-b0367;Dbxref=ASAP:ABE-0001261,ECOCYC:G6219,EcoGene:EG13301,GeneID:945026;Name=tauC;gbkey=Gene;gene=tauC;gene_biotype=protein_coding;gene_synonym=ECK0364,ssiC,yaiJ;locus_tag=b0367
NC_000913.3	RefSeq	CDS	386971	387798	.	+	0	ID=cds-NP_414901.1;Parent=gene-b0367;Dbxref=UniProtKB/Swiss-Prot:Q47539,Genbank:NP_414901.1,ASAP:ABE-0001261,ECOCYC:G6219,EcoGene:EG13301,GeneID:945026;Name=NP_414901.1;gbkey=CDS;gene=tauC;locus_tag=b0367;orig_transcript_id=gnl|b0367|mrna.b0367;product=taurine ABC transporter membrane subunit;protein_id=NP_414901.1;transl_table=11
NC_000913.3	RefSeq	gene	387795	388646	.	+	.	ID=gene-b0368;Dbxref=ASAP:ABE-0001263,ECOCYC:EG12423,EcoGene:EG12423,GeneID:945021;Name=tauD;gbkey=Gene;gene=tauD;gene_biotype=protein_coding;gene_synonym=ECK0365,ssiD,yaiG;locus_tag=b0368
NC_000913.3	RefSeq	CDS	387795	388646	.	+	0	ID=cds-NP_414902.1;Parent=gene-b0368;Dbxref=UniProtKB/Swiss-Prot:P37610,Genbank:NP_414902.1,ASAP:ABE-0001263,ECOCYC:EG12423,EcoGene:EG12423,GeneID:945021;Name=NP_414902.1;gbkey=CDS;gene=tauD;locus_tag=b0368;orig_transcript_id=gnl|b0368|mrna.b0368;product=taurine dioxygenase;protein_id=NP_414902.1;transl_table=11
NC_000913.3	RefSeq	gene	388753	389727	.	-	.	ID=gene-b0369;Dbxref=ASAP:ABE-0001266,ECOCYC:EG10428,EcoGene:EG10428,GeneID:945017;Name=hemB;gbkey=Gene;gene=hemB;gene_biotype=protein_coding;gene_synonym=ECK0366,ncf;locus_tag=b0369
NC_000913.3	RefSeq	CDS	388753	389727	.	-	0	ID=cds-NP_414903.4;Parent=gene-b0369;Dbxref=UniProtKB/Swiss-Prot:P0ACB2,Genbank:NP_414903.4,ASAP:ABE-0001266,ECOCYC:EG10428,EcoGene:EG10428,GeneID:945017;Name=NP_414903.4;gbkey=CDS;gene=hemB;locus_tag=b0369;orig_transcript_id=gnl|b0369|mrna.b0369;product=porphobilinogen synthase;protein_id=NP_414903.4;transl_table=11
NC_000913.3	RefSeq	pseudogene	390251	391708	.	+	.	ID=gene-b4580;Dbxref=ASAP:ABE-0285112,ECOCYC:G6222,EcoGene:EG13605,GeneID:4056040;Name=yaiT;gbkey=Gene;gene=yaiT;gene_biotype=pseudogene;gene_synonym=b0371,b0374,ECK0368,ECK0369,yaiU;locus_tag=b4580;part=1/2;pseudo=true
NC_000913.3	RefSeq	pseudogene	392970	394418	.	+	.	ID=gene-b4580;Dbxref=ASAP:ABE-0285112,ECOCYC:G6222,EcoGene:EG13605,GeneID:4056040;Name=yaiT;gbkey=Gene;gene=yaiT;gene_biotype=pseudogene;gene_synonym=b0371,b0374,ECK0368,ECK0369,yaiU;locus_tag=b4580;part=2/2;pseudo=true
NC_000913.3	RefSeq	CDS	390251	391708	.	+	0	ID=cds-gnl|b4580|CDS%3D485;Parent=gene-b4580;Dbxref=ASAP:ABE-0285112,ECOCYC:G6222,EcoGene:EG13605,GeneID:4056040;gbkey=CDS;gene=yaiT;locus_tag=b4580;orig_protein_id=gnl|b4580|CDS%3D485;orig_transcript_id=gnl|b4580|mrna.CDS%3D485;product=putative autotransporter YaiT;transl_table=11
NC_000913.3	RefSeq	CDS	392970	394418	.	+	0	ID=cds-gnl|b4580|CDS%3D485;Parent=gene-b4580;Dbxref=ASAP:ABE-0285112,ECOCYC:G6222,EcoGene:EG13605,GeneID:4056040;gbkey=CDS;gene=yaiT;locus_tag=b4580;orig_protein_id=gnl|b4580|CDS%3D485;orig_transcript_id=gnl|b4580|mrna.CDS%3D485;product=putative autotransporter YaiT;transl_table=11
NC_000913.3	RefSeq	sequence_feature	390251	391708	.	+	.	ID=id-b4580;Dbxref=ECOCYC:GFRAG0-22,ASAP:ABE-0285112,ECOCYC:G6222,EcoGene:EG13605,GeneID:4056040;Note=gene fragment 1 of yaiT;gbkey=misc_feature;gene=yaiT;locus_tag=b4580
NC_000913.3	RefSeq	sequence_feature	392970	394418	.	+	.	ID=id-b4580-2;Dbxref=ECOCYC:G6225,ASAP:ABE-0285112,ECOCYC:G6222,EcoGene:EG13605,GeneID:4056040;Note=gene fragment 2 of yaiT;gbkey=misc_feature;gene=yaiT;locus_tag=b4580
NC_000913.3	RefSeq	mobile_genetic_element	391709	392966	.	-	.	ID=id-NC_000913.3:391709..392966;gbkey=mobile_element;mobile_element_type=insertion sequence:IS3B
NC_000913.3	RefSeq	gene	391739	392605	.	-	.	ID=gene-b0372;Dbxref=ASAP:ABE-0001277,ECOCYC:G6223,GeneID:945036;Name=insF-2;gbkey=Gene;gene=insF-2;gene_biotype=protein_coding;gene_synonym=ECK0299,tra5-1;locus_tag=b0372
NC_000913.3	RefSeq	CDS	391739	392605	.	-	0	ID=cds-NP_414906.1;Parent=gene-b0372;Dbxref=UniProtKB/Swiss-Prot:P0CF80,Genbank:NP_414906.1,ASAP:ABE-0001277,ECOCYC:G6223,GeneID:945036;Name=NP_414906.1;gbkey=CDS;gene=insF-2;locus_tag=b0372;orig_transcript_id=gnl|b0372|mrna.b0372;product=IS3 element protein InsF;protein_id=NP_414906.1;transl_table=11
NC_000913.3	RefSeq	gene	392602	392901	.	-	.	ID=gene-b0373;Dbxref=ASAP:ABE-0001279,ECOCYC:G6224,EcoGene:EG60015,GeneID:946900;Name=insE-2;gbkey=Gene;gene=insE-2;gene_biotype=protein_coding;gene_synonym=ECK0298;locus_tag=b0373
NC_000913.3	RefSeq	CDS	392602	392901	.	-	0	ID=cds-NP_414907.2;Parent=gene-b0373;Dbxref=UniProtKB/Swiss-Prot:P0CF67,Genbank:NP_414907.2,ASAP:ABE-0001279,ECOCYC:G6224,EcoGene:EG60015,GeneID:946900;Name=NP_414907.2;gbkey=CDS;gene=insE-2;locus_tag=b0373;orig_transcript_id=gnl|b0373|mrna.b0373;product=IS3 element protein InsE;protein_id=NP_414907.2;transl_table=11
NC_000913.3	RefSeq	gene	394506	395129	.	+	.	ID=gene-b0375;Dbxref=ASAP:ABE-0001290,ECOCYC:G6226,EcoGene:EG13607,GeneID:946902;Name=iprA;gbkey=Gene;gene=iprA;gene_biotype=protein_coding;gene_synonym=ECK0370,yaiV;locus_tag=b0375
NC_000913.3	RefSeq	CDS	394506	395129	.	+	0	ID=cds-NP_414909.2;Parent=gene-b0375;Dbxref=UniProtKB/Swiss-Prot:P0AAP5,Genbank:NP_414909.2,ASAP:ABE-0001290,ECOCYC:G6226,EcoGene:EG13607,GeneID:946902;Name=NP_414909.2;gbkey=CDS;gene=iprA;locus_tag=b0375;orig_transcript_id=gnl|b0375|mrna.b0375;product=putative DNA-binding transcriptional regulator IprA;protein_id=NP_414909.2;transl_table=11
NC_000913.3	RefSeq	gene	395130	396287	.	-	.	ID=gene-b0376;Dbxref=ASAP:ABE-0001292,ECOCYC:EG12867,EcoGene:EG12867,GeneID:946904;Name=ampH;gbkey=Gene;gene=ampH;gene_biotype=protein_coding;gene_synonym=ECK0371,yaiH;locus_tag=b0376
NC_000913.3	RefSeq	CDS	395130	396287	.	-	0	ID=cds-NP_414910.1;Parent=gene-b0376;Dbxref=UniProtKB/Swiss-Prot:P0AD70,Genbank:NP_414910.1,ASAP:ABE-0001292,ECOCYC:EG12867,EcoGene:EG12867,GeneID:946904;Name=NP_414910.1;gbkey=CDS;gene=ampH;locus_tag=b0376;orig_transcript_id=gnl|b0376|mrna.b0376;product=peptidoglycan DD-carboxypeptidase/peptidoglycan DD-endopeptidase;protein_id=NP_414910.1;transl_table=11
NC_000913.3	RefSeq	gene	396639	397859	.	+	.	ID=gene-b0377;Dbxref=ASAP:ABE-0001297,ECOCYC:EG10928,EcoGene:EG10928,GeneID:946884;Name=sbmA;gbkey=Gene;gene=sbmA;gene_biotype=protein_coding;gene_synonym=ECK0372;locus_tag=b0377
NC_000913.3	RefSeq	CDS	396639	397859	.	+	0	ID=cds-NP_414911.1;Parent=gene-b0377;Dbxref=UniProtKB/Swiss-Prot:P0AFY6,Genbank:NP_414911.1,ASAP:ABE-0001297,ECOCYC:EG10928,EcoGene:EG10928,GeneID:946884;Name=NP_414911.1;gbkey=CDS;gene=sbmA;locus_tag=b0377;orig_transcript_id=gnl|b0377|mrna.b0377;product=peptide antibiotic/peptide nucleic acid transporter;protein_id=NP_414911.1;transl_table=11
NC_000913.3	RefSeq	gene	397872	398966	.	+	.	ID=gene-b0378;Dbxref=ASAP:ABE-0001299,ECOCYC:G6227,EcoGene:EG13608,GeneID:945038;Name=yaiW;gbkey=Gene;gene=yaiW;gene_biotype=protein_coding;gene_synonym=ECK0373;locus_tag=b0378
NC_000913.3	RefSeq	CDS	397872	398966	.	+	0	ID=cds-NP_414912.1;Parent=gene-b0378;Dbxref=UniProtKB/Swiss-Prot:P77562,Genbank:NP_414912.1,ASAP:ABE-0001299,ECOCYC:G6227,EcoGene:EG13608,GeneID:945038;Name=NP_414912.1;gbkey=CDS;gene=yaiW;locus_tag=b0378;orig_transcript_id=gnl|b0378|mrna.b0378;product=surface-exposed outer membrane lipoprotein;protein_id=NP_414912.1;transl_table=11
NC_000913.3	RefSeq	repeat_region	398981	399015	.	-	.	ID=id-NC_000913.3:398981..399015;Note=REP33;gbkey=repeat_region;rpt_type=other
NC_000913.3	RefSeq	gene	399025	399333	.	-	.	ID=gene-b0379;Dbxref=ASAP:ABE-0001302,ECOCYC:G6228,EcoGene:EG14279,GeneID:945223;Name=yaiY;gbkey=Gene;gene=yaiY;gene_biotype=protein_coding;gene_synonym=ECK0374;locus_tag=b0379
NC_000913.3	RefSeq	CDS	399025	399333	.	-	0	ID=cds-NP_414913.1;Parent=gene-b0379;Dbxref=UniProtKB/Swiss-Prot:P0AAP7,Genbank:NP_414913.1,ASAP:ABE-0001302,ECOCYC:G6228,EcoGene:EG14279,GeneID:945223;Name=NP_414913.1;gbkey=CDS;gene=yaiY;locus_tag=b0379;orig_transcript_id=gnl|b0379|mrna.b0379;product=inner membrane protein;protein_id=NP_414913.1;transl_table=11
NC_000913.3	RefSeq	gene	399593	399805	.	+	.	ID=gene-b0380;Dbxref=ASAP:ABE-0001307,ECOCYC:G6229,EcoGene:EG14280,GeneID:947355;Name=yaiZ;gbkey=Gene;gene=yaiZ;gene_biotype=protein_coding;gene_synonym=ECK0375;locus_tag=b0380
NC_000913.3	RefSeq	CDS	399593	399805	.	+	0	ID=cds-NP_414914.2;Parent=gene-b0380;Dbxref=UniProtKB/Swiss-Prot:P0AAQ0,Genbank:NP_414914.2,ASAP:ABE-0001307,ECOCYC:G6229,EcoGene:EG14280,GeneID:947355;Name=NP_414914.2;gbkey=CDS;gene=yaiZ;locus_tag=b0380;orig_transcript_id=gnl|b0380|mrna.b0380;product=DUF2754 domain-containing protein YaiZ;protein_id=NP_414914.2;transl_table=11
NC_000913.3	RefSeq	gene	399829	400923	.	-	.	ID=gene-b0381;Dbxref=ASAP:ABE-0001309,ECOCYC:EG10213,EcoGene:EG10213,GeneID:945313;Name=ddlA;gbkey=Gene;gene=ddlA;gene_biotype=protein_coding;gene_synonym=ECK0376;locus_tag=b0381
NC_000913.3	RefSeq	CDS	399829	400923	.	-	0	ID=cds-NP_414915.1;Parent=gene-b0381;Dbxref=UniProtKB/Swiss-Prot:P0A6J8,Genbank:NP_414915.1,ASAP:ABE-0001309,ECOCYC:EG10213,EcoGene:EG10213,GeneID:945313;Name=NP_414915.1;gbkey=CDS;gene=ddlA;locus_tag=b0381;orig_transcript_id=gnl|b0381|mrna.b0381;product=D-alanine--D-alanine ligase A;protein_id=NP_414915.1;transl_table=11
NC_000913.3	RefSeq	gene	401386	401646	.	+	.	ID=gene-b0382;Dbxref=ASAP:ABE-0001313,ECOCYC:EG11256,EcoGene:EG11256,GeneID:947709;Name=iraP;gbkey=Gene;gene=iraP;gene_biotype=protein_coding;gene_synonym=ECK0377,yaiB;locus_tag=b0382
NC_000913.3	RefSeq	CDS	401386	401646	.	+	0	ID=cds-NP_414916.1;Parent=gene-b0382;Dbxref=UniProtKB/Swiss-Prot:P0AAN9,Genbank:NP_414916.1,ASAP:ABE-0001313,ECOCYC:EG11256,EcoGene:EG11256,GeneID:947709;Name=NP_414916.1;gbkey=CDS;gene=iraP;locus_tag=b0382;orig_transcript_id=gnl|b0382|mrna.b0382;product=anti-adaptor protein for sigma(S) stabilization;protein_id=NP_414916.1;transl_table=11
NC_000913.3	RefSeq	gene	401747	403162	.	+	.	ID=gene-b0383;Dbxref=ASAP:ABE-0001328,ECOCYC:EG10727,EcoGene:EG10727,GeneID:945041;Name=phoA;gbkey=Gene;gene=phoA;gene_biotype=protein_coding;gene_synonym=ECK0378,psiA;locus_tag=b0383
NC_000913.3	RefSeq	CDS	401747	403162	.	+	0	ID=cds-NP_414917.2;Parent=gene-b0383;Dbxref=UniProtKB/Swiss-Prot:P00634,Genbank:NP_414917.2,ASAP:ABE-0001328,ECOCYC:EG10727,EcoGene:EG10727,GeneID:945041;Name=NP_414917.2;gbkey=CDS;gene=phoA;locus_tag=b0383;orig_transcript_id=gnl|b0383|mrna.b0383;product=alkaline phosphatase;protein_id=NP_414917.2;transl_table=11
NC_000913.3	RefSeq	gene	403281	403601	.	+	.	ID=gene-b0384;Dbxref=ASAP:ABE-0001330,ECOCYC:EG11401,EcoGene:EG11401,GeneID:945040;Name=psiF;gbkey=Gene;gene=psiF;gene_biotype=protein_coding;gene_synonym=ECK0379;locus_tag=b0384
NC_000913.3	RefSeq	CDS	403281	403601	.	+	0	ID=cds-NP_414918.4;Parent=gene-b0384;Dbxref=UniProtKB/Swiss-Prot:P0AFM4,Genbank:NP_414918.4,ASAP:ABE-0001330,ECOCYC:EG11401,EcoGene:EG11401,GeneID:945040;Name=NP_414918.4;gbkey=CDS;gene=psiF;locus_tag=b0384;orig_transcript_id=gnl|b0384|mrna.b0384;product=PsiF family protein;protein_id=NP_414918.4;transl_table=11
NC_000913.3	RefSeq	gene	403703	404818	.	+	.	ID=gene-b0385;Dbxref=ASAP:ABE-0001336,ECOCYC:EG11257,EcoGene:EG11257,GeneID:945037;Name=dgcC;gbkey=Gene;gene=dgcC;gene_biotype=protein_coding;gene_synonym=adrA,ECK0380,yaiC;locus_tag=b0385
NC_000913.3	RefSeq	CDS	403703	404818	.	+	0	ID=cds-NP_414919.1;Parent=gene-b0385;Dbxref=UniProtKB/Swiss-Prot:P0AAP1,Genbank:NP_414919.1,ASAP:ABE-0001336,ECOCYC:EG11257,EcoGene:EG11257,GeneID:945037;Name=NP_414919.1;gbkey=CDS;gene=dgcC;locus_tag=b0385;orig_transcript_id=gnl|b0385|mrna.b0385;product=diguanylate cyclase DgcC;protein_id=NP_414919.1;transl_table=11
NC_000913.3	RefSeq	gene	404835	405644	.	-	.	ID=gene-b0386;Dbxref=ASAP:ABE-0001338,ECOCYC:EG10769,EcoGene:EG10769,GeneID:945034;Name=proC;gbkey=Gene;gene=proC;gene_biotype=protein_coding;gene_synonym=ECK0381,pro(3),Pro2,pro3;locus_tag=b0386
NC_000913.3	RefSeq	CDS	404835	405644	.	-	0	ID=cds-NP_414920.1;Parent=gene-b0386;Dbxref=UniProtKB/Swiss-Prot:P0A9L8,Genbank:NP_414920.1,ASAP:ABE-0001338,ECOCYC:EG10769,EcoGene:EG10769,GeneID:945034;Name=NP_414920.1;gbkey=CDS;gene=proC;locus_tag=b0386;orig_transcript_id=gnl|b0386|mrna.b0386;product=pyrroline-5-carboxylate reductase;protein_id=NP_414920.1;transl_table=11
NC_000913.3	RefSeq	gene	405764	406222	.	+	.	ID=gene-b0387;Dbxref=ASAP:ABE-0001344,ECOCYC:G6230,EcoGene:EG13176,GeneID:945033;Name=yaiI;gbkey=Gene;gene=yaiI;gene_biotype=protein_coding;gene_synonym=ECK0382;locus_tag=b0387
NC_000913.3	RefSeq	CDS	405764	406222	.	+	0	ID=cds-NP_414921.2;Parent=gene-b0387;Dbxref=UniProtKB/Swiss-Prot:P0A8D3,Genbank:NP_414921.2,ASAP:ABE-0001344,ECOCYC:G6230,EcoGene:EG13176,GeneID:945033;Name=NP_414921.2;gbkey=CDS;gene=yaiI;locus_tag=b0387;orig_transcript_id=gnl|b0387|mrna.b0387;product=DUF188 domain-containing protein YaiI;protein_id=NP_414921.2;transl_table=11
NC_000913.3	RefSeq	gene	406405	406929	.	+	.	ID=gene-b0388;Dbxref=ASAP:ABE-0001353,ECOCYC:EG10082,EcoGene:EG10082,GeneID:945031;Name=aroL;gbkey=Gene;gene=aroL;gene_biotype=protein_coding;gene_synonym=ECK0383;locus_tag=b0388
NC_000913.3	RefSeq	CDS	406405	406929	.	+	0	ID=cds-NP_414922.1;Parent=gene-b0388;Dbxref=UniProtKB/Swiss-Prot:P0A6E1,Genbank:NP_414922.1,ASAP:ABE-0001353,ECOCYC:EG10082,EcoGene:EG10082,GeneID:945031;Name=NP_414922.1;gbkey=CDS;gene=aroL;locus_tag=b0388;orig_transcript_id=gnl|b0388|mrna.b0388;product=shikimate kinase 2;protein_id=NP_414922.1;transl_table=11
NC_000913.3	RefSeq	gene	406979	407170	.	+	.	ID=gene-b0389;Dbxref=ASAP:ABE-0001355,ECOCYC:EG11093,EcoGene:EG11093,GeneID:945043;Name=yaiA;gbkey=Gene;gene=yaiA;gene_biotype=protein_coding;gene_synonym=ECK0384;locus_tag=b0389
NC_000913.3	RefSeq	CDS	406979	407170	.	+	0	ID=cds-NP_414923.1;Parent=gene-b0389;Dbxref=UniProtKB/Swiss-Prot:P0AAN5,Genbank:NP_414923.1,ASAP:ABE-0001355,ECOCYC:EG11093,EcoGene:EG11093,GeneID:945043;Name=NP_414923.1;gbkey=CDS;gene=yaiA;locus_tag=b0389;orig_transcript_id=gnl|b0389|mrna.b0389;product=protein YaiA;protein_id=NP_414923.1;transl_table=11
NC_000913.3	RefSeq	gene	407428	408105	.	+	.	ID=gene-b0390;Dbxref=ASAP:ABE-0001357,ECOCYC:EG10083,EcoGene:EG10083,GeneID:945045;Name=aroM;gbkey=Gene;gene=aroM;gene_biotype=protein_coding;gene_synonym=ECK0385;locus_tag=b0390
NC_000913.3	RefSeq	CDS	407428	408105	.	+	0	ID=cds-NP_414924.1;Parent=gene-b0390;Dbxref=UniProtKB/Swiss-Prot:P0AE28,Genbank:NP_414924.1,ASAP:ABE-0001357,ECOCYC:EG10083,EcoGene:EG10083,GeneID:945045;Name=NP_414924.1;gbkey=CDS;gene=aroM;locus_tag=b0390;orig_transcript_id=gnl|b0390|mrna.b0390;product=protein AroM;protein_id=NP_414924.1;transl_table=11
NC_000913.3	RefSeq	gene	408177	408461	.	+	.	ID=gene-b0391;Dbxref=ASAP:ABE-0001360,ECOCYC:EG12159,EcoGene:EG12159,GeneID:945048;Name=ppnP;gbkey=Gene;gene=ppnP;gene_biotype=protein_coding;gene_synonym=ECK0386,yaiE;locus_tag=b0391
NC_000913.3	RefSeq	CDS	408177	408461	.	+	0	ID=cds-NP_414925.1;Parent=gene-b0391;Dbxref=UniProtKB/Swiss-Prot:P0C037,Genbank:NP_414925.1,ASAP:ABE-0001360,ECOCYC:EG12159,EcoGene:EG12159,GeneID:945048;Name=NP_414925.1;gbkey=CDS;gene=ppnP;locus_tag=b0391;orig_transcript_id=gnl|b0391|mrna.b0391;product=nucleoside phosphorylase PpnP;protein_id=NP_414925.1;transl_table=11
NC_000913.3	RefSeq	pseudogene	408609	408950	.	+	.	ID=gene-b0392;Dbxref=ASAP:ABE-0001363,ECOCYC:G6231,EcoGene:EG14282,GeneID:945423;Name=ykiA;gbkey=Gene;gene=ykiA;gene_biotype=pseudogene;gene_synonym=ECK0387;locus_tag=b0392;pseudo=true
NC_000913.3	RefSeq	CDS	408609	408950	.	+	0	ID=cds-gnl|b0392|CDS507;Parent=gene-b0392;Dbxref=UniProtKB/Swiss-Prot:P75704,ASAP:ABE-0001363,ECOCYC:G6231,EcoGene:EG14282,GeneID:945423;gbkey=CDS;gene=ykiA;locus_tag=b0392;orig_protein_id=gnl|b0392|CDS507;orig_transcript_id=gnl|b0392|mrna.CDS507;product=DUF2773 domain-containing protein YkiA;transl_table=11
NC_000913.3	RefSeq	gene	408947	409030	.	+	.	ID=gene-b4732;Dbxref=ECOCYC:G0-16727,GeneID:38094942;Name=ykiD;gbkey=Gene;gene=ykiD;gene_biotype=protein_coding;gene_synonym=ECK4589;locus_tag=b4732
NC_000913.3	RefSeq	CDS	408947	409030	.	+	0	ID=cds-YP_009518750.1;Parent=gene-b4732;Dbxref=UniProtKB/Swiss-Prot:P0DPN2,Genbank:YP_009518750.1,ECOCYC:G0-16727,GeneID:38094942;Name=YP_009518750.1;gbkey=CDS;gene=ykiD;locus_tag=b4732;orig_transcript_id=gnl|b4732|mrna.CDS508;product=protein YkiD;protein_id=YP_009518750.1;transl_table=11
NC_000913.3	RefSeq	repeat_region	409053	409089	.	-	.	ID=id-NC_000913.3:409053..409089;Note=REP34;gbkey=repeat_region;rpt_type=other
NC_000913.3	RefSeq	gene	409108	410019	.	-	.	ID=gene-b0393;Dbxref=ASAP:ABE-0001366,ECOCYC:EG12158,EcoGene:EG12158,GeneID:948585;Name=rdgC;gbkey=Gene;gene=rdgC;gene_biotype=protein_coding;gene_synonym=ECK0388,yaiD;locus_tag=b0393
NC_000913.3	RefSeq	CDS	409108	410019	.	-	0	ID=cds-NP_414927.1;Parent=gene-b0393;Dbxref=UniProtKB/Swiss-Prot:P36767,Genbank:NP_414927.1,ASAP:ABE-0001366,ECOCYC:EG12158,EcoGene:EG12158,GeneID:948585;Name=NP_414927.1;gbkey=CDS;gene=rdgC;locus_tag=b0393;orig_transcript_id=gnl|b0393|mrna.b0393;product=nucleoid-associated protein RdgC;protein_id=NP_414927.1;transl_table=11
NC_000913.3	RefSeq	gene	410144	411052	.	+	.	ID=gene-b0394;Dbxref=ASAP:ABE-0001372,ECOCYC:EG11288,EcoGene:EG11288,GeneID:949086;Name=mak;gbkey=Gene;gene=mak;gene_biotype=protein_coding;gene_synonym=ECK0389,yajF;locus_tag=b0394
NC_000913.3	RefSeq	CDS	410144	411052	.	+	0	ID=cds-NP_414928.2;Parent=gene-b0394;Dbxref=UniProtKB/Swiss-Prot:P23917,Genbank:NP_414928.2,ASAP:ABE-0001372,ECOCYC:EG11288,EcoGene:EG11288,GeneID:949086;Name=NP_414928.2;gbkey=CDS;gene=mak;locus_tag=b0394;orig_transcript_id=gnl|b0394|mrna.b0394;product=manno(fructo)kinase;protein_id=NP_414928.2;transl_table=11
NC_000913.3	RefSeq	repeat_region	411079	411115	.	+	.	ID=id-NC_000913.3:411079..411115;Note=REP35a;gbkey=repeat_region;rpt_type=other
NC_000913.3	RefSeq	repeat_region	411132	411165	.	-	.	ID=id-NC_000913.3:411132..411165;Note=REP35b;gbkey=repeat_region;rpt_type=other
NC_000913.3	RefSeq	repeat_region	411181	411217	.	+	.	ID=id-NC_000913.3:411181..411217;Note=REP35c;gbkey=repeat_region;rpt_type=other
NC_000913.3	RefSeq	repeat_region	411236	411269	.	-	.	ID=id-NC_000913.3:411236..411269;Note=REP35d;gbkey=repeat_region;rpt_type=other
NC_000913.3	RefSeq	gene	411297	412481	.	-	.	ID=gene-b0396;Dbxref=ASAP:ABE-0001378,ECOCYC:EG10060,EcoGene:EG10060,GeneID:949077;Name=araJ;gbkey=Gene;gene=araJ;gene_biotype=protein_coding;gene_synonym=araT,ECK0390;locus_tag=b0396
NC_000913.3	RefSeq	CDS	411297	412481	.	-	0	ID=cds-NP_414930.3;Parent=gene-b0396;Dbxref=UniProtKB/Swiss-Prot:P23910,Genbank:NP_414930.3,ASAP:ABE-0001378,ECOCYC:EG10060,EcoGene:EG10060,GeneID:949077;Name=NP_414930.3;gbkey=CDS;gene=araJ;locus_tag=b0396;orig_transcript_id=gnl|b0396|mrna.b0396;product=putative transport protein AraJ;protein_id=NP_414930.3;transl_table=11
NC_000913.3	RefSeq	gene	412607	415753	.	-	.	ID=gene-b0397;Dbxref=ASAP:ABE-0001381,ECOCYC:EG10927,EcoGene:EG10927,GeneID:949076;Name=sbcC;gbkey=Gene;gene=sbcC;gene_biotype=protein_coding;gene_synonym=ECK0391;locus_tag=b0397
NC_000913.3	RefSeq	CDS	412607	415753	.	-	0	ID=cds-NP_414931.1;Parent=gene-b0397;Dbxref=UniProtKB/Swiss-Prot:P13458,Genbank:NP_414931.1,ASAP:ABE-0001381,ECOCYC:EG10927,EcoGene:EG10927,GeneID:949076;Name=NP_414931.1;gbkey=CDS;gene=sbcC;locus_tag=b0397;orig_transcript_id=gnl|b0397|mrna.b0397;product=ATP dependent%2C structure specific DNA nuclease - SbcC subunit;protein_id=NP_414931.1;transl_table=11
NC_000913.3	RefSeq	gene	415750	416952	.	-	.	ID=gene-b0398;Dbxref=ASAP:ABE-0001383,ECOCYC:EG11094,EcoGene:EG11094,GeneID:945049;Name=sbcD;gbkey=Gene;gene=sbcD;gene_biotype=protein_coding;gene_synonym=ECK0392,yajA;locus_tag=b0398
NC_000913.3	RefSeq	CDS	415750	416952	.	-	0	ID=cds-NP_414932.1;Parent=gene-b0398;Dbxref=UniProtKB/Swiss-Prot:P0AG76,Genbank:NP_414932.1,ASAP:ABE-0001383,ECOCYC:EG11094,EcoGene:EG11094,GeneID:945049;Name=NP_414932.1;gbkey=CDS;gene=sbcD;locus_tag=b0398;orig_transcript_id=gnl|b0398|mrna.b0398;product=ATP dependent%2C structure specific DNA nuclease - SbcD subunit;protein_id=NP_414932.1;transl_table=11
NC_000913.3	RefSeq	gene	417142	417831	.	+	.	ID=gene-b0399;Dbxref=ASAP:ABE-0001389,ECOCYC:EG10728,EcoGene:EG10728,GeneID:945046;Name=phoB;gbkey=Gene;gene=phoB;gene_biotype=protein_coding;gene_synonym=ECK0393,phoRc,phoT;locus_tag=b0399
NC_000913.3	RefSeq	CDS	417142	417831	.	+	0	ID=cds-NP_414933.1;Parent=gene-b0399;Dbxref=UniProtKB/Swiss-Prot:P0AFJ5,Genbank:NP_414933.1,ASAP:ABE-0001389,ECOCYC:EG10728,EcoGene:EG10728,GeneID:945046;Name=NP_414933.1;gbkey=CDS;gene=phoB;locus_tag=b0399;orig_transcript_id=gnl|b0399|mrna.b0399;product=DNA-binding transcriptional dual regulator PhoB;protein_id=NP_414933.1;transl_table=11
NC_000913.3	RefSeq	gene	417889	419184	.	+	.	ID=gene-b0400;Dbxref=ASAP:ABE-0001391,ECOCYC:EG10733,EcoGene:EG10733,GeneID:945044;Name=phoR;gbkey=Gene;gene=phoR;gene_biotype=protein_coding;gene_synonym=ECK0394,nmpB,phoR1,R1pho;locus_tag=b0400
NC_000913.3	RefSeq	CDS	417889	419184	.	+	0	ID=cds-NP_414934.1;Parent=gene-b0400;Dbxref=UniProtKB/Swiss-Prot:P08400,Genbank:NP_414934.1,ASAP:ABE-0001391,ECOCYC:EG10733,EcoGene:EG10733,GeneID:945044;Name=NP_414934.1;gbkey=CDS;gene=phoR;locus_tag=b0400;orig_transcript_id=gnl|b0400|mrna.b0400;product=sensory histidine kinase PhoR;protein_id=NP_414934.1;transl_table=11
NC_000913.3	RefSeq	gene	419591	420910	.	+	.	ID=gene-b0401;Dbxref=ASAP:ABE-0001394,ECOCYC:EG12168,EcoGene:EG12168,GeneID:945042;Name=brnQ;gbkey=Gene;gene=brnQ;gene_biotype=protein_coding;gene_synonym=ECK0395,hrbA;locus_tag=b0401
NC_000913.3	RefSeq	CDS	419591	420910	.	+	0	ID=cds-NP_414935.1;Parent=gene-b0401;Dbxref=UniProtKB/Swiss-Prot:P0AD99,Genbank:NP_414935.1,ASAP:ABE-0001394,ECOCYC:EG12168,EcoGene:EG12168,GeneID:945042;Name=NP_414935.1;gbkey=CDS;gene=brnQ;locus_tag=b0401;orig_transcript_id=gnl|b0401|mrna.b0401;product=branched chain amino acid transporter BrnQ;protein_id=NP_414935.1;transl_table=11
NC_000913.3	RefSeq	gene	420986	422359	.	+	.	ID=gene-b0402;Dbxref=ASAP:ABE-0001398,ECOCYC:G6233,EcoGene:EG13609,GeneID:945050;Name=proY;gbkey=Gene;gene=proY;gene_biotype=protein_coding;gene_synonym=ECK0396,yajM;locus_tag=b0402
NC_000913.3	RefSeq	CDS	420986	422359	.	+	0	ID=cds-NP_414936.1;Parent=gene-b0402;Dbxref=UniProtKB/Swiss-Prot:P0AAE2,Genbank:NP_414936.1,ASAP:ABE-0001398,ECOCYC:G6233,EcoGene:EG13609,GeneID:945050;Name=NP_414936.1;gbkey=CDS;gene=proY;locus_tag=b0402;orig_transcript_id=gnl|b0402|mrna.b0402;product=putative transporter ProY;protein_id=NP_414936.1;transl_table=11
NC_000913.3	RefSeq	repeat_region	422373	422405	.	-	.	ID=id-NC_000913.3:422373..422405;Note=REP36;gbkey=repeat_region;rpt_type=other
NC_000913.3	RefSeq	gene	422518	424332	.	+	.	ID=gene-b0403;Dbxref=ASAP:ABE-0001402,ECOCYC:EG10565,EcoGene:EG10565,GeneID:949131;Name=malZ;gbkey=Gene;gene=malZ;gene_biotype=protein_coding;gene_synonym=ECK0397;locus_tag=b0403
NC_000913.3	RefSeq	CDS	422518	424332	.	+	0	ID=cds-NP_414937.2;Parent=gene-b0403;Dbxref=UniProtKB/Swiss-Prot:P21517,Genbank:NP_414937.2,ASAP:ABE-0001402,ECOCYC:EG10565,EcoGene:EG10565,GeneID:949131;Name=NP_414937.2;gbkey=CDS;gene=malZ;locus_tag=b0403;orig_transcript_id=gnl|b0403|mrna.b0403;product=maltodextrin glucosidase;protein_id=NP_414937.2;transl_table=11
NC_000913.3	RefSeq	gene	424337	424918	.	-	.	ID=gene-b0404;Dbxref=ASAP:ABE-0001404,ECOCYC:EG11095,EcoGene:EG11095,GeneID:949132;Name=acpH;gbkey=Gene;gene=acpH;gene_biotype=protein_coding;gene_synonym=ECK0398,yajB;locus_tag=b0404
NC_000913.3	RefSeq	CDS	424337	424918	.	-	0	ID=cds-NP_414938.1;Parent=gene-b0404;Dbxref=UniProtKB/Swiss-Prot:P21515,Genbank:NP_414938.1,ASAP:ABE-0001404,ECOCYC:EG11095,EcoGene:EG11095,GeneID:949132;Name=NP_414938.1;gbkey=CDS;gene=acpH;locus_tag=b0404;orig_transcript_id=gnl|b0404|mrna.b0404;product=acyl carrier protein phosphodiesterase;protein_id=NP_414938.1;transl_table=11
NC_000913.3	RefSeq	gene	425011	426081	.	+	.	ID=gene-b0405;Dbxref=ASAP:ABE-0001411,ECOCYC:EG10812,EcoGene:EG10812,GeneID:944905;Name=queA;gbkey=Gene;gene=queA;gene_biotype=protein_coding;gene_synonym=ECK0399,tsaA;locus_tag=b0405
NC_000913.3	RefSeq	CDS	425011	426081	.	+	0	ID=cds-NP_414939.1;Parent=gene-b0405;Dbxref=UniProtKB/Swiss-Prot:P0A7F9,Genbank:NP_414939.1,ASAP:ABE-0001411,ECOCYC:EG10812,EcoGene:EG10812,GeneID:944905;Name=NP_414939.1;gbkey=CDS;gene=queA;locus_tag=b0405;orig_transcript_id=gnl|b0405|mrna.b0405;product=tRNA preQ1(34) S-adenosylmethionine ribosyltransferase-isomerase;protein_id=NP_414939.1;transl_table=11
NC_000913.3	RefSeq	gene	426137	427264	.	+	.	ID=gene-b0406;Dbxref=ASAP:ABE-0001413,ECOCYC:EG10996,EcoGene:EG10996,GeneID:949130;Name=tgt;gbkey=Gene;gene=tgt;gene_biotype=protein_coding;gene_synonym=ECK0400,vacC(S.f.);locus_tag=b0406
NC_000913.3	RefSeq	CDS	426137	427264	.	+	0	ID=cds-NP_414940.1;Parent=gene-b0406;Dbxref=UniProtKB/Swiss-Prot:P0A847,Genbank:NP_414940.1,ASAP:ABE-0001413,ECOCYC:EG10996,EcoGene:EG10996,GeneID:949130;Name=NP_414940.1;gbkey=CDS;gene=tgt;locus_tag=b0406;orig_transcript_id=gnl|b0406|mrna.b0406;product=tRNA-guanine transglycosylase;protein_id=NP_414940.1;transl_table=11
NC_000913.3	RefSeq	gene	427287	427619	.	+	.	ID=gene-b0407;Dbxref=ASAP:ABE-0001415,ECOCYC:EG11096,EcoGene:EG11096,GeneID:945374;Name=yajC;gbkey=Gene;gene=yajC;gene_biotype=protein_coding;gene_synonym=ECK0401;locus_tag=b0407
NC_000913.3	RefSeq	CDS	427287	427619	.	+	0	ID=cds-NP_414941.1;Parent=gene-b0407;Dbxref=UniProtKB/Swiss-Prot:P0ADZ7,Genbank:NP_414941.1,ASAP:ABE-0001415,ECOCYC:EG11096,EcoGene:EG11096,GeneID:945374;Name=NP_414941.1;gbkey=CDS;gene=yajC;locus_tag=b0407;orig_transcript_id=gnl|b0407|mrna.b0407;product=Sec translocon accessory complex subunit YajC;protein_id=NP_414941.1;transl_table=11
NC_000913.3	RefSeq	gene	427647	429494	.	+	.	ID=gene-b0408;Dbxref=ASAP:ABE-0001417,ECOCYC:EG10938,EcoGene:EG10938,GeneID:949133;Name=secD;gbkey=Gene;gene=secD;gene_biotype=protein_coding;gene_synonym=ECK0402;locus_tag=b0408
NC_000913.3	RefSeq	CDS	427647	429494	.	+	0	ID=cds-NP_414942.1;Parent=gene-b0408;Dbxref=UniProtKB/Swiss-Prot:P0AG90,Genbank:NP_414942.1,ASAP:ABE-0001417,ECOCYC:EG10938,EcoGene:EG10938,GeneID:949133;Name=NP_414942.1;gbkey=CDS;gene=secD;locus_tag=b0408;orig_transcript_id=gnl|b0408|mrna.b0408;product=Sec translocon accessory complex subunit SecD;protein_id=NP_414942.1;transl_table=11
NC_000913.3	RefSeq	gene	429505	430476	.	+	.	ID=gene-b0409;Dbxref=ASAP:ABE-0001419,ECOCYC:EG10940,EcoGene:EG10940,GeneID:949120;Name=secF;gbkey=Gene;gene=secF;gene_biotype=protein_coding;gene_synonym=ECK0403;locus_tag=b0409
NC_000913.3	RefSeq	CDS	429505	430476	.	+	0	ID=cds-NP_414943.1;Parent=gene-b0409;Dbxref=UniProtKB/Swiss-Prot:P0AG93,Genbank:NP_414943.1,ASAP:ABE-0001419,ECOCYC:EG10940,EcoGene:EG10940,GeneID:949120;Name=NP_414943.1;gbkey=CDS;gene=secF;locus_tag=b0409;orig_transcript_id=gnl|b0409|mrna.b0409;product=Sec translocon accessory complex subunit SecF;protein_id=NP_414943.1;transl_table=11
NC_000913.3	RefSeq	gene	430605	430952	.	+	.	ID=gene-b0410;Dbxref=ASAP:ABE-0001422,ECOCYC:EG11097,EcoGene:EG11097,GeneID:945051;Name=yajD;gbkey=Gene;gene=yajD;gene_biotype=protein_coding;gene_synonym=ECK0404;locus_tag=b0410
NC_000913.3	RefSeq	CDS	430605	430952	.	+	0	ID=cds-NP_414944.1;Parent=gene-b0410;Dbxref=UniProtKB/Swiss-Prot:P0AAQ2,Genbank:NP_414944.1,ASAP:ABE-0001422,ECOCYC:EG11097,EcoGene:EG11097,GeneID:945051;Name=NP_414944.1;gbkey=CDS;gene=yajD;locus_tag=b0410;orig_transcript_id=gnl|b0410|mrna.b0410;product=HNH nuclease family protein;protein_id=NP_414944.1;transl_table=11
NC_000913.3	RefSeq	repeat_region	430969	430997	.	+	.	ID=id-NC_000913.3:430969..430997;Note=REPv37a;gbkey=repeat_region;rpt_type=other
NC_000913.3	RefSeq	repeat_region	431033	431066	.	-	.	ID=id-NC_000913.3:431033..431066;Note=REP37b;gbkey=repeat_region;rpt_type=other
NC_000913.3	RefSeq	gene	431129	432013	.	-	.	ID=gene-b0411;Dbxref=ASAP:ABE-0001425,ECOCYC:EG11035,EcoGene:EG11035,GeneID:946242;Name=tsx;gbkey=Gene;gene=tsx;gene_biotype=protein_coding;gene_synonym=ECK0405,nupA,T6rec;locus_tag=b0411
NC_000913.3	RefSeq	CDS	431129	432013	.	-	0	ID=cds-NP_414945.1;Parent=gene-b0411;Dbxref=UniProtKB/Swiss-Prot:P0A927,Genbank:NP_414945.1,ASAP:ABE-0001425,ECOCYC:EG11035,EcoGene:EG11035,GeneID:946242;Name=NP_414945.1;gbkey=CDS;gene=tsx;locus_tag=b0411;orig_transcript_id=gnl|b0411|mrna.b0411;product=nucleoside-specific channel-forming protein Tsx;protein_id=NP_414945.1;transl_table=11
NC_000913.3	RefSeq	gene	432312	432851	.	-	.	ID=gene-b0412;Dbxref=ASAP:ABE-0001433,ECOCYC:EG12874,EcoGene:EG12874,GeneID:947233;Name=yajI;gbkey=Gene;gene=yajI;gene_biotype=protein_coding;gene_synonym=ECK0406;locus_tag=b0412
NC_000913.3	RefSeq	CDS	432312	432851	.	-	0	ID=cds-NP_414946.4;Parent=gene-b0412;Dbxref=UniProtKB/Swiss-Prot:P46122,Genbank:NP_414946.4,ASAP:ABE-0001433,ECOCYC:EG12874,EcoGene:EG12874,GeneID:947233;Name=NP_414946.4;gbkey=CDS;gene=yajI;locus_tag=b0412;orig_transcript_id=gnl|b0412|mrna.b0412;product=putative lipoprotein YajI;protein_id=NP_414946.4;transl_table=11
NC_000913.3	RefSeq	gene	433002	433451	.	+	.	ID=gene-b0413;Dbxref=ASAP:ABE-0001437,ECOCYC:EG11320,EcoGene:EG11320,GeneID:947437;Name=nrdR;gbkey=Gene;gene=nrdR;gene_biotype=protein_coding;gene_synonym=ECK0407,ybaD;locus_tag=b0413
NC_000913.3	RefSeq	CDS	433002	433451	.	+	0	ID=cds-NP_414947.1;Parent=gene-b0413;Dbxref=UniProtKB/Swiss-Prot:P0A8D0,Genbank:NP_414947.1,ASAP:ABE-0001437,ECOCYC:EG11320,EcoGene:EG11320,GeneID:947437;Name=NP_414947.1;gbkey=CDS;gene=nrdR;locus_tag=b0413;orig_transcript_id=gnl|b0413|mrna.b0413;product=NrdR transcriptional repressor;protein_id=NP_414947.1;transl_table=11
NC_000913.3	RefSeq	gene	433455	434558	.	+	.	ID=gene-b0414;Dbxref=ASAP:ABE-0001441,ECOCYC:EG11321,EcoGene:EG11321,GeneID:945620;Name=ribD;gbkey=Gene;gene=ribD;gene_biotype=protein_coding;gene_synonym=ECK0408,nusII,ribG,ybaE;locus_tag=b0414
NC_000913.3	RefSeq	CDS	433455	434558	.	+	0	ID=cds-NP_414948.1;Parent=gene-b0414;Dbxref=UniProtKB/Swiss-Prot:P25539,Genbank:NP_414948.1,ASAP:ABE-0001441,ECOCYC:EG11321,EcoGene:EG11321,GeneID:945620;Name=NP_414948.1;gbkey=CDS;gene=ribD;locus_tag=b0414;orig_transcript_id=gnl|b0414|mrna.b0414;product=fused diaminohydroxyphosphoribosylaminopyrimidine deaminase/5-amino-6-(5-phosphoribosylamino)uracil reductase;protein_id=NP_414948.1;transl_table=11
NC_000913.3	RefSeq	gene	434647	435117	.	+	.	ID=gene-b0415;Dbxref=ASAP:ABE-0001444,ECOCYC:EG11322,EcoGene:EG11322,GeneID:946453;Name=ribE;gbkey=Gene;gene=ribE;gene_biotype=protein_coding;gene_synonym=ECK0409,nusIII,ribH,ybaF;locus_tag=b0415
NC_000913.3	RefSeq	CDS	434647	435117	.	+	0	ID=cds-NP_414949.1;Parent=gene-b0415;Dbxref=UniProtKB/Swiss-Prot:P61714,Genbank:NP_414949.1,ASAP:ABE-0001444,ECOCYC:EG11322,EcoGene:EG11322,GeneID:946453;Name=NP_414949.1;gbkey=CDS;gene=ribE;locus_tag=b0415;orig_transcript_id=gnl|b0415|mrna.b0415;product=6%2C7-dimethyl-8-ribityllumazine synthase;protein_id=NP_414949.1;transl_table=11
NC_000913.3	RefSeq	gene	435137	435556	.	+	.	ID=gene-b0416;Dbxref=ASAP:ABE-0001447,ECOCYC:EG10666,EcoGene:EG10666,GeneID:945054;Name=nusB;gbkey=Gene;gene=nusB;gene_biotype=protein_coding;gene_synonym=ECK0410,groNB,ssaD,ssyB;locus_tag=b0416
NC_000913.3	RefSeq	CDS	435137	435556	.	+	0	ID=cds-NP_414950.1;Parent=gene-b0416;Dbxref=UniProtKB/Swiss-Prot:P0A780,Genbank:NP_414950.1,ASAP:ABE-0001447,ECOCYC:EG10666,EcoGene:EG10666,GeneID:945054;Name=NP_414950.1;gbkey=CDS;gene=nusB;locus_tag=b0416;orig_transcript_id=gnl|b0416|mrna.b0416;product=transcription antitermination protein NusB;protein_id=NP_414950.1;transl_table=11
NC_000913.3	RefSeq	gene	435634	436611	.	+	.	ID=gene-b0417;Dbxref=ASAP:ABE-0001452,ECOCYC:G6234,EcoGene:EG20227,GeneID:947387;Name=thiL;gbkey=Gene;gene=thiL;gene_biotype=protein_coding;gene_synonym=ECK0411,thiJ;locus_tag=b0417
NC_000913.3	RefSeq	CDS	435634	436611	.	+	0	ID=cds-NP_414951.1;Parent=gene-b0417;Dbxref=UniProtKB/Swiss-Prot:P0AGG0,Genbank:NP_414951.1,ASAP:ABE-0001452,ECOCYC:G6234,EcoGene:EG20227,GeneID:947387;Name=NP_414951.1;gbkey=CDS;gene=thiL;locus_tag=b0417;orig_transcript_id=gnl|b0417|mrna.b0417;product=thiamine monophosphate kinase;protein_id=NP_414951.1;transl_table=11
NC_000913.3	RefSeq	gene	436589	437107	.	+	.	ID=gene-b0418;Dbxref=ASAP:ABE-0001454,ECOCYC:EG10704,EcoGene:EG10704,GeneID:947542;Name=pgpA;gbkey=Gene;gene=pgpA;gene_biotype=protein_coding;gene_synonym=ECK0412,yajN;locus_tag=b0418
NC_000913.3	RefSeq	CDS	436589	437107	.	+	0	ID=cds-NP_414952.1;Parent=gene-b0418;Dbxref=UniProtKB/Swiss-Prot:P18200,Genbank:NP_414952.1,ASAP:ABE-0001454,ECOCYC:EG10704,EcoGene:EG10704,GeneID:947542;Name=NP_414952.1;gbkey=CDS;gene=pgpA;locus_tag=b0418;orig_transcript_id=gnl|b0418|mrna.b0418;product=phosphatidylglycerophosphatase A;protein_id=NP_414952.1;transl_table=11
NC_000913.3	RefSeq	repeat_region	437121	437157	.	+	.	ID=id-NC_000913.3:437121..437157;Note=REP38;gbkey=repeat_region;rpt_type=other
NC_000913.3	RefSeq	gene	437161	438135	.	-	.	ID=gene-b0419;Dbxref=ASAP:ABE-0001457,ECOCYC:G6236,EcoGene:EG13611,GeneID:946903;Name=yajO;gbkey=Gene;gene=yajO;gene_biotype=protein_coding;gene_synonym=ECK0413;locus_tag=b0419
NC_000913.3	RefSeq	CDS	437161	438135	.	-	0	ID=cds-NP_414953.2;Parent=gene-b0419;Dbxref=UniProtKB/Swiss-Prot:P77735,Genbank:NP_414953.2,ASAP:ABE-0001457,ECOCYC:G6236,EcoGene:EG13611,GeneID:946903;Name=NP_414953.2;gbkey=CDS;gene=yajO;locus_tag=b0419;orig_transcript_id=gnl|b0419|mrna.b0419;product=1-deoxyxylulose-5-phosphate synthase YajO;protein_id=NP_414953.2;transl_table=11
NC_000913.3	RefSeq	gene	438315	440177	.	-	.	ID=gene-b0420;Dbxref=ASAP:ABE-0001461,ECOCYC:G6237,EcoGene:EG13612,GeneID:945060;Name=dxs;gbkey=Gene;gene=dxs;gene_biotype=protein_coding;gene_synonym=ECK0414,yajP;locus_tag=b0420
NC_000913.3	RefSeq	CDS	438315	440177	.	-	0	ID=cds-NP_414954.1;Parent=gene-b0420;Dbxref=UniProtKB/Swiss-Prot:P77488,Genbank:NP_414954.1,ASAP:ABE-0001461,ECOCYC:G6237,EcoGene:EG13612,GeneID:945060;Name=NP_414954.1;gbkey=CDS;gene=dxs;locus_tag=b0420;orig_transcript_id=gnl|b0420|mrna.b0420;product=1-deoxy-D-xylulose-5-phosphate synthase;protein_id=NP_414954.1;transl_table=11
NC_000913.3	RefSeq	gene	440202	441101	.	-	.	ID=gene-b0421;Dbxref=ASAP:ABE-0001463,ECOCYC:EG10508,EcoGene:EG10508,GeneID:945064;Name=ispA;gbkey=Gene;gene=ispA;gene_biotype=protein_coding;gene_synonym=ECK0415;locus_tag=b0421
NC_000913.3	RefSeq	CDS	440202	441101	.	-	0	ID=cds-NP_414955.1;Parent=gene-b0421;Dbxref=UniProtKB/Swiss-Prot:P22939,Genbank:NP_414955.1,ASAP:ABE-0001463,ECOCYC:EG10508,EcoGene:EG10508,GeneID:945064;Name=NP_414955.1;gbkey=CDS;gene=ispA;locus_tag=b0421;orig_transcript_id=gnl|b0421|mrna.b0421;product=geranyl diphosphate/farnesyl diphosphate synthase;protein_id=NP_414955.1;transl_table=11
NC_000913.3	RefSeq	gene	441101	441343	.	-	.	ID=gene-b0422;Dbxref=ASAP:ABE-0001466,ECOCYC:EG11098,EcoGene:EG11098,GeneID:945069;Name=xseB;gbkey=Gene;gene=xseB;gene_biotype=protein_coding;gene_synonym=ECK0416,yajE;locus_tag=b0422
NC_000913.3	RefSeq	CDS	441101	441343	.	-	0	ID=cds-NP_414956.1;Parent=gene-b0422;Dbxref=UniProtKB/Swiss-Prot:P0A8G9,Genbank:NP_414956.1,ASAP:ABE-0001466,ECOCYC:EG11098,EcoGene:EG11098,GeneID:945069;Name=NP_414956.1;gbkey=CDS;gene=xseB;locus_tag=b0422;orig_transcript_id=gnl|b0422|mrna.b0422;product=exodeoxyribonuclease VII subunit XseB;protein_id=NP_414956.1;transl_table=11
NC_000913.3	RefSeq	gene	441549	442997	.	+	.	ID=gene-b0423;Dbxref=ASAP:ABE-0001470,ECOCYC:G6238,EcoGene:EG13273,GeneID:945067;Name=thiI;gbkey=Gene;gene=thiI;gene_biotype=protein_coding;gene_synonym=ECK0417,nuvA,nuvC,yajK;locus_tag=b0423
NC_000913.3	RefSeq	CDS	441549	442997	.	+	0	ID=cds-NP_414957.1;Parent=gene-b0423;Dbxref=UniProtKB/Swiss-Prot:P77718,Genbank:NP_414957.1,ASAP:ABE-0001470,ECOCYC:G6238,EcoGene:EG13273,GeneID:945067;Name=NP_414957.1;gbkey=CDS;gene=thiI;locus_tag=b0423;orig_transcript_id=gnl|b0423|mrna.b0423;product=tRNA uridine 4-sulfurtransferase;protein_id=NP_414957.1;transl_table=11
NC_000913.3	RefSeq	repeat_region	443019	443050	.	-	.	ID=id-NC_000913.3:443019..443050;Note=REP39;gbkey=repeat_region;rpt_type=other
NC_000913.3	RefSeq	gene	443051	443641	.	-	.	ID=gene-b0424;Dbxref=ASAP:ABE-0001472,ECOCYC:G198,EcoGene:EG13272,GeneID:945066;Name=yajL;gbkey=Gene;gene=yajL;gene_biotype=protein_coding;gene_synonym=ECK0418,thiJ;locus_tag=b0424
NC_000913.3	RefSeq	CDS	443051	443641	.	-	0	ID=cds-NP_414958.4;Parent=gene-b0424;Dbxref=UniProtKB/Swiss-Prot:Q46948,Genbank:NP_414958.4,ASAP:ABE-0001472,ECOCYC:G198,EcoGene:EG13272,GeneID:945066;Name=NP_414958.4;gbkey=CDS;gene=yajL;locus_tag=b0424;orig_transcript_id=gnl|b0424|mrna.b0424;product=protein/nucleic acid deglycase 3;protein_id=NP_414958.4;transl_table=11
NC_000913.3	RefSeq	gene	443604	444515	.	-	.	ID=gene-b0425;Dbxref=ASAP:ABE-0001474,ECOCYC:G6239,EcoGene:EG13271,GeneID:945065;Name=panE;gbkey=Gene;gene=panE;gene_biotype=protein_coding;gene_synonym=apbA,ECK0419;locus_tag=b0425
NC_000913.3	RefSeq	CDS	443604	444515	.	-	0	ID=cds-NP_414959.1;Parent=gene-b0425;Dbxref=UniProtKB/Swiss-Prot:P0A9J4,Genbank:NP_414959.1,ASAP:ABE-0001474,ECOCYC:G6239,EcoGene:EG13271,GeneID:945065;Name=NP_414959.1;gbkey=CDS;gene=panE;locus_tag=b0425;orig_transcript_id=gnl|b0425|mrna.b0425;product=2-dehydropantoate 2-reductase;protein_id=NP_414959.1;transl_table=11
NC_000913.3	RefSeq	gene	444683	445174	.	+	.	ID=gene-b0426;Dbxref=ASAP:ABE-0001478,ECOCYC:G6240,EcoGene:EG13613,GeneID:945063;Name=yajQ;gbkey=Gene;gene=yajQ;gene_biotype=protein_coding;gene_synonym=ECK0420;locus_tag=b0426
NC_000913.3	RefSeq	CDS	444683	445174	.	+	0	ID=cds-NP_414960.2;Parent=gene-b0426;Dbxref=UniProtKB/Swiss-Prot:P0A8E7,Genbank:NP_414960.2,ASAP:ABE-0001478,ECOCYC:G6240,EcoGene:EG13613,GeneID:945063;Name=NP_414960.2;gbkey=CDS;gene=yajQ;locus_tag=b0426;orig_transcript_id=gnl|b0426|mrna.b0426;product=nucleotide binding protein;protein_id=NP_414960.2;transl_table=11
NC_000913.3	RefSeq	repeat_region	445201	445234	.	+	.	ID=id-NC_000913.3:445201..445234;Note=REP40a;gbkey=repeat_region;rpt_type=other
NC_000913.3	RefSeq	repeat_region	445259	445287	.	-	.	ID=id-NC_000913.3:445259..445287;Note=REPv40b;gbkey=repeat_region;rpt_type=other
NC_000913.3	RefSeq	gene	445302	446666	.	-	.	ID=gene-b0427;Dbxref=ASAP:ABE-0001481,ECOCYC:G6241,EcoGene:EG13614,GeneID:945058;Name=yajR;gbkey=Gene;gene=yajR;gene_biotype=protein_coding;gene_synonym=ECK0421;locus_tag=b0427
NC_000913.3	RefSeq	CDS	445302	446666	.	-	0	ID=cds-NP_414961.4;Parent=gene-b0427;Dbxref=UniProtKB/Swiss-Prot:P77726,Genbank:NP_414961.4,ASAP:ABE-0001481,ECOCYC:G6241,EcoGene:EG13614,GeneID:945058;Name=NP_414961.4;gbkey=CDS;gene=yajR;locus_tag=b0427;orig_transcript_id=gnl|b0427|mrna.b0427;product=putative major facilitator superfamily transport protein YajR;protein_id=NP_414961.4;transl_table=11
NC_000913.3	RefSeq	gene	446815	447705	.	-	.	ID=gene-b0428;Dbxref=ASAP:ABE-0001484,ECOCYC:EG10182,EcoGene:EG10182,GeneID:945073;Name=cyoE;gbkey=Gene;gene=cyoE;gene_biotype=protein_coding;gene_synonym=ECK0422;locus_tag=b0428
NC_000913.3	RefSeq	CDS	446815	447705	.	-	0	ID=cds-NP_414962.1;Parent=gene-b0428;Dbxref=UniProtKB/Swiss-Prot:P0AEA5,Genbank:NP_414962.1,ASAP:ABE-0001484,ECOCYC:EG10182,EcoGene:EG10182,GeneID:945073;Name=NP_414962.1;gbkey=CDS;gene=cyoE;locus_tag=b0428;orig_transcript_id=gnl|b0428|mrna.b0428;product=heme O synthase;protein_id=NP_414962.1;transl_table=11
NC_000913.3	RefSeq	gene	447717	448046	.	-	.	ID=gene-b0429;Dbxref=ASAP:ABE-0001487,ECOCYC:EG10181,EcoGene:EG10181,GeneID:944918;Name=cyoD;gbkey=Gene;gene=cyoD;gene_biotype=protein_coding;gene_synonym=ECK0423;locus_tag=b0429
NC_000913.3	RefSeq	CDS	447717	448046	.	-	0	ID=cds-NP_414963.1;Parent=gene-b0429;Dbxref=UniProtKB/Swiss-Prot:P0ABJ6,Genbank:NP_414963.1,ASAP:ABE-0001487,ECOCYC:EG10181,EcoGene:EG10181,GeneID:944918;Name=NP_414963.1;gbkey=CDS;gene=cyoD;locus_tag=b0429;orig_transcript_id=gnl|b0429|mrna.b0429;product=cytochrome bo3 ubiquinol oxidase subunit 4;protein_id=NP_414963.1;transl_table=11
NC_000913.3	RefSeq	gene	448046	448660	.	-	.	ID=gene-b0430;Dbxref=ASAP:ABE-0001491,ECOCYC:EG10180,EcoGene:EG10180,GeneID:946897;Name=cyoC;gbkey=Gene;gene=cyoC;gene_biotype=protein_coding;gene_synonym=ECK0424;locus_tag=b0430
NC_000913.3	RefSeq	CDS	448046	448660	.	-	0	ID=cds-NP_414964.1;Parent=gene-b0430;Dbxref=UniProtKB/Swiss-Prot:P0ABJ3,Genbank:NP_414964.1,ASAP:ABE-0001491,ECOCYC:EG10180,EcoGene:EG10180,GeneID:946897;Name=NP_414964.1;gbkey=CDS;gene=cyoC;locus_tag=b0430;orig_transcript_id=gnl|b0430|mrna.b0430;product=cytochrome bo3 ubiquinol oxidase subunit 3;protein_id=NP_414964.1;transl_table=11
NC_000913.3	RefSeq	gene	448650	450641	.	-	.	ID=gene-b0431;Dbxref=ASAP:ABE-0001493,ECOCYC:EG10179,EcoGene:EG10179,GeneID:945615;Name=cyoB;gbkey=Gene;gene=cyoB;gene_biotype=protein_coding;gene_synonym=ECK0425;locus_tag=b0431
NC_000913.3	RefSeq	CDS	448650	450641	.	-	0	ID=cds-NP_414965.1;Parent=gene-b0431;Dbxref=UniProtKB/Swiss-Prot:P0ABI8,Genbank:NP_414965.1,ASAP:ABE-0001493,ECOCYC:EG10179,EcoGene:EG10179,GeneID:945615;Name=NP_414965.1;gbkey=CDS;gene=cyoB;locus_tag=b0431;orig_transcript_id=gnl|b0431|mrna.b0431;product=cytochrome bo3 ubiquinol oxidase subunit 1;protein_id=NP_414965.1;transl_table=11
NC_000913.3	RefSeq	gene	450663	451610	.	-	.	ID=gene-b0432;Dbxref=ASAP:ABE-0001495,ECOCYC:EG10178,EcoGene:EG10178,GeneID:945080;Name=cyoA;gbkey=Gene;gene=cyoA;gene_biotype=protein_coding;gene_synonym=ECK0426;locus_tag=b0432
NC_000913.3	RefSeq	CDS	450663	451610	.	-	0	ID=cds-NP_414966.1;Parent=gene-b0432;Dbxref=UniProtKB/Swiss-Prot:P0ABJ1,Genbank:NP_414966.1,ASAP:ABE-0001495,ECOCYC:EG10178,EcoGene:EG10178,GeneID:945080;Name=NP_414966.1;gbkey=CDS;gene=cyoA;locus_tag=b0432;orig_transcript_id=gnl|b0432|mrna.b0432;product=cytochrome bo3 ubiquinol oxidase subunit 2;protein_id=NP_414966.1;transl_table=11
NC_000913.3	RefSeq	gene	452070	453545	.	-	.	ID=gene-b0433;Dbxref=ASAP:ABE-0001501,ECOCYC:EG12183,EcoGene:EG12183,GeneID:946438;Name=ampG;gbkey=Gene;gene=ampG;gene_biotype=protein_coding;gene_synonym=ECK0427;locus_tag=b0433
NC_000913.3	RefSeq	CDS	452070	453545	.	-	0	ID=cds-NP_414967.1;Parent=gene-b0433;Dbxref=UniProtKB/Swiss-Prot:P0AE16,Genbank:NP_414967.1,ASAP:ABE-0001501,ECOCYC:EG12183,EcoGene:EG12183,GeneID:946438;Name=NP_414967.1;gbkey=CDS;gene=ampG;locus_tag=b0433;orig_transcript_id=gnl|b0433|mrna.b0433;product=muropeptide:H(+) symporter;protein_id=NP_414967.1;transl_table=11
NC_000913.3	RefSeq	gene	453589	454167	.	-	.	ID=gene-b0434;Dbxref=ASAP:ABE-0001504,ECOCYC:EG12182,EcoGene:EG12182,GeneID:945521;Name=yajG;gbkey=Gene;gene=yajG;gene_biotype=protein_coding;gene_synonym=ECK0428;locus_tag=b0434
NC_000913.3	RefSeq	CDS	453589	454167	.	-	0	ID=cds-NP_414968.4;Parent=gene-b0434;Dbxref=UniProtKB/Swiss-Prot:P0ADA5,Genbank:NP_414968.4,ASAP:ABE-0001504,ECOCYC:EG12182,EcoGene:EG12182,GeneID:945521;Name=NP_414968.4;gbkey=CDS;gene=yajG;locus_tag=b0434;orig_transcript_id=gnl|b0434|mrna.b0434;product=putative lipoprotein YajG;protein_id=NP_414968.4;transl_table=11
NC_000913.3	RefSeq	gene	454472	454789	.	+	.	ID=gene-b0435;Dbxref=ASAP:ABE-0001508,ECOCYC:EG10125,EcoGene:EG10125,GeneID:947043;Name=bolA;gbkey=Gene;gene=bolA;gene_biotype=protein_coding;gene_synonym=ECK0429;locus_tag=b0435
NC_000913.3	RefSeq	CDS	454472	454789	.	+	0	ID=cds-NP_414969.4;Parent=gene-b0435;Dbxref=UniProtKB/Swiss-Prot:P0ABE2,Genbank:NP_414969.4,ASAP:ABE-0001508,ECOCYC:EG10125,EcoGene:EG10125,GeneID:947043;Name=NP_414969.4;gbkey=CDS;gene=bolA;locus_tag=b0435;orig_transcript_id=gnl|b0435|mrna.b0435;product=DNA-binding transcriptional dual regulator BolA;protein_id=NP_414969.4;transl_table=11
NC_000913.3	RefSeq	gene	455133	456431	.	+	.	ID=gene-b0436;Dbxref=ASAP:ABE-0001511,ECOCYC:EG11003,EcoGene:EG11003,GeneID:945081;Name=tig;gbkey=Gene;gene=tig;gene_biotype=protein_coding;gene_synonym=ECK0430;locus_tag=b0436
NC_000913.3	RefSeq	CDS	455133	456431	.	+	0	ID=cds-NP_414970.1;Parent=gene-b0436;Dbxref=UniProtKB/Swiss-Prot:P0A850,Genbank:NP_414970.1,ASAP:ABE-0001511,ECOCYC:EG11003,EcoGene:EG11003,GeneID:945081;Name=NP_414970.1;gbkey=CDS;gene=tig;locus_tag=b0436;orig_transcript_id=gnl|b0436|mrna.b0436;product=trigger factor;protein_id=NP_414970.1;transl_table=11
NC_000913.3	RefSeq	gene	456677	457300	.	+	.	ID=gene-b0437;Dbxref=ASAP:ABE-0001515,ECOCYC:EG10158,EcoGene:EG10158,GeneID:945082;Name=clpP;gbkey=Gene;gene=clpP;gene_biotype=protein_coding;gene_synonym=ECK0431,lopP;locus_tag=b0437
NC_000913.3	RefSeq	CDS	456677	457300	.	+	0	ID=cds-NP_414971.1;Parent=gene-b0437;Dbxref=UniProtKB/Swiss-Prot:P0A6G7,Genbank:NP_414971.1,ASAP:ABE-0001515,ECOCYC:EG10158,EcoGene:EG10158,GeneID:945082;Name=NP_414971.1;gbkey=CDS;gene=clpP;locus_tag=b0437;orig_transcript_id=gnl|b0437|mrna.b0437;product=ATP-dependent Clp protease proteolytic subunit;protein_id=NP_414971.1;transl_table=11
NC_000913.3	RefSeq	gene	457426	458700	.	+	.	ID=gene-b0438;Dbxref=ASAP:ABE-0001517,ECOCYC:EG10159,EcoGene:EG10159,GeneID:945083;Name=clpX;gbkey=Gene;gene=clpX;gene_biotype=protein_coding;gene_synonym=ECK0432,lopC;locus_tag=b0438
NC_000913.3	RefSeq	CDS	457426	458700	.	+	0	ID=cds-NP_414972.1;Parent=gene-b0438;Dbxref=UniProtKB/Swiss-Prot:P0A6H1,Genbank:NP_414972.1,ASAP:ABE-0001517,ECOCYC:EG10159,EcoGene:EG10159,GeneID:945083;Name=NP_414972.1;gbkey=CDS;gene=clpX;locus_tag=b0438;orig_transcript_id=gnl|b0438|mrna.b0438;product=ATP-dependent Clp protease ATP-binding subunit ClpX;protein_id=NP_414972.1;transl_table=11
NC_000913.3	RefSeq	gene	458888	461242	.	+	.	ID=gene-b0439;Dbxref=ASAP:ABE-0001521,ECOCYC:EG10542,EcoGene:EG10542,GeneID:945085;Name=lon;gbkey=Gene;gene=lon;gene_biotype=protein_coding;gene_synonym=capR,deg,dir,ECK0433,lopA,muc;locus_tag=b0439
NC_000913.3	RefSeq	CDS	458888	461242	.	+	0	ID=cds-NP_414973.1;Parent=gene-b0439;Dbxref=UniProtKB/Swiss-Prot:P0A9M0,Genbank:NP_414973.1,ASAP:ABE-0001521,ECOCYC:EG10542,EcoGene:EG10542,GeneID:945085;Name=NP_414973.1;gbkey=CDS;gene=lon;locus_tag=b0439;orig_transcript_id=gnl|b0439|mrna.b0439;product=Lon protease;protein_id=NP_414973.1;transl_table=11
NC_000913.3	RefSeq	gene	461451	461723	.	+	.	ID=gene-b0440;Dbxref=ASAP:ABE-0001527,ECOCYC:EG10467,EcoGene:EG10467,GeneID:949095;Name=hupB;gbkey=Gene;gene=hupB;gene_biotype=protein_coding;gene_synonym=dbhB,dpeA,ECK0434,hopD;locus_tag=b0440
NC_000913.3	RefSeq	CDS	461451	461723	.	+	0	ID=cds-NP_414974.1;Parent=gene-b0440;Dbxref=UniProtKB/Swiss-Prot:P0ACF4,Genbank:NP_414974.1,ASAP:ABE-0001527,ECOCYC:EG10467,EcoGene:EG10467,GeneID:949095;Name=NP_414974.1;gbkey=CDS;gene=hupB;locus_tag=b0440;orig_transcript_id=gnl|b0440|mrna.b0440;product=DNA-binding protein HU-beta;protein_id=NP_414974.1;transl_table=11
NC_000913.3	RefSeq	gene	461915	463786	.	+	.	ID=gene-b0441;Dbxref=ASAP:ABE-0001531,ECOCYC:G6242,EcoGene:EG13249,GeneID:946056;Name=ppiD;gbkey=Gene;gene=ppiD;gene_biotype=protein_coding;gene_synonym=ECK0435,ybaU;locus_tag=b0441
NC_000913.3	RefSeq	CDS	461915	463786	.	+	0	ID=cds-NP_414975.1;Parent=gene-b0441;Dbxref=UniProtKB/Swiss-Prot:P0ADY1,Genbank:NP_414975.1,ASAP:ABE-0001531,ECOCYC:G6242,EcoGene:EG13249,GeneID:946056;Name=NP_414975.1;gbkey=CDS;gene=ppiD;locus_tag=b0441;orig_transcript_id=gnl|b0441|mrna.b0441;product=periplasmic folding chaperone;protein_id=NP_414975.1;transl_table=11
NC_000913.3	RefSeq	gene	463937	464308	.	+	.	ID=gene-b0442;Dbxref=ASAP:ABE-0001534,ECOCYC:G6243,EcoGene:EG13250,GeneID:945884;Name=ybaV;gbkey=Gene;gene=ybaV;gene_biotype=protein_coding;gene_synonym=comEA,ECK0436;locus_tag=b0442
NC_000913.3	RefSeq	CDS	463937	464308	.	+	0	ID=cds-NP_414976.1;Parent=gene-b0442;Dbxref=UniProtKB/Swiss-Prot:P0AAR8,Genbank:NP_414976.1,ASAP:ABE-0001534,ECOCYC:G6243,EcoGene:EG13250,GeneID:945884;Name=NP_414976.1;gbkey=CDS;gene=ybaV;locus_tag=b0442;orig_transcript_id=gnl|b0442|mrna.b0442;product=helix-hairpin-helix 3 family protein;protein_id=NP_414976.1;transl_table=11
NC_000913.3	RefSeq	gene	464402	464800	.	+	.	ID=gene-b0443;Dbxref=ASAP:ABE-0001537,ECOCYC:G6244,EcoGene:EG13251,GeneID:945812;Name=fadM;gbkey=Gene;gene=fadM;gene_biotype=protein_coding;gene_synonym=ECK0437,tesC,ybaW;locus_tag=b0443
NC_000913.3	RefSeq	CDS	464402	464800	.	+	0	ID=cds-NP_414977.1;Parent=gene-b0443;Dbxref=UniProtKB/Swiss-Prot:P77712,Genbank:NP_414977.1,ASAP:ABE-0001537,ECOCYC:G6244,EcoGene:EG13251,GeneID:945812;Name=NP_414977.1;gbkey=CDS;gene=fadM;locus_tag=b0443;orig_transcript_id=gnl|b0443|mrna.b0443;product=thioesterase III;protein_id=NP_414977.1;transl_table=11
NC_000913.3	RefSeq	repeat_region	464814	464838	.	+	.	ID=id-NC_000913.3:464814..464838;Note=REPt41;gbkey=repeat_region;rpt_type=other
NC_000913.3	RefSeq	gene	464852	465547	.	-	.	ID=gene-b0444;Dbxref=ASAP:ABE-0001539,ECOCYC:G6245,EcoGene:EG13252,GeneID:947034;Name=queC;gbkey=Gene;gene=queC;gene_biotype=protein_coding;gene_synonym=ECK0438,ybaX;locus_tag=b0444
NC_000913.3	RefSeq	CDS	464852	465547	.	-	0	ID=cds-NP_414978.1;Parent=gene-b0444;Dbxref=UniProtKB/Swiss-Prot:P77756,Genbank:NP_414978.1,ASAP:ABE-0001539,ECOCYC:G6245,EcoGene:EG13252,GeneID:947034;Name=NP_414978.1;gbkey=CDS;gene=queC;locus_tag=b0444;orig_transcript_id=gnl|b0444|mrna.b0444;product=7-cyano-7-deazaguanine synthase;protein_id=NP_414978.1;transl_table=11
NC_000913.3	RefSeq	gene	465612	467312	.	-	.	ID=gene-b0445;Dbxref=ASAP:ABE-0001542,ECOCYC:EG13217,EcoGene:EG13217,GeneID:949093;Name=ybaE;gbkey=Gene;gene=ybaE;gene_biotype=protein_coding;gene_synonym=ECK0439;locus_tag=b0445
NC_000913.3	RefSeq	CDS	465612	467312	.	-	0	ID=cds-NP_414979.1;Parent=gene-b0445;Dbxref=UniProtKB/Swiss-Prot:P46890,Genbank:NP_414979.1,ASAP:ABE-0001542,ECOCYC:EG13217,EcoGene:EG13217,GeneID:949093;Name=NP_414979.1;gbkey=CDS;gene=ybaE;locus_tag=b0445;orig_transcript_id=gnl|b0445|mrna.b0445;product=putative protein YbaE;protein_id=NP_414979.1;transl_table=11
NC_000913.3	RefSeq	gene	467412	468230	.	+	.	ID=gene-b0446;Dbxref=ASAP:ABE-0001548,ECOCYC:G6246,EcoGene:EG13216,GeneID:945089;Name=cof;gbkey=Gene;gene=cof;gene_biotype=protein_coding;gene_synonym=ECK0440;locus_tag=b0446
NC_000913.3	RefSeq	CDS	467412	468230	.	+	0	ID=cds-NP_414980.2;Parent=gene-b0446;Dbxref=UniProtKB/Swiss-Prot:P46891,Genbank:NP_414980.2,ASAP:ABE-0001548,ECOCYC:G6246,EcoGene:EG13216,GeneID:945089;Name=NP_414980.2;gbkey=CDS;gene=cof;locus_tag=b0446;orig_transcript_id=gnl|b0446|mrna.b0446;product=HMP-PP phosphatase;protein_id=NP_414980.2;transl_table=11
NC_000913.3	RefSeq	gene	468383	468841	.	+	.	ID=gene-b0447;Dbxref=ASAP:ABE-0001553,ECOCYC:G6247,EcoGene:EG13218,GeneID:945091;Name=decR;gbkey=Gene;gene=decR;gene_biotype=protein_coding;gene_synonym=cyuR,ECK0441,ybaO;locus_tag=b0447
NC_000913.3	RefSeq	CDS	468383	468841	.	+	0	ID=cds-NP_414981.4;Parent=gene-b0447;Dbxref=UniProtKB/Swiss-Prot:P0ACJ5,Genbank:NP_414981.4,ASAP:ABE-0001553,ECOCYC:G6247,EcoGene:EG13218,GeneID:945091;Name=NP_414981.4;gbkey=CDS;gene=decR;locus_tag=b0447;orig_transcript_id=gnl|b0447|mrna.b0447;product=DNA-binding transcriptional activator DecR;protein_id=NP_414981.4;transl_table=11
NC_000913.3	RefSeq	gene	468871	470643	.	+	.	ID=gene-b0448;Dbxref=ASAP:ABE-0001555,ECOCYC:G6248,EcoGene:EG11622,GeneID:945092;Name=mdlA;gbkey=Gene;gene=mdlA;gene_biotype=protein_coding;gene_synonym=ECK0442,mdl;locus_tag=b0448
NC_000913.3	RefSeq	CDS	468871	470643	.	+	0	ID=cds-NP_414982.1;Parent=gene-b0448;Dbxref=UniProtKB/Swiss-Prot:P77265,Genbank:NP_414982.1,ASAP:ABE-0001555,ECOCYC:G6248,EcoGene:EG11622,GeneID:945092;Name=NP_414982.1;gbkey=CDS;gene=mdlA;locus_tag=b0448;orig_transcript_id=gnl|b0448|mrna.b0448;product=ABC transporter family protein MdlA;protein_id=NP_414982.1;transl_table=11
NC_000913.3	RefSeq	gene	470636	472417	.	+	.	ID=gene-b0449;Dbxref=ASAP:ABE-0001557,ECOCYC:EG11622,EcoGene:EG14374,GeneID:945088;Name=mdlB;gbkey=Gene;gene=mdlB;gene_biotype=protein_coding;gene_synonym=ECK0443,mdl;locus_tag=b0449
NC_000913.3	RefSeq	CDS	470636	472417	.	+	0	ID=cds-NP_414983.1;Parent=gene-b0449;Dbxref=UniProtKB/Swiss-Prot:P0AAG5,Genbank:NP_414983.1,ASAP:ABE-0001557,ECOCYC:EG11622,EcoGene:EG14374,GeneID:945088;Name=NP_414983.1;gbkey=CDS;gene=mdlB;locus_tag=b0449;orig_transcript_id=gnl|b0449|mrna.b0449;product=ABC transporter family protein MdlB;protein_id=NP_414983.1;transl_table=11
NC_000913.3	RefSeq	gene	472598	472936	.	+	.	ID=gene-b0450;Dbxref=ASAP:ABE-0001562,ECOCYC:EG12191,EcoGene:EG12191,GeneID:945087;Name=glnK;gbkey=Gene;gene=glnK;gene_biotype=protein_coding;gene_synonym=ECK0444,ybaI;locus_tag=b0450
NC_000913.3	RefSeq	CDS	472598	472936	.	+	0	ID=cds-NP_414984.1;Parent=gene-b0450;Dbxref=UniProtKB/Swiss-Prot:P0AC55,Genbank:NP_414984.1,ASAP:ABE-0001562,ECOCYC:EG12191,EcoGene:EG12191,GeneID:945087;Name=NP_414984.1;gbkey=CDS;gene=glnK;locus_tag=b0450;orig_transcript_id=gnl|b0450|mrna.b0450;product=nitrogen regulator GlnK;protein_id=NP_414984.1;transl_table=11
NC_000913.3	RefSeq	gene	472966	474252	.	+	.	ID=gene-b0451;Dbxref=ASAP:ABE-0001564,ECOCYC:EG11821,EcoGene:EG11821,GeneID:945084;Name=amtB;gbkey=Gene;gene=amtB;gene_biotype=protein_coding;gene_synonym=ECK0445,ybaG;locus_tag=b0451
NC_000913.3	RefSeq	CDS	472966	474252	.	+	0	ID=cds-NP_414985.1;Parent=gene-b0451;Dbxref=UniProtKB/Swiss-Prot:P69681,Genbank:NP_414985.1,ASAP:ABE-0001564,ECOCYC:EG11821,EcoGene:EG11821,GeneID:945084;Name=NP_414985.1;gbkey=CDS;gene=amtB;locus_tag=b0451;orig_transcript_id=gnl|b0451|mrna.b0451;product=ammonia/ammonium transporter;protein_id=NP_414985.1;transl_table=11
NC_000913.3	RefSeq	repeat_region	474272	474294	.	+	.	ID=id-NC_000913.3:474272..474294;Note=REPt42;gbkey=repeat_region;rpt_type=other
NC_000913.3	RefSeq	gene	474301	475161	.	-	.	ID=gene-b0452;Dbxref=ASAP:ABE-0001566,ECOCYC:EG10995,EcoGene:EG10995,GeneID:945074;Name=tesB;gbkey=Gene;gene=tesB;gene_biotype=protein_coding;gene_synonym=ECK0446;locus_tag=b0452
NC_000913.3	RefSeq	CDS	474301	475161	.	-	0	ID=cds-NP_414986.1;Parent=gene-b0452;Dbxref=UniProtKB/Swiss-Prot:P0AGG2,Genbank:NP_414986.1,ASAP:ABE-0001566,ECOCYC:EG10995,EcoGene:EG10995,GeneID:945074;Name=NP_414986.1;gbkey=CDS;gene=tesB;locus_tag=b0452;orig_transcript_id=gnl|b0452|mrna.b0452;product=acyl-CoA thioesterase II;protein_id=NP_414986.1;transl_table=11
NC_000913.3	RefSeq	gene	475379	475951	.	+	.	ID=gene-b0453;Dbxref=ASAP:ABE-0001574,ECOCYC:G6250,EcoGene:EG13253,GeneID:945070;Name=ybaY;gbkey=Gene;gene=ybaY;gene_biotype=protein_coding;gene_synonym=ECK0447;locus_tag=b0453
NC_000913.3	RefSeq	CDS	475379	475951	.	+	0	ID=cds-NP_414987.3;Parent=gene-b0453;Dbxref=UniProtKB/Swiss-Prot:P77717,Genbank:NP_414987.3,ASAP:ABE-0001574,ECOCYC:G6250,EcoGene:EG13253,GeneID:945070;Name=NP_414987.3;gbkey=CDS;gene=ybaY;locus_tag=b0453;orig_transcript_id=gnl|b0453|mrna.b0453;product=PF09619 family lipoprotein YbaY;protein_id=NP_414987.3;transl_table=11
NC_000913.3	RefSeq	gene	475982	476371	.	-	.	ID=gene-b0454;Dbxref=ASAP:ABE-0001576,ECOCYC:G6251,EcoGene:EG13254,GeneID:945094;Name=atl;gbkey=Gene;gene=atl;gene_biotype=protein_coding;gene_synonym=ECK0448,ybaZ;locus_tag=b0454
NC_000913.3	RefSeq	CDS	475982	476371	.	-	0	ID=cds-NP_414988.1;Parent=gene-b0454;Dbxref=UniProtKB/Swiss-Prot:P0AFP2,Genbank:NP_414988.1,ASAP:ABE-0001576,ECOCYC:G6251,EcoGene:EG13254,GeneID:945094;Name=NP_414988.1;gbkey=CDS;gene=atl;locus_tag=b0454;orig_transcript_id=gnl|b0454|mrna.b0454;product=DNA base-flipping protein;protein_id=NP_414988.1;transl_table=11
NC_000913.3	RefSeq	gene	476448	476561	.	+	.	ID=gene-b0455;Dbxref=ASAP:ABE-0001579,ECOCYC:EG30027,EcoGene:EG30027,GeneID:944909;Name=ffs;gbkey=Gene;gene=ffs;gene_biotype=ncRNA;gene_synonym=ECK0449;locus_tag=b0455
NC_000913.3	RefSeq	ncRNA	476448	476561	.	+	.	ID=rna-b0455;Parent=gene-b0455;Dbxref=ASAP:ABE-0001579,ECOCYC:EG30027,EcoGene:EG30027,GeneID:944909;gbkey=ncRNA;gene=ffs;locus_tag=b0455;product=signal recognition particle 4.5S RNA
NC_000913.3	RefSeq	exon	476448	476561	.	+	.	ID=exon-b0455-1;Parent=rna-b0455;Dbxref=ASAP:ABE-0001579,ECOCYC:EG30027,EcoGene:EG30027,GeneID:944909;gbkey=ncRNA;gene=ffs;locus_tag=b0455;product=signal recognition particle 4.5S RNA
NC_000913.3	RefSeq	gene	476672	477025	.	+	.	ID=gene-b0456;Dbxref=ASAP:ABE-0001582,ECOCYC:EG11099,EcoGene:EG11099,GeneID:948863;Name=ybaA;gbkey=Gene;gene=ybaA;gene_biotype=protein_coding;gene_synonym=ECK0450;locus_tag=b0456
NC_000913.3	RefSeq	CDS	476672	477025	.	+	0	ID=cds-NP_414989.1;Parent=gene-b0456;Dbxref=UniProtKB/Swiss-Prot:P0AAQ6,Genbank:NP_414989.1,ASAP:ABE-0001582,ECOCYC:EG11099,EcoGene:EG11099,GeneID:948863;Name=NP_414989.1;gbkey=CDS;gene=ybaA;locus_tag=b0456;orig_transcript_id=gnl|b0456|mrna.b0456;product=DUF1428 domain-containing protein YbaA;protein_id=NP_414989.1;transl_table=11
NC_000913.3	RefSeq	gene	477067	478617	.	-	.	ID=gene-b0457;Dbxref=ASAP:ABE-0001584,ECOCYC:G6252,EcoGene:EG14237,GeneID:948951;Name=pdeB;gbkey=Gene;gene=pdeB;gene_biotype=protein_coding;gene_synonym=ECK0451,ylaB;locus_tag=b0457
NC_000913.3	RefSeq	CDS	477067	478617	.	-	0	ID=cds-NP_414990.2;Parent=gene-b0457;Dbxref=UniProtKB/Swiss-Prot:P77473,Genbank:NP_414990.2,ASAP:ABE-0001584,ECOCYC:G6252,EcoGene:EG14237,GeneID:948951;Name=NP_414990.2;gbkey=CDS;gene=pdeB;locus_tag=b0457;orig_transcript_id=gnl|b0457|mrna.b0457;product=c-di-GMP phosphodiesterase PdeB;protein_id=NP_414990.2;transl_table=11
NC_000913.3	RefSeq	gene	478781	479251	.	-	.	ID=gene-b0458;Dbxref=ASAP:ABE-0001587,ECOCYC:G6253,EcoGene:EG14238,GeneID:948876;Name=ylaC;gbkey=Gene;gene=ylaC;gene_biotype=protein_coding;gene_synonym=ECK0452;locus_tag=b0458
NC_000913.3	RefSeq	CDS	478781	479251	.	-	0	ID=cds-NP_414991.4;Parent=gene-b0458;Dbxref=UniProtKB/Swiss-Prot:P0AAS0,Genbank:NP_414991.4,ASAP:ABE-0001587,ECOCYC:G6253,EcoGene:EG14238,GeneID:948876;Name=NP_414991.4;gbkey=CDS;gene=ylaC;locus_tag=b0458;orig_transcript_id=gnl|b0458|mrna.b0458;product=putative inner membrane protein;protein_id=NP_414991.4;transl_table=11
NC_000913.3	RefSeq	gene	479367	479918	.	-	.	ID=gene-b0459;Dbxref=ASAP:ABE-0001591,ECOCYC:G58,EcoGene:EG14239,GeneID:945096;Name=maa;gbkey=Gene;gene=maa;gene_biotype=protein_coding;gene_synonym=ECK0453,ylaD;locus_tag=b0459
NC_000913.3	RefSeq	CDS	479367	479918	.	-	0	ID=cds-NP_414992.1;Parent=gene-b0459;Dbxref=UniProtKB/Swiss-Prot:P77791,Genbank:NP_414992.1,ASAP:ABE-0001591,ECOCYC:G58,EcoGene:EG14239,GeneID:945096;Name=NP_414992.1;gbkey=CDS;gene=maa;locus_tag=b0459;orig_transcript_id=gnl|b0459|mrna.b0459;product=maltose O-acetyltransferase;protein_id=NP_414992.1;transl_table=11
NC_000913.3	RefSeq	gene	480090	480308	.	-	.	ID=gene-b0460;Dbxref=ASAP:ABE-0001594,ECOCYC:EG10439,EcoGene:EG10439,GeneID:945098;Name=hha;gbkey=Gene;gene=hha;gene_biotype=protein_coding;gene_synonym=ECK0454;locus_tag=b0460
NC_000913.3	RefSeq	CDS	480090	480308	.	-	0	ID=cds-NP_414993.1;Parent=gene-b0460;Dbxref=UniProtKB/Swiss-Prot:P0ACE3,Genbank:NP_414993.1,ASAP:ABE-0001594,ECOCYC:EG10439,EcoGene:EG10439,GeneID:945098;Name=NP_414993.1;gbkey=CDS;gene=hha;locus_tag=b0460;orig_transcript_id=gnl|b0460|mrna.b0460;product=hemolysin expression modulating protein;protein_id=NP_414993.1;transl_table=11
NC_000913.3	RefSeq	gene	480334	480708	.	-	.	ID=gene-b0461;Dbxref=ASAP:ABE-0001596,ECOCYC:EG12429,EcoGene:EG12429,GeneID:945106;Name=tomB;gbkey=Gene;gene=tomB;gene_biotype=protein_coding;gene_synonym=ECK0455,ybaJ;locus_tag=b0461
NC_000913.3	RefSeq	CDS	480334	480708	.	-	0	ID=cds-NP_414994.1;Parent=gene-b0461;Dbxref=UniProtKB/Swiss-Prot:P0AAR0,Genbank:NP_414994.1,ASAP:ABE-0001596,ECOCYC:EG12429,EcoGene:EG12429,GeneID:945106;Name=NP_414994.1;gbkey=CDS;gene=tomB;locus_tag=b0461;orig_transcript_id=gnl|b0461|mrna.b0461;product=protein that modulates Hha toxicity;protein_id=NP_414994.1;transl_table=11
NC_000913.3	RefSeq	gene	481254	484403	.	-	.	ID=gene-b0462;Dbxref=ASAP:ABE-0001601,ECOCYC:EG11704,EcoGene:EG11704,GeneID:945108;Name=acrB;gbkey=Gene;gene=acrB;gene_biotype=protein_coding;gene_synonym=acrE,ECK0456;locus_tag=b0462
NC_000913.3	RefSeq	CDS	481254	484403	.	-	0	ID=cds-NP_414995.1;Parent=gene-b0462;Dbxref=UniProtKB/Swiss-Prot:P31224,Genbank:NP_414995.1,ASAP:ABE-0001601,ECOCYC:EG11704,EcoGene:EG11704,GeneID:945108;Name=NP_414995.1;gbkey=CDS;gene=acrB;locus_tag=b0462;orig_transcript_id=gnl|b0462|mrna.b0462;product=multidrug efflux pump RND permease AcrB;protein_id=NP_414995.1;transl_table=11
NC_000913.3	RefSeq	gene	484426	485619	.	-	.	ID=gene-b0463;Dbxref=ASAP:ABE-0001603,ECOCYC:EG11703,EcoGene:EG11703,GeneID:945112;Name=acrA;gbkey=Gene;gene=acrA;gene_biotype=protein_coding;gene_synonym=ECK0457,lir,Mb,mbl,mtcA,nbsA,sipB;locus_tag=b0463
NC_000913.3	RefSeq	CDS	484426	485619	.	-	0	ID=cds-NP_414996.1;Parent=gene-b0463;Dbxref=UniProtKB/Swiss-Prot:P0AE06,Genbank:NP_414996.1,ASAP:ABE-0001603,ECOCYC:EG11703,EcoGene:EG11703,GeneID:945112;Name=NP_414996.1;gbkey=CDS;gene=acrA;locus_tag=b0463;orig_transcript_id=gnl|b0463|mrna.b0463;product=multidrug efflux pump membrane fusion lipoprotein AcrA;protein_id=NP_414996.1;transl_table=11
NC_000913.3	RefSeq	gene	485761	486408	.	+	.	ID=gene-b0464;Dbxref=ASAP:ABE-0001608,ECOCYC:EG12116,EcoGene:EG12116,GeneID:945516;Name=acrR;gbkey=Gene;gene=acrR;gene_biotype=protein_coding;gene_synonym=ECK0458,ybaH;locus_tag=b0464
NC_000913.3	RefSeq	CDS	485761	486408	.	+	0	ID=cds-NP_414997.1;Parent=gene-b0464;Dbxref=UniProtKB/Swiss-Prot:P0ACS9,Genbank:NP_414997.1,ASAP:ABE-0001608,ECOCYC:EG12116,EcoGene:EG12116,GeneID:945516;Name=NP_414997.1;gbkey=CDS;gene=acrR;locus_tag=b0464;orig_transcript_id=gnl|b0464|mrna.b0464;product=DNA-binding transcriptional repressor AcrR;protein_id=NP_414997.1;transl_table=11
NC_000913.3	RefSeq	gene	486536	489898	.	+	.	ID=gene-b0465;Dbxref=ASAP:ABE-0001613,ECOCYC:G6255,EcoGene:EG14240,GeneID:945132;Name=mscK;gbkey=Gene;gene=mscK;gene_biotype=protein_coding;gene_synonym=aefA,ECK0459,kefA;locus_tag=b0465
NC_000913.3	RefSeq	CDS	486536	489898	.	+	0	ID=cds-NP_414998.1;Parent=gene-b0465;Dbxref=UniProtKB/Swiss-Prot:P77338,Genbank:NP_414998.1,ASAP:ABE-0001613,ECOCYC:G6255,EcoGene:EG14240,GeneID:945132;Name=NP_414998.1;gbkey=CDS;gene=mscK;locus_tag=b0465;orig_transcript_id=gnl|b0465|mrna.b0465;product=potassium dependent%2C small conductance mechanosensitive channel;protein_id=NP_414998.1;transl_table=11
NC_000913.3	RefSeq	repeat_region	489960	489993	.	+	.	ID=id-NC_000913.3:489960..489993;Note=REP43a;gbkey=repeat_region;rpt_type=other
NC_000913.3	RefSeq	repeat_region	490029	490057	.	-	.	ID=id-NC_000913.3:490029..490057;Note=REPv43b;gbkey=repeat_region;rpt_type=other
NC_000913.3	RefSeq	gene	490110	490271	.	-	.	ID=gene-b0466;Dbxref=ASAP:ABE-0001616,ECOCYC:EG12830,EcoGene:EG12830,GeneID:945144;Name=ybaM;gbkey=Gene;gene=ybaM;gene_biotype=protein_coding;gene_synonym=ECK0460;locus_tag=b0466
NC_000913.3	RefSeq	CDS	490110	490271	.	-	0	ID=cds-NP_414999.1;Parent=gene-b0466;Dbxref=UniProtKB/Swiss-Prot:P45807,Genbank:NP_414999.1,ASAP:ABE-0001616,ECOCYC:EG12830,EcoGene:EG12830,GeneID:945144;Name=NP_414999.1;gbkey=CDS;gene=ybaM;locus_tag=b0466;orig_transcript_id=gnl|b0466|mrna.b0466;product=DUF2496 domain-containing protein YbaM;protein_id=NP_414999.1;transl_table=11
NC_000913.3	RefSeq	gene	490285	490812	.	-	.	ID=gene-b0467;Dbxref=ASAP:ABE-0001619,ECOCYC:EG10765,EcoGene:EG10765,GeneID:945071;Name=priC;gbkey=Gene;gene=priC;gene_biotype=protein_coding;gene_synonym=ECK0461;locus_tag=b0467
NC_000913.3	RefSeq	CDS	490285	490812	.	-	0	ID=cds-NP_415000.1;Parent=gene-b0467;Dbxref=UniProtKB/Swiss-Prot:P23862,Genbank:NP_415000.1,ASAP:ABE-0001619,ECOCYC:EG10765,EcoGene:EG10765,GeneID:945071;Name=NP_415000.1;gbkey=CDS;gene=priC;locus_tag=b0467;orig_transcript_id=gnl|b0467|mrna.b0467;product=primosomal replication protein N'';protein_id=NP_415000.1;transl_table=11
NC_000913.3	RefSeq	gene	490882	491259	.	+	.	ID=gene-b0468;Dbxref=ASAP:ABE-0001625,ECOCYC:EG12843,EcoGene:EG12843,GeneID:945558;Name=ybaN;gbkey=Gene;gene=ybaN;gene_biotype=protein_coding;gene_synonym=ECK0462;locus_tag=b0468
NC_000913.3	RefSeq	CDS	490882	491259	.	+	0	ID=cds-NP_415001.1;Parent=gene-b0468;Dbxref=UniProtKB/Swiss-Prot:P0AAR5,Genbank:NP_415001.1,ASAP:ABE-0001625,ECOCYC:EG12843,EcoGene:EG12843,GeneID:945558;Name=NP_415001.1;gbkey=CDS;gene=ybaN;locus_tag=b0468;orig_transcript_id=gnl|b0468|mrna.b0468;product=conserved inner membrane protein YbaN;protein_id=NP_415001.1;transl_table=11
NC_000913.3	RefSeq	gene	491412	491963	.	+	.	ID=gene-b0469;Dbxref=ASAP:ABE-0001628,ECOCYC:EG10051,EcoGene:EG10051,GeneID:945113;Name=apt;gbkey=Gene;gene=apt;gene_biotype=protein_coding;gene_synonym=ECK0463;locus_tag=b0469
NC_000913.3	RefSeq	CDS	491412	491963	.	+	0	ID=cds-NP_415002.1;Parent=gene-b0469;Dbxref=UniProtKB/Swiss-Prot:P69503,Genbank:NP_415002.1,ASAP:ABE-0001628,ECOCYC:EG10051,EcoGene:EG10051,GeneID:945113;Name=NP_415002.1;gbkey=CDS;gene=apt;locus_tag=b0469;orig_transcript_id=gnl|b0469|mrna.b0469;product=adenine phosphoribosyltransferase;protein_id=NP_415002.1;transl_table=11
NC_000913.3	RefSeq	gene	492092	494023	.	+	.	ID=gene-b0470;Dbxref=ASAP:ABE-0001633,ECOCYC:EG10245,EcoGene:EG10245,GeneID:945105;Name=dnaX;gbkey=Gene;gene=dnaX;gene_biotype=protein_coding;gene_synonym=dnaZ,ECK0464;locus_tag=b0470
NC_000913.3	RefSeq	CDS	492092	494023	.	+	0	ID=cds-NP_415003.1;Parent=gene-b0470;Dbxref=UniProtKB/Swiss-Prot:P06710-1,Genbank:NP_415003.1,ASAP:ABE-0001633,ECOCYC:EG10245,EcoGene:EG10245,GeneID:945105;Name=NP_415003.1;gbkey=CDS;gene=dnaX;locus_tag=b0470;orig_transcript_id=gnl|b0470|mrna.b0470;product=DNA polymerase III subunit tau;protein_id=NP_415003.1;transl_table=11
NC_000913.3	RefSeq	CDS	492092	493375	.	+	0	ID=cds-YP_009518751.1;Parent=gene-b0470;Dbxref=UniProtKB/Swiss-Prot:P06710-2,Genbank:YP_009518751.1,ASAP:ABE-0001633,ECOCYC:EG10245,EcoGene:EG10245,GeneID:945105;Name=YP_009518751.1;exception=ribosomal slippage;gbkey=CDS;gene=dnaX;locus_tag=b0470;orig_transcript_id=gnl|b0470|mrna.CDS601;product=DNA polymerase III subunit gamma;protein_id=YP_009518751.1;transl_table=11
NC_000913.3	RefSeq	CDS	493375	493386	.	+	0	ID=cds-YP_009518751.1;Parent=gene-b0470;Dbxref=UniProtKB/Swiss-Prot:P06710-2,Genbank:YP_009518751.1,ASAP:ABE-0001633,ECOCYC:EG10245,EcoGene:EG10245,GeneID:945105;Name=YP_009518751.1;exception=ribosomal slippage;gbkey=CDS;gene=dnaX;locus_tag=b0470;orig_transcript_id=gnl|b0470|mrna.CDS601;product=DNA polymerase III subunit gamma;protein_id=YP_009518751.1;transl_table=11
NC_000913.3	RefSeq	gene	494076	494405	.	+	.	ID=gene-b0471;Dbxref=ASAP:ABE-0001636,ECOCYC:EG11100,EcoGene:EG11100,GeneID:945104;Name=ybaB;gbkey=Gene;gene=ybaB;gene_biotype=protein_coding;gene_synonym=ECK0465;locus_tag=b0471
NC_000913.3	RefSeq	CDS	494076	494405	.	+	0	ID=cds-NP_415004.1;Parent=gene-b0471;Dbxref=UniProtKB/Swiss-Prot:P0A8B5,Genbank:NP_415004.1,ASAP:ABE-0001636,ECOCYC:EG11100,EcoGene:EG11100,GeneID:945104;Name=NP_415004.1;gbkey=CDS;gene=ybaB;locus_tag=b0471;orig_transcript_id=gnl|b0471|mrna.b0471;product=putative nucleoid-associated protein YbaB;protein_id=NP_415004.1;transl_table=11
NC_000913.3	RefSeq	gene	494405	495010	.	+	.	ID=gene-b0472;Dbxref=ASAP:ABE-0001638,ECOCYC:EG10834,EcoGene:EG10834,GeneID:945100;Name=recR;gbkey=Gene;gene=recR;gene_biotype=protein_coding;gene_synonym=ECK0466;locus_tag=b0472
NC_000913.3	RefSeq	CDS	494405	495010	.	+	0	ID=cds-NP_415005.1;Parent=gene-b0472;Dbxref=UniProtKB/Swiss-Prot:P0A7H6,Genbank:NP_415005.1,ASAP:ABE-0001638,ECOCYC:EG10834,EcoGene:EG10834,GeneID:945100;Name=NP_415005.1;gbkey=CDS;gene=recR;locus_tag=b0472;orig_transcript_id=gnl|b0472|mrna.b0472;product=DNA repair protein RecR;protein_id=NP_415005.1;transl_table=11
NC_000913.3	RefSeq	gene	495120	496994	.	+	.	ID=gene-b0473;Dbxref=ASAP:ABE-0001642,ECOCYC:EG10461,EcoGene:EG10461,GeneID:945099;Name=htpG;gbkey=Gene;gene=htpG;gene_biotype=protein_coding;gene_synonym=ECK0467;locus_tag=b0473
NC_000913.3	RefSeq	CDS	495120	496994	.	+	0	ID=cds-NP_415006.1;Parent=gene-b0473;Dbxref=UniProtKB/Swiss-Prot:P0A6Z3,Genbank:NP_415006.1,ASAP:ABE-0001642,ECOCYC:EG10461,EcoGene:EG10461,GeneID:945099;Name=NP_415006.1;gbkey=CDS;gene=htpG;locus_tag=b0473;orig_transcript_id=gnl|b0473|mrna.b0473;product=chaperone protein HtpG;protein_id=NP_415006.1;transl_table=11
NC_000913.3	RefSeq	repeat_region	497002	497027	.	+	.	ID=id-NC_000913.3:497002..497027;Note=REPt44;gbkey=repeat_region;rpt_type=other
NC_000913.3	RefSeq	gene	497175	497819	.	+	.	ID=gene-b0474;Dbxref=ASAP:ABE-0001645,ECOCYC:EG10032,EcoGene:EG10032,GeneID:945097;Name=adk;gbkey=Gene;gene=adk;gene_biotype=protein_coding;gene_synonym=dnaW,ECK0468,plsA;locus_tag=b0474
NC_000913.3	RefSeq	CDS	497175	497819	.	+	0	ID=cds-NP_415007.1;Parent=gene-b0474;Dbxref=UniProtKB/Swiss-Prot:P69441,Genbank:NP_415007.1,ASAP:ABE-0001645,ECOCYC:EG10032,EcoGene:EG10032,GeneID:945097;Name=NP_415007.1;gbkey=CDS;gene=adk;locus_tag=b0474;orig_transcript_id=gnl|b0474|mrna.b0474;product=adenylate kinase;protein_id=NP_415007.1;transl_table=11
NC_000913.3	RefSeq	repeat_region	497917	497934	.	+	.	ID=id-NC_000913.3:497917..497934;Note=REPt45;gbkey=repeat_region;rpt_type=other
NC_000913.3	RefSeq	gene	498055	499017	.	+	.	ID=gene-b0475;Dbxref=ASAP:ABE-0001649,ECOCYC:EG10431,EcoGene:EG10431,GeneID:947532;Name=hemH;gbkey=Gene;gene=hemH;gene_biotype=protein_coding;gene_synonym=ECK0469,popA,visA;locus_tag=b0475
NC_000913.3	RefSeq	CDS	498055	499017	.	+	0	ID=cds-NP_415008.1;Parent=gene-b0475;Dbxref=UniProtKB/Swiss-Prot:P23871,Genbank:NP_415008.1,ASAP:ABE-0001649,ECOCYC:EG10431,EcoGene:EG10431,GeneID:947532;Name=NP_415008.1;gbkey=CDS;gene=hemH;locus_tag=b0475;orig_transcript_id=gnl|b0475|mrna.b0475;product=ferrochelatase;protein_id=NP_415008.1;transl_table=11
NC_000913.3	RefSeq	gene	499014	499973	.	-	.	ID=gene-b0476;Dbxref=ASAP:ABE-0001651,ECOCYC:EG11101,EcoGene:EG11101,GeneID:947514;Name=aes;gbkey=Gene;gene=aes;gene_biotype=protein_coding;gene_synonym=ECK0470,ybaC;locus_tag=b0476
NC_000913.3	RefSeq	CDS	499014	499973	.	-	0	ID=cds-NP_415009.1;Parent=gene-b0476;Dbxref=UniProtKB/Swiss-Prot:P23872,Genbank:NP_415009.1,ASAP:ABE-0001651,ECOCYC:EG11101,EcoGene:EG11101,GeneID:947514;Name=NP_415009.1;gbkey=CDS;gene=aes;locus_tag=b0476;orig_transcript_id=gnl|b0476|mrna.b0476;product=acetylesterase;protein_id=NP_415009.1;transl_table=11
NC_000913.3	RefSeq	gene	500125	501429	.	+	.	ID=gene-b0477;Dbxref=ASAP:ABE-0001655,ECOCYC:EG11102,EcoGene:EG11102,GeneID:946584;Name=gsk;gbkey=Gene;gene=gsk;gene_biotype=protein_coding;gene_synonym=ECK0471;locus_tag=b0477
NC_000913.3	RefSeq	CDS	500125	501429	.	+	0	ID=cds-NP_415010.1;Parent=gene-b0477;Dbxref=UniProtKB/Swiss-Prot:P0AEW6,Genbank:NP_415010.1,ASAP:ABE-0001655,ECOCYC:EG11102,EcoGene:EG11102,GeneID:946584;Name=NP_415010.1;gbkey=CDS;gene=gsk;locus_tag=b0477;orig_transcript_id=gnl|b0477|mrna.b0477;product=inosine/guanosine kinase;protein_id=NP_415010.1;transl_table=11
NC_000913.3	RefSeq	repeat_region	501445	501478	.	-	.	ID=id-NC_000913.3:501445..501478;Note=REP46a;gbkey=repeat_region;rpt_type=other
NC_000913.3	RefSeq	repeat_region	501493	501528	.	+	.	ID=id-NC_000913.3:501493..501528;Note=REP46b;gbkey=repeat_region;rpt_type=other
NC_000913.3	RefSeq	gene	501562	503238	.	-	.	ID=gene-b0478;Dbxref=ASAP:ABE-0001658,ECOCYC:EG12623,EcoGene:EG12623,GeneID:946576;Name=ybaL;gbkey=Gene;gene=ybaL;gene_biotype=protein_coding;gene_synonym=ECK0472,ylaA;locus_tag=b0478
NC_000913.3	RefSeq	CDS	501562	503238	.	-	0	ID=cds-NP_415011.1;Parent=gene-b0478;Dbxref=UniProtKB/Swiss-Prot:P39830,Genbank:NP_415011.1,ASAP:ABE-0001658,ECOCYC:EG12623,EcoGene:EG12623,GeneID:946576;Name=NP_415011.1;gbkey=CDS;gene=ybaL;locus_tag=b0478;orig_transcript_id=gnl|b0478|mrna.b0478;product=putative transporter YbaL;protein_id=NP_415011.1;transl_table=11
NC_000913.3	RefSeq	gene	503476	504696	.	-	.	ID=gene-b0479;Dbxref=ASAP:ABE-0001661,ECOCYC:G6256,EcoGene:EG13268,GeneID:945119;Name=fsr;gbkey=Gene;gene=fsr;gene_biotype=protein_coding;gene_synonym=ECK0473;locus_tag=b0479
NC_000913.3	RefSeq	CDS	503476	504696	.	-	0	ID=cds-NP_415012.1;Parent=gene-b0479;Dbxref=UniProtKB/Swiss-Prot:P52067,Genbank:NP_415012.1,ASAP:ABE-0001661,ECOCYC:G6256,EcoGene:EG13268,GeneID:945119;Name=NP_415012.1;gbkey=CDS;gene=fsr;locus_tag=b0479;orig_transcript_id=gnl|b0479|mrna.b0479;product=fosmidomycin efflux pump;protein_id=NP_415012.1;transl_table=11
NC_000913.3	RefSeq	gene	504914	506566	.	+	.	ID=gene-b0480;Dbxref=ASAP:ABE-0001668,ECOCYC:EG11060,EcoGene:EG11060,GeneID:947331;Name=ushA;gbkey=Gene;gene=ushA;gene_biotype=protein_coding;gene_synonym=ECK0474;locus_tag=b0480
NC_000913.3	RefSeq	CDS	504914	506566	.	+	0	ID=cds-NP_415013.1;Parent=gene-b0480;Dbxref=UniProtKB/Swiss-Prot:P07024,Genbank:NP_415013.1,ASAP:ABE-0001668,ECOCYC:EG11060,EcoGene:EG11060,GeneID:947331;Name=NP_415013.1;gbkey=CDS;gene=ushA;locus_tag=b0480;orig_transcript_id=gnl|b0480|mrna.b0480;product=5'-nucleotidase/UDP-sugar hydrolase;protein_id=NP_415013.1;transl_table=11
NC_000913.3	RefSeq	repeat_region	506577	506596	.	+	.	ID=id-NC_000913.3:506577..506596;Note=REPt47;gbkey=repeat_region;rpt_type=other
NC_000913.3	RefSeq	gene	506603	507082	.	-	.	ID=gene-b0481;Dbxref=ASAP:ABE-0001670,ECOCYC:EG12454,EcoGene:EG12454,GeneID:947083;Name=ybaK;gbkey=Gene;gene=ybaK;gene_biotype=protein_coding;gene_synonym=ECK0475;locus_tag=b0481
NC_000913.3	RefSeq	CDS	506603	507082	.	-	0	ID=cds-NP_415014.1;Parent=gene-b0481;Dbxref=UniProtKB/Swiss-Prot:P0AAR3,Genbank:NP_415014.1,ASAP:ABE-0001670,ECOCYC:EG12454,EcoGene:EG12454,GeneID:947083;Name=NP_415014.1;gbkey=CDS;gene=ybaK;locus_tag=b0481;orig_transcript_id=gnl|b0481|mrna.b0481;product=Cys-tRNA(Pro) and Cys-tRNA(Cys) deacylase;protein_id=NP_415014.1;transl_table=11
NC_000913.3	RefSeq	gene	507204	507287	.	+	.	ID=gene-b4585;Dbxref=ASAP:ABE-0285117,ECOCYC:G0-9382,EcoGene:EG31175,GeneID:5061500;Name=chiX;gbkey=Gene;gene=chiX;gene_biotype=ncRNA;gene_synonym=ECK4396,micM,rybC,sroB;locus_tag=b4585
NC_000913.3	RefSeq	ncRNA	507204	507287	.	+	.	ID=rna-b4585;Parent=gene-b4585;Dbxref=ASAP:ABE-0285117,ECOCYC:G0-9382,EcoGene:EG31175,GeneID:5061500;gbkey=ncRNA;gene=chiX;locus_tag=b4585;product=small regulatory RNA ChiX
NC_000913.3	RefSeq	exon	507204	507287	.	+	.	ID=exon-b4585-1;Parent=rna-b4585;Dbxref=ASAP:ABE-0285117,ECOCYC:G0-9382,EcoGene:EG31175,GeneID:5061500;gbkey=ncRNA;gene=chiX;locus_tag=b4585;product=small regulatory RNA ChiX
NC_000913.3	RefSeq	gene	507286	508080	.	-	.	ID=gene-b0482;Dbxref=ASAP:ABE-0001673,ECOCYC:G6258,EcoGene:EG13244,GeneID:945124;Name=ybaP;gbkey=Gene;gene=ybaP;gene_biotype=protein_coding;gene_synonym=ECK0476;locus_tag=b0482
NC_000913.3	RefSeq	CDS	507286	508080	.	-	0	ID=cds-NP_415015.1;Parent=gene-b0482;Dbxref=UniProtKB/Swiss-Prot:P77301,Genbank:NP_415015.1,ASAP:ABE-0001673,ECOCYC:G6258,EcoGene:EG13244,GeneID:945124;Name=NP_415015.1;gbkey=CDS;gene=ybaP;locus_tag=b0482;orig_transcript_id=gnl|b0482|mrna.b0482;product=TraB family protein YbaP;protein_id=NP_415015.1;transl_table=11
NC_000913.3	RefSeq	gene	508218	508559	.	+	.	ID=gene-b0483;Dbxref=ASAP:ABE-0001677,ECOCYC:G6259,EcoGene:EG13245,GeneID:948800;Name=ybaQ;gbkey=Gene;gene=ybaQ;gene_biotype=protein_coding;gene_synonym=ECK0477;locus_tag=b0483
NC_000913.3	RefSeq	CDS	508218	508559	.	+	0	ID=cds-NP_415016.4;Parent=gene-b0483;Dbxref=UniProtKB/Swiss-Prot:P0A9T6,Genbank:NP_415016.4,ASAP:ABE-0001677,ECOCYC:G6259,EcoGene:EG13245,GeneID:948800;Name=NP_415016.4;gbkey=CDS;gene=ybaQ;locus_tag=b0483;orig_transcript_id=gnl|b0483|mrna.b0483;product=putative DNA-binding transcriptional regulator YbaQ;protein_id=NP_415016.4;transl_table=11
NC_000913.3	RefSeq	repeat_region	508583	508616	.	-	.	ID=id-NC_000913.3:508583..508616;Note=REP48a;gbkey=repeat_region;rpt_type=other
NC_000913.3	RefSeq	repeat_region	508631	508666	.	+	.	ID=id-NC_000913.3:508631..508666;Note=REP48b;gbkey=repeat_region;rpt_type=other
NC_000913.3	RefSeq	repeat_region	508684	508717	.	-	.	ID=id-NC_000913.3:508684..508717;Note=REP48c;gbkey=repeat_region;rpt_type=other
NC_000913.3	RefSeq	repeat_region	508732	508767	.	+	.	ID=id-NC_000913.3:508732..508767;Note=REP48d;gbkey=repeat_region;rpt_type=other
NC_000913.3	RefSeq	repeat_region	508785	508818	.	-	.	ID=id-NC_000913.3:508785..508818;Note=REP48e;gbkey=repeat_region;rpt_type=other
NC_000913.3	RefSeq	gene	508875	511379	.	-	.	ID=gene-b0484;Dbxref=ASAP:ABE-0001681,ECOCYC:G6260,EcoGene:EG13246,GeneID:946106;Name=copA;gbkey=Gene;gene=copA;gene_biotype=protein_coding;gene_synonym=ECK0478,ybaR;locus_tag=b0484
NC_000913.3	RefSeq	CDS	508875	511379	.	-	0	ID=cds-NP_415017.1;Parent=gene-b0484;Dbxref=UniProtKB/Swiss-Prot:Q59385,Genbank:NP_415017.1,ASAP:ABE-0001681,ECOCYC:G6260,EcoGene:EG13246,GeneID:946106;Name=NP_415017.1;gbkey=CDS;gene=copA;locus_tag=b0484;orig_transcript_id=gnl|b0484|mrna.b0484;product=Cu(+) exporting P-type ATPase;protein_id=NP_415017.1;transl_table=11
NC_000913.3	RefSeq	CDS	511176	511379	.	-	0	ID=cds-YP_009518752.1;Parent=gene-b0484;Dbxref=UniProtKB/Swiss-Prot:Q59385,Genbank:YP_009518752.1,ASAP:ABE-0001681,ECOCYC:G6260,EcoGene:EG13246,GeneID:946106;Name=YP_009518752.1;exception=ribosomal slippage;gbkey=CDS;gene=copA;locus_tag=b0484;orig_transcript_id=gnl|b0484|mrna.CDS626;product=soluble Cu(+) chaperone;protein_id=YP_009518752.1;transl_table=11
NC_000913.3	RefSeq	CDS	511168	511176	.	-	0	ID=cds-YP_009518752.1;Parent=gene-b0484;Dbxref=UniProtKB/Swiss-Prot:Q59385,Genbank:YP_009518752.1,ASAP:ABE-0001681,ECOCYC:G6260,EcoGene:EG13246,GeneID:946106;Name=YP_009518752.1;exception=ribosomal slippage;gbkey=CDS;gene=copA;locus_tag=b0484;orig_transcript_id=gnl|b0484|mrna.CDS626;product=soluble Cu(+) chaperone;protein_id=YP_009518752.1;transl_table=11
NC_000913.3	RefSeq	gene	511641	512573	.	+	.	ID=gene-b0485;Dbxref=ASAP:ABE-0001688,ECOCYC:G6261,EcoGene:EG13247,GeneID:946187;Name=glsA;gbkey=Gene;gene=glsA;gene_biotype=protein_coding;gene_synonym=ECK0479,ybaS;locus_tag=b0485
NC_000913.3	RefSeq	CDS	511641	512573	.	+	0	ID=cds-NP_415018.1;Parent=gene-b0485;Dbxref=UniProtKB/Swiss-Prot:P77454,Genbank:NP_415018.1,ASAP:ABE-0001688,ECOCYC:G6261,EcoGene:EG13247,GeneID:946187;Name=NP_415018.1;gbkey=CDS;gene=glsA;locus_tag=b0485;orig_transcript_id=gnl|b0485|mrna.b0485;product=glutaminase 1;protein_id=NP_415018.1;transl_table=11
NC_000913.3	RefSeq	gene	512576	513868	.	+	.	ID=gene-b0486;Dbxref=ASAP:ABE-0001690,ECOCYC:G6262,EcoGene:EG13248,GeneID:945363;Name=ybaT;gbkey=Gene;gene=ybaT;gene_biotype=protein_coding;gene_synonym=ECK0480;locus_tag=b0486
NC_000913.3	RefSeq	CDS	512576	513868	.	+	0	ID=cds-NP_415019.1;Parent=gene-b0486;Dbxref=UniProtKB/Swiss-Prot:P77400,Genbank:NP_415019.1,ASAP:ABE-0001690,ECOCYC:G6262,EcoGene:EG13248,GeneID:945363;Name=NP_415019.1;gbkey=CDS;gene=ybaT;locus_tag=b0486;orig_transcript_id=gnl|b0486|mrna.b0486;product=putative transporter YbaT;protein_id=NP_415019.1;transl_table=11
NC_000913.3	RefSeq	gene	513993	514400	.	+	.	ID=gene-b0487;Dbxref=ASAP:ABE-0001693,ECOCYC:G6263,EcoGene:EG13256,GeneID:945332;Name=cueR;gbkey=Gene;gene=cueR;gene_biotype=protein_coding;gene_synonym=copR,ECK0481,ybbI;locus_tag=b0487
NC_000913.3	RefSeq	CDS	513993	514400	.	+	0	ID=cds-NP_415020.1;Parent=gene-b0487;Dbxref=UniProtKB/Swiss-Prot:P0A9G4,Genbank:NP_415020.1,ASAP:ABE-0001693,ECOCYC:G6263,EcoGene:EG13256,GeneID:945332;Name=NP_415020.1;gbkey=CDS;gene=cueR;locus_tag=b0487;orig_transcript_id=gnl|b0487|mrna.b0487;product=DNA-binding transcriptional dual regulator CueR;protein_id=NP_415020.1;transl_table=11
NC_000913.3	RefSeq	gene	514401	514859	.	-	.	ID=gene-b0488;Dbxref=ASAP:ABE-0001695,ECOCYC:G6264,EcoGene:EG13257,GeneID:945126;Name=ybbJ;gbkey=Gene;gene=ybbJ;gene_biotype=protein_coding;gene_synonym=ECK0482;locus_tag=b0488
NC_000913.3	RefSeq	CDS	514401	514859	.	-	0	ID=cds-NP_415021.2;Parent=gene-b0488;Dbxref=UniProtKB/Swiss-Prot:P0AAS3,Genbank:NP_415021.2,ASAP:ABE-0001695,ECOCYC:G6264,EcoGene:EG13257,GeneID:945126;Name=NP_415021.2;gbkey=CDS;gene=ybbJ;locus_tag=b0488;orig_transcript_id=gnl|b0488|mrna.b0488;product=NfeD-like family protein;protein_id=NP_415021.2;transl_table=11
NC_000913.3	RefSeq	gene	514856	515773	.	-	.	ID=gene-b0489;Dbxref=ASAP:ABE-0001697,ECOCYC:G6265,EcoGene:EG13258,GeneID:947257;Name=qmcA;gbkey=Gene;gene=qmcA;gene_biotype=protein_coding;gene_synonym=ECK0483,ybbK;locus_tag=b0489
NC_000913.3	RefSeq	CDS	514856	515773	.	-	0	ID=cds-NP_415022.1;Parent=gene-b0489;Dbxref=UniProtKB/Swiss-Prot:P0AA53,Genbank:NP_415022.1,ASAP:ABE-0001697,ECOCYC:G6265,EcoGene:EG13258,GeneID:947257;Name=NP_415022.1;gbkey=CDS;gene=qmcA;locus_tag=b0489;orig_transcript_id=gnl|b0489|mrna.b0489;product=PHB domain-containing protein;protein_id=NP_415022.1;transl_table=11
NC_000913.3	RefSeq	gene	515919	516596	.	+	.	ID=gene-b0490;Dbxref=ASAP:ABE-0001703,ECOCYC:G6266,EcoGene:EG13259,GeneID:946990;Name=fetA;gbkey=Gene;gene=fetA;gene_biotype=protein_coding;gene_synonym=ECK0484,ybbL;locus_tag=b0490
NC_000913.3	RefSeq	CDS	515919	516596	.	+	0	ID=cds-NP_415023.1;Parent=gene-b0490;Dbxref=UniProtKB/Swiss-Prot:P77279,Genbank:NP_415023.1,ASAP:ABE-0001703,ECOCYC:G6266,EcoGene:EG13259,GeneID:946990;Name=NP_415023.1;gbkey=CDS;gene=fetA;locus_tag=b0490;orig_transcript_id=gnl|b0490|mrna.b0490;product=putative iron ABC exporter ATP-binding subunit FetA;protein_id=NP_415023.1;transl_table=11
NC_000913.3	RefSeq	gene	516583	517362	.	+	.	ID=gene-b0491;Dbxref=ASAP:ABE-0001705,ECOCYC:G6267,EcoGene:EG13260,GeneID:945137;Name=fetB;gbkey=Gene;gene=fetB;gene_biotype=protein_coding;gene_synonym=ECK0485,ybbM;locus_tag=b0491
NC_000913.3	RefSeq	CDS	516583	517362	.	+	0	ID=cds-NP_415024.4;Parent=gene-b0491;Dbxref=UniProtKB/Swiss-Prot:P77307,Genbank:NP_415024.4,ASAP:ABE-0001705,ECOCYC:G6267,EcoGene:EG13260,GeneID:945137;Name=NP_415024.4;gbkey=CDS;gene=fetB;locus_tag=b0491;orig_transcript_id=gnl|b0491|mrna.b0491;product=putative iron ABC exporter membrane subunit FetB;protein_id=NP_415024.4;transl_table=11
NC_000913.3	RefSeq	repeat_region	517370	517395	.	+	.	ID=id-NC_000913.3:517370..517395;Note=REPt49;gbkey=repeat_region;rpt_type=other
NC_000913.3	RefSeq	gene	517425	518279	.	-	.	ID=gene-b0492;Dbxref=ASAP:ABE-0001707,ECOCYC:G6268,EcoGene:EG13261,GeneID:947119;Name=cnoX;gbkey=Gene;gene=cnoX;gene_biotype=protein_coding;gene_synonym=ECK0486,ybbN;locus_tag=b0492
NC_000913.3	RefSeq	CDS	517425	518279	.	-	0	ID=cds-NP_415025.4;Parent=gene-b0492;Dbxref=UniProtKB/Swiss-Prot:P77395,Genbank:NP_415025.4,ASAP:ABE-0001707,ECOCYC:G6268,EcoGene:EG13261,GeneID:947119;Name=NP_415025.4;gbkey=CDS;gene=cnoX;locus_tag=b0492;orig_transcript_id=gnl|b0492|mrna.b0492;product=chaperedoxin;protein_id=NP_415025.4;transl_table=11
NC_000913.3	RefSeq	gene	518340	519149	.	-	.	ID=gene-b0493;Dbxref=ASAP:ABE-0001709,ECOCYC:G6269,EcoGene:EG13262,GeneID:945337;Name=ybbO;gbkey=Gene;gene=ybbO;gene_biotype=protein_coding;gene_synonym=ECK0487;locus_tag=b0493
NC_000913.3	RefSeq	CDS	518340	519149	.	-	0	ID=cds-NP_415026.1;Parent=gene-b0493;Dbxref=UniProtKB/Swiss-Prot:P0AFP4,Genbank:NP_415026.1,ASAP:ABE-0001709,ECOCYC:G6269,EcoGene:EG13262,GeneID:945337;Name=NP_415026.1;gbkey=CDS;gene=ybbO;locus_tag=b0493;orig_transcript_id=gnl|b0493|mrna.b0493;product=NADP(+)-dependent aldehyde reductase;protein_id=NP_415026.1;transl_table=11
NC_000913.3	RefSeq	gene	519139	519765	.	-	.	ID=gene-b0494;Dbxref=ASAP:ABE-0001713,ECOCYC:EG11542,EcoGene:EG11542,GeneID:945127;Name=tesA;gbkey=Gene;gene=tesA;gene_biotype=protein_coding;gene_synonym=apeA,ECK0488,pldC;locus_tag=b0494
NC_000913.3	RefSeq	CDS	519139	519765	.	-	0	ID=cds-NP_415027.1;Parent=gene-b0494;Dbxref=UniProtKB/Swiss-Prot:P0ADA1,Genbank:NP_415027.1,ASAP:ABE-0001713,ECOCYC:EG11542,EcoGene:EG11542,GeneID:945127;Name=NP_415027.1;gbkey=CDS;gene=tesA;locus_tag=b0494;orig_transcript_id=gnl|b0494|mrna.b0494;product=multifunctional acyl-CoA thioesterase I and protease I and lysophospholipase L1;protein_id=NP_415027.1;transl_table=11
NC_000913.3	RefSeq	gene	519733	520419	.	+	.	ID=gene-b0495;Dbxref=ASAP:ABE-0001717,ECOCYC:EG11657,EcoGene:EG11657,GeneID:945122;Name=ybbA;gbkey=Gene;gene=ybbA;gene_biotype=protein_coding;gene_synonym=ECK0489;locus_tag=b0495
NC_000913.3	RefSeq	CDS	519733	520419	.	+	0	ID=cds-NP_415028.1;Parent=gene-b0495;Dbxref=UniProtKB/Swiss-Prot:P0A9T8,Genbank:NP_415028.1,ASAP:ABE-0001717,ECOCYC:EG11657,EcoGene:EG11657,GeneID:945122;Name=NP_415028.1;gbkey=CDS;gene=ybbA;locus_tag=b0495;orig_transcript_id=gnl|b0495|mrna.b0495;product=putative ABC transporter ATP-binding protein YbbA;protein_id=NP_415028.1;transl_table=11
NC_000913.3	RefSeq	gene	520416	522830	.	+	.	ID=gene-b0496;Dbxref=ASAP:ABE-0001720,ECOCYC:G6270,EcoGene:EG13263,GeneID:945118;Name=ybbP;gbkey=Gene;gene=ybbP;gene_biotype=protein_coding;gene_synonym=ECK0490;locus_tag=b0496
NC_000913.3	RefSeq	CDS	520416	522830	.	+	0	ID=cds-NP_415029.1;Parent=gene-b0496;Dbxref=UniProtKB/Swiss-Prot:P77504,Genbank:NP_415029.1,ASAP:ABE-0001720,ECOCYC:G6270,EcoGene:EG13263,GeneID:945118;Name=NP_415029.1;gbkey=CDS;gene=ybbP;locus_tag=b0496;orig_transcript_id=gnl|b0496|mrna.b0496;product=putative ABC transporter membrane subunit YbbP;protein_id=NP_415029.1;transl_table=11
NC_000913.3	RefSeq	gene	523261	527541	.	+	.	ID=gene-b0497;Dbxref=ASAP:ABE-0001724,ECOCYC:EG10849,EcoGene:EG10849,GeneID:945116;Name=rhsD;gbkey=Gene;gene=rhsD;gene_biotype=protein_coding;gene_synonym=ECK0491;locus_tag=b0497
NC_000913.3	RefSeq	CDS	523261	527541	.	+	0	ID=cds-NP_415030.1;Parent=gene-b0497;Dbxref=UniProtKB/Swiss-Prot:P16919,Genbank:NP_415030.1,ASAP:ABE-0001724,ECOCYC:EG10849,EcoGene:EG10849,GeneID:945116;Name=NP_415030.1;gbkey=CDS;gene=rhsD;locus_tag=b0497;orig_transcript_id=gnl|b0497|mrna.b0497;product=protein RhsD;protein_id=NP_415030.1;transl_table=11
NC_000913.3	RefSeq	gene	527581	527949	.	+	.	ID=gene-b0498;Dbxref=ASAP:ABE-0001726,ECOCYC:EG11769,EcoGene:EG11769,GeneID:945115;Name=ybbC;gbkey=Gene;gene=ybbC;gene_biotype=protein_coding;gene_synonym=ECK0492;locus_tag=b0498
NC_000913.3	RefSeq	CDS	527581	527949	.	+	0	ID=cds-NP_415031.1;Parent=gene-b0498;Dbxref=UniProtKB/Swiss-Prot:P33668,Genbank:NP_415031.1,ASAP:ABE-0001726,ECOCYC:EG11769,EcoGene:EG11769,GeneID:945115;Name=NP_415031.1;gbkey=CDS;gene=ybbC;locus_tag=b0498;orig_transcript_id=gnl|b0498|mrna.b0498;product=PF15631 family protein YbbC;protein_id=NP_415031.1;transl_table=11
NC_000913.3	RefSeq	pseudogene	527949	528659	.	+	.	ID=gene-b0499;Dbxref=ASAP:ABE-0001729,ECOCYC:G6271,EcoGene:EG14327,GeneID:945114;Name=ylbH;gbkey=Gene;gene=ylbH;gene_biotype=pseudogene;gene_synonym=ECK0493,rhsH;locus_tag=b0499;pseudo=true
NC_000913.3	RefSeq	CDS	527949	528659	.	+	0	ID=cds-gnl|b0499|CDS642;Parent=gene-b0499;Dbxref=UniProtKB/Swiss-Prot:P77759,ASAP:ABE-0001729,ECOCYC:G6271,EcoGene:EG14327,GeneID:945114;gbkey=CDS;gene=ylbH;locus_tag=b0499;orig_protein_id=gnl|b0499|CDS642;orig_transcript_id=gnl|b0499|mrna.CDS642;product=putative RHS domain-containing protein YlbH;transl_table=11
NC_000913.3	RefSeq	pseudogene	528640	529130	.	+	.	ID=gene-b0501;Dbxref=ASAP:ABE-0001731,ECOCYC:EG11770,EcoGene:EG11770,GeneID:945133;Name=ybbD;gbkey=Gene;gene=ybbD;gene_biotype=pseudogene;gene_synonym=b0500,ECK0494;locus_tag=b0501;pseudo=true
NC_000913.3	RefSeq	CDS	528640	529130	.	+	0	ID=cds-gnl|b0501|CDS643;Parent=gene-b0501;Dbxref=UniProtKB/Swiss-Prot:P33669,ASAP:ABE-0001731,ECOCYC:EG11770,EcoGene:EG11770,GeneID:945133;gbkey=CDS;gene=ybbD;locus_tag=b0501;orig_protein_id=gnl|b0501|CDS643;orig_transcript_id=gnl|b0501|mrna.CDS643;product=putative uncharacterized protein YbbD;transl_table=11
NC_000913.3	RefSeq	pseudogene	529497	529592	.	+	.	ID=gene-b4632;Dbxref=ASAP:ABE-0285234,ECOCYC:G0-16713,EcoGene:EG14349,GeneID:5625558;Name=ylbI;gbkey=Gene;gene=ylbI;gene_biotype=pseudogene;gene_synonym=ECK4441;locus_tag=b4632;pseudo=true
NC_000913.3	RefSeq	CDS	529497	529592	.	+	0	ID=cds-gnl|b4632|CDS644;Parent=gene-b4632;Dbxref=ASAP:ABE-0285234,ECOCYC:G0-16713,EcoGene:EG14349,GeneID:5625558;gbkey=CDS;gene=ylbI;locus_tag=b4632;orig_protein_id=gnl|b4632|CDS644;orig_transcript_id=gnl|b4632|mrna.CDS644;product=RHS element protein YlbI;transl_table=11
NC_000913.3	RefSeq	gene	529645	530016	.	-	.	ID=gene-b0502;Dbxref=ASAP:ABE-0001736,ECOCYC:G6273,EcoGene:EG14285,GeneID:946803;Name=ylbG;gbkey=Gene;gene=ylbG;gene_biotype=protein_coding;gene_synonym=ECK0495;locus_tag=b0502
NC_000913.3	RefSeq	CDS	529645	530016	.	-	0	ID=cds-YP_009518753.1;Parent=gene-b0502;Dbxref=UniProtKB/Swiss-Prot:P77688,Genbank:YP_009518753.1,ASAP:ABE-0001736,ECOCYC:G6273,EcoGene:EG14285,GeneID:946803;Name=YP_009518753.1;gbkey=CDS;gene=ylbG;locus_tag=b0502;orig_transcript_id=gnl|b0502|mrna.CDS645;product=putative DNA-binding transcriptional regulator YlbG;protein_id=YP_009518753.1;transl_table=11
NC_000913.3	RefSeq	gene	530132	531226	.	-	.	ID=gene-b0503;Dbxref=ASAP:ABE-0001740,ECOCYC:EG11768,EcoGene:EG11768,GeneID:947063;Name=selU;gbkey=Gene;gene=selU;gene_biotype=protein_coding;gene_synonym=ECK0496,mnmH,ybbB;locus_tag=b0503
NC_000913.3	RefSeq	CDS	530132	531226	.	-	0	ID=cds-NP_415036.1;Parent=gene-b0503;Dbxref=UniProtKB/Swiss-Prot:P33667,Genbank:NP_415036.1,ASAP:ABE-0001740,ECOCYC:EG11768,EcoGene:EG11768,GeneID:947063;Name=NP_415036.1;gbkey=CDS;gene=selU;locus_tag=b0503;orig_transcript_id=gnl|b0503|mrna.b0503;product=tRNA 2-selenouridine synthase;protein_id=NP_415036.1;transl_table=11
NC_000913.3	RefSeq	gene	531295	532221	.	-	.	ID=gene-b0504;Dbxref=ASAP:ABE-0001742,ECOCYC:G6274,EcoGene:EG13267,GeneID:945139;Name=allS;gbkey=Gene;gene=allS;gene_biotype=protein_coding;gene_synonym=ECK0497,glxA1,ybbS;locus_tag=b0504
NC_000913.3	RefSeq	CDS	531295	532221	.	-	0	ID=cds-NP_415037.1;Parent=gene-b0504;Dbxref=UniProtKB/Swiss-Prot:P0ACR0,Genbank:NP_415037.1,ASAP:ABE-0001742,ECOCYC:G6274,EcoGene:EG13267,GeneID:945139;Name=NP_415037.1;gbkey=CDS;gene=allS;locus_tag=b0504;orig_transcript_id=gnl|b0504|mrna.b0504;product=DNA-binding transcriptional activator AllS;protein_id=NP_415037.1;transl_table=11
NC_000913.3	RefSeq	gene	532451	532933	.	+	.	ID=gene-b0505;Dbxref=ASAP:ABE-0001747,ECOCYC:G6275,EcoGene:EG13615,GeneID:945141;Name=allA;gbkey=Gene;gene=allA;gene_biotype=protein_coding;gene_synonym=ECK0498,glxA2,ybbT;locus_tag=b0505
NC_000913.3	RefSeq	CDS	532451	532933	.	+	0	ID=cds-NP_415038.1;Parent=gene-b0505;Dbxref=UniProtKB/Swiss-Prot:P77731,Genbank:NP_415038.1,ASAP:ABE-0001747,ECOCYC:G6275,EcoGene:EG13615,GeneID:945141;Name=NP_415038.1;gbkey=CDS;gene=allA;locus_tag=b0505;orig_transcript_id=gnl|b0505|mrna.b0505;product=ureidoglycolate lyase;protein_id=NP_415038.1;transl_table=11
NC_000913.3	RefSeq	gene	533011	533826	.	+	.	ID=gene-b0506;Dbxref=ASAP:ABE-0001750,ECOCYC:G6276,EcoGene:EG13616,GeneID:945333;Name=allR;gbkey=Gene;gene=allR;gene_biotype=protein_coding;gene_synonym=ECK0499,glxA3,ybbU;locus_tag=b0506
NC_000913.3	RefSeq	CDS	533011	533826	.	+	0	ID=cds-NP_415039.1;Parent=gene-b0506;Dbxref=UniProtKB/Swiss-Prot:P0ACN4,Genbank:NP_415039.1,ASAP:ABE-0001750,ECOCYC:G6276,EcoGene:EG13616,GeneID:945333;Name=NP_415039.1;gbkey=CDS;gene=allR;locus_tag=b0506;orig_transcript_id=gnl|b0506|mrna.b0506;product=DNA-binding transcriptional repressor AllR;protein_id=NP_415039.1;transl_table=11
NC_000913.3	RefSeq	gene	533916	535697	.	+	.	ID=gene-b0507;Dbxref=ASAP:ABE-0001754,ECOCYC:EG11583,EcoGene:EG11583,GeneID:945394;Name=gcl;gbkey=Gene;gene=gcl;gene_biotype=protein_coding;gene_synonym=ECK0500;locus_tag=b0507
NC_000913.3	RefSeq	CDS	533916	535697	.	+	0	ID=cds-NP_415040.1;Parent=gene-b0507;Dbxref=UniProtKB/Swiss-Prot:P0AEP7,Genbank:NP_415040.1,ASAP:ABE-0001754,ECOCYC:EG11583,EcoGene:EG11583,GeneID:945394;Name=NP_415040.1;gbkey=CDS;gene=gcl;locus_tag=b0507;orig_transcript_id=gnl|b0507|mrna.b0507;product=glyoxylate carboligase;protein_id=NP_415040.1;transl_table=11
NC_000913.3	RefSeq	gene	535710	536486	.	+	.	ID=gene-b0508;Dbxref=ASAP:ABE-0001756,ECOCYC:G6277,EcoGene:EG11584,GeneID:946186;Name=hyi;gbkey=Gene;gene=hyi;gene_biotype=protein_coding;gene_synonym=ECK0501,gip,ybbG;locus_tag=b0508
NC_000913.3	RefSeq	CDS	535710	536486	.	+	0	ID=cds-NP_415041.1;Parent=gene-b0508;Dbxref=UniProtKB/Swiss-Prot:P30147,Genbank:NP_415041.1,ASAP:ABE-0001756,ECOCYC:G6277,EcoGene:EG11584,GeneID:946186;Name=NP_415041.1;gbkey=CDS;gene=hyi;locus_tag=b0508;orig_transcript_id=gnl|b0508|mrna.b0508;product=hydroxypyruvate isomerase;protein_id=NP_415041.1;transl_table=11
NC_000913.3	RefSeq	gene	536586	537464	.	+	.	ID=gene-b0509;Dbxref=ASAP:ABE-0001759,ECOCYC:G6278,EcoGene:EG13265,GeneID:945146;Name=glxR;gbkey=Gene;gene=glxR;gene_biotype=protein_coding;gene_synonym=ECK0502,glxB1,ybbQ;locus_tag=b0509
NC_000913.3	RefSeq	CDS	536586	537464	.	+	0	ID=cds-NP_415042.1;Parent=gene-b0509;Dbxref=UniProtKB/Swiss-Prot:P77161,Genbank:NP_415042.1,ASAP:ABE-0001759,ECOCYC:G6278,EcoGene:EG13265,GeneID:945146;Name=NP_415042.1;gbkey=CDS;gene=glxR;locus_tag=b0509;orig_transcript_id=gnl|b0509|mrna.b0509;product=tartronate semialdehyde reductase 2;protein_id=NP_415042.1;transl_table=11
NC_000913.3	RefSeq	gene	537633	539087	.	+	.	ID=gene-b0511;Dbxref=ASAP:ABE-0001764,ECOCYC:G6280,EcoGene:EG13618,GeneID:945138;Name=ybbW;gbkey=Gene;gene=ybbW;gene_biotype=protein_coding;gene_synonym=allP,ECK0504,glxB2;locus_tag=b0511
NC_000913.3	RefSeq	CDS	537633	539087	.	+	0	ID=cds-NP_415044.4;Parent=gene-b0511;Dbxref=UniProtKB/Swiss-Prot:P75712,Genbank:NP_415044.4,ASAP:ABE-0001764,ECOCYC:G6280,EcoGene:EG13618,GeneID:945138;Name=NP_415044.4;gbkey=CDS;gene=ybbW;locus_tag=b0511;orig_transcript_id=gnl|b0511|mrna.b0511;product=putative allantoin transporter;protein_id=NP_415044.4;transl_table=11
NC_000913.3	RefSeq	gene	539147	540508	.	+	.	ID=gene-b0512;Dbxref=ASAP:ABE-0001768,ECOCYC:G6281,EcoGene:EG13619,GeneID:945134;Name=allB;gbkey=Gene;gene=allB;gene_biotype=protein_coding;gene_synonym=ECK0505,glxB3,ybbX;locus_tag=b0512
NC_000913.3	RefSeq	CDS	539147	540508	.	+	0	ID=cds-NP_415045.1;Parent=gene-b0512;Dbxref=UniProtKB/Swiss-Prot:P77671,Genbank:NP_415045.1,ASAP:ABE-0001768,ECOCYC:G6281,EcoGene:EG13619,GeneID:945134;Name=NP_415045.1;gbkey=CDS;gene=allB;locus_tag=b0512;orig_transcript_id=gnl|b0512|mrna.b0512;product=allantoinase;protein_id=NP_415045.1;transl_table=11
NC_000913.3	RefSeq	gene	540565	541866	.	+	.	ID=gene-b0513;Dbxref=ASAP:ABE-0001771,ECOCYC:G6282,EcoGene:EG13620,GeneID:945131;Name=ybbY;gbkey=Gene;gene=ybbY;gene_biotype=protein_coding;gene_synonym=ECK0506,glxB4;locus_tag=b0513
NC_000913.3	RefSeq	CDS	540565	541866	.	+	0	ID=cds-NP_415046.4;Parent=gene-b0513;Dbxref=UniProtKB/Swiss-Prot:P77328,Genbank:NP_415046.4,ASAP:ABE-0001771,ECOCYC:G6282,EcoGene:EG13620,GeneID:945131;Name=NP_415046.4;gbkey=CDS;gene=ybbY;locus_tag=b0513;orig_transcript_id=gnl|b0513|mrna.b0513;product=putative purine transporter;protein_id=NP_415046.4;transl_table=11
NC_000913.3	RefSeq	gene	541888	543033	.	+	.	ID=gene-b0514;Dbxref=ASAP:ABE-0001773,ECOCYC:G6283,EcoGene:EG13621,GeneID:945129;Name=glxK;gbkey=Gene;gene=glxK;gene_biotype=protein_coding;gene_synonym=ECK0507,glxB5,ybbZ;locus_tag=b0514
NC_000913.3	RefSeq	CDS	541888	543033	.	+	0	ID=cds-NP_415047.1;Parent=gene-b0514;Dbxref=UniProtKB/Swiss-Prot:P77364,Genbank:NP_415047.1,ASAP:ABE-0001773,ECOCYC:G6283,EcoGene:EG13621,GeneID:945129;Name=NP_415047.1;gbkey=CDS;gene=glxK;locus_tag=b0514;orig_transcript_id=gnl|b0514|mrna.b0514;product=glycerate 2-kinase 2;protein_id=NP_415047.1;transl_table=11
NC_000913.3	RefSeq	repeat_region	543088	543120	.	+	.	ID=id-NC_000913.3:543088..543120;Note=REP50a;gbkey=repeat_region;rpt_type=other
NC_000913.3	RefSeq	repeat_region	543156	543184	.	-	.	ID=id-NC_000913.3:543156..543184;Note=REPv50b;gbkey=repeat_region;rpt_type=other
NC_000913.3	RefSeq	gene	543261	544046	.	-	.	ID=gene-b0515;Dbxref=ASAP:ABE-0001775,ECOCYC:G6284,EcoGene:EG13622,GeneID:945149;Name=allE;gbkey=Gene;gene=allE;gene_biotype=protein_coding;gene_synonym=ECK0508,glxB6,ughY,ylbA;locus_tag=b0515
NC_000913.3	RefSeq	CDS	543261	544046	.	-	0	ID=cds-NP_415048.1;Parent=gene-b0515;Dbxref=UniProtKB/Swiss-Prot:P75713,Genbank:NP_415048.1,ASAP:ABE-0001775,ECOCYC:G6284,EcoGene:EG13622,GeneID:945149;Name=NP_415048.1;gbkey=CDS;gene=allE;locus_tag=b0515;orig_transcript_id=gnl|b0515|mrna.b0515;product=(S)-ureidoglycine aminohydrolase;protein_id=NP_415048.1;transl_table=11
NC_000913.3	RefSeq	gene	544057	545292	.	-	.	ID=gene-b0516;Dbxref=ASAP:ABE-0001777,ECOCYC:G6285,EcoGene:EG13623,GeneID:945150;Name=allC;gbkey=Gene;gene=allC;gene_biotype=protein_coding;gene_synonym=ECK0509,glxB7,ylbB;locus_tag=b0516
NC_000913.3	RefSeq	CDS	544057	545292	.	-	0	ID=cds-NP_415049.1;Parent=gene-b0516;Dbxref=UniProtKB/Swiss-Prot:P77425,Genbank:NP_415049.1,ASAP:ABE-0001777,ECOCYC:G6285,EcoGene:EG13623,GeneID:945150;Name=NP_415049.1;gbkey=CDS;gene=allC;locus_tag=b0516;orig_transcript_id=gnl|b0516|mrna.b0516;product=allantoate amidohydrolase;protein_id=NP_415049.1;transl_table=11
NC_000913.3	RefSeq	gene	545314	546363	.	-	.	ID=gene-b0517;Dbxref=ASAP:ABE-0001780,ECOCYC:G6286,EcoGene:EG13624,GeneID:948342;Name=allD;gbkey=Gene;gene=allD;gene_biotype=protein_coding;gene_synonym=ECK0510,glxB8,ylbC;locus_tag=b0517
NC_000913.3	RefSeq	CDS	545314	546363	.	-	0	ID=cds-NP_415050.1;Parent=gene-b0517;Dbxref=UniProtKB/Swiss-Prot:P77555,Genbank:NP_415050.1,ASAP:ABE-0001780,ECOCYC:G6286,EcoGene:EG13624,GeneID:948342;Name=NP_415050.1;gbkey=CDS;gene=allD;locus_tag=b0517;orig_transcript_id=gnl|b0517|mrna.b0517;product=ureidoglycolate dehydrogenase;protein_id=NP_415050.1;transl_table=11
NC_000913.3	RefSeq	gene	546680	548347	.	+	.	ID=gene-b0518;Dbxref=ASAP:ABE-0001784,ECOCYC:G6287,EcoGene:EG13399,GeneID:946298;Name=fdrA;gbkey=Gene;gene=fdrA;gene_biotype=protein_coding;gene_synonym=ECK0511,ylbD;locus_tag=b0518
NC_000913.3	RefSeq	CDS	546680	548347	.	+	0	ID=cds-NP_415051.1;Parent=gene-b0518;Dbxref=UniProtKB/Swiss-Prot:Q47208,Genbank:NP_415051.1,ASAP:ABE-0001784,ECOCYC:G6287,EcoGene:EG13399,GeneID:946298;Name=NP_415051.1;gbkey=CDS;gene=fdrA;locus_tag=b0518;orig_transcript_id=gnl|b0518|mrna.b0518;product=putative acyl-CoA synthetase FdrA;protein_id=NP_415051.1;transl_table=11
NC_000913.3	RefSeq	gene	548357	549616	.	+	.	ID=gene-b4572;Dbxref=ASAP:ABE-0285105,ECOCYC:G6288,EcoGene:EG13398,GeneID:4056025;Name=ylbE;gbkey=Gene;gene=ylbE;gene_biotype=protein_coding;gene_synonym=b0519,b4507,ECK0512,G0-10554;locus_tag=b4572
NC_000913.3	RefSeq	CDS	548357	549616	.	+	0	ID=cds-YP_009029994.1;Parent=gene-b4572;Dbxref=UniProtKB/Swiss-Prot:P77129,Genbank:YP_009029994.1,ASAP:ABE-0285105,ECOCYC:G6288,EcoGene:EG13398,GeneID:4056025;Name=YP_009029994.1;gbkey=CDS;gene=ylbE;locus_tag=b4572;orig_transcript_id=gnl|b4572|mrna.b4572;product=DUF1116 domain-containing protein YlbE;protein_id=YP_009029994.1;transl_table=11
NC_000913.3	RefSeq	gene	549627	550442	.	+	.	ID=gene-b0520;Dbxref=ASAP:ABE-0001789,ECOCYC:G6289,EcoGene:EG13626,GeneID:945195;Name=ylbF;gbkey=Gene;gene=ylbF;gene_biotype=protein_coding;gene_synonym=ECK0513;locus_tag=b0520
NC_000913.3	RefSeq	CDS	549627	550442	.	+	0	ID=cds-NP_415053.1;Parent=gene-b0520;Dbxref=UniProtKB/Swiss-Prot:P0AAS5,Genbank:NP_415053.1,ASAP:ABE-0001789,ECOCYC:G6289,EcoGene:EG13626,GeneID:945195;Name=NP_415053.1;gbkey=CDS;gene=ylbF;locus_tag=b0520;orig_transcript_id=gnl|b0520|mrna.b0520;product=DUF2877 domain-containing protein YlbF;protein_id=NP_415053.1;transl_table=11
NC_000913.3	RefSeq	gene	550439	551332	.	+	.	ID=gene-b0521;Dbxref=ASAP:ABE-0001791,ECOCYC:EG12384,EcoGene:EG12384,GeneID:944972;Name=ybcF;gbkey=Gene;gene=ybcF;gene_biotype=protein_coding;gene_synonym=ECK0514;locus_tag=b0521
NC_000913.3	RefSeq	CDS	550439	551332	.	+	0	ID=cds-NP_415054.1;Parent=gene-b0521;Dbxref=UniProtKB/Swiss-Prot:P37306,Genbank:NP_415054.1,ASAP:ABE-0001791,ECOCYC:EG12384,EcoGene:EG12384,GeneID:944972;Name=NP_415054.1;gbkey=CDS;gene=ybcF;locus_tag=b0521;orig_transcript_id=gnl|b0521|mrna.b0521;product=putative carbamate kinase;protein_id=NP_415054.1;transl_table=11
NC_000913.3	RefSeq	repeat_region	551355	551391	.	+	.	ID=id-NC_000913.3:551355..551391;Note=REP52a;gbkey=repeat_region;rpt_type=other
NC_000913.3	RefSeq	repeat_region	551397	551410	.	-	.	ID=id-NC_000913.3:551397..551410;Note=REP52b;gbkey=repeat_region;rpt_type=other
NC_000913.3	RefSeq	repeat_region	551425	551461	.	+	.	ID=id-NC_000913.3:551425..551461;Note=REP52c;gbkey=repeat_region;rpt_type=other
NC_000913.3	RefSeq	repeat_region	551478	551511	.	-	.	ID=id-NC_000913.3:551478..551511;Note=REP52d;gbkey=repeat_region;rpt_type=other
NC_000913.3	RefSeq	gene	551527	552594	.	-	.	ID=gene-b0522;Dbxref=ASAP:ABE-0001794,ECOCYC:EG10796,EcoGene:EG10796,GeneID:945153;Name=purK;gbkey=Gene;gene=purK;gene_biotype=protein_coding;gene_synonym=ECK0515,purE2;locus_tag=b0522
NC_000913.3	RefSeq	CDS	551527	552594	.	-	0	ID=cds-NP_415055.1;Parent=gene-b0522;Dbxref=UniProtKB/Swiss-Prot:P09029,Genbank:NP_415055.1,ASAP:ABE-0001794,ECOCYC:EG10796,EcoGene:EG10796,GeneID:945153;Name=NP_415055.1;gbkey=CDS;gene=purK;locus_tag=b0522;orig_transcript_id=gnl|b0522|mrna.b0522;product=5-(carboxyamino)imidazole ribonucleotide synthase;protein_id=NP_415055.1;transl_table=11
NC_000913.3	RefSeq	gene	552591	553100	.	-	.	ID=gene-b0523;Dbxref=ASAP:ABE-0001796,ECOCYC:EG10793,EcoGene:EG10793,GeneID:949031;Name=purE;gbkey=Gene;gene=purE;gene_biotype=protein_coding;gene_synonym=ade,ade(f),ade3,ECK0516,Pur2;locus_tag=b0523
NC_000913.3	RefSeq	CDS	552591	553100	.	-	0	ID=cds-NP_415056.1;Parent=gene-b0523;Dbxref=UniProtKB/Swiss-Prot:P0AG18,Genbank:NP_415056.1,ASAP:ABE-0001796,ECOCYC:EG10793,EcoGene:EG10793,GeneID:949031;Name=NP_415056.1;gbkey=CDS;gene=purE;locus_tag=b0523;orig_transcript_id=gnl|b0523|mrna.b0523;product=N(5)-carboxyaminoimidazole ribonucleotide mutase;protein_id=NP_415056.1;transl_table=11
NC_000913.3	RefSeq	gene	553218	553940	.	-	.	ID=gene-b0524;Dbxref=ASAP:ABE-0001804,ECOCYC:EG12666,EcoGene:EG12666,GeneID:949053;Name=lpxH;gbkey=Gene;gene=lpxH;gene_biotype=protein_coding;gene_synonym=ECK0517,ybbF;locus_tag=b0524
NC_000913.3	RefSeq	CDS	553218	553940	.	-	0	ID=cds-NP_415057.1;Parent=gene-b0524;Dbxref=UniProtKB/Swiss-Prot:P43341,Genbank:NP_415057.1,ASAP:ABE-0001804,ECOCYC:EG12666,EcoGene:EG12666,GeneID:949053;Name=NP_415057.1;gbkey=CDS;gene=lpxH;locus_tag=b0524;orig_transcript_id=gnl|b0524|mrna.b0524;product=UDP-2%2C3-diacylglucosamine diphosphatase;protein_id=NP_415057.1;transl_table=11
NC_000913.3	RefSeq	gene	553943	554437	.	-	.	ID=gene-b0525;Dbxref=ASAP:ABE-0001806,ECOCYC:EG10758,EcoGene:EG10758,GeneID:949038;Name=ppiB;gbkey=Gene;gene=ppiB;gene_biotype=protein_coding;gene_synonym=ECK0518;locus_tag=b0525
NC_000913.3	RefSeq	CDS	553943	554437	.	-	0	ID=cds-NP_415058.1;Parent=gene-b0525;Dbxref=UniProtKB/Swiss-Prot:P23869,Genbank:NP_415058.1,ASAP:ABE-0001806,ECOCYC:EG10758,EcoGene:EG10758,GeneID:949038;Name=NP_415058.1;gbkey=CDS;gene=ppiB;locus_tag=b0525;orig_transcript_id=gnl|b0525|mrna.b0525;product=peptidyl-prolyl cis-trans isomerase B;protein_id=NP_415058.1;transl_table=11
NC_000913.3	RefSeq	gene	554611	555996	.	+	.	ID=gene-b0526;Dbxref=ASAP:ABE-0001810,ECOCYC:EG10196,EcoGene:EG10196,GeneID:946969;Name=cysS;gbkey=Gene;gene=cysS;gene_biotype=protein_coding;gene_synonym=ECK0519,syc;locus_tag=b0526
NC_000913.3	RefSeq	CDS	554611	555996	.	+	0	ID=cds-NP_415059.1;Parent=gene-b0526;Dbxref=UniProtKB/Swiss-Prot:P21888,Genbank:NP_415059.1,ASAP:ABE-0001810,ECOCYC:EG10196,EcoGene:EG10196,GeneID:946969;Name=NP_415059.1;gbkey=CDS;gene=cysS;locus_tag=b0526;orig_transcript_id=gnl|b0526|mrna.b0526;product=cysteine--tRNA ligase;protein_id=NP_415059.1;transl_table=11
NC_000913.3	RefSeq	repeat_region	556008	556033	.	+	.	ID=id-NC_000913.3:556008..556033;Note=REPt53;gbkey=repeat_region;rpt_type=other
NC_000913.3	RefSeq	gene	556032	556553	.	-	.	ID=gene-b0527;Dbxref=ASAP:ABE-0001812,ECOCYC:EG12708,EcoGene:EG12708,GeneID:945155;Name=ybcI;gbkey=Gene;gene=ybcI;gene_biotype=protein_coding;gene_synonym=ECK0520;locus_tag=b0527
NC_000913.3	RefSeq	CDS	556032	556553	.	-	0	ID=cds-NP_415060.1;Parent=gene-b0527;Dbxref=UniProtKB/Swiss-Prot:P45570,Genbank:NP_415060.1,ASAP:ABE-0001812,ECOCYC:EG12708,EcoGene:EG12708,GeneID:945155;Name=NP_415060.1;gbkey=CDS;gene=ybcI;locus_tag=b0527;orig_transcript_id=gnl|b0527|mrna.b0527;product=conserved inner membrane protein YbcI;protein_id=NP_415060.1;transl_table=11
NC_000913.3	RefSeq	gene	556661	556873	.	-	.	ID=gene-b0528;Dbxref=ASAP:ABE-0001816,ECOCYC:EG12879,EcoGene:EG12879,GeneID:945158;Name=ybcJ;gbkey=Gene;gene=ybcJ;gene_biotype=protein_coding;gene_synonym=ECK0521;locus_tag=b0528
NC_000913.3	RefSeq	CDS	556661	556873	.	-	0	ID=cds-NP_415061.2;Parent=gene-b0528;Dbxref=UniProtKB/Swiss-Prot:P0AAS7,Genbank:NP_415061.2,ASAP:ABE-0001816,ECOCYC:EG12879,EcoGene:EG12879,GeneID:945158;Name=NP_415061.2;gbkey=CDS;gene=ybcJ;locus_tag=b0528;orig_transcript_id=gnl|b0528|mrna.b0528;product=putative RNA-binding protein YbcJ;protein_id=NP_415061.2;transl_table=11
NC_000913.3	RefSeq	gene	556875	557741	.	-	.	ID=gene-b0529;Dbxref=ASAP:ABE-0001818,ECOCYC:EG10328,EcoGene:EG10328,GeneID:945221;Name=folD;gbkey=Gene;gene=folD;gene_biotype=protein_coding;gene_synonym=ads,ECK0522;locus_tag=b0529
NC_000913.3	RefSeq	CDS	556875	557741	.	-	0	ID=cds-NP_415062.1;Parent=gene-b0529;Dbxref=UniProtKB/Swiss-Prot:P24186,Genbank:NP_415062.1,ASAP:ABE-0001818,ECOCYC:EG10328,EcoGene:EG10328,GeneID:945221;Name=NP_415062.1;gbkey=CDS;gene=folD;locus_tag=b0529;orig_transcript_id=gnl|b0529|mrna.b0529;product=bifunctional 5%2C10-methylene-tetrahydrofolate dehydrogenase/ 5%2C10-methylene-tetrahydrofolate cyclohydrolase;protein_id=NP_415062.1;transl_table=11
NC_000913.3	RefSeq	gene	558212	558754	.	+	.	ID=gene-b0530;Dbxref=ASAP:ABE-0001825,ECOCYC:G6290,EcoGene:EG13881,GeneID:945522;Name=sfmA;gbkey=Gene;gene=sfmA;gene_biotype=protein_coding;gene_synonym=ECK0523;locus_tag=b0530
NC_000913.3	RefSeq	CDS	558212	558754	.	+	0	ID=cds-NP_415063.4;Parent=gene-b0530;Dbxref=UniProtKB/Swiss-Prot:P0ABW5,Genbank:NP_415063.4,ASAP:ABE-0001825,ECOCYC:G6290,EcoGene:EG13881,GeneID:945522;Name=NP_415063.4;gbkey=CDS;gene=sfmA;locus_tag=b0530;orig_transcript_id=gnl|b0530|mrna.b0530;product=putative fimbrial protein SfmA;protein_id=NP_415063.4;transl_table=11
NC_000913.3	RefSeq	gene	558974	559666	.	+	.	ID=gene-b0531;Dbxref=ASAP:ABE-0001828,ECOCYC:G6291,EcoGene:EG13882,GeneID:945367;Name=sfmC;gbkey=Gene;gene=sfmC;gene_biotype=protein_coding;gene_synonym=ECK0524;locus_tag=b0531
NC_000913.3	RefSeq	CDS	558974	559666	.	+	0	ID=cds-NP_415064.1;Parent=gene-b0531;Dbxref=UniProtKB/Swiss-Prot:P77249,Genbank:NP_415064.1,ASAP:ABE-0001828,ECOCYC:G6291,EcoGene:EG13882,GeneID:945367;Name=NP_415064.1;gbkey=CDS;gene=sfmC;locus_tag=b0531;orig_transcript_id=gnl|b0531|mrna.b0531;product=putative fimbrial chaperone SfmC;protein_id=NP_415064.1;transl_table=11
NC_000913.3	RefSeq	gene	559697	562300	.	+	.	ID=gene-b0532;Dbxref=ASAP:ABE-0001830,ECOCYC:G6292,EcoGene:EG13883,GeneID:945160;Name=sfmD;gbkey=Gene;gene=sfmD;gene_biotype=protein_coding;gene_synonym=ECK0525;locus_tag=b0532
NC_000913.3	RefSeq	CDS	559697	562300	.	+	0	ID=cds-NP_415065.1;Parent=gene-b0532;Dbxref=UniProtKB/Swiss-Prot:P77468,Genbank:NP_415065.1,ASAP:ABE-0001830,ECOCYC:G6292,EcoGene:EG13883,GeneID:945160;Name=NP_415065.1;gbkey=CDS;gene=sfmD;locus_tag=b0532;orig_transcript_id=gnl|b0532|mrna.b0532;product=putative fimbrial usher protein SfmD;protein_id=NP_415065.1;transl_table=11
NC_000913.3	RefSeq	gene	562336	563319	.	+	.	ID=gene-b0533;Dbxref=ASAP:ABE-0001832,ECOCYC:G6293,EcoGene:EG13884,GeneID:945407;Name=sfmH;gbkey=Gene;gene=sfmH;gene_biotype=protein_coding;gene_synonym=ECK0526;locus_tag=b0533
NC_000913.3	RefSeq	CDS	562336	563319	.	+	0	ID=cds-NP_415066.2;Parent=gene-b0533;Dbxref=UniProtKB/Swiss-Prot:P75715,Genbank:NP_415066.2,ASAP:ABE-0001832,ECOCYC:G6293,EcoGene:EG13884,GeneID:945407;Name=NP_415066.2;gbkey=CDS;gene=sfmH;locus_tag=b0533;orig_transcript_id=gnl|b0533|mrna.b0533;product=putative fimbrial adhesin protein SfmH;protein_id=NP_415066.2;transl_table=11
NC_000913.3	RefSeq	gene	563330	563845	.	+	.	ID=gene-b0534;Dbxref=ASAP:ABE-0001834,ECOCYC:EG12388,EcoGene:EG12388,GeneID:944977;Name=sfmF;gbkey=Gene;gene=sfmF;gene_biotype=protein_coding;gene_synonym=ECK0527,ybcG;locus_tag=b0534
NC_000913.3	RefSeq	CDS	563330	563845	.	+	0	ID=cds-NP_415067.1;Parent=gene-b0534;Dbxref=UniProtKB/Swiss-Prot:P38052,Genbank:NP_415067.1,ASAP:ABE-0001834,ECOCYC:EG12388,EcoGene:EG12388,GeneID:944977;Name=NP_415067.1;gbkey=CDS;gene=sfmF;locus_tag=b0534;orig_transcript_id=gnl|b0534|mrna.b0534;product=putative fimbrial protein SfmF;protein_id=NP_415067.1;transl_table=11
NC_000913.3	RefSeq	gene	563848	564480	.	-	.	ID=gene-b0535;Dbxref=ASAP:ABE-0001836,ECOCYC:EG11103,EcoGene:EG11103,GeneID:947079;Name=fimZ;gbkey=Gene;gene=fimZ;gene_biotype=protein_coding;gene_synonym=ECK0528,ybcA;locus_tag=b0535
NC_000913.3	RefSeq	CDS	563848	564480	.	-	0	ID=cds-NP_415068.1;Parent=gene-b0535;Dbxref=UniProtKB/Swiss-Prot:P0AEL8,Genbank:NP_415068.1,ASAP:ABE-0001836,ECOCYC:EG11103,EcoGene:EG11103,GeneID:947079;Name=NP_415068.1;gbkey=CDS;gene=fimZ;locus_tag=b0535;orig_transcript_id=gnl|b0535|mrna.b0535;product=putative LuxR family transcriptional regulator FimZ;protein_id=NP_415068.1;transl_table=11
NC_000913.3	RefSeq	gene	564723	564799	.	+	.	ID=gene-b0536;Dbxref=ASAP:ABE-0001840,ECOCYC:EG30014,EcoGene:EG30014,GeneID:945161;Name=argU;gbkey=Gene;gene=argU;gene_biotype=tRNA;gene_synonym=dnaY,ECK0529,pin;locus_tag=b0536
NC_000913.3	RefSeq	tRNA	564723	564799	.	+	.	ID=rna-b0536;Parent=gene-b0536;Dbxref=ASAP:ABE-0001840,ECOCYC:EG30014,EcoGene:EG30014,GeneID:945161;Note=tRNA-Arg(UCU);gbkey=tRNA;gene=argU;locus_tag=b0536;product=tRNA-Arg
NC_000913.3	RefSeq	exon	564723	564799	.	+	.	ID=exon-b0536-1;Parent=rna-b0536;Dbxref=ASAP:ABE-0001840,ECOCYC:EG30014,EcoGene:EG30014,GeneID:945161;Note=tRNA-Arg(UCU);gbkey=tRNA;gene=argU;locus_tag=b0536;product=tRNA-Arg
NC_000913.3	RefSeq	sequence_feature	564755	586056	.	+	.	ID=id-NC_000913.3:564755..586056;Note=cryptic prophage DLP12;gbkey=misc_feature
NC_000913.3	RefSeq	gene	564815	565978	.	-	.	ID=gene-b0537;Dbxref=ASAP:ABE-0001842,ECOCYC:EG10507,EcoGene:EG10507,GeneID:947162;Name=intD;gbkey=Gene;gene=intD;gene_biotype=protein_coding;gene_synonym=ECK0530,int;locus_tag=b0537
NC_000913.3	RefSeq	CDS	564815	565978	.	-	0	ID=cds-NP_415069.1;Parent=gene-b0537;Dbxref=UniProtKB/Swiss-Prot:P24218,Genbank:NP_415069.1,ASAP:ABE-0001842,ECOCYC:EG10507,EcoGene:EG10507,GeneID:947162;Name=NP_415069.1;gbkey=CDS;gene=intD;locus_tag=b0537;orig_transcript_id=gnl|b0537|mrna.b0537;product=DLP12 prophage%3B putative integrase;protein_id=NP_415069.1;transl_table=11
NC_000913.3	RefSeq	pseudogene	565858	566079	.	-	.	ID=gene-b4633;Dbxref=ASAP:ABE-0285157,ECOCYC:G0-16717,EcoGene:EG12348,GeneID:5625559;Name=xisD;gbkey=Gene;gene=xisD;gene_biotype=pseudogene;gene_synonym=ECK4435,ybcB;locus_tag=b4633;pseudo=true
NC_000913.3	RefSeq	CDS	565858	566079	.	-	0	ID=cds-gnl|b4633|CDS688;Parent=gene-b4633;Dbxref=ASAP:ABE-0285157,ECOCYC:G0-16717,EcoGene:EG12348,GeneID:5625559;gbkey=CDS;gene=xisD;locus_tag=b4633;orig_protein_id=gnl|b4633|CDS688;orig_transcript_id=gnl|b4633|mrna.CDS688;product=excisionase;transl_table=11
NC_000913.3	RefSeq	pseudogene	566098	566361	.	-	.	ID=gene-b0539;Dbxref=ASAP:ABE-0001850,ECOCYC:G6295,EcoGene:EG12349,GeneID:947902;Name=exoD;gbkey=Gene;gene=exoD;gene_biotype=pseudogene;gene_synonym=ECK0531,ybcC;locus_tag=b0539;pseudo=true
NC_000913.3	RefSeq	CDS	566098	566361	.	-	0	ID=cds-gnl|b0539|CDS689;Parent=gene-b0539;Dbxref=UniProtKB/Swiss-Prot:P75717,ASAP:ABE-0001850,ECOCYC:G6295,EcoGene:EG12349,GeneID:947902;gbkey=CDS;gene=exoD;locus_tag=b0539;orig_protein_id=gnl|b0539|CDS689;orig_transcript_id=gnl|b0539|mrna.CDS689;product=DLP12 prophage%3B putative exonuclease ExoD;transl_table=11
NC_000913.3	RefSeq	pseudogene	566376	566687	.	+	.	ID=gene-b4508;Dbxref=ASAP:ABE-0285029,ECOCYC:G0-10555,EcoGene:EG12350,GeneID:945299;Name=peaD;gbkey=Gene;gene=peaD;gene_biotype=pseudogene;gene_synonym=ECK0532,ybcD;locus_tag=b4508;pseudo=true
NC_000913.3	RefSeq	pseudogene	566684	566776	.	+	.	ID=gene-b0542;Dbxref=ASAP:ABE-0001860,ECOCYC:G6298,EcoGene:EG12351,GeneID:945024;Name=renD;gbkey=Gene;gene=renD;gene_biotype=pseudogene;gene_synonym=ECK0533,ybcE;locus_tag=b0542;part=1/2;pseudo=true
NC_000913.3	RefSeq	pseudogene	568035	568247	.	+	.	ID=gene-b0542;Dbxref=ASAP:ABE-0001860,ECOCYC:G6298,EcoGene:EG12351,GeneID:945024;Name=renD;gbkey=Gene;gene=renD;gene_biotype=pseudogene;gene_synonym=ECK0533,ybcE;locus_tag=b0542;part=2/2;pseudo=true
NC_000913.3	RefSeq	CDS	566684	566776	.	+	0	ID=cds-gnl|b0542|CDS%3D691;Parent=gene-b0542;Dbxref=ASAP:ABE-0001860,ECOCYC:G6298,EcoGene:EG12351,GeneID:945024;gbkey=CDS;gene=renD;locus_tag=b0542;orig_protein_id=gnl|b0542|CDS%3D691;orig_transcript_id=gnl|b0542|mrna.CDS%3D691;product=DLP12 prophage%3B protein RenD;transl_table=11
NC_000913.3	RefSeq	CDS	568035	568247	.	+	0	ID=cds-gnl|b0542|CDS%3D691;Parent=gene-b0542;Dbxref=ASAP:ABE-0001860,ECOCYC:G6298,EcoGene:EG12351,GeneID:945024;gbkey=CDS;gene=renD;locus_tag=b0542;orig_protein_id=gnl|b0542|CDS%3D691;orig_transcript_id=gnl|b0542|mrna.CDS%3D691;product=DLP12 prophage%3B protein RenD;transl_table=11
NC_000913.3	RefSeq	sequence_feature	566684	566776	.	+	.	ID=id-b0542;Dbxref=ECOCYC:GFRAG0-23,ASAP:ABE-0001860,ECOCYC:G6298,EcoGene:EG12351,GeneID:945024;Note=gene fragment 1 of renD;gbkey=misc_feature;gene=renD;locus_tag=b0542
NC_000913.3	RefSeq	sequence_feature	568035	568247	.	+	.	ID=id-b0542-2;Dbxref=ECOCYC:GFRAG0-24,ASAP:ABE-0001860,ECOCYC:G6298,EcoGene:EG12351,GeneID:945024;Note=gene fragment 2 of renD;gbkey=misc_feature;gene=renD;locus_tag=b0542
NC_000913.3	RefSeq	mobile_genetic_element	566777	568034	.	+	.	ID=id-NC_000913.3:566777..568034;gbkey=mobile_element;mobile_element_type=insertion sequence:IS3C
NC_000913.3	RefSeq	gene	566842	567141	.	+	.	ID=gene-b0540;Dbxref=ASAP:ABE-0001855,ECOCYC:G6296,EcoGene:EG60016,GeneID:945759;Name=insE-3;gbkey=Gene;gene=insE-3;gene_biotype=protein_coding;gene_synonym=ECK0298;locus_tag=b0540
NC_000913.3	RefSeq	CDS	566842	567141	.	+	0	ID=cds-NP_415072.2;Parent=gene-b0540;Dbxref=UniProtKB/Swiss-Prot:P0CF68,Genbank:NP_415072.2,ASAP:ABE-0001855,ECOCYC:G6296,EcoGene:EG60016,GeneID:945759;Name=NP_415072.2;gbkey=CDS;gene=insE-3;locus_tag=b0540;orig_transcript_id=gnl|b0540|mrna.b0540;product=DLP12 prophage%3B IS3 element protein InsE;protein_id=NP_415072.2;transl_table=11
NC_000913.3	RefSeq	gene	567138	568004	.	+	.	ID=gene-b0541;Dbxref=ASAP:ABE-0001857,ECOCYC:G6297,GeneID:947988;Name=insF-3;gbkey=Gene;gene=insF-3;gene_biotype=protein_coding;gene_synonym=ECK0299,tra5-2;locus_tag=b0541
NC_000913.3	RefSeq	CDS	567138	568004	.	+	0	ID=cds-NP_415073.1;Parent=gene-b0541;Dbxref=UniProtKB/Swiss-Prot:P0CF81,Genbank:NP_415073.1,ASAP:ABE-0001857,ECOCYC:G6297,GeneID:947988;Name=NP_415073.1;gbkey=CDS;gene=insF-3;locus_tag=b0541;orig_transcript_id=gnl|b0541|mrna.b0541;product=DLP12 prophage%3B IS3 element protein InsF;protein_id=NP_415073.1;transl_table=11
NC_000913.3	RefSeq	gene	568315	568647	.	+	.	ID=gene-b0543;Dbxref=ASAP:ABE-0001863,ECOCYC:EG10629,EcoGene:EG10629,GeneID:948442;Name=emrE;gbkey=Gene;gene=emrE;gene_biotype=protein_coding;gene_synonym=eb,ECK0534,mvrC;locus_tag=b0543
NC_000913.3	RefSeq	CDS	568315	568647	.	+	0	ID=cds-NP_415075.1;Parent=gene-b0543;Dbxref=UniProtKB/Swiss-Prot:P23895,Genbank:NP_415075.1,ASAP:ABE-0001863,ECOCYC:EG10629,EcoGene:EG10629,GeneID:948442;Name=NP_415075.1;gbkey=CDS;gene=emrE;locus_tag=b0543;orig_transcript_id=gnl|b0543|mrna.b0543;product=multidrug/betaine/choline efflux transporter EmrE;protein_id=NP_415075.1;transl_table=11
NC_000913.3	RefSeq	gene	568695	568844	.	+	.	ID=gene-b4733;Dbxref=ECOCYC:G0-16728,GeneID:38094943;Name=ylcJ;gbkey=Gene;gene=ylcJ;gene_biotype=protein_coding;gene_synonym=ECK4590;locus_tag=b4733
NC_000913.3	RefSeq	CDS	568695	568844	.	+	0	ID=cds-YP_009518754.1;Parent=gene-b4733;Dbxref=UniProtKB/Swiss-Prot:P0DPN3,Genbank:YP_009518754.1,ECOCYC:G0-16728,GeneID:38094943;Name=YP_009518754.1;gbkey=CDS;gene=ylcJ;locus_tag=b4733;orig_transcript_id=gnl|b4733|mrna.CDS696;product=protein YlcJ;protein_id=YP_009518754.1;transl_table=11
NC_000913.3	RefSeq	gene	568902	570428	.	+	.	ID=gene-b0544;Dbxref=ASAP:ABE-0001866,ECOCYC:G6300,EcoGene:EG13627,GeneID:945166;Name=ybcK;gbkey=Gene;gene=ybcK;gene_biotype=protein_coding;gene_synonym=ECK0535;locus_tag=b0544
NC_000913.3	RefSeq	CDS	568902	570428	.	+	0	ID=cds-NP_415076.1;Parent=gene-b0544;Dbxref=UniProtKB/Swiss-Prot:P77698,Genbank:NP_415076.1,ASAP:ABE-0001866,ECOCYC:G6300,EcoGene:EG13627,GeneID:945166;Name=NP_415076.1;gbkey=CDS;gene=ybcK;locus_tag=b0544;orig_transcript_id=gnl|b0544|mrna.b0544;product=DLP12 prophage%3B putative recombinase;protein_id=NP_415076.1;transl_table=11
NC_000913.3	RefSeq	gene	570893	571444	.	+	.	ID=gene-b0545;Dbxref=ASAP:ABE-0001869,ECOCYC:G6301,EcoGene:EG13628,GeneID:945165;Name=ybcL;gbkey=Gene;gene=ybcL;gene_biotype=protein_coding;gene_synonym=ECK0536;locus_tag=b0545
NC_000913.3	RefSeq	CDS	570893	571444	.	+	0	ID=cds-NP_415077.1;Parent=gene-b0545;Dbxref=UniProtKB/Swiss-Prot:P77368,Genbank:NP_415077.1,ASAP:ABE-0001869,ECOCYC:G6301,EcoGene:EG13628,GeneID:945165;Name=NP_415077.1;gbkey=CDS;gene=ybcL;locus_tag=b0545;orig_transcript_id=gnl|b0545|mrna.b0545;product=DLP12 prophage%3B periplasmic protein YbcL;protein_id=NP_415077.1;transl_table=11
NC_000913.3	RefSeq	gene	571454	572251	.	+	.	ID=gene-b0546;Dbxref=ASAP:ABE-0001871,ECOCYC:G6302,EcoGene:EG13629,GeneID:945163;Name=ybcM;gbkey=Gene;gene=ybcM;gene_biotype=protein_coding;gene_synonym=ECK0537;locus_tag=b0546
NC_000913.3	RefSeq	CDS	571454	572251	.	+	0	ID=cds-NP_415078.1;Parent=gene-b0546;Dbxref=UniProtKB/Swiss-Prot:P77634,Genbank:NP_415078.1,ASAP:ABE-0001871,ECOCYC:G6302,EcoGene:EG13629,GeneID:945163;Name=NP_415078.1;gbkey=CDS;gene=ybcM;locus_tag=b0546;orig_transcript_id=gnl|b0546|mrna.b0546;product=DLP12 prophage%3B putative DNA-binding transcriptional regulator;protein_id=NP_415078.1;transl_table=11
NC_000913.3	RefSeq	gene	572368	572469	.	+	.	ID=gene-b4588;Dbxref=ECOCYC:G0-10584,EcoGene:EG14355,GeneID:5061504;Name=ylcH;gbkey=Gene;gene=ylcH;gene_biotype=protein_coding;gene_synonym=ECK4398;locus_tag=b4588
NC_000913.3	RefSeq	CDS	572368	572469	.	+	0	ID=cds-YP_001165308.1;Parent=gene-b4588;Dbxref=UniProtKB/Swiss-Prot:Q47268,Genbank:YP_001165308.1,ECOCYC:G0-10584,EcoGene:EG14355,GeneID:5061504;Name=YP_001165308.1;gbkey=CDS;gene=ylcH;locus_tag=b4588;orig_transcript_id=gnl|b4588|mrna.b4588;product=DLP12 prophage%3B uncharacterized protein YlcH;protein_id=YP_001165308.1;transl_table=11
NC_000913.3	RefSeq	gene	572466	572921	.	+	.	ID=gene-b0547;Dbxref=ASAP:ABE-0001874,ECOCYC:G6303,EcoGene:EG13630,GeneID:945162;Name=ybcN;gbkey=Gene;gene=ybcN;gene_biotype=protein_coding;gene_synonym=ECK0538;locus_tag=b0547
NC_000913.3	RefSeq	CDS	572466	572921	.	+	0	ID=cds-NP_415079.1;Parent=gene-b0547;Dbxref=UniProtKB/Swiss-Prot:Q47269,Genbank:NP_415079.1,ASAP:ABE-0001874,ECOCYC:G6303,EcoGene:EG13630,GeneID:945162;Name=NP_415079.1;gbkey=CDS;gene=ybcN;locus_tag=b0547;orig_transcript_id=gnl|b0547|mrna.b0547;product=DLP12 prophage%3B DNA base-flipping protein;protein_id=NP_415079.1;transl_table=11
NC_000913.3	RefSeq	gene	572921	573091	.	+	.	ID=gene-b0548;Dbxref=ASAP:ABE-0001876,ECOCYC:G6304,EcoGene:EG14286,GeneID:945151;Name=ninE;gbkey=Gene;gene=ninE;gene_biotype=protein_coding;gene_synonym=ECK0539;locus_tag=b0548
NC_000913.3	RefSeq	CDS	572921	573091	.	+	0	ID=cds-NP_415080.1;Parent=gene-b0548;Dbxref=UniProtKB/Swiss-Prot:Q47270,Genbank:NP_415080.1,ASAP:ABE-0001876,ECOCYC:G6304,EcoGene:EG14286,GeneID:945151;Name=NP_415080.1;gbkey=CDS;gene=ninE;locus_tag=b0548;orig_transcript_id=gnl|b0548|mrna.b0548;product=DLP12 prophage%3B NinE family prophage protein;protein_id=NP_415080.1;transl_table=11
NC_000913.3	RefSeq	gene	573084	573374	.	+	.	ID=gene-b0549;Dbxref=ASAP:ABE-0001878,ECOCYC:G6305,EcoGene:EG13631,GeneID:945147;Name=ybcO;gbkey=Gene;gene=ybcO;gene_biotype=protein_coding;gene_synonym=ECK0540;locus_tag=b0549
NC_000913.3	RefSeq	CDS	573084	573374	.	+	0	ID=cds-NP_415081.1;Parent=gene-b0549;Dbxref=UniProtKB/Swiss-Prot:P68661,Genbank:NP_415081.1,ASAP:ABE-0001878,ECOCYC:G6305,EcoGene:EG13631,GeneID:945147;Name=NP_415081.1;gbkey=CDS;gene=ybcO;locus_tag=b0549;orig_transcript_id=gnl|b0549|mrna.b0549;product=DLP12 prophage%3B putative nuclease YbcO;protein_id=NP_415081.1;transl_table=11
NC_000913.3	RefSeq	gene	573371	573733	.	+	.	ID=gene-b0550;Dbxref=ASAP:ABE-0001880,ECOCYC:G6306,EcoGene:EG20283,GeneID:945174;Name=rusA;gbkey=Gene;gene=rusA;gene_biotype=protein_coding;gene_synonym=ECK0541,rus,ybcP;locus_tag=b0550
NC_000913.3	RefSeq	CDS	573371	573733	.	+	0	ID=cds-NP_415082.1;Parent=gene-b0550;Dbxref=UniProtKB/Swiss-Prot:P0AG74,Genbank:NP_415082.1,ASAP:ABE-0001880,ECOCYC:G6306,EcoGene:EG20283,GeneID:945174;Name=NP_415082.1;gbkey=CDS;gene=rusA;locus_tag=b0550;orig_transcript_id=gnl|b0550|mrna.b0550;product=DLP12 prophage%3B crossover junction endodeoxyribonuclease RusA;protein_id=NP_415082.1;transl_table=11
NC_000913.3	RefSeq	gene	573730	573870	.	+	.	ID=gene-b4509;Dbxref=ASAP:ABE-0285030,ECOCYC:G0-10435,EcoGene:EG14354,GeneID:1450240;Name=ylcG;gbkey=Gene;gene=ylcG;gene_biotype=protein_coding;gene_synonym=ECK0542;locus_tag=b4509
NC_000913.3	RefSeq	CDS	573730	573870	.	+	0	ID=cds-YP_588439.1;Parent=gene-b4509;Dbxref=UniProtKB/Swiss-Prot:Q47272,Genbank:YP_588439.1,ASAP:ABE-0285030,ECOCYC:G0-10435,EcoGene:EG14354,GeneID:1450240;Name=YP_588439.1;gbkey=CDS;gene=ylcG;locus_tag=b4509;orig_transcript_id=gnl|b4509|mrna.b4509;product=DLP12 prophage%3B uncharacterized protein YlcG;protein_id=YP_588439.1;transl_table=11
NC_000913.3	RefSeq	gene	573956	574339	.	+	.	ID=gene-b0551;Dbxref=ASAP:ABE-0001883,ECOCYC:G6307,EcoGene:EG13633,GeneID:945177;Name=ybcQ;gbkey=Gene;gene=ybcQ;gene_biotype=protein_coding;gene_synonym=ECK0543,quuD;locus_tag=b0551
NC_000913.3	RefSeq	CDS	573956	574339	.	+	0	ID=cds-NP_415083.1;Parent=gene-b0551;Dbxref=UniProtKB/Swiss-Prot:Q47274,Genbank:NP_415083.1,ASAP:ABE-0001883,ECOCYC:G6307,EcoGene:EG13633,GeneID:945177;Name=NP_415083.1;gbkey=CDS;gene=ybcQ;locus_tag=b0551;orig_transcript_id=gnl|b0551|mrna.b0551;product=DLP12 prophage%3B putative antitermination protein;protein_id=NP_415083.1;transl_table=11
NC_000913.3	RefSeq	pseudogene	575786	576825	.	-	.	ID=gene-b0553;Dbxref=ASAP:ABE-0001888,ECOCYC:EG10659,EcoGene:EG10659,GeneID:946786;Name=nmpC;gbkey=Gene;gene=nmpC;gene_biotype=pseudogene;gene_synonym=ECK0544,phmA;locus_tag=b0553;part=1/2;pseudo=true
NC_000913.3	RefSeq	pseudogene	574529	574586	.	-	.	ID=gene-b0553;Dbxref=ASAP:ABE-0001888,ECOCYC:EG10659,EcoGene:EG10659,GeneID:946786;Name=nmpC;gbkey=Gene;gene=nmpC;gene_biotype=pseudogene;gene_synonym=ECK0544,phmA;locus_tag=b0553;part=2/2;pseudo=true
NC_000913.3	RefSeq	CDS	575786	576825	.	-	0	ID=cds-gnl|b0553|CDS%3D707;Parent=gene-b0553;Dbxref=ASAP:ABE-0001888,ECOCYC:EG10659,EcoGene:EG10659,GeneID:946786;gbkey=CDS;gene=nmpC;locus_tag=b0553;orig_protein_id=gnl|b0553|CDS%3D707;orig_transcript_id=gnl|b0553|mrna.CDS%3D707;product=DLP12 prophage%3B putative outer membrane porin NmpC;transl_table=11
NC_000913.3	RefSeq	CDS	574529	574586	.	-	1	ID=cds-gnl|b0553|CDS%3D707;Parent=gene-b0553;Dbxref=ASAP:ABE-0001888,ECOCYC:EG10659,EcoGene:EG10659,GeneID:946786;gbkey=CDS;gene=nmpC;locus_tag=b0553;orig_protein_id=gnl|b0553|CDS%3D707;orig_transcript_id=gnl|b0553|mrna.CDS%3D707;product=DLP12 prophage%3B putative outer membrane porin NmpC;transl_table=11
NC_000913.3	RefSeq	sequence_feature	574529	574586	.	-	.	ID=id-b0553;Dbxref=ECOCYC:GFRAG0-26,ASAP:ABE-0001888,ECOCYC:EG10659,EcoGene:EG10659,GeneID:946786;Note=gene fragment 2 of nmpC;gbkey=misc_feature;gene=nmpC;locus_tag=b0553
NC_000913.3	RefSeq	sequence_feature	575786	576825	.	-	.	ID=id-b0553-2;Dbxref=ECOCYC:GFRAG0-25,ASAP:ABE-0001888,ECOCYC:EG10659,EcoGene:EG10659,GeneID:946786;Note=gene fragment 1 of nmpC;gbkey=misc_feature;gene=nmpC;locus_tag=b0553
NC_000913.3	RefSeq	mobile_genetic_element	574591	575785	.	-	.	ID=id-NC_000913.3:574591..575785;gbkey=mobile_element;mobile_element_type=insertion sequence:IS5B
NC_000913.3	RefSeq	gene	574737	575753	.	-	.	ID=gene-b0552;Dbxref=ASAP:ABE-0001886,ECOCYC:G6308,EcoGene:EG60018,GeneID:946163;Name=insH-2;gbkey=Gene;gene=insH-2;gene_biotype=protein_coding;gene_synonym=ECK0261,trs5-2,yi52_2;locus_tag=b0552
NC_000913.3	RefSeq	CDS	574737	575753	.	-	0	ID=cds-NP_415084.1;Parent=gene-b0552;Dbxref=UniProtKB/Swiss-Prot:P0CE50,Genbank:NP_415084.1,ASAP:ABE-0001886,ECOCYC:G6308,EcoGene:EG60018,GeneID:946163;Name=NP_415084.1;gbkey=CDS;gene=insH-2;locus_tag=b0552;orig_transcript_id=gnl|b0552|mrna.b0552;product=DLP12 prophage%3B IS5 transposase and trans-activator;protein_id=NP_415084.1;transl_table=11
NC_000913.3	RefSeq	gene	577398	577613	.	+	.	ID=gene-b0554;Dbxref=ASAP:ABE-0001895,ECOCYC:G6309,EcoGene:EG13634,GeneID:947545;Name=essD;gbkey=Gene;gene=essD;gene_biotype=protein_coding;gene_synonym=ECK0545,vlyS,ybcR;locus_tag=b0554
NC_000913.3	RefSeq	CDS	577398	577613	.	+	0	ID=cds-NP_415086.1;Parent=gene-b0554;Dbxref=UniProtKB/Swiss-Prot:P0A9R2,Genbank:NP_415086.1,ASAP:ABE-0001895,ECOCYC:G6309,EcoGene:EG13634,GeneID:947545;Name=NP_415086.1;gbkey=CDS;gene=essD;locus_tag=b0554;orig_transcript_id=gnl|b0554|mrna.b0554;product=DLP12 prophage%3B putative phage lysis protein;protein_id=NP_415086.1;transl_table=11
NC_000913.3	RefSeq	gene	577613	578110	.	+	.	ID=gene-b0555;Dbxref=ASAP:ABE-0001898,ECOCYC:G6310,EcoGene:EG13635,GeneID:947539;Name=rrrD;gbkey=Gene;gene=rrrD;gene_biotype=protein_coding;gene_synonym=ECK0546,lycV,ybcS;locus_tag=b0555
NC_000913.3	RefSeq	CDS	577613	578110	.	+	0	ID=cds-NP_415087.1;Parent=gene-b0555;Dbxref=UniProtKB/Swiss-Prot:P78285,Genbank:NP_415087.1,ASAP:ABE-0001898,ECOCYC:G6310,EcoGene:EG13635,GeneID:947539;Name=NP_415087.1;gbkey=CDS;gene=rrrD;locus_tag=b0555;orig_transcript_id=gnl|b0555|mrna.b0555;product=DLP12 prophage%3B lysozyme;protein_id=NP_415087.1;transl_table=11
NC_000913.3	RefSeq	gene	578107	578568	.	+	.	ID=gene-b0556;Dbxref=ASAP:ABE-0001900,ECOCYC:G6311,EcoGene:EG13636,GeneID:945929;Name=rzpD;gbkey=Gene;gene=rzpD;gene_biotype=protein_coding;gene_synonym=ECK0547,ybcT;locus_tag=b0556
NC_000913.3	RefSeq	CDS	578107	578568	.	+	0	ID=cds-NP_415088.1;Parent=gene-b0556;Dbxref=UniProtKB/Swiss-Prot:P75719,Genbank:NP_415088.1,ASAP:ABE-0001900,ECOCYC:G6311,EcoGene:EG13636,GeneID:945929;Name=NP_415088.1;gbkey=CDS;gene=rzpD;locus_tag=b0556;orig_transcript_id=gnl|b0556|mrna.b0556;product=DLP12 prophage%3B putative prophage endopeptidase RzpD;protein_id=NP_415088.1;transl_table=11
NC_000913.3	RefSeq	gene	578327	578509	.	+	.	ID=gene-b4510;Dbxref=ASAP:ABE-0285031,ECOCYC:G0-10436,EcoGene:EG14380,GeneID:1450242;Name=rzoD;gbkey=Gene;gene=rzoD;gene_biotype=protein_coding;gene_synonym=ECK0548;locus_tag=b4510
NC_000913.3	RefSeq	CDS	578327	578509	.	+	0	ID=cds-YP_588440.1;Parent=gene-b4510;Dbxref=UniProtKB/Swiss-Prot:P58041,Genbank:YP_588440.1,ASAP:ABE-0285031,ECOCYC:G0-10436,EcoGene:EG14380,GeneID:1450242;Name=YP_588440.1;gbkey=CDS;gene=rzoD;locus_tag=b4510;orig_transcript_id=gnl|b4510|mrna.b4510;product=DLP12 prophage%3B putative prophage lysis lipoprotein RzoD;protein_id=YP_588440.1;transl_table=11
NC_000913.3	RefSeq	gene	578600	578893	.	-	.	ID=gene-b0557;Dbxref=ASAP:ABE-0001902,ECOCYC:G6312,EcoGene:EG13637,GeneID:948980;Name=borD;gbkey=Gene;gene=borD;gene_biotype=protein_coding;gene_synonym=bor,ECK0549,iss,vboR,ybcU;locus_tag=b0557
NC_000913.3	RefSeq	CDS	578600	578893	.	-	0	ID=cds-NP_415089.1;Parent=gene-b0557;Dbxref=UniProtKB/Swiss-Prot:P77330,Genbank:NP_415089.1,ASAP:ABE-0001902,ECOCYC:G6312,EcoGene:EG13637,GeneID:948980;Name=NP_415089.1;gbkey=CDS;gene=borD;locus_tag=b0557;orig_transcript_id=gnl|b0557|mrna.b0557;product=DLP12 prophage%3B prophage lipoprotein BorD;protein_id=NP_415089.1;transl_table=11
NC_000913.3	RefSeq	gene	579184	579594	.	-	.	ID=gene-b0558;Dbxref=ASAP:ABE-0001907,ECOCYC:G6313,EcoGene:EG13638,GeneID:945178;Name=ybcV;gbkey=Gene;gene=ybcV;gene_biotype=protein_coding;gene_synonym=ECK0550;locus_tag=b0558
NC_000913.3	RefSeq	CDS	579184	579594	.	-	0	ID=cds-NP_415090.2;Parent=gene-b0558;Dbxref=UniProtKB/Swiss-Prot:P77598,Genbank:NP_415090.2,ASAP:ABE-0001907,ECOCYC:G6313,EcoGene:EG13638,GeneID:945178;Name=NP_415090.2;gbkey=CDS;gene=ybcV;locus_tag=b0558;orig_transcript_id=gnl|b0558|mrna.b0558;product=DLP12 prophage%3B protein YbcV;protein_id=NP_415090.2;transl_table=11
NC_000913.3	RefSeq	gene	579880	580086	.	+	.	ID=gene-b0559;Dbxref=ASAP:ABE-0001912,ECOCYC:G6314,EcoGene:EG13639,GeneID:945175;Name=ybcW;gbkey=Gene;gene=ybcW;gene_biotype=protein_coding;gene_synonym=ECK0551;locus_tag=b0559
NC_000913.3	RefSeq	CDS	579880	580086	.	+	0	ID=cds-NP_415091.1;Parent=gene-b0559;Dbxref=UniProtKB/Swiss-Prot:P64435,Genbank:NP_415091.1,ASAP:ABE-0001912,ECOCYC:G6314,EcoGene:EG13639,GeneID:945175;Name=NP_415091.1;gbkey=CDS;gene=ybcW;locus_tag=b0559;orig_transcript_id=gnl|b0559|mrna.b0559;product=DLP12 prophage%3B protein YbcW;protein_id=NP_415091.1;transl_table=11
NC_000913.3	RefSeq	gene	580251	580445	.	-	.	ID=gene-b4589;Dbxref=ECOCYC:G0-10585,EcoGene:EG14444,GeneID:5061499;Name=ylcI;gbkey=Gene;gene=ylcI;gene_biotype=protein_coding;gene_synonym=ECK4399;locus_tag=b4589
NC_000913.3	RefSeq	CDS	580251	580445	.	-	0	ID=cds-YP_001165309.1;Parent=gene-b4589;Dbxref=UniProtKB/Swiss-Prot:A5A607,Genbank:YP_001165309.1,ECOCYC:G0-10585,EcoGene:EG14444,GeneID:5061499;Name=YP_001165309.1;gbkey=CDS;gene=ylcI;locus_tag=b4589;orig_transcript_id=gnl|b4589|mrna.b4589;product=DLP12 prophage%3B DUF3950 domain-containing protein YlcI;protein_id=YP_001165309.1;transl_table=11
NC_000913.3	RefSeq	gene	580834	581379	.	+	.	ID=gene-b0560;Dbxref=ASAP:ABE-0001915,ECOCYC:EG11635,EcoGene:EG11635,GeneID:945172;Name=nohD;gbkey=Gene;gene=nohD;gene_biotype=protein_coding;gene_synonym=ECK0552,nohB;locus_tag=b0560
NC_000913.3	RefSeq	CDS	580834	581379	.	+	0	ID=cds-NP_415092.1;Parent=gene-b0560;Dbxref=UniProtKB/Swiss-Prot:P31062,Genbank:NP_415092.1,ASAP:ABE-0001915,ECOCYC:EG11635,EcoGene:EG11635,GeneID:945172;Name=NP_415092.1;gbkey=CDS;gene=nohD;locus_tag=b0560;orig_transcript_id=gnl|b0560|mrna.b0560;product=DLP12 prophage%3B putative DNA-packaging protein NohD;protein_id=NP_415092.1;transl_table=11
NC_000913.3	RefSeq	pseudogene	581354	581662	.	+	.	ID=gene-b4634;Dbxref=ASAP:ABE-0285235,ECOCYC:G0-16718,EcoGene:EG14346,GeneID:5625560;Name=aaaD;gbkey=Gene;gene=aaaD;gene_biotype=pseudogene;gene_synonym=ECK4439,ylcF;locus_tag=b4634;pseudo=true
NC_000913.3	RefSeq	CDS	581354	581662	.	+	0	ID=cds-gnl|b4634|CDS719;Parent=gene-b4634;Dbxref=ASAP:ABE-0285235,ECOCYC:G0-16718,EcoGene:EG14346,GeneID:5625560;gbkey=CDS;gene=aaaD;locus_tag=b4634;orig_protein_id=gnl|b4634|CDS719;orig_transcript_id=gnl|b4634|mrna.CDS719;product=DLP12 prophage%3B protein AaaD;transl_table=11
NC_000913.3	RefSeq	gene	581534	582097	.	+	.	ID=gene-b0561;Dbxref=ASAP:ABE-0001917,ECOCYC:G6315,EcoGene:EG13640,GeneID:945171;Name=tfaD;gbkey=Gene;gene=tfaD;gene_biotype=protein_coding;gene_synonym=ECK0553,ybcX;locus_tag=b0561
NC_000913.3	RefSeq	CDS	581534	582097	.	+	0	ID=cds-YP_009518755.1;Parent=gene-b0561;Dbxref=UniProtKB/Swiss-Prot:P77699,Genbank:YP_009518755.1,ASAP:ABE-0001917,ECOCYC:G6315,EcoGene:EG13640,GeneID:945171;Name=YP_009518755.1;gbkey=CDS;gene=tfaD;locus_tag=b0561;orig_transcript_id=gnl|b0561|mrna.CDS720;product=DLP12 prophage%3B putative tail fiber assembly protein TfaD;protein_id=YP_009518755.1;transl_table=11
NC_000913.3	RefSeq	pseudogene	582152	582806	.	-	.	ID=gene-b0562;Dbxref=ASAP:ABE-0001919,ECOCYC:G6316,EcoGene:EG13641,GeneID:945170;Name=ybcY;gbkey=Gene;gene=ybcY;gene_biotype=pseudogene;gene_synonym=ECK0554;locus_tag=b0562;pseudo=true
NC_000913.3	RefSeq	CDS	582152	582806	.	-	0	ID=cds-gnl|b0562|CDS721;Parent=gene-b0562;Dbxref=UniProtKB/Swiss-Prot:P77460,ASAP:ABE-0001919,ECOCYC:G6316,EcoGene:EG13641,GeneID:945170;gbkey=CDS;gene=ybcY;locus_tag=b0562;orig_protein_id=gnl|b0562|CDS721;orig_transcript_id=gnl|b0562|mrna.CDS721;product=DLP12 prophage%3B putative SAM-dependent methyltransferase YbcY;transl_table=11
NC_000913.3	RefSeq	gene	582875	583060	.	+	.	ID=gene-b0563;Dbxref=ASAP:ABE-0001926,ECOCYC:G6317,EcoGene:EG14317,GeneID:945183;Name=tfaX;gbkey=Gene;gene=tfaX;gene_biotype=protein_coding;gene_synonym=ECK0555,ylcE;locus_tag=b0563
NC_000913.3	RefSeq	CDS	582875	583060	.	+	0	ID=cds-YP_009518756.1;Parent=gene-b0563;Dbxref=UniProtKB/Swiss-Prot:P77087,Genbank:YP_009518756.1,ASAP:ABE-0001926,ECOCYC:G6317,EcoGene:EG14317,GeneID:945183;Name=YP_009518756.1;gbkey=CDS;gene=tfaX;locus_tag=b0563;orig_transcript_id=gnl|b0563|mrna.CDS722;product=DLP12 prophage%3B protein TfaX;protein_id=YP_009518756.1;transl_table=11
NC_000913.3	RefSeq	gene	583681	584430	.	+	.	ID=gene-b0564;Dbxref=ASAP:ABE-0001929,ECOCYC:EG10050,EcoGene:EG10050,GeneID:948797;Name=appY;gbkey=Gene;gene=appY;gene_biotype=protein_coding;gene_synonym=ECK0556;locus_tag=b0564
NC_000913.3	RefSeq	CDS	583681	584430	.	+	0	ID=cds-NP_415096.1;Parent=gene-b0564;Dbxref=UniProtKB/Swiss-Prot:P05052,Genbank:NP_415096.1,ASAP:ABE-0001929,ECOCYC:EG10050,EcoGene:EG10050,GeneID:948797;Name=NP_415096.1;gbkey=CDS;gene=appY;locus_tag=b0564;orig_transcript_id=gnl|b0564|mrna.b0564;product=DNA-binding transcriptional activator AppY;protein_id=NP_415096.1;transl_table=11
NC_000913.3	RefSeq	gene	584680	585633	.	-	.	ID=gene-b0565;Dbxref=ASAP:ABE-0001931,ECOCYC:EG10673,EcoGene:EG10673,GeneID:945185;Name=ompT;gbkey=Gene;gene=ompT;gene_biotype=protein_coding;gene_synonym=ECK0557;locus_tag=b0565
NC_000913.3	RefSeq	CDS	584680	585633	.	-	0	ID=cds-NP_415097.1;Parent=gene-b0565;Dbxref=UniProtKB/Swiss-Prot:P09169,Genbank:NP_415097.1,ASAP:ABE-0001931,ECOCYC:EG10673,EcoGene:EG10673,GeneID:945185;Name=NP_415097.1;gbkey=CDS;gene=ompT;locus_tag=b0565;orig_transcript_id=gnl|b0565|mrna.b0565;product=outer membrane protease VII (outer membrane protein 3b);protein_id=NP_415097.1;transl_table=11
NC_000913.3	RefSeq	gene	586147	586908	.	-	.	ID=gene-b0566;Dbxref=ASAP:ABE-0001935,ECOCYC:EG10268,EcoGene:EG10268,GeneID:949114;Name=envY;gbkey=Gene;gene=envY;gene_biotype=protein_coding;gene_synonym=ECK0558;locus_tag=b0566
NC_000913.3	RefSeq	CDS	586147	586908	.	-	0	ID=cds-NP_415098.1;Parent=gene-b0566;Dbxref=UniProtKB/Swiss-Prot:P10805,Genbank:NP_415098.1,ASAP:ABE-0001935,ECOCYC:EG10268,EcoGene:EG10268,GeneID:949114;Name=NP_415098.1;gbkey=CDS;gene=envY;locus_tag=b0566;orig_transcript_id=gnl|b0566|mrna.b0566;product=DNA-binding transcriptional activator EnvY;protein_id=NP_415098.1;transl_table=11
NC_000913.3	RefSeq	gene	587091	587981	.	-	.	ID=gene-b0567;Dbxref=ASAP:ABE-0001937,ECOCYC:EG12448,EcoGene:EG12448,GeneID:945186;Name=ybcH;gbkey=Gene;gene=ybcH;gene_biotype=protein_coding;gene_synonym=ECK0559;locus_tag=b0567
NC_000913.3	RefSeq	CDS	587091	587981	.	-	0	ID=cds-NP_415099.1;Parent=gene-b0567;Dbxref=UniProtKB/Swiss-Prot:P37325,Genbank:NP_415099.1,ASAP:ABE-0001937,ECOCYC:EG12448,EcoGene:EG12448,GeneID:945186;Name=NP_415099.1;gbkey=CDS;gene=ybcH;locus_tag=b0567;orig_transcript_id=gnl|b0567|mrna.b0567;product=DUF4434 domain-containing protein YbcH;protein_id=NP_415099.1;transl_table=11
NC_000913.3	RefSeq	gene	587982	590954	.	-	.	ID=gene-b0568;Dbxref=ASAP:ABE-0001939,ECOCYC:EG11740,EcoGene:EG11740,GeneID:944741;Name=nfrA;gbkey=Gene;gene=nfrA;gene_biotype=protein_coding;gene_synonym=ECK0560;locus_tag=b0568
NC_000913.3	RefSeq	CDS	587982	590954	.	-	0	ID=cds-NP_415100.1;Parent=gene-b0568;Dbxref=UniProtKB/Swiss-Prot:P31600,Genbank:NP_415100.1,ASAP:ABE-0001939,ECOCYC:EG11740,EcoGene:EG11740,GeneID:944741;Name=NP_415100.1;gbkey=CDS;gene=nfrA;locus_tag=b0568;orig_transcript_id=gnl|b0568|mrna.b0568;product=bacteriophage N4 receptor%2C outer membrane protein;protein_id=NP_415100.1;transl_table=11
NC_000913.3	RefSeq	gene	590941	593178	.	-	.	ID=gene-b0569;Dbxref=ASAP:ABE-0001942,ECOCYC:EG11739,EcoGene:EG11739,GeneID:945849;Name=nfrB;gbkey=Gene;gene=nfrB;gene_biotype=protein_coding;gene_synonym=ECK0561;locus_tag=b0569
NC_000913.3	RefSeq	CDS	590941	593178	.	-	0	ID=cds-NP_415101.1;Parent=gene-b0569;Dbxref=UniProtKB/Swiss-Prot:P0AFA5,Genbank:NP_415101.1,ASAP:ABE-0001942,ECOCYC:EG11739,EcoGene:EG11739,GeneID:945849;Name=NP_415101.1;gbkey=CDS;gene=nfrB;locus_tag=b0569;orig_transcript_id=gnl|b0569|mrna.b0569;product=bacteriophage N4 receptor%2C inner membrane subunit;protein_id=NP_415101.1;transl_table=11
NC_000913.3	RefSeq	gene	593328	594770	.	-	.	ID=gene-b0570;Dbxref=ASAP:ABE-0001946,ECOCYC:G6318,EcoGene:EG13642,GeneID:945978;Name=cusS;gbkey=Gene;gene=cusS;gene_biotype=protein_coding;gene_synonym=ECK0562,ybcZ;locus_tag=b0570
NC_000913.3	RefSeq	CDS	593328	594770	.	-	0	ID=cds-NP_415102.1;Parent=gene-b0570;Dbxref=UniProtKB/Swiss-Prot:P77485,Genbank:NP_415102.1,ASAP:ABE-0001946,ECOCYC:G6318,EcoGene:EG13642,GeneID:945978;Name=NP_415102.1;gbkey=CDS;gene=cusS;locus_tag=b0570;orig_transcript_id=gnl|b0570|mrna.b0570;product=sensory histidine kinase CusS;protein_id=NP_415102.1;transl_table=11
NC_000913.3	RefSeq	gene	594760	595443	.	-	.	ID=gene-b0571;Dbxref=ASAP:ABE-0001948,ECOCYC:G6319,EcoGene:EG13851,GeneID:945003;Name=cusR;gbkey=Gene;gene=cusR;gene_biotype=protein_coding;gene_synonym=ECK0563,ylcA;locus_tag=b0571
NC_000913.3	RefSeq	CDS	594760	595443	.	-	0	ID=cds-NP_415103.1;Parent=gene-b0571;Dbxref=UniProtKB/Swiss-Prot:P0ACZ8,Genbank:NP_415103.1,ASAP:ABE-0001948,ECOCYC:G6319,EcoGene:EG13851,GeneID:945003;Name=NP_415103.1;gbkey=CDS;gene=cusR;locus_tag=b0571;orig_transcript_id=gnl|b0571|mrna.b0571;product=DNA-binding transcriptional activator CusR;protein_id=NP_415103.1;transl_table=11
NC_000913.3	RefSeq	gene	595600	596973	.	+	.	ID=gene-b0572;Dbxref=ASAP:ABE-0001958,ECOCYC:G6320,EcoGene:EG14233,GeneID:946288;Name=cusC;gbkey=Gene;gene=cusC;gene_biotype=protein_coding;gene_synonym=ECK0564,ibeB,ylcB;locus_tag=b0572
NC_000913.3	RefSeq	CDS	595600	596973	.	+	0	ID=cds-NP_415104.1;Parent=gene-b0572;Dbxref=UniProtKB/Swiss-Prot:P77211,Genbank:NP_415104.1,ASAP:ABE-0001958,ECOCYC:G6320,EcoGene:EG14233,GeneID:946288;Name=NP_415104.1;gbkey=CDS;gene=cusC;locus_tag=b0572;orig_transcript_id=gnl|b0572|mrna.b0572;product=copper/silver export system outer membrane channel;protein_id=NP_415104.1;transl_table=11
NC_000913.3	RefSeq	gene	597131	597463	.	+	.	ID=gene-b0573;Dbxref=ASAP:ABE-0001967,ECOCYC:G6321,EcoGene:EG14234,GeneID:945188;Name=cusF;gbkey=Gene;gene=cusF;gene_biotype=protein_coding;gene_synonym=cusX,ECK0565,ylcC;locus_tag=b0573
NC_000913.3	RefSeq	CDS	597131	597463	.	+	0	ID=cds-NP_415105.1;Parent=gene-b0573;Dbxref=UniProtKB/Swiss-Prot:P77214,Genbank:NP_415105.1,ASAP:ABE-0001967,ECOCYC:G6321,EcoGene:EG14234,GeneID:945188;Name=NP_415105.1;gbkey=CDS;gene=cusF;locus_tag=b0573;orig_transcript_id=gnl|b0573|mrna.b0573;product=copper/silver export system periplasmic binding protein;protein_id=NP_415105.1;transl_table=11
NC_000913.3	RefSeq	gene	597479	598702	.	+	.	ID=gene-b0574;Dbxref=ASAP:ABE-0001969,ECOCYC:G6322,EcoGene:EG14235,GeneID:945189;Name=cusB;gbkey=Gene;gene=cusB;gene_biotype=protein_coding;gene_synonym=ECK0566,ylcD;locus_tag=b0574
NC_000913.3	RefSeq	CDS	597479	598702	.	+	0	ID=cds-NP_415106.1;Parent=gene-b0574;Dbxref=UniProtKB/Swiss-Prot:P77239,Genbank:NP_415106.1,ASAP:ABE-0001969,ECOCYC:G6322,EcoGene:EG14235,GeneID:945189;Name=NP_415106.1;gbkey=CDS;gene=cusB;locus_tag=b0574;orig_transcript_id=gnl|b0574|mrna.b0574;product=copper/silver export system membrane fusion protein;protein_id=NP_415106.1;transl_table=11
NC_000913.3	RefSeq	gene	598714	601857	.	+	.	ID=gene-b0575;Dbxref=ASAP:ABE-0001971,ECOCYC:EG12367,EcoGene:EG12367,GeneID:945191;Name=cusA;gbkey=Gene;gene=cusA;gene_biotype=protein_coding;gene_synonym=ECK0567,ybdE;locus_tag=b0575
NC_000913.3	RefSeq	CDS	598714	601857	.	+	0	ID=cds-NP_415107.1;Parent=gene-b0575;Dbxref=UniProtKB/Swiss-Prot:P38054,Genbank:NP_415107.1,ASAP:ABE-0001971,ECOCYC:EG12367,EcoGene:EG12367,GeneID:945191;Name=NP_415107.1;gbkey=CDS;gene=cusA;locus_tag=b0575;orig_transcript_id=gnl|b0575|mrna.b0575;product=copper/silver export system RND permease;protein_id=NP_415107.1;transl_table=11
NC_000913.3	RefSeq	gene	601959	603335	.	+	.	ID=gene-b0576;Dbxref=ASAP:ABE-0001976,ECOCYC:EG10708,EcoGene:EG10708,GeneID:945199;Name=pheP;gbkey=Gene;gene=pheP;gene_biotype=protein_coding;gene_synonym=ECK0568;locus_tag=b0576
NC_000913.3	RefSeq	CDS	601959	603335	.	+	0	ID=cds-NP_415108.1;Parent=gene-b0576;Dbxref=UniProtKB/Swiss-Prot:P24207,Genbank:NP_415108.1,ASAP:ABE-0001976,ECOCYC:EG10708,EcoGene:EG10708,GeneID:945199;Name=NP_415108.1;gbkey=CDS;gene=pheP;locus_tag=b0576;orig_transcript_id=gnl|b0576|mrna.b0576;product=phenylalanine:H(+) symporter PheP;protein_id=NP_415108.1;transl_table=11
NC_000913.3	RefSeq	gene	603416	604663	.	-	.	ID=gene-b0577;Dbxref=ASAP:ABE-0001978,ECOCYC:G6323,EcoGene:EG12620,GeneID:946243;Name=ybdG;gbkey=Gene;gene=ybdG;gene_biotype=protein_coding;gene_synonym=ECK0569;locus_tag=b0577
NC_000913.3	RefSeq	CDS	603416	604663	.	-	0	ID=cds-NP_415109.1;Parent=gene-b0577;Dbxref=UniProtKB/Swiss-Prot:P0AAT4,Genbank:NP_415109.1,ASAP:ABE-0001978,ECOCYC:G6323,EcoGene:EG12620,GeneID:946243;Name=NP_415109.1;gbkey=CDS;gene=ybdG;locus_tag=b0577;orig_transcript_id=gnl|b0577|mrna.b0577;product=miniconductance mechanosensitive channel YbdG;protein_id=NP_415109.1;transl_table=11
NC_000913.3	RefSeq	gene	604771	605424	.	-	.	ID=gene-b0578;Dbxref=ASAP:ABE-0001981,ECOCYC:EG50005,EcoGene:EG20151,GeneID:945778;Name=nfsB;gbkey=Gene;gene=nfsB;gene_biotype=protein_coding;gene_synonym=dprA,ECK0570,nfnB,ntr;locus_tag=b0578
NC_000913.3	RefSeq	CDS	604771	605424	.	-	0	ID=cds-NP_415110.1;Parent=gene-b0578;Dbxref=UniProtKB/Swiss-Prot:P38489,Genbank:NP_415110.1,ASAP:ABE-0001981,ECOCYC:EG50005,EcoGene:EG20151,GeneID:945778;Name=NP_415110.1;gbkey=CDS;gene=nfsB;locus_tag=b0578;orig_transcript_id=gnl|b0578|mrna.b0578;product=NAD(P)H nitroreductase NfsB;protein_id=NP_415110.1;transl_table=11
NC_000913.3	RefSeq	gene	605518	605886	.	-	.	ID=gene-b0579;Dbxref=ASAP:ABE-0001986,ECOCYC:G6324,EcoGene:EG12619,GeneID:948302;Name=ybdF;gbkey=Gene;gene=ybdF;gene_biotype=protein_coding;gene_synonym=ECK0571;locus_tag=b0579
NC_000913.3	RefSeq	CDS	605518	605886	.	-	0	ID=cds-NP_415111.1;Parent=gene-b0579;Dbxref=UniProtKB/Swiss-Prot:P0AAT2,Genbank:NP_415111.1,ASAP:ABE-0001986,ECOCYC:G6324,EcoGene:EG12619,GeneID:948302;Name=NP_415111.1;gbkey=CDS;gene=ybdF;locus_tag=b0579;orig_transcript_id=gnl|b0579|mrna.b0579;product=PF04237 family protein YbdF;protein_id=NP_415111.1;transl_table=11
NC_000913.3	RefSeq	gene	605951	606199	.	-	.	ID=gene-b0580;Dbxref=ASAP:ABE-0001988,ECOCYC:G6325,EcoGene:EG13643,GeneID:947183;Name=ybdJ;gbkey=Gene;gene=ybdJ;gene_biotype=protein_coding;gene_synonym=ECK0572;locus_tag=b0580
NC_000913.3	RefSeq	CDS	605951	606199	.	-	0	ID=cds-NP_415112.1;Parent=gene-b0580;Dbxref=UniProtKB/Swiss-Prot:P77506,Genbank:NP_415112.1,ASAP:ABE-0001988,ECOCYC:G6325,EcoGene:EG13643,GeneID:947183;Name=NP_415112.1;gbkey=CDS;gene=ybdJ;locus_tag=b0580;orig_transcript_id=gnl|b0580|mrna.b0580;product=DUF1158 domain-containing protein YbdJ;protein_id=NP_415112.1;transl_table=11
NC_000913.3	RefSeq	gene	606265	607383	.	-	.	ID=gene-b0581;Dbxref=ASAP:ABE-0001992,ECOCYC:G6326,EcoGene:EG13644,GeneID:947246;Name=ybdK;gbkey=Gene;gene=ybdK;gene_biotype=protein_coding;gene_synonym=ECK0573;locus_tag=b0581
NC_000913.3	RefSeq	CDS	606265	607383	.	-	0	ID=cds-NP_415113.1;Parent=gene-b0581;Dbxref=UniProtKB/Swiss-Prot:P77213,Genbank:NP_415113.1,ASAP:ABE-0001992,ECOCYC:G6326,EcoGene:EG13644,GeneID:947246;Name=NP_415113.1;gbkey=CDS;gene=ybdK;locus_tag=b0581;orig_transcript_id=gnl|b0581|mrna.b0581;product=carboxylate-amine ligase;protein_id=NP_415113.1;transl_table=11
NC_000913.3	RefSeq	gene	607734	607792	.	+	.	ID=gene-b4700;Dbxref=ECOCYC:G0-16677,EcoGene:EG31186,GeneID:8764969;Name=sokE;gbkey=Gene;gene=sokE;gene_biotype=ncRNA;gene_synonym=ECK4512;locus_tag=b4700
NC_000913.3	RefSeq	ncRNA	607734	607792	.	+	.	ID=rna-b4700;Parent=gene-b4700;Dbxref=ECOCYC:G0-16677,EcoGene:EG31186,GeneID:8764969;gbkey=ncRNA;gene=sokE;locus_tag=b4700;product=small RNA SokE
NC_000913.3	RefSeq	exon	607734	607792	.	+	.	ID=exon-b4700-1;Parent=rna-b4700;Dbxref=ECOCYC:G0-16677,EcoGene:EG31186,GeneID:8764969;gbkey=ncRNA;gene=sokE;locus_tag=b4700;product=small RNA SokE
NC_000913.3	RefSeq	gene	607836	607988	.	+	.	ID=gene-b4415;Dbxref=ASAP:ABE-0047279,ECOCYC:G0-9582,EcoGene:EG14302,GeneID:2847715;Name=hokE;gbkey=Gene;gene=hokE;gene_biotype=protein_coding;gene_synonym=ECK0574,ybdY;locus_tag=b4415
NC_000913.3	RefSeq	CDS	607836	607988	.	+	0	ID=cds-YP_025295.1;Parent=gene-b4415;Dbxref=UniProtKB/Swiss-Prot:P77091,Genbank:YP_025295.1,ASAP:ABE-0047279,ECOCYC:G0-9582,EcoGene:EG14302,GeneID:2847715;Name=YP_025295.1;gbkey=CDS;gene=hokE;locus_tag=b4415;orig_transcript_id=gnl|b4415|mrna.b4415;product=protein HokE;protein_id=YP_025295.1;transl_table=11
NC_000913.3	RefSeq	mobile_genetic_element	608007	609351	.	+	.	ID=id-NC_000913.3:608007..609351;gbkey=mobile_element;mobile_element_type=insertion sequence:IS186B
NC_000913.3	RefSeq	gene	608065	609177	.	+	.	ID=gene-b0582;Dbxref=ASAP:ABE-0002007,ECOCYC:G6327,EcoGene:EG60019,GeneID:945200;Name=insL-2;gbkey=Gene;gene=insL-2;gene_biotype=protein_coding;gene_synonym=ECK0016,yi81-2;locus_tag=b0582
NC_000913.3	RefSeq	CDS	608065	609177	.	+	0	ID=cds-NP_415114.1;Parent=gene-b0582;Dbxref=UniProtKB/Swiss-Prot:P0CF92,Genbank:NP_415114.1,ASAP:ABE-0002007,ECOCYC:G6327,EcoGene:EG60019,GeneID:945200;Name=NP_415114.1;gbkey=CDS;gene=insL-2;locus_tag=b0582;orig_transcript_id=gnl|b0582|mrna.b0582;product=IS186/IS421 transposase;protein_id=NP_415114.1;transl_table=11
NC_000913.3	RefSeq	gene	609459	610079	.	-	.	ID=gene-b0583;Dbxref=ASAP:ABE-0002009,ECOCYC:EG10262,EcoGene:EG10262,GeneID:945194;Name=entD;gbkey=Gene;gene=entD;gene_biotype=protein_coding;gene_synonym=ECK0575;locus_tag=b0583
NC_000913.3	RefSeq	CDS	609459	610079	.	-	0	ID=cds-NP_415115.2;Parent=gene-b0583;Dbxref=UniProtKB/Swiss-Prot:P19925,Genbank:NP_415115.2,ASAP:ABE-0002009,ECOCYC:EG10262,EcoGene:EG10262,GeneID:945194;Name=NP_415115.2;gbkey=CDS;gene=entD;locus_tag=b0583;orig_transcript_id=gnl|b0583|mrna.b0583;product=phosphopantetheinyl transferase EntD;protein_id=NP_415115.2;transl_table=11
NC_000913.3	RefSeq	repeat_region	610118	610146	.	+	.	ID=id-NC_000913.3:610118..610146;Note=REPv54a;gbkey=repeat_region;rpt_type=other
NC_000913.3	RefSeq	repeat_region	610182	610215	.	-	.	ID=id-NC_000913.3:610182..610215;Note=REP54b;gbkey=repeat_region;rpt_type=other
NC_000913.3	RefSeq	gene	610254	612494	.	-	.	ID=gene-b0584;Dbxref=ASAP:ABE-0002014,ECOCYC:EG10293,EcoGene:EG10293,GeneID:945193;Name=fepA;gbkey=Gene;gene=fepA;gene_biotype=protein_coding;gene_synonym=cbr,cbt,ECK0576,fep,feuB;locus_tag=b0584
NC_000913.3	RefSeq	CDS	610254	612494	.	-	0	ID=cds-NP_415116.1;Parent=gene-b0584;Dbxref=UniProtKB/Swiss-Prot:P05825,Genbank:NP_415116.1,ASAP:ABE-0002014,ECOCYC:EG10293,EcoGene:EG10293,GeneID:945193;Name=NP_415116.1;gbkey=CDS;gene=fepA;locus_tag=b0584;orig_transcript_id=gnl|b0584|mrna.b0584;product=ferric enterobactin outer membrane transporter;protein_id=NP_415116.1;transl_table=11
NC_000913.3	RefSeq	gene	612737	613939	.	+	.	ID=gene-b0585;Dbxref=ASAP:ABE-0002019,ECOCYC:EG10299,EcoGene:EG10299,GeneID:945181;Name=fes;gbkey=Gene;gene=fes;gene_biotype=protein_coding;gene_synonym=ECK0577;locus_tag=b0585
NC_000913.3	RefSeq	CDS	612737	613939	.	+	0	ID=cds-NP_415117.2;Parent=gene-b0585;Dbxref=UniProtKB/Swiss-Prot:P13039,Genbank:NP_415117.2,ASAP:ABE-0002019,ECOCYC:EG10299,EcoGene:EG10299,GeneID:945181;Name=NP_415117.2;gbkey=CDS;gene=fes;locus_tag=b0585;orig_transcript_id=gnl|b0585|mrna.b0585;product=enterochelin esterase;protein_id=NP_415117.2;transl_table=11
NC_000913.3	RefSeq	gene	613942	614160	.	+	.	ID=gene-b4511;Dbxref=ASAP:ABE-0285032,ECOCYC:G0-10437,EcoGene:EG14353,GeneID:1450243;Name=ybdZ;gbkey=Gene;gene=ybdZ;gene_biotype=protein_coding;gene_synonym=ECK0578;locus_tag=b4511
NC_000913.3	RefSeq	CDS	613942	614160	.	+	0	ID=cds-YP_588441.1;Parent=gene-b4511;Dbxref=UniProtKB/Swiss-Prot:P18393,Genbank:YP_588441.1,ASAP:ABE-0285032,ECOCYC:G0-10437,EcoGene:EG14353,GeneID:1450243;Name=YP_588441.1;gbkey=CDS;gene=ybdZ;locus_tag=b4511;orig_transcript_id=gnl|b4511|mrna.b4511;product=enterobactin biosynthesis protein YbdZ;protein_id=YP_588441.1;transl_table=11
NC_000913.3	RefSeq	gene	614157	618038	.	+	.	ID=gene-b0586;Dbxref=ASAP:ABE-0002021,ECOCYC:EG10264,EcoGene:EG10264,GeneID:945184;Name=entF;gbkey=Gene;gene=entF;gene_biotype=protein_coding;gene_synonym=ECK0579;locus_tag=b0586
NC_000913.3	RefSeq	CDS	614157	618038	.	+	0	ID=cds-NP_415118.1;Parent=gene-b0586;Dbxref=UniProtKB/Swiss-Prot:P11454,Genbank:NP_415118.1,ASAP:ABE-0002021,ECOCYC:EG10264,EcoGene:EG10264,GeneID:945184;Name=NP_415118.1;gbkey=CDS;gene=entF;locus_tag=b0586;orig_transcript_id=gnl|b0586|mrna.b0586;product=apo-serine activating enzyme;protein_id=NP_415118.1;transl_table=11
NC_000913.3	RefSeq	gene	618254	619387	.	+	.	ID=gene-b0587;Dbxref=ASAP:ABE-0002023,ECOCYC:EG10297,EcoGene:EG10297,GeneID:945180;Name=fepE;gbkey=Gene;gene=fepE;gene_biotype=protein_coding;gene_synonym=ECK0580;locus_tag=b0587
NC_000913.3	RefSeq	CDS	618254	619387	.	+	0	ID=cds-NP_415119.1;Parent=gene-b0587;Dbxref=UniProtKB/Swiss-Prot:P26266,Genbank:NP_415119.1,ASAP:ABE-0002023,ECOCYC:EG10297,EcoGene:EG10297,GeneID:945180;Name=NP_415119.1;gbkey=CDS;gene=fepE;locus_tag=b0587;orig_transcript_id=gnl|b0587|mrna.b0587;product=polysaccharide co-polymerase family protein FepE;protein_id=NP_415119.1;transl_table=11
NC_000913.3	RefSeq	gene	619384	620199	.	-	.	ID=gene-b0588;Dbxref=ASAP:ABE-0002025,ECOCYC:EG10295,EcoGene:EG10295,GeneID:945201;Name=fepC;gbkey=Gene;gene=fepC;gene_biotype=protein_coding;gene_synonym=ECK0581;locus_tag=b0588
NC_000913.3	RefSeq	CDS	619384	620199	.	-	0	ID=cds-NP_415120.1;Parent=gene-b0588;Dbxref=UniProtKB/Swiss-Prot:P23878,Genbank:NP_415120.1,ASAP:ABE-0002025,ECOCYC:EG10295,EcoGene:EG10295,GeneID:945201;Name=NP_415120.1;gbkey=CDS;gene=fepC;locus_tag=b0588;orig_transcript_id=gnl|b0588|mrna.b0588;product=ferric enterobactin ABC transporter ATP binding subunit;protein_id=NP_415120.1;transl_table=11
NC_000913.3	RefSeq	gene	620196	621188	.	-	.	ID=gene-b0589;Dbxref=ASAP:ABE-0002027,ECOCYC:EG10298,EcoGene:EG10298,GeneID:945209;Name=fepG;gbkey=Gene;gene=fepG;gene_biotype=protein_coding;gene_synonym=ECK0582;locus_tag=b0589
NC_000913.3	RefSeq	CDS	620196	621188	.	-	0	ID=cds-NP_415121.1;Parent=gene-b0589;Dbxref=UniProtKB/Swiss-Prot:P23877,Genbank:NP_415121.1,ASAP:ABE-0002027,ECOCYC:EG10298,EcoGene:EG10298,GeneID:945209;Name=NP_415121.1;gbkey=CDS;gene=fepG;locus_tag=b0589;orig_transcript_id=gnl|b0589|mrna.b0589;product=ferric enterobactin ABC transporter membrane subunit FepG;protein_id=NP_415121.1;transl_table=11
NC_000913.3	RefSeq	gene	621185	622189	.	-	.	ID=gene-b0590;Dbxref=ASAP:ABE-0002031,ECOCYC:EG10296,EcoGene:EG10296,GeneID:945214;Name=fepD;gbkey=Gene;gene=fepD;gene_biotype=protein_coding;gene_synonym=ECK0583;locus_tag=b0590
NC_000913.3	RefSeq	CDS	621185	622189	.	-	0	ID=cds-NP_415122.1;Parent=gene-b0590;Dbxref=UniProtKB/Swiss-Prot:P23876,Genbank:NP_415122.1,ASAP:ABE-0002031,ECOCYC:EG10296,EcoGene:EG10296,GeneID:945214;Name=NP_415122.1;gbkey=CDS;gene=fepD;locus_tag=b0590;orig_transcript_id=gnl|b0590|mrna.b0590;product=ferric enterobactin ABC transporter membrane subunit FebD;protein_id=NP_415122.1;transl_table=11
NC_000913.3	RefSeq	gene	622300	623550	.	+	.	ID=gene-b0591;Dbxref=ASAP:ABE-0002036,ECOCYC:EG11104,EcoGene:EG11104,GeneID:946268;Name=entS;gbkey=Gene;gene=entS;gene_biotype=protein_coding;gene_synonym=ECK0584,ybdA;locus_tag=b0591
NC_000913.3	RefSeq	CDS	622300	623550	.	+	0	ID=cds-NP_415123.1;Parent=gene-b0591;Dbxref=UniProtKB/Swiss-Prot:P24077,Genbank:NP_415123.1,ASAP:ABE-0002036,ECOCYC:EG11104,EcoGene:EG11104,GeneID:946268;Name=NP_415123.1;gbkey=CDS;gene=entS;locus_tag=b0591;orig_transcript_id=gnl|b0591|mrna.b0591;product=enterobactin exporter EntS;protein_id=NP_415123.1;transl_table=11
NC_000913.3	RefSeq	gene	623554	624510	.	-	.	ID=gene-b0592;Dbxref=ASAP:ABE-0002038,ECOCYC:EG10294,EcoGene:EG10294,GeneID:947538;Name=fepB;gbkey=Gene;gene=fepB;gene_biotype=protein_coding;gene_synonym=ECK0585;locus_tag=b0592
NC_000913.3	RefSeq	CDS	623554	624510	.	-	0	ID=cds-NP_415124.1;Parent=gene-b0592;Dbxref=UniProtKB/Swiss-Prot:P0AEL6,Genbank:NP_415124.1,ASAP:ABE-0002038,ECOCYC:EG10294,EcoGene:EG10294,GeneID:947538;Name=NP_415124.1;gbkey=CDS;gene=fepB;locus_tag=b0592;orig_transcript_id=gnl|b0592|mrna.b0592;product=ferric enterobactin ABC transporter periplasmic binding protein;protein_id=NP_415124.1;transl_table=11
NC_000913.3	RefSeq	gene	624885	626060	.	+	.	ID=gene-b0593;Dbxref=ASAP:ABE-0002047,ECOCYC:EG10261,EcoGene:EG10261,GeneID:945511;Name=entC;gbkey=Gene;gene=entC;gene_biotype=protein_coding;gene_synonym=ECK0586,fepF;locus_tag=b0593
NC_000913.3	RefSeq	CDS	624885	626060	.	+	0	ID=cds-NP_415125.1;Parent=gene-b0593;Dbxref=UniProtKB/Swiss-Prot:P0AEJ2,Genbank:NP_415125.1,ASAP:ABE-0002047,ECOCYC:EG10261,EcoGene:EG10261,GeneID:945511;Name=NP_415125.1;gbkey=CDS;gene=entC;locus_tag=b0593;orig_transcript_id=gnl|b0593|mrna.b0593;product=isochorismate synthase EntC;protein_id=NP_415125.1;transl_table=11
NC_000913.3	RefSeq	gene	626070	627680	.	+	.	ID=gene-b0594;Dbxref=ASAP:ABE-0002049,ECOCYC:EG10263,EcoGene:EG10263,GeneID:947426;Name=entE;gbkey=Gene;gene=entE;gene_biotype=protein_coding;gene_synonym=ECK0587;locus_tag=b0594
NC_000913.3	RefSeq	CDS	626070	627680	.	+	0	ID=cds-NP_415126.1;Parent=gene-b0594;Dbxref=UniProtKB/Swiss-Prot:P10378,Genbank:NP_415126.1,ASAP:ABE-0002049,ECOCYC:EG10263,EcoGene:EG10263,GeneID:947426;Name=NP_415126.1;gbkey=CDS;gene=entE;locus_tag=b0594;orig_transcript_id=gnl|b0594|mrna.b0594;product=2%2C3-dihydroxybenzoate-AMP ligase;protein_id=NP_415126.1;transl_table=11
NC_000913.3	RefSeq	gene	627694	628551	.	+	.	ID=gene-b0595;Dbxref=ASAP:ABE-0002052,ECOCYC:EG10260,EcoGene:EG10260,GeneID:946178;Name=entB;gbkey=Gene;gene=entB;gene_biotype=protein_coding;gene_synonym=ECK0588,entG;locus_tag=b0595
NC_000913.3	RefSeq	CDS	627694	628551	.	+	0	ID=cds-NP_415127.1;Parent=gene-b0595;Dbxref=UniProtKB/Swiss-Prot:P0ADI4,Genbank:NP_415127.1,ASAP:ABE-0002052,ECOCYC:EG10260,EcoGene:EG10260,GeneID:946178;Name=NP_415127.1;gbkey=CDS;gene=entB;locus_tag=b0595;orig_transcript_id=gnl|b0595|mrna.b0595;product=enterobactin synthase component B;protein_id=NP_415127.1;transl_table=11
NC_000913.3	RefSeq	gene	628551	629297	.	+	.	ID=gene-b0596;Dbxref=ASAP:ABE-0002054,ECOCYC:EG10259,EcoGene:EG10259,GeneID:945284;Name=entA;gbkey=Gene;gene=entA;gene_biotype=protein_coding;gene_synonym=ECK0589;locus_tag=b0596
NC_000913.3	RefSeq	CDS	628551	629297	.	+	0	ID=cds-NP_415128.1;Parent=gene-b0596;Dbxref=UniProtKB/Swiss-Prot:P15047,Genbank:NP_415128.1,ASAP:ABE-0002054,ECOCYC:EG10259,EcoGene:EG10259,GeneID:945284;Name=NP_415128.1;gbkey=CDS;gene=entA;locus_tag=b0596;orig_transcript_id=gnl|b0596|mrna.b0596;product=2%2C3-dihydro-2%2C3-dihydroxybenzoate dehydrogenase;protein_id=NP_415128.1;transl_table=11
NC_000913.3	RefSeq	gene	629300	629713	.	+	.	ID=gene-b0597;Dbxref=ASAP:ABE-0002057,ECOCYC:EG11105,EcoGene:EG11105,GeneID:945215;Name=entH;gbkey=Gene;gene=entH;gene_biotype=protein_coding;gene_synonym=ECK0590,ybdB;locus_tag=b0597
NC_000913.3	RefSeq	CDS	629300	629713	.	+	0	ID=cds-NP_415129.1;Parent=gene-b0597;Dbxref=UniProtKB/Swiss-Prot:P0A8Y8,Genbank:NP_415129.1,ASAP:ABE-0002057,ECOCYC:EG11105,EcoGene:EG11105,GeneID:945215;Name=NP_415129.1;gbkey=CDS;gene=entH;locus_tag=b0597;orig_transcript_id=gnl|b0597|mrna.b0597;product=proofreading thioesterase in enterobactin biosynthesis;protein_id=NP_415129.1;transl_table=11
NC_000913.3	RefSeq	gene	629894	631999	.	+	.	ID=gene-b0598;Dbxref=ASAP:ABE-0002061,ECOCYC:EG10167,EcoGene:EG10167,GeneID:945213;Name=cstA;gbkey=Gene;gene=cstA;gene_biotype=protein_coding;gene_synonym=ECK0591,ybdC;locus_tag=b0598
NC_000913.3	RefSeq	CDS	629894	631999	.	+	0	ID=cds-NP_415130.1;Parent=gene-b0598;Dbxref=UniProtKB/Swiss-Prot:P15078,Genbank:NP_415130.1,ASAP:ABE-0002061,ECOCYC:EG10167,EcoGene:EG10167,GeneID:945213;Name=NP_415130.1;gbkey=CDS;gene=cstA;locus_tag=b0598;orig_transcript_id=gnl|b0598|mrna.b0598;product=carbon starvation protein A;protein_id=NP_415130.1;transl_table=11
NC_000913.3	RefSeq	repeat_region	632116	632149	.	-	.	ID=id-NC_000913.3:632116..632149;Note=REP55;gbkey=repeat_region;rpt_type=other
NC_000913.3	RefSeq	gene	632182	632379	.	+	.	ID=gene-b4512;Dbxref=ASAP:ABE-0285033,ECOCYC:G0-10438,EcoGene:EG11107,GeneID:949021;Name=ybdD;gbkey=Gene;gene=ybdD;gene_biotype=protein_coding;gene_synonym=ECK0592;locus_tag=b4512
[truncated: 2,474,143 more chars]
