# Supplementary material for: General transcription factor from Escherichia coli with a distinct mechanism of action
Source: Nat Struct Mol Biol. 2024 Jan 4;31(1):141–9. doi: 10.1038/s41594-023-01154-w (PMC10803263; doi:10.1038/s41594-023-01154-w)
Supplement: Supplementary file 4 — Supplementary Code. [file 41594_2023_1154_MOESM4_ESM.zip › ceda/ceda-rna-seq/rna-seq.R]

library(tidyverse)
library(Rsubread)

## Analysis of RNA-seq data collected for E. coli WT, ΔcedA, ΔcedA+pCedA -/+ 10 μM rifampicin

## libraries description
libs <- tibble(
  id = seq(1,18,1),
  strain = c(rep("WT",3),rep("ΔcedA",3),rep("ΔcedA+pCedA",3),
             rep("WT",3),rep("ΔcedA",3),rep("ΔcedA+pCedA",3)),
  treat = c(rep("ctl",9), rep("rif",9)),
  repl = c(rep(seq(1,3,1), 6)),
  barcode = c("AGTCAA","AGTTCC","ATGTCA","CCGTCC","GTCCGC","GTGAAA",
              "GTGGCC","GTTTCG","CGTACG","GAGTGG","ACTGAT","ATTCCT",
              "GTAGAG","GGTAGC","ATGAGC","CAAAAG","CAACTA","CACGAT")
)

## count number of reads mapping to genes
dt <- featureCounts(
  files = list.files(path = "data", ## specify path to directory containing bam files
                     pattern = "sorted.bam",
                     full.names = TRUE, recursive = TRUE),
  annot.ext = "./GCF_000005845.2_ASM584v2_genomic.gff",
  isGTFAnnotationFile = TRUE,
  GTF.featureType = c("CDS","ncRNA"),
  GTF.attrType = "gene",
  isPairedEnd = TRUE,
  minMQS = 10,
  fracOverlap = 0.5,
  strandSpecific = 2,
  countReadPairs = TRUE,
  requireBothEndsMapped = TRUE,
  ignoreDup = TRUE,
  nthreads = 8)

## normalize read count to genes length and use vsn to normalized between repliacates
dt1 <- dt0 %>%
  mutate_at(vars(matches("sorted.bam")), ~(. / (Length * 1e-3)))

dt2 <- bind_cols(
  dt1[1],
  as_tibble(vsn::justvsn(as.matrix(dt1[grep("sorted.bam", names(dt1))])))
)

dt3 <- dt2 %>%
  pivot_longer(cols = grep("sorted.bam", names(.)),
               names_to = "name",
               values_to = "value") %>%
  extract(name, c("id"), "(nv[0-9]+)") %>% ## make sure to use correct regex to extract sample id
  mutate(strain = map_chr(.x = id,
                          .f = function(i) {libs$strain[libs$id.y == i]}),
         strain = factor(strain, levels = c("WT","ΔcedA","ΔcedA+pCedA")),
         treat = map_chr(.x = id,
                         .f = function(i) {libs$treat[libs$id.y == i]}),
         treat = factor(treat, levels = c("ctl","rif")),
         repl = map_dbl(.x = id,
                        .f = function(i) {libs$repl[libs$id.y == i]})) %>%
  select(-id)

## use factorial anova to identify genes regulated by CedA and sensitive to rifampicin
anova <- dt3 %>%
  group_by(GeneID) %>%
  nest() %>%
  mutate(anova_test = map(.x = data,
                          .f = function(d) {aov(value ~ strain * treat, data = d)}),
         anova_smry = map(.x = anova_test,
                          .f = summary),
         pval_strain = map_dbl(.x = anova_smry,
                               .f = function(s) {s[[1]]$`Pr(>F)`[1]}),
         pval_treat = map_dbl(.x = anova_smry,
                               .f = function(s) {s[[1]]$`Pr(>F)`[2]}),
         pval_inter = map_dbl(.x = anova_smry,
                               .f = function(s) {s[[1]]$`Pr(>F)`[3]})) %>%
  ungroup()

qvalues <- anova %>%
  select(-data, -anova_test, -anova_smry) %>%
  mutate_at(vars(matches("pval")), ~qvalue::qvalue(.)[["qvalues"]]) %>%
  rename_at(vars(matches("pval")), ~str_replace(., "pval", "qval")) %>%
  arrange(qval_inter)

## save table
anova %>%
  select(GeneID, grep("pval",names(.))) %>%
  left_join(qvalues, by = "GeneID") %>%
  left_join(dt3 %>% pivot_wider(names_from = c("strain","treat","repl"),
                                values_from = "value"),
            by = "GeneID") %>%
  arrange(qval_inter) %>%
  write_csv("ceda_rif_dge.csv")

## heatmap for differentially expressed genes
png("heatmap.png", width = 6, height = 6, units = "in", res = 300)
qvalues %>%
  filter(qval_inter < 0.01) %>%
  left_join(dt3, by = "GeneID") %>%
  group_by(GeneID) %>%
  arrange(GeneID, treat, strain, repl) %>%
  pivot_wider(names_from = c("strain","treat","repl"),
              values_from = "value") %>%
  ungroup() %>%
  as.data.frame() %>%
  magrittr::set_rownames(.$GeneID) %>%
  select_at(vars(matches("_[123]"))) %>%
  as.matrix(.) %>%
  heatmap(x = ., col = colorspace::diverge_hsv(n = 16), Colv = NA)
dev.off()

## count up- and downregulated genes
qvalues %>%
  filter(qval_inter < 0.01) %>%
  left_join(dt3, by = "GeneID") %>%
  group_by(GeneID, treat, repl) %>%
  mutate(delta = value - mean(value[strain=="WT"])) %>%
  filter(strain != "WT") %>%
  group_by(GeneID, treat, strain) %>%
  summarise(delta = mean(delta)) %>%
  filter(abs(delta) > 0.5) %>%
  mutate(dsig = sign(delta)) %>%
  group_by(treat, strain, dsig) %>%
  summarise(count = n()) %>%
  
  ggplot() +
  geom_col(mapping = aes(x = treat, y = count, fill = factor(dsig))) +
  facet_wrap(~ strain) +
  labs(x = "Treatment", y = "Number of genes", fill = "Change") +
  scale_fill_discrete(type = c("steelblue1","salmon"), labels = c("Negative","Positive")) +
  scale_x_discrete(labels = c("Ctl","Rif")) +
  theme(legend.position = "none")

ggsave("ceda_genes_regulation.png", height = 2, width = 2.5, dpi = 300)

## count up- and downregulated promoters
ceda_promoters <- read_csv("ceda_peaks_promoters_genes.csv")

ceda_promoters_genes <- ceda_promoters %>%
  filter(!is.na(promoter)) %>%
  mutate(gene = str_remove(promoter, "p[0-9]*$"),
         gene = if_else(gene == "lp", "lpp", gene)) %>%
  select(promoter, gene) %>%
  distinct()

ceda_promoters_genes %>%
  left_join(qvalues %>% filter(qval_inter < 0.01), by = c("gene" = "GeneID")) %>%
  filter(!is.na(qval_inter)) %>%
  left_join(dt3, by = c("gene" = "GeneID")) %>%
  filter(!is.na(value)) %>%
  group_by(promoter, gene, treat, repl) %>%
  mutate(delta = value - value[strain == "WT"]) %>%
  filter(strain != "WT") %>%
  group_by(promoter, gene, treat, strain) %>%
  summarise(delta = mean(delta)) %>%
  filter(abs(delta) > 0.5) %>%
  mutate(dsign = sign(delta)) %>%
  group_by(treat, strain, dsign) %>%
  summarise(count = n()) %>%
  
  ggplot() +
  geom_col(mapping = aes(x = treat, y = count, fill = factor(dsign))) +
  facet_wrap(~ strain) +
  labs(x = "Treatment", y = "Number of promoters", fill = "Change") +
  scale_fill_discrete(type = c("steelblue1","salmon"), labels = c("Negative","Positive")) +
  scale_x_discrete(labels = c("Ctl","Rif")) +
  theme(legend.position = "none")

ggsave("ceda_promoters_regulation.png", height = 2, width = 2.5, dpi = 300)
