# Supplementary material for: General transcription factor from Escherichia coli with a distinct mechanism of action
Source: Nat Struct Mol Biol. 2024 Jan 4;31(1):141–9. doi: 10.1038/s41594-023-01154-w (PMC10803263; doi:10.1038/s41594-023-01154-w)
Supplement: Supplementary file 4 — Supplementary Code. [file 41594_2023_1154_MOESM4_ESM.zip › ceda/ceda-rna-seq/readme.txt]

This  directory  contains  R  script `rna-seq.R`  to  analyze  RNA-seq
data. It  requires following  R packages  to be  installed: tidyverse,
Rsubread, vns, qvalue.

Input data are bam files output from alignment by bowtie2. These files
are omitted due to size limits.

`GCF_000005845.2_ASM584v2_genomic.gff` is E. coli MG1655 genome annotation.
`ceda_peaks_promoters_genes.csv` is table with CedA ChIP-seq peaks.
