# Supplementary material for: General transcription factor from Escherichia coli with a distinct mechanism of action
Source: Nat Struct Mol Biol. 2024 Jan 4;31(1):141–9. doi: 10.1038/s41594-023-01154-w (PMC10803263; doi:10.1038/s41594-023-01154-w)
Supplement: Supplementary file 4 — Supplementary Code. [file 41594_2023_1154_MOESM4_ESM.zip › ceda/ceda-proteomics/readme.txt]

This directory contains  files for analysis of  mass spectrometry data
collected for proteins  co-isolated with FLAG-tagged E.  coli RpoC and
CedA.

File  `proteinGroups.txt` contains  output  of raw  data processed  by
MaxQuant.

File `protemics-analysis.Rmd`  constains R  script in  markdown format
that was used to to analyze MaxQuant output.
