# Supplementary material for: General transcription factor from Escherichia coli with a distinct mechanism of action
Source: Nat Struct Mol Biol. 2024 Jan 4;31(1):141–9. doi: 10.1038/s41594-023-01154-w (PMC10803263; doi:10.1038/s41594-023-01154-w)
Supplement: Supplementary file 4 — Supplementary Code. [file 41594_2023_1154_MOESM4_ESM.zip › ceda/ceda-proteomics/protemics-analysis.Rmd]

---
title: "Analysis of proteins interacting with RNAP and CedA"
---

```{r setup}
library(tidyverse)
library(VennDiagram)
library(grid)
library(grDevices)
```

## Process MaxQuant output

Read the data
```{r}
proteins <- vroom::vroom("proteinGroups.txt")
```

Cleanup table
```{r}
proteins0 <- proteins %>%
  filter(str_detect(`Protein IDs`, "CON|REV", negate = TRUE),
         str_detect(`Protein IDs`, "\\_ECOLI")) %>%
  mutate_at(grep("LFQ", names(.)), ~if_else(near(0, .), NA_real_, .)) %>%
  mutate_at(grep("LFQ", names(.)), ~(. / sum(., na.rm = TRUE) * 1e9)) %>%
  mutate_at(grep("LFQ", names(.)), ~(. / `Mol. weight [kDa]`)) %>%
  mutate_at(grep("LFQ", names(.)), ~log2(.)) %>%
  select(`Fasta headers`, grep("LFQ", names(.))) %>%
  rowwise() %>%
  filter(!all(is.na(c_across(cols = grep("LFQ", names(.)))))) %>%
  ungroup()
```

Missing values
```{r}
proteins0 %>%
  summarize_at(vars(matches("LFQ")), ~round(sum(is.na(.)) / n() * 100, 2)) %>%
  pivot_longer(grep("LFQ", names(.)), "name", "value")
```

Proteins identified in pulldown samples
```{r}
venn_data <- proteins0 %>%
  select(`Fasta headers`, grep("rpoc_flag_flag", names(.))) %>%
  pivot_longer(grep("LFQ", names(.)), "name", "value") %>%
  filter(!is.na(value)) %>%
  group_by(name) %>%
  group_split()

venn_plot <- draw.triple.venn(
  area1 = nrow(venn_data[[1]]),
  area2 = nrow(venn_data[[2]]),
  area3 = nrow(venn_data[[3]]),
  n12 = nrow(inner_join(venn_data[[1]], venn_data[[2]], by = "Fasta headers")),
  n23 = nrow(inner_join(venn_data[[2]], venn_data[[3]], by = "Fasta headers")),
  n13 = nrow(inner_join(venn_data[[1]], venn_data[[3]], by = "Fasta headers")),
  n123 = nrow(inner_join(
    inner_join(venn_data[[1]], venn_data[[2]], by = "Fasta headers"),
    venn_data[[3]], by = "Fasta headers")), euler.d = TRUE,
  col = c(0, 0, 0),
  fill = c(rgb(255/255,108/255,103/255,1),
           rgb(0/255,194/255,198/255,1),
           rgb(79/255,155/255,255/255,1)),
  fontfamily = rep("sans", 7)
)

grid.newpage()
pdf("rpoc_proteins.pdf", width = 2, height = 2)
grid.draw(venn_plot)
dev.off()
```

Transform table and replace missing values
```{r}
proteins1 <- proteins0 %>%
  pivot_longer(cols = grep("LFQ", names(.)),
               names_to = "name",
               values_to = "value") %>%
  extract(name, c("bait","tag","fract","repl"),
          "(rpoc|ceda)\\_(flag|his)\\_(flag|total)\\_([123])") %>%
  pivot_wider(names_from = fract,
              values_from = value,
              values_fill = list(value = NA_real_)) %>%
  group_by(`Fasta headers`, repl) %>%
  mutate(his = flag[tag == "his"]) %>%
  filter(tag != "his") %>%
  select(-tag) %>%
  ungroup()
```

Calculate ranks
```{r}
ranks <- proteins1 %>%
  group_by(bait, repl) %>%
  mutate(abu = dense_rank(flag),
         abu = abu / max(abu, na.rm = TRUE),
         enr = dense_rank(flag - if_else(is.na(total), min(total, na.rm = TRUE), total)),
         enr = enr / max(enr, na.rm = TRUE),
         spe = dense_rank(flag - if_else(is.na(his), min(his, na.rm = TRUE), his)),
         spe = spe / max(spe, na.rm = TRUE),
         r = dense_rank(abu + enr + spe),
         r = r / max(r, na.rm = TRUE)) %>%
  group_by(`Fasta headers`, bait) %>%
  filter(sum(is.na(r)) == 0) %>% # take only those identified in every replicate
  summarize(r = mean(r, na.rm = TRUE)) %>%
  arrange(bait, -r)

ranks %>%
  filter(bait == "rpoc") %>%
  select(`Fasta headers`, r) %>%
  arrange(-r) %>%
  write_csv("rpoc_combined_rank.csv")

ranks %>%
  filter(bait == "ceda") %>%
  select(`Fasta headers`, r) %>%
  arrange(-r) %>%
  write_csv("ceda_combined_rank.csv")
```

Proportion of positively identified proteins based on ranks
```{r}
thresholds <- seq(from = 0.900, to = 0.998, by = 0.002)

core_proteins <- c("RPOA","RPOB","RPOC","RPOZ")

known_interactors <- c("RPOD","RPOE","RPOH","RPON","RPOS","RP54","FECI","FLIA",
                       "NUSA","NUSB","NUSG","RS10","SUHB","RS4","GREA","GREB",
                       "DKSA","RFAH","RAPA","MFD","UVRD","RHO","CEDA","YACL",
                       "USG","SSPA","CRP","S1_")

test_rank <- map(.x = thresholds,
    .f = function(t) {
      ranks %>%
        filter(bait == "rpoc", r > t) %>%
        mutate(type = if_else(any(str_detect(`Fasta headers`,core_proteins)),
                              "Core",
                              if_else(any(str_detect(`Fasta headers`,known_interactors)),
                                      "Known", "Other"))) %>%
        group_by(type) %>%
        count()
    })

test_rank1 <- bind_rows(map2(.x = thresholds,
                             .y = test_rank,
                             .f = function(x, y) {
                               cbind(as_tibble(x), as_tibble(y))
                               }))

test_rank1 %>%
  pivot_wider(names_from = type,
              values_from = n) %>%
  ggplot() +
  # geom_hline(mapping = aes(yintercept = length(core_proteins)), col = "blue", size = 0.25, linetype = 2) +
  # geom_hline(mapping = aes(yintercept = length(known_interactors)), col = "dark green", size = 0.25, linetype = 2) +
  geom_step(aes(x = value, y = Core), col = 4, size = 1) +
  geom_step(aes(x = value, y = Core + Known), col = 3, size = 1) +
  geom_step(aes(x = value, y = Core + Known + Other), col = 2, size = 1) +
  labs(x = "Combined rank", y = "Number of proteins", col = "Proteins") +
  theme(legend.position = "bottom") +
  scale_color_discrete(labels = c("Other","Known interactors","RNAP core subunits")) +
  scale_x_continuous(breaks = seq(0.9,1.0,0.02))

ggsave("rpoc_ranks.pdf", dpi = 300, width = 3, height = 2.5)
```

Compare proportion of positively identified proteins based on abundance  alone
```{r}
abun <- proteins1 %>%
  group_by(bait, repl) %>%
  mutate(r = dense_rank(flag),
         r = r / max(r, na.rm = TRUE)) %>%
  group_by(`Fasta headers`, bait) %>%
  filter(all(!is.na(r))) %>%
  summarise(r = mean(r)) %>%
  arrange(bait, -r)

abun %>%
  filter(bait == "rpoc") %>%
  arrange(-r) %>%
  select(`Fasta headers`, r) %>%
  write_csv("rpoc_abundance_rank.csv")

# look at the CedA abundance rank
abun %>%
  ungroup() %>%
  filter(bait == "rpoc") %>%
  filter(r >= r[grep("CEDA_ECOLI", `Fasta headers`)]) %>%
  view()

abun %>%
  filter(bait == "rpoc", r > 0.98) %>%
  mutate(type = case_when(any(str_detect(`Fasta headers`, core_proteins)) ~ "Core",
                          any(str_detect(`Fasta headers`, known_interactors)) ~ "Known",
                          TRUE ~ "Other")) %>%
  group_by(type) %>%
  count() %>%
  view()

test_abun <- map(.x = thresholds,
                 .f = function(t) {
      abun %>%
        filter(bait == "rpoc") %>%
        filter(r > t) %>%
        mutate(type = case_when(any(str_detect(`Fasta headers`, core_proteins)) ~ "Core",
                                any(str_detect(`Fasta headers`, known_interactors)) ~ "Known",
                                TRUE ~ "Other")) %>%
        group_by(type) %>%
        count()
    })

test_abun1 <- bind_rows(map2(.x = thresholds,
                             .y = test_abun,
                             .f = function(x, y) {
                               cbind(as_tibble(x), as_tibble(y))
                               }))
test_abun1 %>%
  pivot_wider(names_from = type,
              values_from = n) %>%
  ggplot() +
  # geom_hline(mapping = aes(yintercept = length(core_proteins) + length(known_interactors)),
  #            size = 0.25, linetype = 2) +
  # geom_vline(xintercept = 0.979, size = 0.25, linetype = 2) +
  geom_step(mapping = aes(x = value, y = Core), col = 4, size = 1) +
  geom_step(mapping = aes(x = value, y = Known + Core), col = 3, size = 1) +
  geom_step(mapping = aes(x = value, y = Known + Core + Other), col = 2, size = 1) +
  labs(x = "Abundance rank", y = "Number of proteins", fill = "Proteins") +
  theme(legend.position = "bottom")+
  scale_fill_discrete(labels = c("Other","Known interactors","RNAP core subunits")) +
  scale_x_continuous(breaks = seq(0.9,1.0,0.02)) +
  scale_y_continuous(breaks = seq(0,120,20))

ggsave("rpoc_abun.pdf", dpi = 300, width = 3, height = 2.5)
```


Common proteins in RpoC and CedA pulldowns
```{r, fig.height=3, fig.width=3}
venn_plot2 <- draw.pairwise.venn(
  area1 = nrow(ranks %>% filter(bait == "rpoc", r > 0.98)),
  area2 = nrow(ranks %>% filter(bait == "ceda", r > 0.98)),
  cross.area = nrow(inner_join(ranks %>% filter(bait == "rpoc", r > 0.98),
                               ranks %>% filter(bait == "ceda", r > 0.98),
                               by = "Fasta headers")),
  fill = c(rgb(0/255,194/255,198/255,1), rgb(255/255,108/255,103/255,1)),
  col = c(0,0),
  fontfamily = rep("sans",3)
)

ranks %>%
  filter(bait == "rpoc", r > 0.98) %>%
  inner_join(ranks %>% filter(bait == "ceda", r > 0.98), by = "Fasta headers") %>%
  mutate(`Fasta headers` = str_remove(`Fasta headers`, "\\sOS.*$"),
         protein = str_match(`Fasta headers`, ".*\\|.*\\|(.*?)_ECOLI")[,2]) %>%
  select(protein, r.x, r.y) %>%
  mutate_at(c("r.x", "r.y"), ~round(.,3)) %>%
  view()
  
grid.newpage()
pdf("rpoc+ceda.pdf", width = 2, height = 2)
grid.draw(venn_plot2)
dev.off()
```

Relative abundance of proteins co-isolating with RpoC and CedA
```{r}
common_proteins <- ranks %>%
  filter(bait == "rpoc", r > 0.98) %>%
  inner_join(ranks %>% filter(bait == "ceda", r > 0.98), by = "Fasta headers") %>%
  mutate(`Fasta headers` = str_remove(`Fasta headers`, "\\sOS.*$")) %>%
  select(`Fasta headers`, r.x, r.y) %>%
  mutate_at(c("r.x", "r.y"), ~round(.,3)) %>%
  ungroup()

common_proteins %>%
  mutate(protein = str_match(`Fasta headers`, ".*\\|.*\\|(.*?)_")[,2]) %>%
  left_join(mutate(proteins1,
                   protein = str_match(`Fasta headers`, ".*\\|.*\\|(.*?)_")[,2]),
            by = "protein") %>%
  arrange(protein, bait, repl) %>%
  group_by(protein) %>%
  mutate(num = 1:n()) %>%
  ggplot() +
  geom_tile(mapping = aes(x = num, y = protein, fill = flag)) +
  scale_fill_gradient(low = "blue", high = "yellow")
```
