# Supplementary material for: General transcription factor from Escherichia coli with a distinct mechanism of action
Source: Nat Struct Mol Biol. 2024 Jan 4;31(1):141–9. doi: 10.1038/s41594-023-01154-w (PMC10803263; doi:10.1038/s41594-023-01154-w)
Supplement: Supplementary file 4 — Supplementary Code. [file 41594_2023_1154_MOESM4_ESM.zip › ceda/ceda-proteomics/proteinGroups.txt]

Protein IDs	Majority protein IDs	Peptide counts (all)	Peptide counts (razor+unique)	Peptide counts (unique)	Fasta headers	Number of proteins	Peptides	Razor + unique peptides	Unique peptides	Peptides ceda_flag_flag_1	Peptides ceda_flag_flag_2	Peptides ceda_flag_flag_3	Peptides ceda_flag_total_1	Peptides ceda_flag_total_2	Peptides ceda_flag_total_3	Peptides rpoc_flag_flag_1	Peptides rpoc_flag_flag_2	Peptides rpoc_flag_flag_3	Peptides rpoc_flag_total_1	Peptides rpoc_flag_total_2	Peptides rpoc_flag_total_3	Peptides rpoc_his_flag_1	Peptides rpoc_his_flag_2	Peptides rpoc_his_flag_3	Peptides rpoc_his_total_1	Peptides rpoc_his_total_2	Peptides rpoc_his_total_3	Razor + unique peptides ceda_flag_flag_1	Razor + unique peptides ceda_flag_flag_2	Razor + unique peptides ceda_flag_flag_3	Razor + unique peptides ceda_flag_total_1	Razor + unique peptides ceda_flag_total_2	Razor + unique peptides ceda_flag_total_3	Razor + unique peptides rpoc_flag_flag_1	Razor + unique peptides rpoc_flag_flag_2	Razor + unique peptides rpoc_flag_flag_3	Razor + unique peptides rpoc_flag_total_1	Razor + unique peptides rpoc_flag_total_2	Razor + unique peptides rpoc_flag_total_3	Razor + unique peptides rpoc_his_flag_1	Razor + unique peptides rpoc_his_flag_2	Razor + unique peptides rpoc_his_flag_3	Razor + unique peptides rpoc_his_total_1	Razor + unique peptides rpoc_his_total_2	Razor + unique peptides rpoc_his_total_3	Unique peptides ceda_flag_flag_1	Unique peptides ceda_flag_flag_2	Unique peptides ceda_flag_flag_3	Unique peptides ceda_flag_total_1
CON__A2A5Y0;CON__Q9D646;CON__Q6NTB9;CON__Q14525;CON__O76009;CON__Q9UE12;CON__Q15323;CON__REFSEQ:XP_986630	CON__A2A5Y0;CON__Q9D646;CON__Q6NTB9;CON__Q14525;CON__O76009;CON__Q9UE12;CON__Q15323;CON__REFSEQ:XP_986630	2;1;1;1;1;1;1;1	1;0;0;0;0;0;0;0	1;0;0;0;0;0;0;0	;;;;;;;	8	2	1	1	1	1	1	1	1	2	1	1	1	2	2	2	1	1	1	2	2	2	0	0	0	0	0	1	0	0	0	1	1	1	0	0	0	1	1	1	0	0	0	0
CON__ENSEMBL:ENSBTAP00000024146	CON__ENSEMBL:ENSBTAP00000024146	4	4	4		1	4	4	4	2	2	2	2	2	2	1	2	2	0	2	1	2	2	2	0	1	0	2	2	2	2	2	2	1	2	2	0	2	1	2	2	2	0	1	0	2	2	2	2
CON__ENSEMBL:ENSBTAP00000031900	CON__ENSEMBL:ENSBTAP00000031900	1	1	1		1	1	1	1	1	1	1	0	0	0	1	1	1	0	0	0	1	1	1	1	0	0	1	1	1	0	0	0	1	1	1	0	0	0	1	1	1	1	0	0	1	1	1	0
CON__H-INV:HIT000292931	CON__H-INV:HIT000292931	1	1	1		1	1	1	1	0	0	0	0	0	0	0	0	0	0	0	1	0	0	0	0	0	0	0	0	0	0	0	0	0	0	0	0	0	1	0	0	0	0	0	0	0	0	0	0
CON__O95678	CON__O95678	3	1	1		1	3	1	1	1	1	1	1	1	0	1	1	2	0	1	0	0	0	0	0	0	0	1	1	0	0	1	0	1	1	1	0	1	0	0	0	0	0	0	0	1	1	0	0
CON__P00735	CON__P00735	4	4	4		1	4	4	4	1	1	2	1	1	1	2	1	1	1	1	1	1	2	2	1	1	0	1	1	2	1	1	1	2	1	1	1	1	1	1	2	2	1	1	0	1	1	2	1
CON__P00761	CON__P00761	4	4	4		1	4	4	4	4	4	4	3	3	4	4	4	4	4	4	4	4	4	4	4	4	4	4	4	4	3	3	4	4	4	4	4	4	4	4	4	4	4	4	4	4	4	4	3
CON__P01030;CON__ENSEMBL:ENSBTAP00000007350	CON__P01030;CON__ENSEMBL:ENSBTAP00000007350	6;5	6;5	6;5	;	2	6	6	6	2	2	1	3	2	2	1	1	1	3	2	2	1	3	1	3	2	1	2	2	1	3	2	2	1	1	1	3	2	2	1	3	1	3	2	1	2	2	1	3
CON__P01966	CON__P01966	1	1	1		1	1	1	1	1	1	1	0	0	0	1	0	0	0	0	0	0	1	1	0	0	0	1	1	1	0	0	0	1	0	0	0	0	0	0	1	1	0	0	0	1	1	1	0
CON__P02533	CON__P02533	2	1	1		1	2	1	1	1	0	1	0	0	0	0	0	1	0	0	0	1	1	0	0	0	1	0	0	0	0	0	0	0	0	0	0	0	0	0	1	0	0	0	1	0	0	0	0
CON__P02535-1	CON__P02535-1	4	1	1		1	4	1	1	4	1	4	1	1	1	1	1	3	1	1	1	3	1	1	2	1	1	1	1	1	1	1	1	1	1	1	1	1	1	0	1	1	1	1	1	1	1	1	1
CON__P02662	CON__P02662	3	3	3		1	3	3	3	3	3	2	1	2	1	1	3	2	1	2	1	3	3	2	1	2	1	3	3	2	1	2	1	1	3	2	1	2	1	3	3	2	1	2	1	3	3	2	1
CON__P02663	CON__P02663	2	2	2		1	2	2	2	1	1	2	0	0	0	0	0	1	1	1	2	1	0	2	0	0	1	1	1	2	0	0	0	0	0	1	1	1	2	1	0	2	0	0	1	1	1	2	0
CON__P02666	CON__P02666	2	2	2		1	2	2	2	1	0	0	1	1	1	1	0	0	1	1	2	0	0	0	1	1	1	1	0	0	1	1	1	1	0	0	1	1	2	0	0	0	1	1	1	1	0	0	1
CON__P02754	CON__P02754	2	2	2		1	2	2	2	0	1	1	0	1	2	1	1	0	2	1	1	1	1	2	1	1	0	0	1	1	0	1	2	1	1	0	2	1	1	1	1	2	1	1	0	0	1	1	0
CON__P02768-1	CON__P02768-1	3	3	3		1	3	3	3	2	2	2	1	1	1	1	1	1	1	0	1	1	2	1	1	1	0	2	2	2	1	1	1	1	1	1	1	0	1	1	2	1	1	1	0	2	2	2	1
CON__P02769	CON__P02769	3	3	3		1	3	3	3	1	1	1	0	0	0	2	2	3	0	0	0	1	1	1	0	0	0	1	1	1	0	0	0	2	2	3	0	0	0	1	1	1	0	0	0	1	1	1	0
CON__P04264;CON__ENSEMBL:ENSBTAP00000038253;CON__H-INV:HIT000016045	CON__P04264	22;4;1	22;4;1	15;1;0		3	22	22	15	11	0	18	3	3	2	3	1	18	2	2	2	5	0	0	3	3	1	11	0	18	3	3	2	3	1	18	2	2	2	5	0	0	3	3	1	8	0	13	1
CON__P13645;CON__A2A4G1;CON__Q148H6;CON__P08779;CON__Q7Z3Y7	CON__P13645	10;1;1;1;1	10;1;1;1;1	7;0;0;0;0		5	10	10	7	5	0	10	0	0	0	1	0	6	0	0	1	9	0	0	3	0	2	5	0	10	0	0	0	1	0	6	0	0	1	9	0	0	3	0	2	2	0	7	0
CON__P13717	CON__P13717	7	7	7		1	7	7	7	0	0	0	0	3	6	0	0	0	2	6	6	0	0	0	0	2	4	0	0	0	0	3	6	0	0	0	2	6	6	0	0	0	0	2	4	0	0	0	0
CON__P19012	CON__P19012	1	1	1		1	1	1	1	0	1	0	0	0	0	0	0	0	0	0	0	0	1	1	0	0	0	0	1	0	0	0	0	0	0	0	0	0	0	0	1	1	0	0	0	0	1	0	0
CON__P35527	CON__P35527	17	17	17		1	17	17	17	4	0	13	1	1	1	0	0	11	1	0	1	0	1	1	1	0	1	4	0	13	1	1	1	0	0	11	1	0	1	0	1	1	1	0	1	4	0	13	1
CON__P35908;CON__P35908v2;CON__P08729;CON__Q01546;CON__P12035;CON__Q6ISB0;CON__Q9NSB2;CON__Q7Z794;CON__Q6NXH9;CON__Q9DCV7;CON__P07744;CON__Q9R0H5;CON__Q9H552;CON__Q3KNV1;CON__Q5XKE5;CON__Q7RTS7;CON__Q32MB2;CON__P19013;CON__Q3SY84;CON__Q6IME9;CON__Q14CN4-1	CON__P35908;CON__P35908v2	11;11;2;2;2;2;2;2;2;2;2;2;2;2;2;1;1;1;1;1;1	9;9;2;2;2;2;2;1;1;2;2;1;2;2;2;1;1;1;1;1;1	5;5;0;0;0;0;0;0;0;0;0;0;0;0;0;0;0;0;0;0;0	;	21	11	9	5	3	0	10	2	1	1	0	0	6	1	1	1	2	0	0	1	2	2	2	0	8	1	0	0	0	0	4	0	0	0	1	0	0	0	0	1	0	0	5	0
CON__P41361	CON__P41361	6	6	6		1	6	6	6	4	4	4	1	1	1	2	1	2	1	1	2	3	4	3	2	1	2	4	4	4	1	1	1	2	1	2	1	1	2	3	4	3	2	1	2	4	4	4	1
CON__P78386	CON__P78386	2	2	2		1	2	2	2	0	0	0	0	0	1	0	0	0	0	0	2	0	0	0	0	0	0	0	0	0	0	0	1	0	0	0	0	0	2	0	0	0	0	0	0	0	0	0	0
CON__Q29443;CON__Q0IIK2	CON__Q29443;CON__Q0IIK2	5;5	5;5	5;5	;	2	5	5	5	1	1	2	1	2	2	1	0	1	1	2	2	1	2	2	1	2	2	1	1	2	1	2	2	1	0	1	1	2	2	1	2	2	1	2	2	1	1	2	1
CON__Q0V8M9	CON__Q0V8M9	5	5	5		1	5	5	5	2	1	4	0	2	1	1	1	3	1	1	2	3	2	3	0	2	1	2	1	4	0	2	1	1	1	3	1	1	2	3	2	3	0	2	1	2	1	4	0
CON__Q28085	CON__Q28085	1	1	1		1	1	1	1	0	0	1	1	1	1	0	1	1	1	1	1	0	0	0	1	1	1	0	0	1	1	1	1	0	1	1	1	1	1	0	0	0	1	1	1	0	0	1	1
CON__Q2HJF0	CON__Q2HJF0	4	4	4		1	4	4	4	3	3	2	0	0	1	2	2	2	0	0	2	3	3	3	0	0	2	3	3	2	0	0	1	2	2	2	0	0	2	3	3	3	0	0	2	3	3	2	0
CON__Q2KIG3	CON__Q2KIG3	3	3	3		1	3	3	3	0	0	0	0	1	2	0	0	0	1	2	1	0	0	0	0	1	1	0	0	0	0	1	2	0	0	0	1	2	1	0	0	0	0	1	1	0	0	0	0
CON__Q2M2I5	CON__Q2M2I5	1	1	1		1	1	1	1	1	1	0	0	0	0	1	1	0	0	0	0	0	0	0	0	0	0	1	1	0	0	0	0	1	1	0	0	0	0	0	0	0	0	0	0	1	1	0	0
CON__Q2UVX4	CON__Q2UVX4	19	19	19		1	19	19	19	11	10	10	4	6	5	11	9	9	4	3	5	12	10	9	7	6	3	11	10	10	4	6	5	11	9	9	4	3	5	12	10	9	7	6	3	11	10	10	4
CON__Q3SX14	CON__Q3SX14	3	3	3		1	3	3	3	2	0	2	0	1	1	2	0	1	0	0	0	0	0	2	0	0	1	2	0	2	0	1	1	2	0	1	0	0	0	0	0	2	0	0	1	2	0	2	0
CON__Q3TTY5	CON__Q3TTY5	9	3	3		1	9	3	3	3	0	5	3	2	1	0	0	4	2	1	1	1	0	0	3	2	2	0	0	1	2	2	1	0	0	0	2	1	1	0	0	0	2	2	1	0	0	1	2
CON__Q9Z2K1;CON__Q3ZAW8	CON__Q9Z2K1;CON__Q3ZAW8	2;2	1;1	1;1	;	2	2	1	1	1	0	1	0	1	0	0	0	1	0	0	0	1	0	0	0	0	0	0	0	0	0	1	0	0	0	0	0	0	0	0	0	0	0	0	0	0	0	0	0
CON__Q3ZBD7	CON__Q3ZBD7	2	1	1		1	2	1	1	1	0	1	2	2	2	0	0	0	2	2	2	0	0	0	2	2	2	0	0	0	1	1	1	0	0	0	1	1	1	0	0	0	1	1	1	0	0	0	1
CON__Q497I4;CON__Q14532;CON__O76013	CON__Q497I4	5;1;1	5;1;1	2;1;1		3	5	5	2	1	1	1	4	4	3	2	1	2	5	4	4	1	1	2	4	5	3	1	1	1	4	4	3	2	1	2	5	4	4	1	1	2	4	5	3	0	0	0	1
CON__Q6IFX2	CON__Q6IFX2	2	2	2		1	2	2	2	1	1	1	1	2	1	0	0	0	1	1	1	1	1	1	1	1	1	1	1	1	1	2	1	0	0	0	1	1	1	1	1	1	1	1	1	1	1	1	1
CON__Q7Z3Y8	CON__Q7Z3Y8	2	1	1		1	2	1	1	1	0	1	0	0	0	0	0	1	0	0	1	1	0	0	0	0	1	0	0	0	0	0	0	0	0	0	0	0	1	0	0	0	0	0	1	0	0	0	0
CON__Q7Z3Y9	CON__Q7Z3Y9	2	1	1		1	2	1	1	1	0	1	1	0	0	0	0	1	1	0	0	1	0	0	1	0	0	0	0	0	1	0	0	0	0	0	1	0	0	0	0	0	1	0	0	0	0	0	1
CON__Q7Z3Z0	CON__Q7Z3Z0	2	1	1		1	2	1	1	1	0	1	0	0	1	0	0	1	0	0	0	1	0	0	0	0	0	0	0	0	0	0	1	0	0	0	0	0	0	0	0	0	0	0	0	0	0	0	0
CON__Q86YZ3	CON__Q86YZ3	1	1	1		1	1	1	1	0	0	0	0	0	1	0	0	0	0	0	1	0	0	0	0	0	0	0	0	0	0	0	1	0	0	0	0	0	1	0	0	0	0	0	0	0	0	0	0
CON__Q92764	CON__Q92764	4	2	2		1	4	2	2	1	0	0	2	2	2	0	0	0	2	2	3	1	0	0	2	2	2	1	0	0	0	0	1	0	0	0	0	0	1	1	0	0	0	0	1	1	0	0	0
CON__Q9BYQ5	CON__Q9BYQ5	1	1	1		1	1	1	1	0	1	0	0	0	0	0	0	0	0	0	0	0	0	0	0	0	0	0	1	0	0	0	0	0	0	0	0	0	0	0	0	0	0	0	0	0	1	0	0
CON__Q9BYR9	CON__Q9BYR9	2	2	2		1	2	2	2	1	0	0	0	0	0	0	1	0	0	1	0	0	0	0	0	0	0	1	0	0	0	0	0	0	1	0	0	1	0	0	0	0	0	0	0	1	0	0	0
REV__CON__P04264	REV__CON__P04264	3	3	3		1	3	3	3	1	1	1	2	0	2	0	1	1	2	1	2	1	0	0	2	2	1	1	1	1	2	0	2	0	1	1	2	1	2	1	0	0	2	2	1	1	1	1	2
REV__CON__Q9DCV7;REV__CON__Q3KNV1;REV__CON__P08729;REV__CON__P05787;REV__CON__Q9H552	REV__CON__Q9DCV7;REV__CON__Q3KNV1;REV__CON__P08729;REV__CON__P05787;REV__CON__Q9H552	2;2;2;1;1	2;2;2;1;1	2;2;2;1;1	;;;;	5	2	2	2	1	2	2	0	0	0	2	2	1	0	0	0	1	0	0	0	0	0	1	2	2	0	0	0	2	2	1	0	0	0	1	0	0	0	0	0	1	2	2	0
REV__CON__P13717	REV__CON__P13717	1	1	1		1	1	1	1	0	0	0	0	0	0	0	0	0	0	0	0	0	0	0	0	0	1	0	0	0	0	0	0	0	0	0	0	0	0	0	0	0	0	0	1	0	0	0	0
REV__CON__Q28194	REV__CON__Q28194	1	1	1		1	1	1	1	1	0	1	0	0	0	1	0	0	0	0	0	1	0	1	0	0	0	1	0	1	0	0	0	1	0	0	0	0	0	1	0	1	0	0	0	1	0	1	0
REV__CON__Q92764;REV__CON__Q497I4	REV__CON__Q92764;REV__CON__Q497I4	2;1	2;1	2;1	;	2	2	2	2	1	2	1	0	0	0	1	1	1	0	0	0	1	0	1	0	0	0	1	2	1	0	0	0	1	1	1	0	0	0	1	0	1	0	0	0	1	2	1	0
REV__sp|P00961|SYGB_ECOLI	REV__sp|P00961|SYGB_ECOLI	2	2	2	sp|P00961|SYGB_ECOLI Glycine--tRNA ligase beta subunit OS=Escherichia coli (strain K12) OX=83333 GN=glyS PE=1 SV=4	1	2	2	2	2	2	2	2	1	2	2	1	2	2	1	2	1	0	2	2	1	2	2	2	2	2	1	2	2	1	2	2	1	2	1	0	2	2	1	2	2	2	2	2
REV__sp|P07330|CHEB_ECOLI	REV__sp|P07330|CHEB_ECOLI	3	3	3	sp|P07330|CHEB_ECOLI Protein-glutamate methylesterase/protein-glutamine glutaminase OS=Escherichia coli (strain K12) OX=83333 GN=cheB PE=1 SV=3	1	3	3	3	0	1	0	1	1	2	0	1	1	1	1	1	0	1	0	1	1	1	0	1	0	1	1	2	0	1	1	1	1	1	0	1	0	1	1	1	0	1	0	1
REV__sp|P08142|ILVB_ECOLI	REV__sp|P08142|ILVB_ECOLI	2	2	2	sp|P08142|ILVB_ECOLI Acetolactate synthase isozyme 1 large subunit OS=Escherichia coli (strain K12) OX=83333 GN=ilvB PE=1 SV=1	1	2	2	2	0	1	0	1	0	1	0	1	0	1	0	0	0	0	0	1	1	0	0	1	0	1	0	1	0	1	0	1	0	0	0	0	0	1	1	0	0	1	0	1
REV__sp|P08201|NIRB_ECOLI	REV__sp|P08201|NIRB_ECOLI	3	3	3	sp|P08201|NIRB_ECOLI Nitrite reductase (NADH) large subunit OS=Escherichia coli (strain K12) OX=83333 GN=nirB PE=3 SV=4	1	3	3	3	3	0	0	1	0	0	2	1	0	1	0	0	1	0	0	1	0	0	3	0	0	1	0	0	2	1	0	1	0	0	1	0	0	1	0	0	3	0	0	1
REV__sp|P0A8Y3|YIHX_ECOLI	REV__sp|P0A8Y3|YIHX_ECOLI	1	1	1	sp|P0A8Y3|YIHX_ECOLI Alpha-D-glucose 1-phosphate phosphatase YihX OS=Escherichia coli (strain K12) OX=83333 GN=yihX PE=1 SV=1	1	1	1	1	0	0	0	1	1	1	0	0	0	1	1	1	1	1	1	1	1	1	0	0	0	1	1	1	0	0	0	1	1	1	1	1	1	1	1	1	0	0	0	1
REV__sp|P0A9I3|GCVR_ECOLI	REV__sp|P0A9I3|GCVR_ECOLI	1	1	1	sp|P0A9I3|GCVR_ECOLI Glycine cleavage system transcriptional repressor OS=Escherichia coli (strain K12) OX=83333 GN=gcvR PE=1 SV=2	1	1	1	1	0	0	0	0	0	0	0	1	0	0	0	0	0	0	0	0	0	0	0	0	0	0	0	0	0	1	0	0	0	0	0	0	0	0	0	0	0	0	0	0
REV__sp|P0A9J8|CMPDT_ECOLI	REV__sp|P0A9J8|CMPDT_ECOLI	1	1	1	sp|P0A9J8|CMPDT_ECOLI Bifunctional chorismate mutase/prephenate dehydratase OS=Escherichia coli (strain K12) OX=83333 GN=pheA PE=1 SV=1	1	1	1	1	1	1	1	0	0	0	0	1	1	0	0	0	1	1	1	0	0	0	1	1	1	0	0	0	0	1	1	0	0	0	1	1	1	0	0	0	1	1	1	0
REV__sp|P0AA80|GARP_ECOLI	REV__sp|P0AA80|GARP_ECOLI	1	1	1	sp|P0AA80|GARP_ECOLI Probable galactarate transporter OS=Escherichia coli (strain K12) OX=83333 GN=garP PE=1 SV=1	1	1	1	1	0	0	0	0	0	1	1	0	1	0	0	0	0	0	0	0	1	0	0	0	0	0	0	1	1	0	1	0	0	0	0	0	0	0	1	0	0	0	0	0
REV__sp|P0AB80|ILVE_ECOLI	REV__sp|P0AB80|ILVE_ECOLI	1	1	1	sp|P0AB80|ILVE_ECOLI Branched-chain-amino-acid aminotransferase OS=Escherichia coli (strain K12) OX=83333 GN=ilvE PE=1 SV=2	1	1	1	1	0	1	0	1	1	1	1	1	1	0	1	1	0	0	0	0	1	1	0	1	0	1	1	1	1	1	1	0	1	1	0	0	0	0	1	1	0	1	0	1
REV__sp|P0AB89|PUR8_ECOLI	REV__sp|P0AB89|PUR8_ECOLI	2	2	2	sp|P0AB89|PUR8_ECOLI Adenylosuccinate lyase OS=Escherichia coli (strain K12) OX=83333 GN=purB PE=1 SV=1	1	2	2	2	1	1	1	1	0	1	1	1	1	0	1	1	1	1	1	0	1	1	1	1	1	1	0	1	1	1	1	0	1	1	1	1	1	0	1	1	1	1	1	1
REV__sp|P0ABK9|NRFA_ECOLI	REV__sp|P0ABK9|NRFA_ECOLI	1	1	1	sp|P0ABK9|NRFA_ECOLI Cytochrome c-552 OS=Escherichia coli (strain K12) OX=83333 GN=nrfA PE=1 SV=1	1	1	1	1	0	0	0	1	1	1	0	0	0	1	1	1	0	0	0	1	1	1	0	0	0	1	1	1	0	0	0	1	1	1	0	0	0	1	1	1	0	0	0	1
REV__sp|P0ABQ2|GARR_ECOLI	REV__sp|P0ABQ2|GARR_ECOLI	2	2	2	sp|P0ABQ2|GARR_ECOLI 2-hydroxy-3-oxopropionate reductase OS=Escherichia coli (strain K12) OX=83333 GN=garR PE=1 SV=1	1	2	2	2	1	0	0	0	1	1	0	0	0	1	0	2	0	0	0	1	1	1	1	0	0	0	1	1	0	0	0	1	0	2	0	0	0	1	1	1	1	0	0	0
REV__sp|P0ACQ4|OXYR_ECOLI	REV__sp|P0ACQ4|OXYR_ECOLI	1	1	1	sp|P0ACQ4|OXYR_ECOLI Hydrogen peroxide-inducible genes activator OS=Escherichia coli (strain K12) OX=83333 GN=oxyR PE=1 SV=1	1	1	1	1	0	0	0	1	0	0	0	0	0	0	0	1	0	0	0	0	0	0	0	0	0	1	0	0	0	0	0	0	0	1	0	0	0	0	0	0	0	0	0	1
REV__sp|P0ADG7|IMDH_ECOLI	REV__sp|P0ADG7|IMDH_ECOLI	2	2	2	sp|P0ADG7|IMDH_ECOLI Inosine-5-monophosphate dehydrogenase OS=Escherichia coli (strain K12) OX=83333 GN=guaB PE=1 SV=1	1	2	2	2	1	0	0	1	1	1	0	0	0	1	1	1	0	0	0	2	1	1	1	0	0	1	1	1	0	0	0	1	1	1	0	0	0	2	1	1	1	0	0	1
REV__sp|P0ADK6|YIBA_ECOLI	REV__sp|P0ADK6|YIBA_ECOLI	3	3	3	sp|P0ADK6|YIBA_ECOLI Protein YibA OS=Escherichia coli (strain K12) OX=83333 GN=yibA PE=1 SV=1	1	3	3	3	1	1	0	2	0	0	1	1	1	2	0	1	1	1	0	2	0	1	1	1	0	2	0	0	1	1	1	2	0	1	1	1	0	2	0	1	1	1	0	2
REV__sp|P0ADS9|YGGN_ECOLI	REV__sp|P0ADS9|YGGN_ECOLI	3	3	3	sp|P0ADS9|YGGN_ECOLI Uncharacterized protein YggN OS=Escherichia coli (strain K12) OX=83333 GN=yggN PE=4 SV=1	1	3	3	3	0	0	0	2	2	1	0	0	0	2	2	1	0	0	0	2	2	2	0	0	0	2	2	1	0	0	0	2	2	1	0	0	0	2	2	2	0	0	0	2
REV__sp|P0AE67|CHEY_ECOLI	REV__sp|P0AE67|CHEY_ECOLI	1	1	1	sp|P0AE67|CHEY_ECOLI Chemotaxis protein CheY OS=Escherichia coli (strain K12) OX=83333 GN=cheY PE=1 SV=2	1	1	1	1	1	1	1	0	0	0	1	1	1	0	0	0	1	1	1	0	0	0	1	1	1	0	0	0	1	1	1	0	0	0	1	1	1	0	0	0	1	1	1	0
REV__sp|P0AEG4|DSBA_ECOLI	REV__sp|P0AEG4|DSBA_ECOLI	1	1	1	sp|P0AEG4|DSBA_ECOLI Thiol:disulfide interchange protein DsbA OS=Escherichia coli (strain K12) OX=83333 GN=dsbA PE=1 SV=1	1	1	1	1	1	0	0	1	1	0	0	0	0	1	1	0	0	1	0	1	1	1	1	0	0	1	1	0	0	0	0	1	1	0	0	1	0	1	1	1	1	0	0	1
REV__sp|P0AEL3|FEOA_ECOLI	REV__sp|P0AEL3|FEOA_ECOLI	1	1	1	sp|P0AEL3|FEOA_ECOLI Fe(2+) transport protein A OS=Escherichia coli (strain K12) OX=83333 GN=feoA PE=1 SV=1	1	1	1	1	0	0	0	0	0	0	1	0	0	0	0	0	0	0	0	0	0	0	0	0	0	0	0	0	1	0	0	0	0	0	0	0	0	0	0	0	0	0	0	0
REV__sp|P0AF20|NAGC_ECOLI	REV__sp|P0AF20|NAGC_ECOLI	1	1	1	sp|P0AF20|NAGC_ECOLI N-acetylglucosamine repressor OS=Escherichia coli (strain K12) OX=83333 GN=nagC PE=2 SV=1	1	1	1	1	1	1	0	0	0	0	1	0	0	0	0	0	1	0	0	0	0	0	1	1	0	0	0	0	1	0	0	0	0	0	1	0	0	0	0	0	1	1	0	0
REV__sp|P0AFG8|ODP1_ECOLI	REV__sp|P0AFG8|ODP1_ECOLI	3	3	3	sp|P0AFG8|ODP1_ECOLI Pyruvate dehydrogenase E1 component OS=Escherichia coli (strain K12) OX=83333 GN=aceE PE=1 SV=2	1	3	3	3	0	1	1	2	1	2	0	0	1	1	1	1	0	1	1	1	1	1	0	1	1	2	1	2	0	0	1	1	1	1	0	1	1	1	1	1	0	1	1	2
REV__sp|P0C018|RL18_ECOLI	REV__sp|P0C018|RL18_ECOLI	2	2	2	sp|P0C018|RL18_ECOLI 50S ribosomal protein L18 OS=Escherichia coli (strain K12) OX=83333 GN=rplR PE=1 SV=1	1	2	2	2	2	2	1	0	1	1	2	1	2	2	1	2	0	0	0	2	1	2	2	2	1	0	1	1	2	1	2	2	1	2	0	0	0	2	1	2	2	2	1	0
REV__sp|P20083|PARE_ECOLI	REV__sp|P20083|PARE_ECOLI	2	2	2	sp|P20083|PARE_ECOLI DNA topoisomerase 4 subunit B OS=Escherichia coli (strain K12) OX=83333 GN=parE PE=1 SV=3	1	2	2	2	1	1	1	2	1	2	1	1	1	1	1	2	1	0	1	1	2	2	1	1	1	2	1	2	1	1	1	1	1	2	1	0	1	1	2	2	1	1	1	2
REV__sp|P21189|DPO2_ECOLI	REV__sp|P21189|DPO2_ECOLI	4	4	4	sp|P21189|DPO2_ECOLI DNA polymerase II OS=Escherichia coli (strain K12) OX=83333 GN=polB PE=1 SV=2	1	4	4	4	0	1	1	1	2	2	1	0	1	1	2	1	0	1	0	3	2	2	0	1	1	1	2	2	1	0	1	1	2	1	0	1	0	3	2	2	0	1	1	1
REV__sp|P21513|RNE_ECOLI	REV__sp|P21513|RNE_ECOLI	2	2	2	sp|P21513|RNE_ECOLI Ribonuclease E OS=Escherichia coli (strain K12) OX=83333 GN=rne PE=1 SV=6	1	2	2	2	0	0	0	1	0	0	0	0	0	0	0	0	1	0	0	1	1	0	0	0	0	1	0	0	0	0	0	0	0	0	1	0	0	1	1	0	0	0	0	1
REV__sp|P32136|YIHO_ECOLI	REV__sp|P32136|YIHO_ECOLI	1	1	1	sp|P32136|YIHO_ECOLI Putative sulfoquinovose importer OS=Escherichia coli (strain K12) OX=83333 GN=yihO PE=3 SV=4	1	1	1	1	0	0	0	1	1	1	0	0	0	1	1	1	0	0	0	1	1	1	0	0	0	1	1	1	0	0	0	1	1	1	0	0	0	1	1	1	0	0	0	1
REV__sp|P32144|CSQR_ECOLI	REV__sp|P32144|CSQR_ECOLI	1	1	1	sp|P32144|CSQR_ECOLI HTH-type transcriptional repressor CsqR OS=Escherichia coli (strain K12) OX=83333 GN=csqR PE=1 SV=2	1	1	1	1	0	0	0	0	0	0	0	1	0	0	0	0	0	0	1	0	0	0	0	0	0	0	0	0	0	1	0	0	0	0	0	0	1	0	0	0	0	0	0	0
REV__sp|P33940|MQO_ECOLI	REV__sp|P33940|MQO_ECOLI	3	3	3	sp|P33940|MQO_ECOLI Malate:quinone oxidoreductase OS=Escherichia coli (strain K12) OX=83333 GN=mqo PE=1 SV=2	1	3	3	3	1	1	1	0	0	0	0	1	1	0	0	0	1	1	1	0	0	1	1	1	1	0	0	0	0	1	1	0	0	0	1	1	1	0	0	1	1	1	1	0
REV__sp|P35340|AHPF_ECOLI	REV__sp|P35340|AHPF_ECOLI	2	2	2	sp|P35340|AHPF_ECOLI Alkyl hydroperoxide reductase subunit F OS=Escherichia coli (strain K12) OX=83333 GN=ahpF PE=1 SV=2	1	2	2	2	1	1	1	1	1	1	1	1	1	1	1	2	1	1	1	1	1	1	1	1	1	1	1	1	1	1	1	1	1	2	1	1	1	1	1	1	1	1	1	1
REV__sp|P37013|NORR_ECOLI	REV__sp|P37013|NORR_ECOLI	5	5	5	sp|P37013|NORR_ECOLI Anaerobic nitric oxide reductase transcription regulator NorR OS=Escherichia coli (strain K12) OX=83333 GN=norR PE=1 SV=2	1	5	5	5	0	0	0	3	3	3	0	0	0	3	2	1	0	0	0	3	1	2	0	0	0	3	3	3	0	0	0	3	2	1	0	0	0	3	1	2	0	0	0	3
REV__sp|P37047|CDAR_ECOLI	REV__sp|P37047|CDAR_ECOLI	1	1	1	sp|P37047|CDAR_ECOLI Carbohydrate diacid regulator OS=Escherichia coli (strain K12) OX=83333 GN=cdaR PE=1 SV=2	1	1	1	1	0	1	0	1	1	1	0	0	0	1	1	1	0	1	0	1	1	1	0	1	0	1	1	1	0	0	0	1	1	1	0	1	0	1	1	1	0	1	0	1
REV__sp|P37340|MDTK_ECOLI	REV__sp|P37340|MDTK_ECOLI	1	1	1	sp|P37340|MDTK_ECOLI Multidrug resistance protein MdtK OS=Escherichia coli (strain K12) OX=83333 GN=mdtK PE=1 SV=2	1	1	1	1	1	1	1	1	1	1	1	1	1	1	1	1	1	1	1	0	1	1	1	1	1	1	1	1	1	1	1	1	1	1	1	1	1	0	1	1	1	1	1	1
REV__sp|P37648|YHJJ_ECOLI	REV__sp|P37648|YHJJ_ECOLI	1	1	1	sp|P37648|YHJJ_ECOLI Protein YhjJ OS=Escherichia coli (strain K12) OX=83333 GN=yhjJ PE=1 SV=1	1	1	1	1	0	0	0	1	1	1	0	0	0	1	1	1	0	0	0	1	1	1	0	0	0	1	1	1	0	0	0	1	1	1	0	0	0	1	1	1	0	0	0	1
REV__sp|P37671|YIAJ_ECOLI	REV__sp|P37671|YIAJ_ECOLI	2	2	2	sp|P37671|YIAJ_ECOLI DNA-binding transcriptional repressor YiaJ OS=Escherichia coli (strain K12) OX=83333 GN=yiaJ PE=1 SV=1	1	2	2	2	0	0	0	0	0	0	1	2	1	0	0	0	0	0	0	0	0	0	0	0	0	0	0	0	1	2	1	0	0	0	0	0	0	0	0	0	0	0	0	0
REV__sp|P39452|RIR3_ECOLI	REV__sp|P39452|RIR3_ECOLI	3	3	3	sp|P39452|RIR3_ECOLI Ribonucleoside-diphosphate reductase 2 subunit alpha OS=Escherichia coli (strain K12) OX=83333 GN=nrdE PE=2 SV=3	1	3	3	3	0	0	0	2	1	1	0	0	0	2	0	2	0	0	0	1	0	1	0	0	0	2	1	1	0	0	0	2	0	2	0	0	0	1	0	1	0	0	0	2
REV__sp|P45422|YHCF_ECOLI	REV__sp|P45422|YHCF_ECOLI	1	1	1	sp|P45422|YHCF_ECOLI Uncharacterized protein YhcF OS=Escherichia coli (strain K12) OX=83333 GN=yhcF PE=3 SV=1	1	1	1	1	1	1	1	0	0	0	1	1	1	0	0	0	1	1	1	0	0	0	1	1	1	0	0	0	1	1	1	0	0	0	1	1	1	0	0	0	1	1	1	0
REV__sp|P45546|YHFT_ECOLI	REV__sp|P45546|YHFT_ECOLI	1	1	1	sp|P45546|YHFT_ECOLI Uncharacterized protein YhfT OS=Escherichia coli (strain K12) OX=83333 GN=yhfT PE=4 SV=2	1	1	1	1	0	0	0	0	0	1	0	0	0	0	0	0	0	0	0	0	0	0	0	0	0	0	0	1	0	0	0	0	0	0	0	0	0	0	0	0	0	0	0	0
REV__sp|P45548|PHP_ECOLI	REV__sp|P45548|PHP_ECOLI	1	1	1	sp|P45548|PHP_ECOLI Phosphotriesterase homology protein OS=Escherichia coli (strain K12) OX=83333 GN=php PE=1 SV=1	1	1	1	1	0	0	0	1	1	1	0	0	0	0	1	1	0	1	0	1	1	1	0	0	0	1	1	1	0	0	0	0	1	1	0	1	0	1	1	1	0	0	0	1
REV__sp|P58037|YRHD_ECOLI	REV__sp|P58037|YRHD_ECOLI	1	1	1	sp|P58037|YRHD_ECOLI Protein YrhD OS=Escherichia coli (strain K12) OX=83333 GN=yrhD PE=4 SV=1	1	1	1	1	0	1	1	0	0	0	0	1	1	0	0	0	0	1	1	0	0	0	0	1	1	0	0	0	0	1	1	0	0	0	0	1	1	0	0	0	0	1	1	0
REV__sp|P64612|ZAPE_ECOLI	REV__sp|P64612|ZAPE_ECOLI	1	1	1	sp|P64612|ZAPE_ECOLI Cell division protein ZapE OS=Escherichia coli (strain K12) OX=83333 GN=zapE PE=1 SV=1	1	1	1	1	0	0	0	1	0	1	0	0	0	0	0	1	0	0	1	0	1	1	0	0	0	1	0	1	0	0	0	0	0	1	0	0	1	0	1	1	0	0	0	1
REV__sp|P69506|YTFE_ECOLI	REV__sp|P69506|YTFE_ECOLI	2	2	2	sp|P69506|YTFE_ECOLI Iron-sulfur cluster repair protein YtfE OS=Escherichia coli (strain K12) OX=83333 GN=ytfE PE=1 SV=1	1	2	2	2	0	0	0	0	0	0	0	0	0	0	0	1	0	0	1	0	0	1	0	0	0	0	0	0	0	0	0	0	0	1	0	0	1	0	0	1	0	0	0	0
REV__sp|P75685|RCLC_ECOLI	REV__sp|P75685|RCLC_ECOLI	1	1	1	sp|P75685|RCLC_ECOLI Inner membrane protein RclC OS=Escherichia coli (strain K12) OX=83333 GN=rclC PE=1 SV=2	1	1	1	1	1	1	1	0	0	0	1	1	1	0	0	0	1	1	1	0	0	0	1	1	1	0	0	0	1	1	1	0	0	0	1	1	1	0	0	0	1	1	1	0
REV__sp|P76361|YEER_ECOLI	REV__sp|P76361|YEER_ECOLI	1	1	1	sp|P76361|YEER_ECOLI Inner membrane protein YeeR OS=Escherichia coli (strain K12) OX=83333 GN=yeeR PE=1 SV=2	1	1	1	1	0	0	0	1	0	0	0	0	0	1	1	0	0	0	0	1	0	0	0	0	0	1	0	0	0	0	0	1	1	0	0	0	0	1	0	0	0	0	0	1
REV__sp|P76639|YGEH_ECOLI	REV__sp|P76639|YGEH_ECOLI	3	3	3	sp|P76639|YGEH_ECOLI Uncharacterized protein YgeH OS=Escherichia coli (strain K12) OX=83333 GN=ygeH PE=4 SV=1	1	3	3	3	2	2	1	2	2	2	2	2	1	2	2	2	1	1	1	2	2	2	2	2	1	2	2	2	2	2	1	2	2	2	1	1	1	2	2	2	2	2	1	2
REV__sp|P77243|PRPD_ECOLI	REV__sp|P77243|PRPD_ECOLI	1	1	1	sp|P77243|PRPD_ECOLI 2-methylcitrate dehydratase OS=Escherichia coli (strain K12) OX=83333 GN=prpD PE=1 SV=3	1	1	1	1	0	1	0	1	1	1	0	1	0	1	1	0	0	0	0	1	1	1	0	1	0	1	1	1	0	1	0	1	1	0	0	0	0	1	1	1	0	1	0	1
REV__sp|P77265|MDLA_ECOLI	REV__sp|P77265|MDLA_ECOLI	1	1	1	sp|P77265|MDLA_ECOLI Multidrug resistance-like ATP-binding protein MdlA OS=Escherichia coli (strain K12) OX=83333 GN=mdlA PE=3 SV=1	1	1	1	1	0	0	0	0	0	0	0	1	0	0	0	0	0	0	0	0	0	0	0	0	0	0	0	0	0	1	0	0	0	0	0	0	0	0	0	0	0	0	0	0
REV__sp|P77329|HYFG_ECOLI	REV__sp|P77329|HYFG_ECOLI	3	3	3	sp|P77329|HYFG_ECOLI Hydrogenase-4 component G OS=Escherichia coli (strain K12) OX=83333 GN=hyfG PE=1 SV=1	1	3	3	3	2	2	1	2	2	1	1	1	1	3	1	1	2	2	1	1	1	2	2	2	1	2	2	1	1	1	1	3	1	1	2	2	1	1	1	2	2	2	1	2
REV__sp|P77562|YAIW_ECOLI	REV__sp|P77562|YAIW_ECOLI	1	1	1	sp|P77562|YAIW_ECOLI Uncharacterized protein YaiW OS=Escherichia coli (strain K12) OX=83333 GN=yaiW PE=4 SV=1	1	1	1	1	1	1	0	0	0	1	1	1	1	0	0	1	0	0	0	0	0	0	1	1	0	0	0	1	1	1	1	0	0	1	0	0	0	0	0	0	1	1	0	0
REV__sp|P77743|PRPR_ECOLI	REV__sp|P77743|PRPR_ECOLI	1	1	1	sp|P77743|PRPR_ECOLI Propionate catabolism operon regulatory protein OS=Escherichia coli (strain K12) OX=83333 GN=prpR PE=1 SV=1	1	1	1	1	1	0	1	1	0	1	0	0	0	1	0	1	1	1	1	1	1	1	1	0	1	1	0	1	0	0	0	1	0	1	1	1	1	1	1	1	1	0	1	1
REV__sp|P77768|RPNB_ECOLI	REV__sp|P77768|RPNB_ECOLI	1	1	1	sp|P77768|RPNB_ECOLI Recombination-promoting nuclease RpnB OS=Escherichia coli (strain K12) OX=83333 GN=rpnB PE=3 SV=1	1	1	1	1	0	0	0	0	0	0	0	0	0	0	0	0	0	0	0	0	1	0	0	0	0	0	0	0	0	0	0	0	0	0	0	0	0	0	1	0	0	0	0	0
REV__sp|Q06067|ATOS_ECOLI	REV__sp|Q06067|ATOS_ECOLI	2	2	2	sp|Q06067|ATOS_ECOLI Signal transduction histidine-protein kinase AtoS OS=Escherichia coli (strain K12) OX=83333 GN=atoS PE=1 SV=1	1	2	2	2	1	2	1	1	1	1	1	1	0	1	1	1	1	1	0	1	0	1	1	2	1	1	1	1	1	1	0	1	1	1	1	1	0	1	0	1	1	2	1	1
REV__sp|Q46861|YGIQ_ECOLI	REV__sp|Q46861|YGIQ_ECOLI	3	3	3	sp|Q46861|YGIQ_ECOLI UPF0313 protein YgiQ OS=Escherichia coli (strain K12) OX=83333 GN=ygiQ PE=3 SV=3	1	3	3	3	1	2	0	1	2	1	0	0	0	1	2	1	1	1	0	1	2	1	1	2	0	1	2	1	0	0	0	1	2	1	1	1	0	1	2	1	1	2	0	1
REV__sp|Q46908|YGCR_ECOLI	REV__sp|Q46908|YGCR_ECOLI	1	1	1	sp|Q46908|YGCR_ECOLI Putative electron transfer flavoprotein subunit YgcR OS=Escherichia coli (strain K12) OX=83333 GN=ygcR PE=3 SV=2	1	1	1	1	1	0	1	1	1	1	1	0	0	1	1	1	1	1	1	1	1	1	1	0	1	1	1	1	1	0	0	1	1	1	1	1	1	1	1	1	1	0	1	1
sp|P0CE58|INH11_ECOLI;sp|P0CE57|INH10_ECOLI;sp|P0CE56|INSH9_ECOLI;sp|P0CE55|INSH8_ECOLI;sp|P0CE54|INSH7_ECOLI;sp|P0CE53|INSH6_ECOLI;sp|P0CE52|INSH4_ECOLI;sp|P0CE51|INSH3_ECOLI;sp|P0CE50|INSH2_ECOLI;sp|P0CE49|INSH1_ECOLI;sp|A0A385XJE6|INH21_ECOLI;sp|P76071|INSH5_ECOLI	sp|P0CE58|INH11_ECOLI;sp|P0CE57|INH10_ECOLI;sp|P0CE56|INSH9_ECOLI;sp|P0CE55|INSH8_ECOLI;sp|P0CE54|INSH7_ECOLI;sp|P0CE53|INSH6_ECOLI;sp|P0CE52|INSH4_ECOLI;sp|P0CE51|INSH3_ECOLI;sp|P0CE50|INSH2_ECOLI;sp|P0CE49|INSH1_ECOLI;sp|A0A385XJE6|INH21_ECOLI;sp|P76071|INSH5_ECOLI	12;12;12;12;12;12;12;12;12;12;12;9	12;12;12;12;12;12;12;12;12;12;12;9	12;12;12;12;12;12;12;12;12;12;12;9	sp|P0CE58|INH11_ECOLI Transposase InsH for insertion sequence element IS5T OS=Escherichia coli (strain K12) OX=83333 GN=insH11 PE=3 SV=2;sp|P0CE57|INH10_ECOLI Transposase InsH for insertion sequence element IS5R OS=Escherichia coli (strain K12) OX=83333 GN	12	12	12	12	5	5	5	6	6	4	2	3	2	6	7	3	3	5	4	5	8	5	5	5	5	6	6	4	2	3	2	6	7	3	3	5	4	5	8	5	5	5	5	6
sp|A5A613|YCIY_ECOLI	sp|A5A613|YCIY_ECOLI	1	1	1	sp|A5A613|YCIY_ECOLI Uncharacterized protein YciY OS=Escherichia coli (strain K12) OX=83333 GN=yciY PE=3 SV=1	1	1	1	1	0	0	0	0	1	1	0	0	0	0	1	0	0	0	0	0	0	1	0	0	0	0	1	1	0	0	0	0	1	0	0	0	0	0	0	1	0	0	0	0
sp|P00350|6PGD_ECOLI	sp|P00350|6PGD_ECOLI	50	50	50	sp|P00350|6PGD_ECOLI 6-phosphogluconate dehydrogenase, decarboxylating OS=Escherichia coli (strain K12) OX=83333 GN=gnd PE=1 SV=2	1	50	50	50	30	33	29	47	40	44	26	29	29	48	39	44	30	31	28	46	41	43	30	33	29	47	40	44	26	29	29	48	39	44	30	31	28	46	41	43	30	33	29	47
sp|P00363|FRDA_ECOLI	sp|P00363|FRDA_ECOLI	25	25	25	sp|P00363|FRDA_ECOLI Fumarate reductase flavoprotein subunit OS=Escherichia coli (strain K12) OX=83333 GN=frdA PE=1 SV=3	1	25	25	25	6	9	6	19	19	19	9	5	6	21	18	21	7	8	9	20	21	18	6	9	6	19	19	19	9	5	6	21	18	21	7	8	9	20	21	18	6	9	6	19
sp|P00370|DHE4_ECOLI	sp|P00370|DHE4_ECOLI	9	9	9	sp|P00370|DHE4_ECOLI NADP-specific glutamate dehydrogenase OS=Escherichia coli (strain K12) OX=83333 GN=gdhA PE=1 SV=1	1	9	9	9	0	0	1	5	8	6	0	0	0	4	4	3	0	0	0	5	7	6	0	0	1	5	8	6	0	0	0	4	4	3	0	0	0	5	7	6	0	0	1	5
sp|P00393|NDH_ECOLI	sp|P00393|NDH_ECOLI	33	33	33	sp|P00393|NDH_ECOLI Type II NADH:quinone oxidoreductase OS=Escherichia coli (strain K12) OX=83333 GN=ndh PE=1 SV=2	1	33	33	33	11	9	13	25	24	27	9	8	8	26	25	26	10	12	14	26	23	28	11	9	13	25	24	27	9	8	8	26	25	26	10	12	14	26	23	28	11	9	13	25
sp|P00448|SODM_ECOLI	sp|P00448|SODM_ECOLI	19	19	19	sp|P00448|SODM_ECOLI Superoxide dismutase [Mn] OS=Escherichia coli (strain K12) OX=83333 GN=sodA PE=1 SV=2	1	19	19	19	10	12	10	16	12	15	8	8	9	18	12	17	10	11	11	17	12	16	10	12	10	16	12	15	8	8	9	18	12	17	10	11	11	17	12	16	10	12	10	16
sp|P00452|RIR1_ECOLI	sp|P00452|RIR1_ECOLI	52	52	52	sp|P00452|RIR1_ECOLI Ribonucleoside-diphosphate reductase 1 subunit alpha OS=Escherichia coli (strain K12) OX=83333 GN=nrdA PE=1 SV=2	1	52	52	52	32	33	32	40	35	40	29	28	26	43	37	38	35	37	28	40	36	36	32	33	32	40	35	40	29	28	26	43	37	38	35	37	28	40	36	36	32	33	32	40
sp|P00490|PHSM_ECOLI	sp|P00490|PHSM_ECOLI	52	52	51	sp|P00490|PHSM_ECOLI Maltodextrin phosphorylase OS=Escherichia coli (strain K12) OX=83333 GN=malP PE=1 SV=7	1	52	52	51	28	32	17	44	42	37	26	24	25	45	41	44	31	31	26	46	38	44	28	32	17	44	42	37	26	24	25	45	41	44	31	31	26	46	38	44	28	32	17	44
sp|P00509|AAT_ECOLI	sp|P00509|AAT_ECOLI	32	32	32	sp|P00509|AAT_ECOLI Aspartate aminotransferase OS=Escherichia coli (strain K12) OX=83333 GN=aspC PE=1 SV=1	1	32	32	32	12	13	6	27	27	23	7	6	6	27	26	24	12	14	7	29	28	23	12	13	6	27	27	23	7	6	6	27	26	24	12	14	7	29	28	23	12	13	6	27
sp|P00547|KHSE_ECOLI	sp|P00547|KHSE_ECOLI	5	5	5	sp|P00547|KHSE_ECOLI Homoserine kinase OS=Escherichia coli (strain K12) OX=83333 GN=thrB PE=1 SV=2	1	5	5	5	2	3	3	3	3	3	1	1	1	4	3	4	1	2	4	3	2	3	2	3	3	3	3	3	1	1	1	4	3	4	1	2	4	3	2	3	2	3	3	3
sp|P00550|PTM3C_ECOLI	sp|P00550|PTM3C_ECOLI	17	17	17	sp|P00550|PTM3C_ECOLI PTS system mannitol-specific EIICBA component OS=Escherichia coli (strain K12) OX=83333 GN=mtlA PE=1 SV=1	1	17	17	17	1	2	1	12	13	12	1	0	0	11	13	14	1	3	1	10	13	13	1	2	1	12	13	12	1	0	0	11	13	14	1	3	1	10	13	13	1	2	1	12
sp|P00561|AK1H_ECOLI	sp|P00561|AK1H_ECOLI	36	36	36	sp|P00561|AK1H_ECOLI Bifunctional aspartokinase/homoserine dehydrogenase 1 OS=Escherichia coli (strain K12) OX=83333 GN=thrA PE=1 SV=2	1	36	36	36	18	16	19	29	30	30	11	5	8	30	30	30	19	17	12	26	29	34	18	16	19	29	30	30	11	5	8	30	30	30	19	17	12	26	29	34	18	16	19	29
sp|P00562|AK2H_ECOLI	sp|P00562|AK2H_ECOLI	19	19	19	sp|P00562|AK2H_ECOLI Bifunctional aspartokinase/homoserine dehydrogenase 2 OS=Escherichia coli (strain K12) OX=83333 GN=metL PE=1 SV=3	1	19	19	19	1	4	6	12	13	14	0	0	1	13	14	14	5	4	5	11	13	13	1	4	6	12	13	14	0	0	1	13	14	14	5	4	5	11	13	13	1	4	6	12
sp|P00579|RPOD_ECOLI	sp|P00579|RPOD_ECOLI	48	48	47	sp|P00579|RPOD_ECOLI RNA polymerase sigma factor RpoD OS=Escherichia coli (strain K12) OX=83333 GN=rpoD PE=1 SV=2	1	48	48	47	34	34	29	30	24	27	44	42	44	28	25	26	14	19	17	25	22	26	34	34	29	30	24	27	44	42	44	28	25	26	14	19	17	25	22	26	34	33	29	30
sp|P00582|DPO1_ECOLI;sp|P25549|ASLA_ECOLI	sp|P00582|DPO1_ECOLI	54;1	54;1	54;1	sp|P00582|DPO1_ECOLI DNA polymerase I OS=Escherichia coli (strain K12) OX=83333 GN=polA PE=1 SV=1	2	54	54	54	22	26	18	38	36	42	25	19	14	39	37	43	17	26	14	41	38	41	22	26	18	38	36	42	25	19	14	39	37	43	17	26	14	41	38	41	22	26	18	38
sp|P00722|BGAL_ECOLI	sp|P00722|BGAL_ECOLI	6	6	6	sp|P00722|BGAL_ECOLI Beta-galactosidase OS=Escherichia coli (strain K12) OX=83333 GN=lacZ PE=1 SV=2	1	6	6	6	0	0	0	3	4	1	1	0	0	3	3	2	0	0	1	5	4	3	0	0	0	3	4	1	1	0	0	3	3	2	0	0	1	5	4	3	0	0	0	3
sp|P00803|LEP_ECOLI	sp|P00803|LEP_ECOLI	12	12	12	sp|P00803|LEP_ECOLI Signal peptidase I OS=Escherichia coli (strain K12) OX=83333 GN=lepB PE=1 SV=2	1	12	12	12	3	2	2	9	8	10	1	0	1	9	7	7	2	2	2	9	8	11	3	2	2	9	8	10	1	0	1	9	7	7	2	2	2	9	8	11	3	2	2	9
sp|P00805|ASPG2_ECOLI	sp|P00805|ASPG2_ECOLI	13	13	13	sp|P00805|ASPG2_ECOLI L-asparaginase 2 OS=Escherichia coli (strain K12) OX=83333 GN=ansB PE=1 SV=2	1	13	13	13	0	0	0	6	8	11	0	0	0	9	8	10	0	0	0	9	9	11	0	0	0	6	8	11	0	0	0	9	8	10	0	0	0	9	9	11	0	0	0	6
sp|P00811|AMPC_ECOLI	sp|P00811|AMPC_ECOLI	6	6	6	sp|P00811|AMPC_ECOLI Beta-lactamase OS=Escherichia coli (strain K12) OX=83333 GN=ampC PE=1 SV=1	1	6	6	6	0	0	1	2	6	5	0	0	0	5	5	4	0	0	0	3	6	6	0	0	1	2	6	5	0	0	0	5	5	4	0	0	0	3	6	6	0	0	1	2
sp|P00861|DCDA_ECOLI	sp|P00861|DCDA_ECOLI	4	4	4	sp|P00861|DCDA_ECOLI Diaminopimelate decarboxylase OS=Escherichia coli (strain K12) OX=83333 GN=lysA PE=1 SV=1	1	4	4	4	0	0	0	1	2	2	0	1	0	2	2	2	0	0	0	2	2	2	0	0	0	1	2	2	0	1	0	2	2	2	0	0	0	2	2	2	0	0	0	1
sp|P00864|CAPP_ECOLI	sp|P00864|CAPP_ECOLI	60	60	60	sp|P00864|CAPP_ECOLI Phosphoenolpyruvate carboxylase OS=Escherichia coli (strain K12) OX=83333 GN=ppc PE=1 SV=1	1	60	60	60	26	28	22	49	49	46	21	15	20	49	50	48	28	30	27	47	50	51	26	28	22	49	49	46	21	15	20	49	50	48	28	30	27	47	50	51	26	28	22	49
sp|P00887|AROH_ECOLI	sp|P00887|AROH_ECOLI	9	9	9	sp|P00887|AROH_ECOLI Phospho-2-dehydro-3-deoxyheptonate aldolase, Trp-sensitive OS=Escherichia coli (strain K12) OX=83333 GN=aroH PE=1 SV=4	1	9	9	9	3	3	3	3	5	4	1	1	0	4	4	2	1	2	4	5	4	4	3	3	3	3	5	4	1	1	0	4	4	2	1	2	4	5	4	4	3	3	3	3
sp|P00888|AROF_ECOLI	sp|P00888|AROF_ECOLI	5	5	5	sp|P00888|AROF_ECOLI Phospho-2-dehydro-3-deoxyheptonate aldolase, Tyr-sensitive OS=Escherichia coli (strain K12) OX=83333 GN=aroF PE=1 SV=1	1	5	5	5	2	2	2	5	4	2	0	0	0	4	2	2	0	1	2	3	3	3	2	2	2	5	4	2	0	0	0	4	2	2	0	1	2	3	3	3	2	2	2	5
sp|P00893|ILVI_ECOLI	sp|P00893|ILVI_ECOLI	2	2	2	sp|P00893|ILVI_ECOLI Acetolactate synthase isozyme 3 large subunit OS=Escherichia coli (strain K12) OX=83333 GN=ilvI PE=1 SV=2	1	2	2	2	0	0	0	1	2	1	0	0	0	1	2	1	0	0	0	1	2	1	0	0	0	1	2	1	0	0	0	1	2	1	0	0	0	1	2	1	0	0	0	1
sp|P00903|PABA_ECOLI	sp|P00903|PABA_ECOLI	3	3	3	sp|P00903|PABA_ECOLI Aminodeoxychorismate synthase component 2 OS=Escherichia coli (strain K12) OX=83333 GN=pabA PE=1 SV=1	1	3	3	3	0	0	2	1	1	1	0	0	0	1	1	2	0	0	0	0	1	1	0	0	2	1	1	1	0	0	0	1	1	2	0	0	0	0	1	1	0	0	2	1
sp|P00909|TRPC_ECOLI	sp|P00909|TRPC_ECOLI	2	2	2	sp|P00909|TRPC_ECOLI Tryptophan biosynthesis protein TrpCF OS=Escherichia coli (strain K12) OX=83333 GN=trpC PE=1 SV=4	1	2	2	2	0	0	0	0	2	1	0	0	0	1	1	1	0	0	0	1	1	1	0	0	0	0	2	1	0	0	0	1	1	1	0	0	0	1	1	1	0	0	0	0
sp|P00926|SDHD_ECOLI	sp|P00926|SDHD_ECOLI	9	9	9	sp|P00926|SDHD_ECOLI D-serine dehydratase OS=Escherichia coli (strain K12) OX=83333 GN=dsdA PE=1 SV=3	1	9	9	9	1	2	0	6	6	3	0	0	0	2	6	5	0	3	0	2	6	6	1	2	0	6	6	3	0	0	0	2	6	5	0	3	0	2	6	6	1	2	0	6
sp|P00934|THRC_ECOLI	sp|P00934|THRC_ECOLI	24	24	24	sp|P00934|THRC_ECOLI Threonine synthase OS=Escherichia coli (strain K12) OX=83333 GN=thrC PE=1 SV=1	1	24	24	24	10	12	10	19	22	18	9	6	4	20	20	20	10	12	11	21	22	19	10	12	10	19	22	18	9	6	4	20	20	20	10	12	11	21	22	19	10	12	10	19
sp|P00935|METB_ECOLI	sp|P00935|METB_ECOLI	2	2	2	sp|P00935|METB_ECOLI Cystathionine gamma-synthase OS=Escherichia coli (strain K12) OX=83333 GN=metB PE=1 SV=1	1	2	2	2	0	0	0	1	1	2	0	0	0	1	1	2	0	0	0	2	2	2	0	0	0	1	1	2	0	0	0	1	1	2	0	0	0	2	2	2	0	0	0	1
sp|P00936|CYAA_ECOLI	sp|P00936|CYAA_ECOLI	8	8	8	sp|P00936|CYAA_ECOLI Adenylate cyclase OS=Escherichia coli (strain K12) OX=83333 GN=cyaA PE=1 SV=5	1	8	8	8	0	0	1	4	5	6	0	0	0	5	6	5	0	1	0	3	5	4	0	0	1	4	5	6	0	0	0	5	6	5	0	1	0	3	5	4	0	0	1	4
sp|P00944|XYLA_ECOLI	sp|P00944|XYLA_ECOLI	4	4	4	sp|P00944|XYLA_ECOLI Xylose isomerase OS=Escherichia coli (strain K12) OX=83333 GN=xylA PE=3 SV=1	1	4	4	4	0	1	0	2	1	1	1	1	1	2	1	0	0	0	0	1	2	1	0	1	0	2	1	1	1	1	1	2	1	0	0	0	0	1	2	1	0	1	0	2
sp|P00946|MANA_ECOLI	sp|P00946|MANA_ECOLI	22	22	22	sp|P00946|MANA_ECOLI Mannose-6-phosphate isomerase OS=Escherichia coli (strain K12) OX=83333 GN=manA PE=1 SV=1	1	22	22	22	3	6	5	16	17	18	3	4	4	17	20	21	8	6	3	15	15	21	3	6	5	16	17	18	3	4	4	17	20	21	8	6	3	15	15	21	3	6	5	16
sp|P00954|SYW_ECOLI	sp|P00954|SYW_ECOLI	21	21	21	sp|P00954|SYW_ECOLI Tryptophan--tRNA ligase OS=Escherichia coli (strain K12) OX=83333 GN=trpS PE=1 SV=3	1	21	21	21	9	11	8	18	15	19	9	10	11	17	14	18	10	12	10	17	16	14	9	11	8	18	15	19	9	10	11	17	14	18	10	12	10	17	16	14	9	11	8	18
sp|P00956|SYI_ECOLI	sp|P00956|SYI_ECOLI	52	52	52	sp|P00956|SYI_ECOLI Isoleucine--tRNA ligase OS=Escherichia coli (strain K12) OX=83333 GN=ileS PE=1 SV=5	1	52	52	52	36	36	30	46	44	44	35	30	29	42	41	44	38	37	32	41	40	44	36	36	30	46	44	44	35	30	29	42	41	44	38	37	32	41	40	44	36	36	30	46
sp|P00957|SYA_ECOLI	sp|P00957|SYA_ECOLI	78	78	78	sp|P00957|SYA_ECOLI Alanine--tRNA ligase OS=Escherichia coli (strain K12) OX=83333 GN=alaS PE=1 SV=2	1	78	78	78	38	45	33	59	56	56	36	32	32	64	58	58	41	50	38	55	55	57	38	45	33	59	56	56	36	32	32	64	58	58	41	50	38	55	55	57	38	45	33	59
sp|P00959|SYM_ECOLI	sp|P00959|SYM_ECOLI	51	51	51	sp|P00959|SYM_ECOLI Methionine--tRNA ligase OS=Escherichia coli (strain K12) OX=83333 GN=metG PE=1 SV=2	1	51	51	51	21	26	23	43	39	39	19	21	20	41	40	37	28	28	22	43	37	39	21	26	23	43	39	39	19	21	20	41	40	37	28	28	22	43	37	39	21	26	23	43
sp|P00960|SYGA_ECOLI	sp|P00960|SYGA_ECOLI	11	11	11	sp|P00960|SYGA_ECOLI Glycine--tRNA ligase alpha subunit OS=Escherichia coli (strain K12) OX=83333 GN=glyQ PE=1 SV=2	1	11	11	11	9	8	7	9	9	9	5	6	4	9	9	9	9	8	7	10	9	9	9	8	7	9	9	9	5	6	4	9	9	9	9	8	7	10	9	9	9	8	7	9
sp|P00961|SYGB_ECOLI	sp|P00961|SYGB_ECOLI	68	68	68	sp|P00961|SYGB_ECOLI Glycine--tRNA ligase beta subunit OS=Escherichia coli (strain K12) OX=83333 GN=glyS PE=1 SV=4	1	68	68	68	39	41	44	58	55	55	35	34	35	55	50	54	37	44	41	56	54	55	39	41	44	58	55	55	35	34	35	55	50	54	37	44	41	56	54	55	39	41	44	58
sp|P00962|SYQ_ECOLI	sp|P00962|SYQ_ECOLI	40	40	40	sp|P00962|SYQ_ECOLI Glutamine--tRNA ligase OS=Escherichia coli (strain K12) OX=83333 GN=glnS PE=1 SV=3	1	40	40	40	20	25	23	35	29	33	19	20	17	35	29	31	18	25	20	35	28	32	20	25	23	35	29	33	19	20	17	35	29	31	18	25	20	35	28	32	20	25	23	35
sp|P00963|ASNA_ECOLI	sp|P00963|ASNA_ECOLI	11	11	11	sp|P00963|ASNA_ECOLI Aspartate--ammonia ligase OS=Escherichia coli (strain K12) OX=83333 GN=asnA PE=1 SV=1	1	11	11	11	3	3	6	7	7	11	1	1	2	7	7	9	2	4	4	8	8	10	3	3	6	7	7	11	1	1	2	7	7	9	2	4	4	8	8	10	3	3	6	7
sp|P00968|CARB_ECOLI	sp|P00968|CARB_ECOLI	46	46	46	sp|P00968|CARB_ECOLI Carbamoyl-phosphate synthase large chain OS=Escherichia coli (strain K12) OX=83333 GN=carB PE=1 SV=2	1	46	46	46	21	24	18	35	33	30	18	13	14	32	34	38	21	21	19	31	29	32	21	24	18	35	33	30	18	13	14	32	34	38	21	21	19	31	29	32	21	24	18	35
sp|P01868|IGHG1_MOUSE	sp|P01868|IGHG1_MOUSE	9	7	7	sp|P01868|IGHG1_MOUSE Ig gamma-1 chain C region secreted form OS=Mus musculus OX=10090 GN=Ighg1 PE=1 SV=1	1	9	7	7	7	7	7	0	2	2	6	7	8	2	2	1	7	9	7	2	2	1	6	6	5	0	1	1	5	6	7	1	1	0	6	7	5	1	1	0	6	6	5	0
sp|P02358|RS6_ECOLI	sp|P02358|RS6_ECOLI	13	13	13	sp|P02358|RS6_ECOLI 30S ribosomal protein S6 OS=Escherichia coli (strain K12) OX=83333 GN=rpsF PE=1 SV=1	1	13	13	13	10	9	9	13	12	12	9	7	9	13	10	12	9	9	9	10	12	12	10	9	9	13	12	12	9	7	9	13	10	12	9	9	9	10	12	12	10	9	9	13
sp|P02359|RS7_ECOLI	sp|P02359|RS7_ECOLI	26	26	26	sp|P02359|RS7_ECOLI 30S ribosomal protein S7 OS=Escherichia coli (strain K12) OX=83333 GN=rpsG PE=1 SV=3	1	26	26	26	22	25	24	22	21	22	22	19	22	21	20	22	21	24	19	21	21	22	22	25	24	22	21	22	22	19	22	21	20	22	21	24	19	21	21	22	22	25	24	22
sp|P02413|RL15_ECOLI	sp|P02413|RL15_ECOLI	17	17	17	sp|P02413|RL15_ECOLI 50S ribosomal protein L15 OS=Escherichia coli (strain K12) OX=83333 GN=rplO PE=1 SV=1	1	17	17	17	14	15	12	13	12	11	13	11	11	12	10	10	12	14	10	13	10	10	14	15	12	13	12	11	13	11	11	12	10	10	12	14	10	13	10	10	14	15	12	13
sp|P02916|MALF_ECOLI	sp|P02916|MALF_ECOLI	8	8	8	sp|P02916|MALF_ECOLI Maltose/maltodextrin transport system permease protein MalF OS=Escherichia coli (strain K12) OX=83333 GN=malF PE=1 SV=1	1	8	8	8	1	0	0	6	5	1	0	0	0	7	4	6	1	1	1	6	5	7	1	0	0	6	5	1	0	0	0	7	4	6	1	1	1	6	5	7	1	0	0	6
sp|P02918|PBPA_ECOLI	sp|P02918|PBPA_ECOLI	30	30	30	sp|P02918|PBPA_ECOLI Penicillin-binding protein 1A OS=Escherichia coli (strain K12) OX=83333 GN=mrcA PE=1 SV=1	1	30	30	30	2	2	1	17	17	22	0	0	0	20	18	24	3	1	0	20	17	22	2	2	1	17	17	22	0	0	0	20	18	24	3	1	0	20	17	22	2	2	1	17
tr|A0A7H2C765|A0A7H2C765_ECOLI;sp|P02919|PBPB_ECOLI	tr|A0A7H2C765|A0A7H2C765_ECOLI;sp|P02919|PBPB_ECOLI	22;22	22;22	22;22	tr|A0A7H2C765|A0A7H2C765_ECOLI Penicillin-binding protein 1B OS=Escherichia coli (strain K12) OX=83333 GN=mrcB PE=3 SV=1;sp|P02919|PBPB_ECOLI Penicillin-binding protein 1B OS=Escherichia coli (strain K12) OX=83333 GN=mrcB PE=1 SV=2	2	22	22	22	3	0	1	16	15	17	0	0	0	9	14	15	1	0	1	13	12	18	3	0	1	16	15	17	0	0	0	9	14	15	1	0	1	13	12	18	3	0	1	16
sp|P02925|RBSB_ECOLI	sp|P02925|RBSB_ECOLI	27	27	27	sp|P02925|RBSB_ECOLI Ribose import binding protein RbsB OS=Escherichia coli (strain K12) OX=83333 GN=rbsB PE=1 SV=1	1	27	27	27	5	12	4	20	14	16	5	4	3	21	13	17	14	15	11	26	14	20	5	12	4	20	14	16	5	4	3	21	13	17	14	15	11	26	14	20	5	12	4	20
sp|P02929|TONB_ECOLI	sp|P02929|TONB_ECOLI	8	8	8	sp|P02929|TONB_ECOLI Protein TonB OS=Escherichia coli (strain K12) OX=83333 GN=tonB PE=1 SV=2	1	8	8	8	1	2	1	5	7	5	1	1	1	4	5	5	1	1	2	3	5	6	1	2	1	5	7	5	1	1	1	4	5	5	1	1	2	3	5	6	1	2	1	5
sp|P02930|TOLC_ECOLI	sp|P02930|TOLC_ECOLI	25	25	25	sp|P02930|TOLC_ECOLI Outer membrane protein TolC OS=Escherichia coli (strain K12) OX=83333 GN=tolC PE=1 SV=3	1	25	25	25	14	9	3	20	18	17	13	11	12	19	20	17	10	11	10	16	16	22	14	9	3	20	18	17	13	11	12	19	20	17	10	11	10	16	16	22	14	9	3	20
sp|P02931|OMPF_ECOLI	sp|P02931|OMPF_ECOLI	13	13	13	sp|P02931|OMPF_ECOLI Outer membrane porin F OS=Escherichia coli (strain K12) OX=83333 GN=ompF PE=1 SV=1	1	13	13	13	7	4	2	11	11	7	8	5	4	12	11	11	5	7	5	10	11	12	7	4	2	11	11	7	8	5	4	12	11	11	5	7	5	10	11	12	7	4	2	11
sp|P02942|MCP1_ECOLI	sp|P02942|MCP1_ECOLI	23	23	21	sp|P02942|MCP1_ECOLI Methyl-accepting chemotaxis protein I OS=Escherichia coli (strain K12) OX=83333 GN=tsr PE=1 SV=2	1	23	23	21	0	0	0	1	1	2	0	1	1	18	19	18	0	1	0	13	13	11	0	0	0	1	1	2	0	1	1	18	19	18	0	1	0	13	13	11	0	0	0	1
sp|P02943|LAMB_ECOLI	sp|P02943|LAMB_ECOLI	11	11	11	sp|P02943|LAMB_ECOLI Maltoporin OS=Escherichia coli (strain K12) OX=83333 GN=lamB PE=1 SV=1	1	11	11	11	3	0	1	8	6	1	3	2	2	8	7	9	1	2	1	7	8	11	3	0	1	8	6	1	3	2	2	8	7	9	1	2	1	7	8	11	3	0	1	8
sp|P03004|DNAA_ECOLI	sp|P03004|DNAA_ECOLI	20	20	20	sp|P03004|DNAA_ECOLI Chromosomal replication initiator protein DnaA OS=Escherichia coli (strain K12) OX=83333 GN=dnaA PE=1 SV=2	1	20	20	20	4	4	5	15	13	13	3	2	3	13	12	11	3	5	3	14	14	10	4	4	5	15	13	13	3	2	3	13	12	11	3	5	3	14	14	10	4	4	5	15
sp|P03007|DPO3E_ECOLI	sp|P03007|DPO3E_ECOLI	5	5	5	sp|P03007|DPO3E_ECOLI DNA polymerase III subunit epsilon OS=Escherichia coli (strain K12) OX=83333 GN=dnaQ PE=1 SV=1	1	5	5	5	2	2	2	2	2	2	1	1	0	2	3	3	2	1	1	2	2	2	2	2	2	2	2	2	1	1	0	2	3	3	2	1	1	2	2	2	2	2	2	2
sp|P03018|UVRD_ECOLI	sp|P03018|UVRD_ECOLI	24	24	24	sp|P03018|UVRD_ECOLI DNA helicase II OS=Escherichia coli (strain K12) OX=83333 GN=uvrD PE=1 SV=1	1	24	24	24	8	8	8	11	15	14	5	8	7	13	13	12	6	10	4	12	12	12	8	8	8	11	15	14	5	8	7	13	13	12	6	10	4	12	12	12	8	8	8	11
sp|P03023|LACI_ECOLI	sp|P03023|LACI_ECOLI	9	9	9	sp|P03023|LACI_ECOLI Lactose operon repressor OS=Escherichia coli (strain K12) OX=83333 GN=lacI PE=1 SV=3	1	9	9	9	0	0	1	3	8	6	1	1	0	5	6	6	1	0	0	3	7	5	0	0	1	3	8	6	1	1	0	5	6	6	1	0	0	3	7	5	0	0	1	3
sp|P03024|GALR_ECOLI	sp|P03024|GALR_ECOLI	4	4	4	sp|P03024|GALR_ECOLI HTH-type transcriptional regulator GalR OS=Escherichia coli (strain K12) OX=83333 GN=galR PE=1 SV=1	1	4	4	4	1	1	0	2	3	2	0	0	0	3	3	3	1	0	0	3	2	2	1	1	0	2	3	2	0	0	0	3	3	3	1	0	0	3	2	2	1	1	0	2
sp|P03817|MIOC_ECOLI	sp|P03817|MIOC_ECOLI	3	3	3	sp|P03817|MIOC_ECOLI Protein MioC OS=Escherichia coli (strain K12) OX=83333 GN=mioC PE=1 SV=4	1	3	3	3	1	1	1	2	3	3	0	1	0	3	3	3	2	1	1	2	3	3	1	1	1	2	3	3	0	1	0	3	3	3	2	1	1	2	3	3	1	1	1	2
sp|P03835|INSG_ECOLI	sp|P03835|INSG_ECOLI	1	1	1	sp|P03835|INSG_ECOLI Transposase InsG for insertion sequence element IS4 OS=Escherichia coli (strain K12) OX=83333 GN=insG PE=3 SV=1	1	1	1	1	0	0	0	0	0	0	0	0	0	0	0	0	0	0	1	0	0	0	0	0	0	0	0	0	0	0	0	0	0	0	0	0	1	0	0	0	0	0	0	0
sp|P03841|MALM_ECOLI	sp|P03841|MALM_ECOLI	16	16	16	sp|P03841|MALM_ECOLI Maltose operon periplasmic protein OS=Escherichia coli (strain K12) OX=83333 GN=malM PE=3 SV=1	1	16	16	16	12	11	0	12	9	5	7	8	7	13	10	12	10	9	9	14	10	12	12	11	0	12	9	5	7	8	7	13	10	12	10	9	9	14	10	12	12	11	0	12
sp|P03960|KDPB_ECOLI	sp|P03960|KDPB_ECOLI	2	2	2	sp|P03960|KDPB_ECOLI Potassium-transporting ATPase ATP-binding subunit OS=Escherichia coli (strain K12) OX=83333 GN=kdpB PE=1 SV=3	1	2	2	2	0	0	0	1	1	2	0	0	0	0	2	2	0	0	1	0	1	1	0	0	0	1	1	2	0	0	0	0	2	2	0	0	1	0	1	1	0	0	0	1
sp|P03961|KDPC_ECOLI	sp|P03961|KDPC_ECOLI	1	1	1	sp|P03961|KDPC_ECOLI Potassium-transporting ATPase KdpC subunit OS=Escherichia coli (strain K12) OX=83333 GN=kdpC PE=1 SV=1	1	1	1	1	0	0	0	0	0	1	0	0	0	1	0	0	0	0	0	0	0	0	0	0	0	0	0	1	0	0	0	1	0	0	0	0	0	0	0	0	0	0	0	0
sp|P04036|DAPB_ECOLI	sp|P04036|DAPB_ECOLI	14	14	14	sp|P04036|DAPB_ECOLI 4-hydroxy-tetrahydrodipicolinate reductase OS=Escherichia coli (strain K12) OX=83333 GN=dapB PE=1 SV=1	1	14	14	14	0	1	0	7	9	9	0	1	0	9	11	10	0	1	0	8	9	11	0	1	0	7	9	9	0	1	0	9	11	10	0	1	0	8	9	11	0	1	0	7
sp|P04079|GUAA_ECOLI	sp|P04079|GUAA_ECOLI	43	43	43	sp|P04079|GUAA_ECOLI GMP synthase [glutamine-hydrolyzing] OS=Escherichia coli (strain K12) OX=83333 GN=guaA PE=1 SV=1	1	43	43	43	26	30	27	35	33	34	21	25	19	35	34	35	24	26	24	36	34	34	26	30	27	35	33	34	21	25	19	35	34	35	24	26	24	36	34	34	26	30	27	35
sp|P04128|FIMA1_ECOLI	sp|P04128|FIMA1_ECOLI	3	3	3	sp|P04128|FIMA1_ECOLI Type-1 fimbrial protein, A chain OS=Escherichia coli (strain K12) OX=83333 GN=fimA PE=1 SV=2	1	3	3	3	1	0	0	2	1	1	0	1	1	2	2	3	1	1	1	3	3	3	1	0	0	2	1	1	0	1	1	2	2	3	1	1	1	3	3	3	1	0	0	2
sp|P04335|FRSA_ECOLI	sp|P04335|FRSA_ECOLI	25	25	25	sp|P04335|FRSA_ECOLI Esterase FrsA OS=Escherichia coli (strain K12) OX=83333 GN=frsA PE=1 SV=2	1	25	25	25	12	17	12	12	19	16	10	12	13	11	19	16	16	15	15	11	17	15	12	17	12	12	19	16	10	12	13	11	19	16	16	15	15	11	17	15	12	17	12	12
sp|P04425|GSHB_ECOLI	sp|P04425|GSHB_ECOLI	17	17	17	sp|P04425|GSHB_ECOLI Glutathione synthetase OS=Escherichia coli (strain K12) OX=83333 GN=gshB PE=1 SV=1	1	17	17	17	6	6	4	14	9	10	5	3	5	13	11	11	6	5	5	10	10	10	6	6	4	14	9	10	5	3	5	13	11	11	6	5	5	10	10	10	6	6	4	14
sp|P04693|TYRB_ECOLI	sp|P04693|TYRB_ECOLI	12	12	12	sp|P04693|TYRB_ECOLI Aromatic-amino-acid aminotransferase OS=Escherichia coli (strain K12) OX=83333 GN=tyrB PE=1 SV=1	1	12	12	12	2	5	3	12	10	12	0	2	0	12	11	11	3	4	2	12	12	10	2	5	3	12	10	12	0	2	0	12	11	11	3	4	2	12	12	10	2	5	3	12
sp|P04805|SYE_ECOLI	sp|P04805|SYE_ECOLI	39	39	39	sp|P04805|SYE_ECOLI Glutamate--tRNA ligase OS=Escherichia coli (strain K12) OX=83333 GN=gltX PE=1 SV=1	1	39	39	39	21	22	20	34	36	34	23	21	17	37	33	35	23	20	17	36	33	33	21	22	20	34	36	34	23	21	17	37	33	35	23	20	17	36	33	33	21	22	20	34
sp|P04825|AMPN_ECOLI	sp|P04825|AMPN_ECOLI	51	51	51	sp|P04825|AMPN_ECOLI Aminopeptidase N OS=Escherichia coli (strain K12) OX=83333 GN=pepN PE=1 SV=2	1	51	51	51	17	20	14	39	42	35	12	13	11	33	39	37	13	22	15	37	39	38	17	20	14	39	42	35	12	13	11	33	39	37	13	22	15	37	39	38	17	20	14	39
sp|P04949|FLIC_ECOLI	sp|P04949|FLIC_ECOLI	29	29	29	sp|P04949|FLIC_ECOLI Flagellin OS=Escherichia coli (strain K12) OX=83333 GN=fliC PE=1 SV=2	1	29	29	29	0	1	0	1	2	3	10	8	8	24	23	22	6	12	5	24	23	22	0	1	0	1	2	3	10	8	8	24	23	22	6	12	5	24	23	22	0	1	0	1
sp|P04951|KDSB_ECOLI	sp|P04951|KDSB_ECOLI	10	10	10	sp|P04951|KDSB_ECOLI 3-deoxy-manno-octulosonate cytidylyltransferase OS=Escherichia coli (strain K12) OX=83333 GN=kdsB PE=1 SV=2	1	10	10	10	3	1	1	8	7	8	1	1	1	9	8	8	2	1	2	9	7	10	3	1	1	8	7	8	1	1	1	9	8	8	2	1	2	9	7	10	3	1	1	8
sp|P04982|RBSD_ECOLI	sp|P04982|RBSD_ECOLI	8	8	8	sp|P04982|RBSD_ECOLI D-ribose pyranase OS=Escherichia coli (strain K12) OX=83333 GN=rbsD PE=1 SV=3	1	8	8	8	2	2	4	5	4	4	2	1	1	5	5	4	5	5	6	6	6	5	2	2	4	5	4	4	2	1	1	5	5	4	5	5	6	6	6	5	2	2	4	5
sp|P04983|RBSA_ECOLI	sp|P04983|RBSA_ECOLI	27	27	27	sp|P04983|RBSA_ECOLI Ribose import ATP-binding protein RbsA OS=Escherichia coli (strain K12) OX=83333 GN=rbsA PE=1 SV=1	1	27	27	27	3	2	1	11	14	7	1	0	1	13	12	6	6	6	6	22	18	17	3	2	1	11	14	7	1	0	1	13	12	6	6	6	6	22	18	17	3	2	1	11
sp|P04993|RECD_ECOLI	sp|P04993|RECD_ECOLI	3	3	3	sp|P04993|RECD_ECOLI RecBCD enzyme subunit RecD OS=Escherichia coli (strain K12) OX=83333 GN=recD PE=1 SV=2	1	3	3	3	0	1	0	2	2	0	0	0	1	2	1	1	0	0	0	1	2	2	0	1	0	2	2	0	0	0	1	2	1	1	0	0	0	1	2	2	0	1	0	2
sp|P04994|EX7L_ECOLI	sp|P04994|EX7L_ECOLI	12	12	12	sp|P04994|EX7L_ECOLI Exodeoxyribonuclease 7 large subunit OS=Escherichia coli (strain K12) OX=83333 GN=xseA PE=1 SV=2	1	12	12	12	1	1	2	5	5	8	2	0	1	5	8	6	0	0	1	4	6	5	1	1	2	5	5	8	2	0	1	5	8	6	0	0	1	4	6	5	1	1	2	5
sp|P04995|EX1_ECOLI	sp|P04995|EX1_ECOLI	16	16	16	sp|P04995|EX1_ECOLI Exodeoxyribonuclease I OS=Escherichia coli (strain K12) OX=83333 GN=sbcB PE=1 SV=2	1	16	16	16	8	8	9	8	7	8	3	4	3	9	8	9	9	6	9	9	8	9	8	8	9	8	7	8	3	4	3	9	8	9	9	6	9	9	8	9	8	8	9	8
sp|P05020|PYRC_ECOLI	sp|P05020|PYRC_ECOLI	15	15	15	sp|P05020|PYRC_ECOLI Dihydroorotase OS=Escherichia coli (strain K12) OX=83333 GN=pyrC PE=1 SV=2	1	15	15	15	6	5	6	11	9	10	6	0	2	11	7	10	7	6	5	7	11	11	6	5	6	11	9	10	6	0	2	11	7	10	7	6	5	7	11	11	6	5	6	11
sp|P05041|PABB_ECOLI	sp|P05041|PABB_ECOLI	11	11	11	sp|P05041|PABB_ECOLI Aminodeoxychorismate synthase component 1 OS=Escherichia coli (strain K12) OX=83333 GN=pabB PE=1 SV=1	1	11	11	11	4	4	2	5	8	7	0	0	0	6	10	6	3	2	1	5	8	6	4	4	2	5	8	7	0	0	0	6	10	6	3	2	1	5	8	6	4	4	2	5
sp|P05042|FUMC_ECOLI	sp|P05042|FUMC_ECOLI	13	13	13	sp|P05042|FUMC_ECOLI Fumarate hydratase class II OS=Escherichia coli (strain K12) OX=83333 GN=fumC PE=1 SV=1	1	13	13	13	5	4	3	7	8	4	1	2	3	9	10	6	3	3	5	9	8	7	5	4	3	7	8	4	1	2	3	9	10	6	3	3	5	9	8	7	5	4	3	7
sp|P05055|PNP_ECOLI	sp|P05055|PNP_ECOLI	46	46	46	sp|P05055|PNP_ECOLI Polyribonucleotide nucleotidyltransferase OS=Escherichia coli (strain K12) OX=83333 GN=pnp PE=1 SV=3	1	46	46	46	24	25	21	35	37	36	22	20	23	39	36	35	21	22	22	43	34	37	24	25	21	35	37	36	22	20	23	39	36	35	21	22	22	43	34	37	24	25	21	35
sp|P05100|3MG1_ECOLI	sp|P05100|3MG1_ECOLI	2	2	2	sp|P05100|3MG1_ECOLI DNA-3-methyladenine glycosylase 1 OS=Escherichia coli (strain K12) OX=83333 GN=tag PE=1 SV=1	1	2	2	2	1	1	0	1	1	2	0	0	0	1	1	1	1	1	1	0	1	1	1	1	0	1	1	2	0	0	0	1	1	1	1	1	1	0	1	1	1	1	0	1
sp|P05194|AROD_ECOLI	sp|P05194|AROD_ECOLI	12	12	12	sp|P05194|AROD_ECOLI 3-dehydroquinate dehydratase OS=Escherichia coli (strain K12) OX=83333 GN=aroD PE=1 SV=2	1	12	12	12	1	1	0	8	9	4	0	0	0	8	8	4	1	2	1	7	10	5	1	1	0	8	9	4	0	0	0	8	8	4	1	2	1	7	10	5	1	1	0	8
sp|P05458|PTRA_ECOLI	sp|P05458|PTRA_ECOLI	21	21	21	sp|P05458|PTRA_ECOLI Protease 3 OS=Escherichia coli (strain K12) OX=83333 GN=ptrA PE=1 SV=1	1	21	21	21	0	3	0	8	12	12	0	1	0	6	12	12	0	2	0	6	11	11	0	3	0	8	12	12	0	1	0	6	12	12	0	2	0	6	11	11	0	3	0	8
sp|P05459|PDXB_ECOLI	sp|P05459|PDXB_ECOLI	20	20	20	sp|P05459|PDXB_ECOLI Erythronate-4-phosphate dehydrogenase OS=Escherichia coli (strain K12) OX=83333 GN=pdxB PE=2 SV=2	1	20	20	20	13	14	12	14	14	15	11	8	9	13	16	14	17	14	14	13	15	15	13	14	12	14	14	15	11	8	9	13	16	14	17	14	14	13	15	15	13	14	12	14
sp|P05523|FPG_ECOLI	sp|P05523|FPG_ECOLI	6	6	6	sp|P05523|FPG_ECOLI Formamidopyrimidine-DNA glycosylase OS=Escherichia coli (strain K12) OX=83333 GN=mutM PE=1 SV=3	1	6	6	6	0	2	1	2	4	5	0	1	1	3	3	2	0	1	1	0	3	5	0	2	1	2	4	5	0	1	1	3	3	2	0	1	1	0	3	5	0	2	1	2
sp|P05637|APAH_ECOLI	sp|P05637|APAH_ECOLI	9	9	9	sp|P05637|APAH_ECOLI Bis(5-nucleosyl)-tetraphosphatase [symmetrical] OS=Escherichia coli (strain K12) OX=83333 GN=apaH PE=1 SV=2	1	9	9	9	2	2	3	4	4	5	1	1	0	5	8	6	2	4	1	5	4	8	2	2	3	4	4	5	1	1	0	5	8	6	2	4	1	5	4	8	2	2	3	4
sp|P05706|PTHA_ECOLI	sp|P05706|PTHA_ECOLI	8	8	8	sp|P05706|PTHA_ECOLI PTS system glucitol/sorbitol-specific EIIA component OS=Escherichia coli (strain K12) OX=83333 GN=srlB PE=1 SV=1	1	8	8	8	6	5	1	8	7	4	6	4	2	7	5	5	6	5	5	8	6	6	6	5	1	8	7	4	6	4	2	7	5	5	6	5	5	8	6	6	6	5	1	8
sp|P05707|SRLD_ECOLI	sp|P05707|SRLD_ECOLI	11	11	11	sp|P05707|SRLD_ECOLI Sorbitol-6-phosphate 2-dehydrogenase OS=Escherichia coli (strain K12) OX=83333 GN=srlD PE=1 SV=2	1	11	11	11	7	6	1	8	10	4	4	3	1	7	7	5	5	7	4	7	8	8	7	6	1	8	10	4	4	3	1	7	7	5	5	7	4	7	8	8	7	6	1	8
sp|P05719|T1SK_ECOLI	sp|P05719|T1SK_ECOLI	26	26	26	sp|P05719|T1SK_ECOLI Type-1 restriction enzyme EcoKI specificity protein OS=Escherichia coli (strain K12) OX=83333 GN=hsdS PE=1 SV=1	1	26	26	26	10	9	8	20	19	18	1	3	2	18	16	19	8	10	9	17	16	20	10	9	8	20	19	18	1	3	2	18	16	19	8	10	9	17	16	20	10	9	8	20
sp|P05791|ILVD_ECOLI	sp|P05791|ILVD_ECOLI	12	12	12	sp|P05791|ILVD_ECOLI Dihydroxy-acid dehydratase OS=Escherichia coli (strain K12) OX=83333 GN=ilvD PE=1 SV=5	1	12	12	12	0	1	1	6	5	4	1	0	0	4	5	6	1	0	3	5	6	4	0	1	1	6	5	4	1	0	0	4	5	6	1	0	3	5	6	4	0	1	1	6
sp|P05793|ILVC_ECOLI	sp|P05793|ILVC_ECOLI	6	6	6	sp|P05793|ILVC_ECOLI Ketol-acid reductoisomerase (NADP(+)) OS=Escherichia coli (strain K12) OX=83333 GN=ilvC PE=1 SV=4	1	6	6	6	0	1	0	0	1	2	0	1	0	1	2	2	0	2	0	2	4	2	0	1	0	0	1	2	0	1	0	1	2	2	0	2	0	2	4	2	0	1	0	0
sp|P05804|BGLR_ECOLI	sp|P05804|BGLR_ECOLI	6	6	6	sp|P05804|BGLR_ECOLI Beta-glucuronidase OS=Escherichia coli (strain K12) OX=83333 GN=uidA PE=1 SV=2	1	6	6	6	0	1	1	0	3	1	1	1	1	1	2	2	0	1	2	2	2	2	0	1	1	0	3	1	1	1	1	1	2	2	0	1	2	2	2	2	0	1	1	0
sp|P05824|RECN_ECOLI	sp|P05824|RECN_ECOLI	6	6	6	sp|P05824|RECN_ECOLI DNA repair protein RecN OS=Escherichia coli (strain K12) OX=83333 GN=recN PE=1 SV=2	1	6	6	6	1	0	0	2	1	3	1	1	0	2	6	3	0	1	1	1	0	1	1	0	0	2	1	3	1	1	0	2	6	3	0	1	1	1	0	1	1	0	0	2
sp|P05825|FEPA_ECOLI	sp|P05825|FEPA_ECOLI	17	17	17	sp|P05825|FEPA_ECOLI Ferrienterobactin receptor OS=Escherichia coli (strain K12) OX=83333 GN=fepA PE=1 SV=2	1	17	17	17	0	0	0	8	9	5	0	0	0	7	10	4	0	0	0	13	13	12	0	0	0	8	9	5	0	0	0	7	10	4	0	0	0	13	13	12	0	0	0	8
sp|P05852|TSAD_ECOLI	sp|P05852|TSAD_ECOLI	15	15	15	sp|P05852|TSAD_ECOLI tRNA N6-adenosine threonylcarbamoyltransferase OS=Escherichia coli (strain K12) OX=83333 GN=tsaD PE=1 SV=2	1	15	15	15	8	8	9	7	9	11	5	5	5	10	10	9	7	8	7	10	9	8	8	8	9	7	9	11	5	5	5	10	10	9	7	8	7	10	9	8	8	8	9	7
sp|P06129|BTUB_ECOLI	sp|P06129|BTUB_ECOLI	17	17	17	sp|P06129|BTUB_ECOLI Vitamin B12 transporter BtuB OS=Escherichia coli (strain K12) OX=83333 GN=btuB PE=1 SV=2	1	17	17	17	0	1	0	10	13	6	0	2	0	15	13	9	0	1	0	12	10	9	0	1	0	10	13	6	0	2	0	15	13	9	0	1	0	12	10	9	0	1	0	10
sp|P06136|FTSQ_ECOLI	sp|P06136|FTSQ_ECOLI	6	6	6	sp|P06136|FTSQ_ECOLI Cell division protein FtsQ OS=Escherichia coli (strain K12) OX=83333 GN=ftsQ PE=1 SV=1	1	6	6	6	1	0	0	5	3	2	0	0	0	3	2	3	0	0	0	5	3	4	1	0	0	5	3	2	0	0	0	3	2	3	0	0	0	5	3	4	1	0	0	5
sp|P06149|DLD_ECOLI	sp|P06149|DLD_ECOLI	18	18	18	sp|P06149|DLD_ECOLI Quinone-dependent D-lactate dehydrogenase OS=Escherichia coli (strain K12) OX=83333 GN=dld PE=1 SV=3	1	18	18	18	9	7	4	9	12	9	2	3	1	8	9	6	6	11	7	9	9	9	9	7	4	9	12	9	2	3	1	8	9	6	6	11	7	9	9	9	9	7	4	9
sp|P06282|CDH_ECOLI	sp|P06282|CDH_ECOLI	10	10	10	sp|P06282|CDH_ECOLI CDP-diacylglycerol pyrophosphatase OS=Escherichia coli (strain K12) OX=83333 GN=cdh PE=3 SV=1	1	10	10	10	0	0	1	9	8	9	1	0	1	8	8	9	0	1	0	6	9	9	0	0	1	9	8	9	1	0	1	8	8	9	0	1	0	6	9	9	0	0	1	9
sp|P06610|BTUE_ECOLI	sp|P06610|BTUE_ECOLI	7	7	7	sp|P06610|BTUE_ECOLI Thioredoxin/glutathione peroxidase BtuE OS=Escherichia coli (strain K12) OX=83333 GN=btuE PE=1 SV=1	1	7	7	7	3	3	1	6	6	3	0	1	0	7	5	3	1	2	2	6	5	5	3	3	1	6	6	3	0	1	0	7	5	3	1	2	2	6	5	5	3	3	1	6
sp|P06612|TOP1_ECOLI	sp|P06612|TOP1_ECOLI	43	43	43	sp|P06612|TOP1_ECOLI DNA topoisomerase 1 OS=Escherichia coli (strain K12) OX=83333 GN=topA PE=1 SV=2	1	43	43	43	22	23	22	34	30	37	24	22	25	32	32	35	18	23	20	30	31	36	22	23	22	34	30	37	24	22	25	32	32	35	18	23	20	30	31	36	22	23	22	34
sp|P06616|ERA_ECOLI	sp|P06616|ERA_ECOLI	15	15	15	sp|P06616|ERA_ECOLI GTPase Era OS=Escherichia coli (strain K12) OX=83333 GN=era PE=1 SV=2	1	15	15	15	6	7	4	12	10	9	5	7	3	13	9	11	6	5	6	12	10	10	6	7	4	12	10	9	5	7	3	13	9	11	6	5	6	12	10	10	6	7	4	12
sp|P06709|BIRA_ECOLI	sp|P06709|BIRA_ECOLI	12	12	12	sp|P06709|BIRA_ECOLI Bifunctional ligase/repressor BirA OS=Escherichia coli (strain K12) OX=83333 GN=birA PE=1 SV=1	1	12	12	12	0	2	2	7	5	7	0	0	0	6	6	5	3	1	1	5	6	7	0	2	2	7	5	7	0	0	0	6	6	5	3	1	1	5	6	7	0	2	2	7
sp|P06710|DPO3X_ECOLI	sp|P06710|DPO3X_ECOLI	16	16	16	sp|P06710|DPO3X_ECOLI DNA polymerase III subunit tau OS=Escherichia coli (strain K12) OX=83333 GN=dnaX PE=1 SV=1	1	16	16	16	3	2	3	10	13	11	2	1	0	10	13	11	1	0	3	9	9	12	3	2	3	10	13	11	2	1	0	10	13	11	1	0	3	9	9	12	3	2	3	10
sp|P06715|GSHR_ECOLI	sp|P06715|GSHR_ECOLI	16	16	16	sp|P06715|GSHR_ECOLI Glutathione reductase OS=Escherichia coli (strain K12) OX=83333 GN=gor PE=1 SV=1	1	16	16	16	1	1	0	9	12	13	1	0	0	9	14	14	2	0	1	9	13	13	1	1	0	9	12	13	1	0	0	9	14	14	2	0	1	9	13	13	1	1	0	9
sp|P06721|METC_ECOLI	sp|P06721|METC_ECOLI	7	7	7	sp|P06721|METC_ECOLI Cystathionine beta-lyase MetC OS=Escherichia coli (strain K12) OX=83333 GN=metC PE=1 SV=1	1	7	7	7	0	1	0	5	5	5	0	0	0	4	5	4	0	0	0	3	6	5	0	1	0	5	5	5	0	0	0	4	5	4	0	0	0	3	6	5	0	1	0	5
sp|P06846|EBGR_ECOLI	sp|P06846|EBGR_ECOLI	6	6	6	sp|P06846|EBGR_ECOLI HTH-type transcriptional regulator EbgR OS=Escherichia coli (strain K12) OX=83333 GN=ebgR PE=4 SV=2	1	6	6	6	0	0	0	2	2	3	0	1	0	2	4	4	1	0	0	3	3	5	0	0	0	2	2	3	0	1	0	2	4	4	1	0	0	3	3	5	0	0	0	2
sp|P06864|BGA2_ECOLI	sp|P06864|BGA2_ECOLI	1	1	1	sp|P06864|BGA2_ECOLI Evolved beta-galactosidase subunit alpha OS=Escherichia coli (strain K12) OX=83333 GN=ebgA PE=1 SV=4	1	1	1	1	0	1	1	0	0	0	1	0	0	0	0	0	0	0	0	0	0	0	0	1	1	0	0	0	1	0	0	0	0	0	0	0	0	0	0	0	0	1	1	0
sp|P06959|ODP2_ECOLI	sp|P06959|ODP2_ECOLI	62	62	62	sp|P06959|ODP2_ECOLI Dihydrolipoyllysine-residue acetyltransferase component of pyruvate dehydrogenase complex OS=Escherichia coli (strain K12) OX=83333 GN=aceF PE=1 SV=3	1	62	62	62	48	42	41	52	41	49	37	34	34	50	41	50	46	44	38	51	41	49	48	42	41	52	41	49	37	34	34	50	41	50	46	44	38	51	41	49	48	42	41	52
sp|P06961|CCA_ECOLI	sp|P06961|CCA_ECOLI	8	8	8	sp|P06961|CCA_ECOLI Multifunctional CCA protein OS=Escherichia coli (strain K12) OX=83333 GN=cca PE=1 SV=1	1	8	8	8	1	1	0	3	2	4	1	0	0	3	3	3	1	0	0	3	1	3	1	1	0	3	2	4	1	0	0	3	3	3	1	0	0	3	1	3	1	1	0	3
sp|P06966|DICA_ECOLI	sp|P06966|DICA_ECOLI	2	2	2	sp|P06966|DICA_ECOLI HTH-type transcriptional regulator DicA OS=Escherichia coli (strain K12) OX=83333 GN=dicA PE=4 SV=1	1	2	2	2	1	0	1	1	1	1	0	1	0	1	1	1	1	2	0	1	1	1	1	0	1	1	1	1	0	1	0	1	1	1	1	2	0	1	1	1	1	0	1	1
sp|P06968|DUT_ECOLI	sp|P06968|DUT_ECOLI	5	5	5	sp|P06968|DUT_ECOLI Deoxyuridine 5-triphosphate nucleotidohydrolase OS=Escherichia coli (strain K12) OX=83333 GN=dut PE=1 SV=2	1	5	5	5	0	2	1	3	4	3	1	2	1	4	3	3	1	3	2	3	4	2	0	2	1	3	4	3	1	2	1	4	3	3	1	3	2	3	4	2	0	2	1	3
sp|P06971|FHUA_ECOLI	sp|P06971|FHUA_ECOLI	9	9	9	sp|P06971|FHUA_ECOLI Ferrichrome outer membrane transporter/phage receptor OS=Escherichia coli (strain K12) OX=83333 GN=fhuA PE=1 SV=2	1	9	9	9	1	2	0	3	5	5	1	1	1	4	6	5	1	2	0	3	4	6	1	2	0	3	5	5	1	1	1	4	6	5	1	2	0	3	4	6	1	2	0	3
sp|P06974|FLIM_ECOLI	sp|P06974|FLIM_ECOLI	6	6	6	sp|P06974|FLIM_ECOLI Flagellar motor switch protein FliM OS=Escherichia coli (strain K12) OX=83333 GN=fliM PE=1 SV=1	1	6	6	6	0	0	0	0	0	0	0	0	0	5	5	5	0	0	0	3	3	3	0	0	0	0	0	0	0	0	0	5	5	5	0	0	0	3	3	3	0	0	0	0
sp|P06983|HEM3_ECOLI	sp|P06983|HEM3_ECOLI	11	11	11	sp|P06983|HEM3_ECOLI Porphobilinogen deaminase OS=Escherichia coli (strain K12) OX=83333 GN=hemC PE=1 SV=2	1	11	11	11	2	1	1	7	9	8	0	0	0	7	9	9	0	0	1	5	7	8	2	1	1	7	9	8	0	0	0	7	9	9	0	0	1	5	7	8	2	1	1	7
sp|P06986|HIS8_ECOLI	sp|P06986|HIS8_ECOLI	8	8	8	sp|P06986|HIS8_ECOLI Histidinol-phosphate aminotransferase OS=Escherichia coli (strain K12) OX=83333 GN=hisC PE=1 SV=2	1	8	8	8	0	1	0	5	5	5	0	1	0	4	5	4	0	0	0	3	4	4	0	1	0	5	5	5	0	1	0	4	5	4	0	0	0	3	4	4	0	1	0	5
sp|P06987|HIS7_ECOLI	sp|P06987|HIS7_ECOLI	13	13	13	sp|P06987|HIS7_ECOLI Histidine biosynthesis bifunctional protein HisB OS=Escherichia coli (strain K12) OX=83333 GN=hisB PE=1 SV=1	1	13	13	13	11	8	6	7	8	7	6	5	7	8	7	9	8	8	5	7	7	9	11	8	6	7	8	7	6	5	7	8	7	9	8	8	5	7	7	9	11	8	6	7
sp|P06988|HISX_ECOLI	sp|P06988|HISX_ECOLI	8	8	8	sp|P06988|HISX_ECOLI Histidinol dehydrogenase OS=Escherichia coli (strain K12) OX=83333 GN=hisD PE=1 SV=5	1	8	8	8	1	1	2	2	4	4	0	0	0	2	3	3	3	0	0	1	5	4	1	1	2	2	4	4	0	0	0	2	3	3	3	0	0	1	5	4	1	1	2	2
sp|P06989|HIS2_ECOLI	sp|P06989|HIS2_ECOLI	4	4	4	sp|P06989|HIS2_ECOLI Histidine biosynthesis bifunctional protein HisIE OS=Escherichia coli (strain K12) OX=83333 GN=hisI PE=3 SV=3	1	4	4	4	0	3	0	1	0	0	0	0	1	0	1	0	2	3	2	0	1	0	0	3	0	1	0	0	0	0	1	0	1	0	2	3	2	0	1	0	0	3	0	1
sp|P06992|RSMA_ECOLI	sp|P06992|RSMA_ECOLI	14	14	14	sp|P06992|RSMA_ECOLI Ribosomal RNA small subunit methyltransferase A OS=Escherichia coli (strain K12) OX=83333 GN=rsmA PE=1 SV=1	1	14	14	14	7	6	5	8	10	10	6	4	5	9	9	9	5	5	6	7	9	8	7	6	5	8	10	10	6	4	5	9	9	9	5	5	6	7	9	8	7	6	5	8
sp|P06993|MALT_ECOLI	sp|P06993|MALT_ECOLI	27	27	27	sp|P06993|MALT_ECOLI HTH-type transcriptional regulator MalT OS=Escherichia coli (strain K12) OX=83333 GN=malT PE=1 SV=2	1	27	27	27	2	4	2	15	20	16	1	0	1	14	19	18	1	4	5	17	21	15	2	4	2	15	20	16	1	0	1	14	19	18	1	4	5	17	21	15	2	4	2	15
sp|P06996|OMPC_ECOLI;sp|P77747|OMPN_ECOLI;sp|P77519|YDDL_ECOLI;sp|P76335|YEDS_ECOLI	sp|P06996|OMPC_ECOLI	28;2;1;1	28;2;1;1	27;2;1;1	sp|P06996|OMPC_ECOLI Outer membrane porin C OS=Escherichia coli (strain K12) OX=83333 GN=ompC PE=1 SV=1	4	28	28	27	19	13	8	24	22	21	20	14	11	21	19	21	16	15	15	23	20	23	19	13	8	24	22	21	20	14	11	21	19	21	16	15	15	23	20	23	18	12	8	23
sp|P06999|PFKB_ECOLI	sp|P06999|PFKB_ECOLI	11	11	11	sp|P06999|PFKB_ECOLI ATP-dependent 6-phosphofructokinase isozyme 2 OS=Escherichia coli (strain K12) OX=83333 GN=pfkB PE=1 SV=2	1	11	11	11	5	4	5	8	8	7	4	2	3	8	8	7	8	5	6	9	8	8	5	4	5	8	8	7	4	2	3	8	8	7	8	5	6	9	8	8	5	4	5	8
sp|P07000|PLDB_ECOLI	sp|P07000|PLDB_ECOLI	7	7	7	sp|P07000|PLDB_ECOLI Lysophospholipase L2 OS=Escherichia coli (strain K12) OX=83333 GN=pldB PE=1 SV=4	1	7	7	7	0	0	0	4	4	5	0	0	0	2	4	3	0	0	0	6	3	6	0	0	0	4	4	5	0	0	0	2	4	3	0	0	0	6	3	6	0	0	0	4
sp|P07001|PNTA_ECOLI	sp|P07001|PNTA_ECOLI	17	17	17	sp|P07001|PNTA_ECOLI NAD(P) transhydrogenase subunit alpha OS=Escherichia coli (strain K12) OX=83333 GN=pntA PE=1 SV=2	1	17	17	17	6	1	2	13	14	12	1	0	0	12	11	13	5	6	3	12	16	14	6	1	2	13	14	12	1	0	0	12	11	13	5	6	3	12	16	14	6	1	2	13
sp|P07003|POXB_ECOLI	sp|P07003|POXB_ECOLI	16	16	16	sp|P07003|POXB_ECOLI Pyruvate dehydrogenase [ubiquinone] OS=Escherichia coli (strain K12) OX=83333 GN=poxB PE=1 SV=1	1	16	16	16	2	2	2	6	10	14	1	0	0	9	10	12	2	5	3	9	11	12	2	2	2	6	10	14	1	0	0	9	10	12	2	5	3	9	11	12	2	2	2	6
sp|P07004|PROA_ECOLI	sp|P07004|PROA_ECOLI	14	14	14	sp|P07004|PROA_ECOLI Gamma-glutamyl phosphate reductase OS=Escherichia coli (strain K12) OX=83333 GN=proA PE=1 SV=2	1	14	14	14	3	1	2	10	11	13	1	2	1	9	11	13	1	3	1	9	11	14	3	1	2	10	11	13	1	2	1	9	11	13	1	3	1	9	11	14	3	1	2	10
sp|P07012|RF2_ECOLI	sp|P07012|RF2_ECOLI	25	25	25	sp|P07012|RF2_ECOLI Peptide chain release factor RF2 OS=Escherichia coli (strain K12) OX=83333 GN=prfB PE=1 SV=3	1	25	25	25	17	14	15	22	15	20	14	12	12	21	16	19	19	18	13	20	17	18	17	14	15	22	15	20	14	12	12	21	16	19	19	18	13	20	17	18	17	14	15	22
sp|P07014|SDHB_ECOLI	sp|P07014|SDHB_ECOLI	16	16	16	sp|P07014|SDHB_ECOLI Succinate dehydrogenase iron-sulfur subunit OS=Escherichia coli (strain K12) OX=83333 GN=sdhB PE=1 SV=1	1	16	16	16	11	10	9	13	15	13	8	4	4	11	14	13	9	11	9	12	14	14	11	10	9	13	15	13	8	4	4	11	14	13	9	11	9	12	14	14	11	10	9	13
sp|P07017|MCP2_ECOLI	sp|P07017|MCP2_ECOLI	15	13	13	sp|P07017|MCP2_ECOLI Methyl-accepting chemotaxis protein II OS=Escherichia coli (strain K12) OX=83333 GN=tar PE=1 SV=2	1	15	13	13	0	0	0	0	0	0	0	1	0	13	12	11	0	2	0	8	10	5	0	0	0	0	0	0	0	1	0	11	10	10	0	2	0	7	8	4	0	0	0	0
sp|P07018|MCP4_ECOLI	sp|P07018|MCP4_ECOLI	2	1	1	sp|P07018|MCP4_ECOLI Methyl-accepting chemotaxis protein IV OS=Escherichia coli (strain K12) OX=83333 GN=tap PE=1 SV=2	1	2	1	1	0	0	0	0	0	0	0	0	0	2	2	1	0	0	0	1	2	1	0	0	0	0	0	0	0	0	0	1	1	1	0	0	0	1	1	1	0	0	0	0
sp|P07023|TYRA_ECOLI	sp|P07023|TYRA_ECOLI	13	13	13	sp|P07023|TYRA_ECOLI T-protein OS=Escherichia coli (strain K12) OX=83333 GN=tyrA PE=1 SV=1	1	13	13	13	3	1	0	6	4	6	1	1	1	8	6	8	0	1	1	6	6	8	3	1	0	6	4	6	1	1	1	8	6	8	0	1	1	6	6	8	3	1	0	6
sp|P07024|USHA_ECOLI	sp|P07024|USHA_ECOLI	8	8	8	sp|P07024|USHA_ECOLI Protein UshA OS=Escherichia coli (strain K12) OX=83333 GN=ushA PE=1 SV=2	1	8	8	8	1	1	0	1	4	4	0	0	2	2	7	6	2	1	1	2	5	4	1	1	0	1	4	4	0	0	2	2	7	6	2	1	1	2	5	4	1	1	0	1
sp|P07026|SDIA_ECOLI	sp|P07026|SDIA_ECOLI	5	5	5	sp|P07026|SDIA_ECOLI Regulatory protein SdiA OS=Escherichia coli (strain K12) OX=83333 GN=sdiA PE=1 SV=2	1	5	5	5	0	0	0	1	1	2	0	0	0	2	3	3	0	0	0	1	1	4	0	0	0	1	1	2	0	0	0	2	3	3	0	0	0	1	1	4	0	0	0	1
sp|P07109|HISP_ECOLI	sp|P07109|HISP_ECOLI	3	3	3	sp|P07109|HISP_ECOLI Histidine transport ATP-binding protein HisP OS=Escherichia coli (strain K12) OX=83333 GN=hisP PE=1 SV=2	1	3	3	3	1	1	0	2	2	2	0	1	0	2	2	3	0	1	1	1	1	2	1	1	0	2	2	2	0	1	0	2	2	3	0	1	1	1	1	2	1	1	0	2
sp|P07117|PUTP_ECOLI	sp|P07117|PUTP_ECOLI	5	5	5	sp|P07117|PUTP_ECOLI Sodium/proline symporter OS=Escherichia coli (strain K12) OX=83333 GN=putP PE=1 SV=1	1	5	5	5	1	1	2	4	5	4	0	0	0	3	4	5	1	1	1	2	4	5	1	1	2	4	5	4	0	0	0	3	4	5	1	1	1	2	4	5	1	1	2	4
sp|P07118|SYV_ECOLI	sp|P07118|SYV_ECOLI	67	67	67	sp|P07118|SYV_ECOLI Valine--tRNA ligase OS=Escherichia coli (strain K12) OX=83333 GN=valS PE=1 SV=2	1	67	67	67	28	29	24	54	47	54	26	26	25	52	46	56	27	30	25	53	47	53	28	29	24	54	47	54	26	26	25	52	46	56	27	30	25	53	47	53	28	29	24	54
sp|P07363|CHEA_ECOLI	sp|P07363|CHEA_ECOLI	10	10	10	sp|P07363|CHEA_ECOLI Chemotaxis protein CheA OS=Escherichia coli (strain K12) OX=83333 GN=cheA PE=1 SV=3	1	10	10	10	0	0	0	0	0	0	0	0	0	9	8	9	0	1	0	5	8	6	0	0	0	0	0	0	0	0	0	9	8	9	0	1	0	5	8	6	0	0	0	0
sp|P07395|SYFB_ECOLI	sp|P07395|SYFB_ECOLI	48	48	48	sp|P07395|SYFB_ECOLI Phenylalanine--tRNA ligase beta subunit OS=Escherichia coli (strain K12) OX=83333 GN=pheT PE=1 SV=2	1	48	48	48	28	24	24	37	32	31	23	19	22	35	32	33	27	26	23	40	32	30	28	24	24	37	32	31	23	19	22	35	32	33	27	26	23	40	32	30	28	24	24	37
sp|P07604|TYRR_ECOLI	sp|P07604|TYRR_ECOLI	18	18	18	sp|P07604|TYRR_ECOLI Transcriptional regulatory protein TyrR OS=Escherichia coli (strain K12) OX=83333 GN=tyrR PE=1 SV=2	1	18	18	18	8	7	9	13	14	14	2	4	2	14	14	13	6	9	5	12	14	12	8	7	9	13	14	14	2	4	2	14	14	13	6	9	5	12	14	12	8	7	9	13
sp|P07623|METAS_ECOLI	sp|P07623|METAS_ECOLI	1	1	1	sp|P07623|METAS_ECOLI Homoserine O-succinyltransferase OS=Escherichia coli (strain K12) OX=83333 GN=metAS PE=1 SV=4	1	1	1	1	0	0	0	1	1	0	0	0	0	1	0	0	0	0	0	1	1	1	0	0	0	1	1	0	0	0	0	1	0	0	0	0	0	1	1	1	0	0	0	1
sp|P07639|AROB_ECOLI	sp|P07639|AROB_ECOLI	14	14	14	sp|P07639|AROB_ECOLI 3-dehydroquinate synthase OS=Escherichia coli (strain K12) OX=83333 GN=aroB PE=1 SV=1	1	14	14	14	2	3	2	12	10	10	1	1	1	13	11	10	4	4	1	11	9	12	2	3	2	12	10	10	1	1	1	13	11	10	4	4	1	11	9	12	2	3	2	12
sp|P07648|RECC_ECOLI	sp|P07648|RECC_ECOLI	10	10	10	sp|P07648|RECC_ECOLI RecBCD enzyme subunit RecC OS=Escherichia coli (strain K12) OX=83333 GN=recC PE=1 SV=1	1	10	10	10	2	1	1	4	7	6	0	0	0	3	8	5	0	0	0	5	4	9	2	1	1	4	7	6	0	0	0	3	8	5	0	0	0	5	4	9	2	1	1	4
sp|P07649|TRUA_ECOLI	sp|P07649|TRUA_ECOLI	7	7	7	sp|P07649|TRUA_ECOLI tRNA pseudouridine synthase A OS=Escherichia coli (strain K12) OX=83333 GN=truA PE=1 SV=1	1	7	7	7	2	1	1	3	4	5	0	0	0	4	3	4	2	1	1	2	4	6	2	1	1	3	4	5	0	0	0	4	3	4	2	1	1	2	4	6	2	1	1	3
sp|P07650|TYPH_ECOLI	sp|P07650|TYPH_ECOLI	31	31	31	sp|P07650|TYPH_ECOLI Thymidine phosphorylase OS=Escherichia coli (strain K12) OX=83333 GN=deoA PE=1 SV=3	1	31	31	31	7	6	2	21	22	23	4	3	4	25	25	26	6	5	7	19	21	24	7	6	2	21	22	23	4	3	4	25	25	26	6	5	7	19	21	24	7	6	2	21
sp|P07654|PSTA_ECOLI	sp|P07654|PSTA_ECOLI	3	3	3	sp|P07654|PSTA_ECOLI Phosphate transport system permease protein PstA OS=Escherichia coli (strain K12) OX=83333 GN=pstA PE=1 SV=1	1	3	3	3	0	1	0	0	0	2	0	0	0	0	2	2	0	0	0	0	1	2	0	1	0	0	0	2	0	0	0	0	2	2	0	0	0	0	1	2	0	1	0	0
sp|P07658|FDHF_ECOLI	sp|P07658|FDHF_ECOLI	1	1	1	sp|P07658|FDHF_ECOLI Formate dehydrogenase H OS=Escherichia coli (strain K12) OX=83333 GN=fdhF PE=1 SV=2	1	1	1	1	0	0	0	1	0	0	0	0	0	0	1	0	0	0	0	1	1	0	0	0	0	1	0	0	0	0	0	0	1	0	0	0	0	1	1	0	0	0	0	1
sp|P07762|GLGB_ECOLI	sp|P07762|GLGB_ECOLI	14	14	14	sp|P07762|GLGB_ECOLI 1,4-alpha-glucan branching enzyme GlgB OS=Escherichia coli (strain K12) OX=83333 GN=glgB PE=1 SV=1	1	14	14	14	1	0	0	3	5	2	1	1	1	2	3	3	1	0	2	4	8	6	1	0	0	3	5	2	1	1	1	2	3	3	1	0	2	4	8	6	1	0	0	3
sp|P07813|SYL_ECOLI	sp|P07813|SYL_ECOLI	60	60	60	sp|P07813|SYL_ECOLI Leucine--tRNA ligase OS=Escherichia coli (strain K12) OX=83333 GN=leuS PE=1 SV=2	1	60	60	60	38	38	34	48	44	45	30	33	31	47	45	47	34	40	35	47	46	48	38	38	34	48	44	45	30	33	31	47	45	47	34	40	35	47	46	48	38	38	34	48
sp|P07821|FHUC_ECOLI	sp|P07821|FHUC_ECOLI	9	9	9	sp|P07821|FHUC_ECOLI Iron(3+)-hydroxamate import ATP-binding protein FhuC OS=Escherichia coli (strain K12) OX=83333 GN=fhuC PE=1 SV=3	1	9	9	9	0	0	0	4	5	6	1	1	1	5	7	5	0	0	0	2	4	4	0	0	0	4	5	6	1	1	1	5	7	5	0	0	0	2	4	4	0	0	0	4
sp|P07822|FHUD_ECOLI	sp|P07822|FHUD_ECOLI	7	7	7	sp|P07822|FHUD_ECOLI Iron(3+)-hydroxamate-binding protein FhuD OS=Escherichia coli (strain K12) OX=83333 GN=fhuD PE=1 SV=3	1	7	7	7	0	0	0	4	5	3	0	0	0	4	5	3	0	0	0	2	4	3	0	0	0	4	5	3	0	0	0	4	5	3	0	0	0	2	4	3	0	0	0	4
sp|P07862|DDLB_ECOLI	sp|P07862|DDLB_ECOLI	14	14	14	sp|P07862|DDLB_ECOLI D-alanine--D-alanine ligase B OS=Escherichia coli (strain K12) OX=83333 GN=ddlB PE=1 SV=3	1	14	14	14	2	4	4	10	9	11	7	2	3	11	10	10	2	6	3	10	9	13	2	4	4	10	9	11	7	2	3	11	10	10	2	6	3	10	9	13	2	4	4	10
sp|P07913|TDH_ECOLI	sp|P07913|TDH_ECOLI	11	11	11	sp|P07913|TDH_ECOLI L-threonine 3-dehydrogenase OS=Escherichia coli (strain K12) OX=83333 GN=tdh PE=1 SV=1	1	11	11	11	9	9	7	11	10	10	8	7	8	10	9	9	10	9	8	11	9	9	9	9	7	11	10	10	8	7	8	10	9	9	10	9	8	11	9	9	9	9	7	11
sp|P08142|ILVB_ECOLI	sp|P08142|ILVB_ECOLI	13	13	13	sp|P08142|ILVB_ECOLI Acetolactate synthase isozyme 1 large subunit OS=Escherichia coli (strain K12) OX=83333 GN=ilvB PE=1 SV=1	1	13	13	13	1	0	1	7	6	9	0	1	1	7	9	10	1	1	0	7	8	7	1	0	1	7	6	9	0	1	1	7	9	10	1	1	0	7	8	7	1	0	1	7
sp|P08178|PUR5_ECOLI	sp|P08178|PUR5_ECOLI	8	8	8	sp|P08178|PUR5_ECOLI Phosphoribosylformylglycinamidine cyclo-ligase OS=Escherichia coli (strain K12) OX=83333 GN=purM PE=1 SV=3	1	8	8	8	1	1	1	7	7	5	0	0	0	4	7	6	1	2	1	8	7	5	1	1	1	7	7	5	0	0	0	4	7	6	1	2	1	8	7	5	1	1	1	7
sp|P08179|PUR3_ECOLI	sp|P08179|PUR3_ECOLI	4	4	4	sp|P08179|PUR3_ECOLI Phosphoribosylglycinamide formyltransferase OS=Escherichia coli (strain K12) OX=83333 GN=purN PE=1 SV=1	1	4	4	4	1	2	0	3	4	3	0	1	0	4	3	3	2	3	1	3	3	4	1	2	0	3	4	3	0	1	0	4	3	3	2	3	1	3	3	4	1	2	0	3
sp|P08190|FIMG_ECOLI	sp|P08190|FIMG_ECOLI	1	1	1	sp|P08190|FIMG_ECOLI Protein FimG OS=Escherichia coli (strain K12) OX=83333 GN=fimG PE=1 SV=2	1	1	1	1	0	0	0	0	0	0	0	0	0	0	0	0	0	0	0	0	0	1	0	0	0	0	0	0	0	0	0	0	0	0	0	0	0	0	0	1	0	0	0	0
sp|P08192|FOLC_ECOLI	sp|P08192|FOLC_ECOLI	16	16	16	sp|P08192|FOLC_ECOLI Dihydrofolate synthase/folylpolyglutamate synthase OS=Escherichia coli (strain K12) OX=83333 GN=folC PE=1 SV=2	1	16	16	16	8	11	6	15	15	15	4	2	3	15	15	15	4	8	8	13	16	12	8	11	6	15	15	15	4	2	3	15	15	15	4	8	8	13	16	12	8	11	6	15
sp|P08194|GLPT_ECOLI	sp|P08194|GLPT_ECOLI	14	14	14	sp|P08194|GLPT_ECOLI Glycerol-3-phosphate transporter OS=Escherichia coli (strain K12) OX=83333 GN=glpT PE=1 SV=1	1	14	14	14	5	7	0	9	12	1	3	1	2	8	8	10	2	6	8	10	10	13	5	7	0	9	12	1	3	1	2	8	8	10	2	6	8	10	10	13	5	7	0	9
sp|P08200|IDH_ECOLI	sp|P08200|IDH_ECOLI	41	41	41	sp|P08200|IDH_ECOLI Isocitrate dehydrogenase [NADP] OS=Escherichia coli (strain K12) OX=83333 GN=icd PE=1 SV=1	1	41	41	41	25	27	19	32	29	26	25	20	23	33	28	29	24	27	23	35	29	30	25	27	19	32	29	26	25	20	23	33	28	29	24	27	23	35	29	30	25	27	19	32
sp|P08204|ARAB_ECOLI	sp|P08204|ARAB_ECOLI	2	2	2	sp|P08204|ARAB_ECOLI Ribulokinase OS=Escherichia coli (strain K12) OX=83333 GN=araB PE=1 SV=4	1	2	2	2	0	0	0	0	1	0	0	1	0	0	0	0	0	0	0	0	0	0	0	0	0	0	1	0	0	1	0	0	0	0	0	0	0	0	0	0	0	0	0	0
sp|P08244|PYRF_ECOLI	sp|P08244|PYRF_ECOLI	18	18	18	sp|P08244|PYRF_ECOLI Orotidine 5-phosphate decarboxylase OS=Escherichia coli (strain K12) OX=83333 GN=pyrF PE=1 SV=1	1	18	18	18	8	9	8	13	14	15	3	5	5	17	14	17	7	9	6	14	15	17	8	9	8	13	14	15	3	5	5	17	14	17	7	9	6	14	15	17	8	9	8	13
sp|P08245|YCIH_ECOLI	sp|P08245|YCIH_ECOLI	3	3	3	sp|P08245|YCIH_ECOLI Uncharacterized protein YciH OS=Escherichia coli (strain K12) OX=83333 GN=yciH PE=1 SV=1	1	3	3	3	1	1	1	2	2	2	2	1	1	2	2	2	2	1	2	3	3	2	1	1	1	2	2	2	2	1	1	2	2	2	2	1	2	3	3	2	1	1	1	2
sp|P08312|SYFA_ECOLI	sp|P08312|SYFA_ECOLI	29	29	29	sp|P08312|SYFA_ECOLI Phenylalanine--tRNA ligase alpha subunit OS=Escherichia coli (strain K12) OX=83333 GN=pheS PE=1 SV=2	1	29	29	29	17	17	12	23	22	20	13	11	9	25	22	22	14	13	14	25	19	23	17	17	12	23	22	20	13	11	9	25	22	22	14	13	14	25	19	23	17	17	12	23
sp|P08331|CPDB_ECOLI	sp|P08331|CPDB_ECOLI	31	31	31	sp|P08331|CPDB_ECOLI 2,3-cyclic-nucleotide 2-phosphodiesterase/3-nucleotidase OS=Escherichia coli (strain K12) OX=83333 GN=cpdB PE=1 SV=2	1	31	31	31	9	9	0	22	24	13	0	2	1	19	22	19	9	15	4	20	28	22	9	9	0	22	24	13	0	2	1	19	22	19	9	15	4	20	28	22	9	9	0	22
sp|P08337|MUTT_ECOLI	sp|P08337|MUTT_ECOLI	2	2	2	sp|P08337|MUTT_ECOLI 8-oxo-dGTP diphosphatase OS=Escherichia coli (strain K12) OX=83333 GN=mutT PE=1 SV=1	1	2	2	2	0	0	0	0	1	1	0	0	0	1	1	0	0	0	0	0	1	0	0	0	0	0	1	1	0	0	0	1	1	0	0	0	0	0	1	0	0	0	0	0
sp|P08368|CREB_ECOLI	sp|P08368|CREB_ECOLI	3	3	3	sp|P08368|CREB_ECOLI Transcriptional regulatory protein CreB OS=Escherichia coli (strain K12) OX=83333 GN=creB PE=1 SV=1	1	3	3	3	2	0	0	3	3	2	0	0	0	1	3	3	0	0	0	2	3	2	2	0	0	3	3	2	0	0	0	1	3	3	0	0	0	2	3	2	2	0	0	3
sp|P08373|MURB_ECOLI	sp|P08373|MURB_ECOLI	11	11	11	sp|P08373|MURB_ECOLI UDP-N-acetylenolpyruvoylglucosamine reductase OS=Escherichia coli (strain K12) OX=83333 GN=murB PE=1 SV=1	1	11	11	11	4	4	1	5	8	8	1	1	1	6	7	9	1	3	3	6	9	10	4	4	1	5	8	8	1	1	1	6	7	9	1	3	3	6	9	10	4	4	1	5
sp|P08390|USG_ECOLI	sp|P08390|USG_ECOLI	16	16	16	sp|P08390|USG_ECOLI USG-1 protein OS=Escherichia coli (strain K12) OX=83333 GN=usg PE=1 SV=1	1	16	16	16	7	10	5	12	12	12	11	11	11	13	15	12	3	5	4	13	13	13	7	10	5	12	12	12	11	11	11	13	15	12	3	5	4	13	13	13	7	10	5	12
sp|P08394|RECB_ECOLI	sp|P08394|RECB_ECOLI	8	8	8	sp|P08394|RECB_ECOLI RecBCD enzyme subunit RecB OS=Escherichia coli (strain K12) OX=83333 GN=recB PE=1 SV=1	1	8	8	8	1	0	1	1	5	5	0	0	0	2	5	5	0	0	1	1	3	7	1	0	1	1	5	5	0	0	0	2	5	5	0	0	1	1	3	7	1	0	1	1
sp|P08395|SPPA_ECOLI	sp|P08395|SPPA_ECOLI	15	15	15	sp|P08395|SPPA_ECOLI Protease 4 OS=Escherichia coli (strain K12) OX=83333 GN=sppA PE=1 SV=2	1	15	15	15	3	1	2	11	10	12	1	0	0	14	9	11	2	2	2	11	10	11	3	1	2	11	10	12	1	0	0	14	9	11	2	2	2	11	10	11	3	1	2	11
sp|P08400|PHOR_ECOLI	sp|P08400|PHOR_ECOLI	1	1	1	sp|P08400|PHOR_ECOLI Phosphate regulon sensor protein PhoR OS=Escherichia coli (strain K12) OX=83333 GN=phoR PE=1 SV=1	1	1	1	1	0	0	0	1	1	0	0	0	0	0	1	0	0	0	0	0	0	0	0	0	0	1	1	0	0	0	0	0	1	0	0	0	0	0	0	0	0	0	0	1
sp|P08506|DACC_ECOLI	sp|P08506|DACC_ECOLI	20	19	19	sp|P08506|DACC_ECOLI D-alanyl-D-alanine carboxypeptidase DacC OS=Escherichia coli (strain K12) OX=83333 GN=dacC PE=1 SV=2	1	20	19	19	5	0	0	17	14	16	2	1	1	17	16	15	3	6	3	17	13	16	5	0	0	17	14	15	2	1	1	17	15	14	3	6	3	17	13	15	5	0	0	17
sp|P08622|DNAJ_ECOLI	sp|P08622|DNAJ_ECOLI	16	16	16	sp|P08622|DNAJ_ECOLI Chaperone protein DnaJ OS=Escherichia coli (strain K12) OX=83333 GN=dnaJ PE=1 SV=3	1	16	16	16	8	11	8	9	10	10	7	6	8	11	10	9	7	10	7	9	9	12	8	11	8	9	10	10	7	6	8	11	10	9	7	10	7	9	9	12	8	11	8	9
sp|P08660|AK3_ECOLI	sp|P08660|AK3_ECOLI	9	9	9	sp|P08660|AK3_ECOLI Lysine-sensitive aspartokinase 3 OS=Escherichia coli (strain K12) OX=83333 GN=lysC PE=1 SV=2	1	9	9	9	2	1	1	3	4	2	0	0	0	6	6	5	1	1	1	1	5	6	2	1	1	3	4	2	0	0	0	6	6	5	1	1	1	1	5	6	2	1	1	3
sp|P08839|PT1_ECOLI	sp|P08839|PT1_ECOLI	54	54	54	sp|P08839|PT1_ECOLI Phosphoenolpyruvate-protein phosphotransferase OS=Escherichia coli (strain K12) OX=83333 GN=ptsI PE=1 SV=1	1	54	54	54	31	30	30	44	43	43	28	31	29	44	41	43	32	32	28	47	41	45	31	30	30	44	43	43	28	31	29	44	41	43	32	32	28	47	41	45	31	30	30	44
sp|P08956|T1RK_ECOLI	sp|P08956|T1RK_ECOLI	49	49	49	sp|P08956|T1RK_ECOLI Type I restriction enzyme EcoKI R protein OS=Escherichia coli (strain K12) OX=83333 GN=hsdR PE=1 SV=3	1	49	49	49	20	22	12	33	29	26	7	5	8	31	36	35	19	18	14	27	31	39	20	22	12	33	29	26	7	5	8	31	36	35	19	18	14	27	31	39	20	22	12	33
sp|P08957|T1MK_ECOLI	sp|P08957|T1MK_ECOLI	33	33	33	sp|P08957|T1MK_ECOLI Type I restriction enzyme EcoKI M protein OS=Escherichia coli (strain K12) OX=83333 GN=hsdM PE=1 SV=1	1	33	33	33	23	24	20	26	28	24	12	9	11	26	27	23	21	21	21	26	26	22	23	24	20	26	28	24	12	9	11	26	27	23	21	21	21	26	26	22	23	24	20	26
sp|P08997|MASY_ECOLI	sp|P08997|MASY_ECOLI	34	34	34	sp|P08997|MASY_ECOLI Malate synthase A OS=Escherichia coli (strain K12) OX=83333 GN=aceB PE=1 SV=1	1	34	34	34	15	18	14	26	22	25	11	10	10	22	27	25	13	20	13	25	28	26	15	18	14	26	22	25	11	10	10	22	27	25	13	20	13	25	28	26	15	18	14	26
sp|P09029|PURK_ECOLI	sp|P09029|PURK_ECOLI	10	10	10	sp|P09029|PURK_ECOLI N5-carboxyaminoimidazole ribonucleotide synthase OS=Escherichia coli (strain K12) OX=83333 GN=purK PE=1 SV=2	1	10	10	10	0	0	0	7	9	5	0	0	0	8	5	3	1	0	0	6	9	8	0	0	0	7	9	5	0	0	0	8	5	3	1	0	0	6	9	8	0	0	0	7
sp|P09030|EX3_ECOLI	sp|P09030|EX3_ECOLI	19	19	19	sp|P09030|EX3_ECOLI Exodeoxyribonuclease III OS=Escherichia coli (strain K12) OX=83333 GN=xthA PE=1 SV=4	1	19	19	19	9	12	10	14	16	11	9	10	5	14	15	13	8	12	8	10	15	11	9	12	10	14	16	11	9	10	5	14	15	13	8	12	8	10	15	11	9	12	10	14
sp|P09053|AVTA_ECOLI	sp|P09053|AVTA_ECOLI	11	11	11	sp|P09053|AVTA_ECOLI Valine--pyruvate aminotransferase OS=Escherichia coli (strain K12) OX=83333 GN=avtA PE=1 SV=3	1	11	11	11	1	3	2	7	9	9	0	0	0	9	9	9	1	2	1	7	8	8	1	3	2	7	9	9	0	0	0	9	9	9	1	2	1	7	8	8	1	3	2	7
sp|P09126|HEM4_ECOLI	sp|P09126|HEM4_ECOLI	7	7	7	sp|P09126|HEM4_ECOLI Uroporphyrinogen-III synthase OS=Escherichia coli (strain K12) OX=83333 GN=hemD PE=3 SV=1	1	7	7	7	3	3	1	2	3	3	1	1	1	3	5	3	4	2	2	2	2	4	3	3	1	2	3	3	1	1	1	3	5	3	4	2	2	2	2	4	3	3	1	2
sp|P09127|HEMX_ECOLI	sp|P09127|HEMX_ECOLI	22	22	22	sp|P09127|HEMX_ECOLI Protein HemX OS=Escherichia coli (strain K12) OX=83333 GN=hemX PE=1 SV=1	1	22	22	22	4	6	4	16	17	15	1	0	0	19	16	17	4	3	5	17	17	16	4	6	4	16	17	15	1	0	0	19	16	17	4	3	5	17	17	16	4	6	4	16
sp|P09147|GALE_ECOLI	sp|P09147|GALE_ECOLI	20	20	20	sp|P09147|GALE_ECOLI UDP-glucose 4-epimerase OS=Escherichia coli (strain K12) OX=83333 GN=galE PE=1 SV=1	1	20	20	20	10	11	8	17	17	12	7	9	4	18	16	11	12	13	11	17	17	14	10	11	8	17	17	12	7	9	4	18	16	11	12	13	11	17	17	14	10	11	8	17
sp|P09148|GAL7_ECOLI	sp|P09148|GAL7_ECOLI	8	8	8	sp|P09148|GAL7_ECOLI Galactose-1-phosphate uridylyltransferase OS=Escherichia coli (strain K12) OX=83333 GN=galT PE=1 SV=2	1	8	8	8	2	1	1	4	7	4	2	2	3	3	5	5	2	3	3	4	6	5	2	1	1	4	7	4	2	2	3	3	5	5	2	3	3	4	6	5	2	1	1	4
sp|P09152|NARG_ECOLI;sp|P19319|NARZ_ECOLI	sp|P09152|NARG_ECOLI	28;2	28;2	28;2	sp|P09152|NARG_ECOLI Respiratory nitrate reductase 1 alpha chain OS=Escherichia coli (strain K12) OX=83333 GN=narG PE=1 SV=4	2	28	28	28	5	1	0	18	21	2	0	0	1	7	16	5	2	2	0	15	22	9	5	1	0	18	21	2	0	0	1	7	16	5	2	2	0	15	22	9	5	1	0	18
sp|P09155|RND_ECOLI	sp|P09155|RND_ECOLI	11	11	11	sp|P09155|RND_ECOLI Ribonuclease D OS=Escherichia coli (strain K12) OX=83333 GN=rnd PE=1 SV=1	1	11	11	11	2	2	2	5	8	9	2	2	2	4	7	9	2	2	1	3	7	6	2	2	2	5	8	9	2	2	2	4	7	9	2	2	1	3	7	6	2	2	2	5
sp|P09158|SPEE_ECOLI	sp|P09158|SPEE_ECOLI	8	8	8	sp|P09158|SPEE_ECOLI Polyamine aminopropyltransferase OS=Escherichia coli (strain K12) OX=83333 GN=speE PE=1 SV=2	1	8	8	8	5	4	3	8	8	8	3	3	2	8	7	8	5	4	3	8	7	8	5	4	3	8	8	8	3	3	2	8	7	8	5	4	3	8	7	8	5	4	3	8
sp|P09163|YJAB_ECOLI	sp|P09163|YJAB_ECOLI	1	1	1	sp|P09163|YJAB_ECOLI Peptidyl-lysine N-acetyltransferase YjaB OS=Escherichia coli (strain K12) OX=83333 GN=yjaB PE=1 SV=1	1	1	1	1	0	0	0	0	1	1	0	0	0	1	1	1	0	0	0	0	1	0	0	0	0	0	1	1	0	0	0	1	1	1	0	0	0	0	1	0	0	0	0	0
sp|P09169|OMPT_ECOLI	sp|P09169|OMPT_ECOLI	14	14	14	sp|P09169|OMPT_ECOLI Protease 7 OS=Escherichia coli (strain K12) OX=83333 GN=ompT PE=1 SV=1	1	14	14	14	4	3	3	9	7	11	3	0	2	6	10	13	3	3	4	8	8	12	4	3	3	9	7	11	3	0	2	6	10	13	3	3	4	8	8	12	4	3	3	9
sp|P09323|PTW3C_ECOLI	sp|P09323|PTW3C_ECOLI	22	22	22	sp|P09323|PTW3C_ECOLI PTS system N-acetylglucosamine-specific EIICBA component OS=Escherichia coli (strain K12) OX=83333 GN=nagE PE=1 SV=1	1	22	22	22	7	4	4	17	15	12	2	1	1	15	16	14	7	6	5	13	15	14	7	4	4	17	15	12	2	1	1	15	16	14	7	6	5	13	15	14	7	4	4	17
sp|P09372|GRPE_ECOLI	sp|P09372|GRPE_ECOLI	21	21	21	sp|P09372|GRPE_ECOLI Protein GrpE OS=Escherichia coli (strain K12) OX=83333 GN=grpE PE=1 SV=1	1	21	21	21	11	9	6	18	15	14	11	7	8	17	15	14	10	8	8	19	16	15	11	9	6	18	15	14	11	7	8	17	15	14	10	8	8	19	16	15	11	9	6	18
sp|P09373|PFLB_ECOLI	sp|P09373|PFLB_ECOLI	70	70	66	sp|P09373|PFLB_ECOLI Formate acetyltransferase 1 OS=Escherichia coli (strain K12) OX=83333 GN=pflB PE=1 SV=2	1	70	70	66	44	45	36	57	49	51	33	30	27	56	44	54	41	43	35	57	46	53	44	45	36	57	49	51	33	30	27	56	44	54	41	43	35	57	46	53	42	41	34	53
sp|P09391|GLPG_ECOLI	sp|P09391|GLPG_ECOLI	1	1	1	sp|P09391|GLPG_ECOLI Rhomboid protease GlpG OS=Escherichia coli (strain K12) OX=83333 GN=glpG PE=1 SV=5	1	1	1	1	0	0	0	0	0	1	0	0	0	0	0	1	0	0	0	0	0	0	0	0	0	0	0	1	0	0	0	0	0	1	0	0	0	0	0	0	0	0	0	0
sp|P09394|GLPQ_ECOLI	sp|P09394|GLPQ_ECOLI	27	27	27	sp|P09394|GLPQ_ECOLI Glycerophosphodiester phosphodiesterase, periplasmic OS=Escherichia coli (strain K12) OX=83333 GN=glpQ PE=1 SV=2	1	27	27	27	8	14	0	23	23	6	4	4	0	24	23	21	11	14	11	24	23	22	8	14	0	23	23	6	4	4	0	24	23	21	11	14	11	24	23	22	8	14	0	23
sp|P09424|MTLD_ECOLI	sp|P09424|MTLD_ECOLI	17	17	17	sp|P09424|MTLD_ECOLI Mannitol-1-phosphate 5-dehydrogenase OS=Escherichia coli (strain K12) OX=83333 GN=mtlD PE=1 SV=3	1	17	17	17	3	6	2	12	12	8	4	2	4	12	9	10	4	5	2	12	10	11	3	6	2	12	12	8	4	2	4	12	9	10	4	5	2	12	10	11	3	6	2	12
sp|P09546|PUTA_ECOLI	sp|P09546|PUTA_ECOLI	51	51	51	sp|P09546|PUTA_ECOLI Bifunctional protein PutA OS=Escherichia coli (strain K12) OX=83333 GN=putA PE=1 SV=3	1	51	51	51	29	22	14	44	38	36	12	5	5	38	39	34	21	29	18	37	42	35	29	22	14	44	38	36	12	5	5	38	39	34	21	29	18	37	42	35	29	22	14	44
sp|P09549|DEDD_ECOLI	sp|P09549|DEDD_ECOLI	8	8	8	sp|P09549|DEDD_ECOLI Cell division protein DedD OS=Escherichia coli (strain K12) OX=83333 GN=dedD PE=3 SV=2	1	8	8	8	1	1	1	3	4	7	0	1	1	4	5	7	1	2	1	3	4	6	1	1	1	3	4	7	0	1	1	4	5	7	1	2	1	3	4	6	1	1	1	3
sp|P09551|ARGT_ECOLI	sp|P09551|ARGT_ECOLI	6	6	6	sp|P09551|ARGT_ECOLI Lysine/arginine/ornithine-binding periplasmic protein OS=Escherichia coli (strain K12) OX=83333 GN=argT PE=1 SV=3	1	6	6	6	0	1	1	1	4	3	0	0	0	1	3	3	0	0	1	1	4	2	0	1	1	1	4	3	0	0	0	1	3	3	0	0	1	1	4	2	0	1	1	1
sp|P09831|GLTB_ECOLI	sp|P09831|GLTB_ECOLI	46	46	46	sp|P09831|GLTB_ECOLI Glutamate synthase [NADPH] large chain OS=Escherichia coli (strain K12) OX=83333 GN=gltB PE=1 SV=3	1	46	46	46	8	8	11	28	37	34	2	3	2	32	29	34	5	7	4	33	36	36	8	8	11	28	37	34	2	3	2	32	29	34	5	7	4	33	36	36	8	8	11	28
sp|P09832|GLTD_ECOLI	sp|P09832|GLTD_ECOLI	12	12	12	sp|P09832|GLTD_ECOLI Glutamate synthase [NADPH] small chain OS=Escherichia coli (strain K12) OX=83333 GN=gltD PE=1 SV=3	1	12	12	12	2	1	0	6	8	6	0	0	0	6	8	6	2	2	1	6	7	9	2	1	0	6	8	6	0	0	0	6	8	6	2	2	1	6	7	9	2	1	0	6
sp|P09833|MODC_ECOLI	sp|P09833|MODC_ECOLI	4	4	4	sp|P09833|MODC_ECOLI Molybdenum import ATP-binding protein ModC OS=Escherichia coli (strain K12) OX=83333 GN=modC PE=3 SV=4	1	4	4	4	1	1	0	2	1	1	0	0	0	1	2	2	0	0	0	2	3	2	1	1	0	2	1	1	0	0	0	1	2	2	0	0	0	2	3	2	1	1	0	2
sp|P09980|REP_ECOLI	sp|P09980|REP_ECOLI	19	19	19	sp|P09980|REP_ECOLI ATP-dependent DNA helicase Rep OS=Escherichia coli (strain K12) OX=83333 GN=rep PE=1 SV=3	1	19	19	19	5	5	7	6	14	11	3	5	4	12	14	13	7	6	5	8	12	8	5	5	7	6	14	11	3	5	4	12	14	13	7	6	5	8	12	8	5	5	7	6
sp|P09996|YIDB_ECOLI	sp|P09996|YIDB_ECOLI	3	3	3	sp|P09996|YIDB_ECOLI Uncharacterized protein YidB OS=Escherichia coli (strain K12) OX=83333 GN=yidB PE=4 SV=1	1	3	3	3	0	0	0	3	3	3	0	0	0	3	3	3	0	0	0	3	3	3	0	0	0	3	3	3	0	0	0	3	3	3	0	0	0	3	3	3	0	0	0	3
sp|P0A698|UVRA_ECOLI	sp|P0A698|UVRA_ECOLI	67	67	67	sp|P0A698|UVRA_ECOLI UvrABC system protein A OS=Escherichia coli (strain K12) OX=83333 GN=uvrA PE=1 SV=1	1	67	67	67	61	54	51	20	28	27	56	54	47	26	33	29	60	54	52	18	28	20	61	54	51	20	28	27	56	54	47	26	33	29	60	54	52	18	28	20	61	54	51	20
sp|P0A6A0|UBIB_ECOLI	sp|P0A6A0|UBIB_ECOLI	6	6	6	sp|P0A6A0|UBIB_ECOLI Probable protein kinase UbiB OS=Escherichia coli (strain K12) OX=83333 GN=ubiB PE=1 SV=1	1	6	6	6	0	0	0	3	4	4	0	0	0	2	5	4	0	0	0	3	3	4	0	0	0	3	4	4	0	0	0	2	5	4	0	0	0	3	3	4	0	0	0	3
sp|P0A6A3|ACKA_ECOLI	sp|P0A6A3|ACKA_ECOLI	23	23	23	sp|P0A6A3|ACKA_ECOLI Acetate kinase OS=Escherichia coli (strain K12) OX=83333 GN=ackA PE=1 SV=1	1	23	23	23	14	12	11	18	19	18	12	10	10	19	18	18	15	13	9	22	19	18	14	12	11	18	19	18	12	10	10	19	18	18	15	13	9	22	19	18	14	12	11	18
sp|P0A6A6|LEUC_ECOLI	sp|P0A6A6|LEUC_ECOLI	3	3	3	sp|P0A6A6|LEUC_ECOLI 3-isopropylmalate dehydratase large subunit OS=Escherichia coli (strain K12) OX=83333 GN=leuC PE=1 SV=2	1	3	3	3	0	0	0	1	1	0	0	0	0	2	1	0	0	1	0	1	1	0	0	0	0	1	1	0	0	0	0	2	1	0	0	1	0	1	1	0	0	0	0	1
sp|P0A6A8|ACP_ECOLI	sp|P0A6A8|ACP_ECOLI	6	6	6	sp|P0A6A8|ACP_ECOLI Acyl carrier protein OS=Escherichia coli (strain K12) OX=83333 GN=acpP PE=1 SV=2	1	6	6	6	6	6	5	4	4	4	5	4	4	4	4	4	6	6	5	4	4	4	6	6	5	4	4	4	5	4	4	4	4	4	6	6	5	4	4	4	6	6	5	4
sp|P0A6B4|ALR1_ECOLI	sp|P0A6B4|ALR1_ECOLI	9	9	9	sp|P0A6B4|ALR1_ECOLI Alanine racemase, biosynthetic OS=Escherichia coli (strain K12) OX=83333 GN=alr PE=1 SV=1	1	9	9	9	1	4	2	5	5	5	1	0	0	5	3	5	1	2	2	4	5	4	1	4	2	5	5	5	1	0	0	5	3	5	1	2	2	4	5	4	1	4	2	5
sp|P0A6B7|ISCS_ECOLI	sp|P0A6B7|ISCS_ECOLI	29	29	29	sp|P0A6B7|ISCS_ECOLI Cysteine desulfurase IscS OS=Escherichia coli (strain K12) OX=83333 GN=iscS PE=1 SV=1	1	29	29	29	21	20	22	25	24	25	24	21	20	27	24	25	21	20	20	27	23	25	21	20	22	25	24	25	24	21	20	27	24	25	21	20	20	27	23	25	21	20	22	25
sp|P0A6C1|END4_ECOLI	sp|P0A6C1|END4_ECOLI	4	4	4	sp|P0A6C1|END4_ECOLI Endonuclease 4 OS=Escherichia coli (strain K12) OX=83333 GN=nfo PE=1 SV=1	1	4	4	4	0	0	0	1	1	3	0	0	1	1	2	2	0	0	0	1	2	3	0	0	0	1	1	3	0	0	1	1	2	2	0	0	0	1	2	3	0	0	0	1
sp|P0A6D0|ARGR_ECOLI	sp|P0A6D0|ARGR_ECOLI	5	5	5	sp|P0A6D0|ARGR_ECOLI Arginine repressor OS=Escherichia coli (strain K12) OX=83333 GN=argR PE=1 SV=1	1	5	5	5	1	1	2	4	3	3	1	1	1	4	3	3	2	1	0	4	3	2	1	1	2	4	3	3	1	1	1	4	3	3	2	1	0	4	3	2	1	1	2	4
sp|P0A6D3|AROA_ECOLI	sp|P0A6D3|AROA_ECOLI	14	14	14	sp|P0A6D3|AROA_ECOLI 3-phosphoshikimate 1-carboxyvinyltransferase OS=Escherichia coli (strain K12) OX=83333 GN=aroA PE=1 SV=1	1	14	14	14	0	1	1	10	8	7	0	4	0	10	8	6	0	2	1	10	9	8	0	1	1	10	8	7	0	4	0	10	8	6	0	2	1	10	9	8	0	1	1	10
sp|P0A6D7|AROK_ECOLI	sp|P0A6D7|AROK_ECOLI	15	15	15	sp|P0A6D7|AROK_ECOLI Shikimate kinase 1 OS=Escherichia coli (strain K12) OX=83333 GN=aroK PE=1 SV=2	1	15	15	15	9	11	9	11	14	12	6	8	7	9	13	12	9	11	7	9	14	12	9	11	9	11	14	12	6	8	7	9	13	12	9	11	7	9	14	12	9	11	9	11
sp|P0A6E1|AROL_ECOLI	sp|P0A6E1|AROL_ECOLI	3	3	3	sp|P0A6E1|AROL_ECOLI Shikimate kinase 2 OS=Escherichia coli (strain K12) OX=83333 GN=aroL PE=1 SV=3	1	3	3	3	0	0	0	1	3	2	0	0	0	1	2	2	0	0	0	1	2	1	0	0	0	1	3	2	0	0	0	1	2	2	0	0	0	1	2	1	0	0	0	1
sp|P0A6E4|ASSY_ECOLI	sp|P0A6E4|ASSY_ECOLI	20	20	20	sp|P0A6E4|ASSY_ECOLI Argininosuccinate synthase OS=Escherichia coli (strain K12) OX=83333 GN=argG PE=1 SV=2	1	20	20	20	2	4	3	12	13	15	3	1	3	10	12	13	6	8	3	9	11	12	2	4	3	12	13	15	3	1	3	10	12	13	6	8	3	9	11	12	2	4	3	12
sp|P0A6E6|ATPE_ECOLI	sp|P0A6E6|ATPE_ECOLI	7	7	7	sp|P0A6E6|ATPE_ECOLI ATP synthase epsilon chain OS=Escherichia coli (strain K12) OX=83333 GN=atpC PE=1 SV=2	1	7	7	7	6	4	5	6	6	7	4	4	2	6	5	6	5	3	4	6	6	6	6	4	5	6	6	7	4	4	2	6	5	6	5	3	4	6	6	6	6	4	5	6
sp|P0A6E9|BIOD2_ECOLI	sp|P0A6E9|BIOD2_ECOLI	2	2	2	sp|P0A6E9|BIOD2_ECOLI ATP-dependent dethiobiotin synthetase BioD 2 OS=Escherichia coli (strain K12) OX=83333 GN=bioD2 PE=3 SV=1	1	2	2	2	1	0	0	2	2	2	0	0	0	1	2	2	0	0	0	1	2	2	1	0	0	2	2	2	0	0	0	1	2	2	0	0	0	1	2	2	1	0	0	2
sp|P0A6F1|CARA_ECOLI	sp|P0A6F1|CARA_ECOLI	13	13	13	sp|P0A6F1|CARA_ECOLI Carbamoyl-phosphate synthase small chain OS=Escherichia coli (strain K12) OX=83333 GN=carA PE=1 SV=1	1	13	13	13	4	4	1	11	11	9	1	2	3	12	12	10	2	2	2	12	10	9	4	4	1	11	11	9	1	2	3	12	12	10	2	2	2	12	10	9	4	4	1	11
sp|P0A6F3|GLPK_ECOLI	sp|P0A6F3|GLPK_ECOLI	39	39	39	sp|P0A6F3|GLPK_ECOLI Glycerol kinase OS=Escherichia coli (strain K12) OX=83333 GN=glpK PE=1 SV=2	1	39	39	39	30	28	10	34	34	24	27	27	20	34	32	33	30	29	28	36	33	34	30	28	10	34	34	24	27	27	20	34	32	33	30	29	28	36	33	34	30	28	10	34
sp|P0A6F5|CH60_ECOLI	sp|P0A6F5|CH60_ECOLI	70	70	70	sp|P0A6F5|CH60_ECOLI 60 kDa chaperonin OS=Escherichia coli (strain K12) OX=83333 GN=groL PE=1 SV=2	1	70	70	70	43	50	41	55	49	53	42	37	31	54	49	54	43	47	34	57	47	52	43	50	41	55	49	53	42	37	31	54	49	54	43	47	34	57	47	52	43	50	41	55
sp|P0A6F9|CH10_ECOLI	sp|P0A6F9|CH10_ECOLI	11	11	11	sp|P0A6F9|CH10_ECOLI 10 kDa chaperonin OS=Escherichia coli (strain K12) OX=83333 GN=groS PE=1 SV=1	1	11	11	11	7	7	4	9	8	11	6	6	6	8	10	11	7	8	6	9	7	10	7	7	4	9	8	11	6	6	6	8	10	11	7	8	6	9	7	10	7	7	4	9
sp|P0A6G5|CITX_ECOLI	sp|P0A6G5|CITX_ECOLI	1	1	1	sp|P0A6G5|CITX_ECOLI Apo-citrate lyase phosphoribosyl-dephospho-CoA transferase OS=Escherichia coli (strain K12) OX=83333 GN=citX PE=1 SV=1	1	1	1	1	0	0	0	0	0	0	1	0	0	0	0	0	0	0	0	0	0	0	0	0	0	0	0	0	1	0	0	0	0	0	0	0	0	0	0	0	0	0	0	0
sp|P0A6G7|CLPP_ECOLI	sp|P0A6G7|CLPP_ECOLI	8	8	8	sp|P0A6G7|CLPP_ECOLI ATP-dependent Clp protease proteolytic subunit OS=Escherichia coli (strain K12) OX=83333 GN=clpP PE=1 SV=1	1	8	8	8	5	4	4	6	6	5	4	3	3	6	5	6	4	5	4	6	6	5	5	4	4	6	6	5	4	3	3	6	5	6	4	5	4	6	6	5	5	4	4	6
sp|P0A6H1|CLPX_ECOLI	sp|P0A6H1|CLPX_ECOLI	32	32	32	sp|P0A6H1|CLPX_ECOLI ATP-dependent Clp protease ATP-binding subunit ClpX OS=Escherichia coli (strain K12) OX=83333 GN=clpX PE=1 SV=2	1	32	32	32	17	21	19	26	22	27	18	16	14	28	24	27	17	21	19	25	24	27	17	21	19	26	22	27	18	16	14	28	24	27	17	21	19	25	24	27	17	21	19	26
sp|P0A6H5|HSLU_ECOLI	sp|P0A6H5|HSLU_ECOLI	53	53	53	sp|P0A6H5|HSLU_ECOLI ATP-dependent protease ATPase subunit HslU OS=Escherichia coli (strain K12) OX=83333 GN=hslU PE=1 SV=1	1	53	53	53	40	38	37	42	37	36	39	37	36	43	37	38	40	42	35	42	34	34	40	38	37	42	37	36	39	37	36	43	37	38	40	42	35	42	34	34	40	38	37	42
sp|P0A6H8|CLSA_ECOLI	sp|P0A6H8|CLSA_ECOLI	9	9	9	sp|P0A6H8|CLSA_ECOLI Cardiolipin synthase A OS=Escherichia coli (strain K12) OX=83333 GN=clsA PE=1 SV=1	1	9	9	9	1	1	0	6	8	7	0	0	0	6	7	5	1	2	0	6	7	5	1	1	0	6	8	7	0	0	0	6	7	5	1	2	0	6	7	5	1	1	0	6
sp|P0A6I0|KCY_ECOLI	sp|P0A6I0|KCY_ECOLI	12	12	12	sp|P0A6I0|KCY_ECOLI Cytidylate kinase OS=Escherichia coli (strain K12) OX=83333 GN=cmk PE=1 SV=1	1	12	12	12	3	8	5	9	10	10	4	3	3	9	10	10	6	6	3	8	11	10	3	8	5	9	10	10	4	3	3	9	10	10	6	6	3	8	11	10	3	8	5	9
sp|P0A6I3|COAA_ECOLI	sp|P0A6I3|COAA_ECOLI	15	15	15	sp|P0A6I3|COAA_ECOLI Pantothenate kinase OS=Escherichia coli (strain K12) OX=83333 GN=coaA PE=1 SV=1	1	15	15	15	5	6	2	13	12	11	5	3	1	11	12	12	6	4	4	12	12	12	5	6	2	13	12	11	5	3	1	11	12	12	6	4	4	12	12	12	5	6	2	13
sp|P0A6I6|COAD_ECOLI	sp|P0A6I6|COAD_ECOLI	7	7	7	sp|P0A6I6|COAD_ECOLI Phosphopantetheine adenylyltransferase OS=Escherichia coli (strain K12) OX=83333 GN=coaD PE=1 SV=1	1	7	7	7	0	2	0	6	5	6	0	0	1	4	5	7	1	1	0	4	6	7	0	2	0	6	5	6	0	0	1	4	5	7	1	1	0	4	6	7	0	2	0	6
sp|P0A6I9|COAE_ECOLI	sp|P0A6I9|COAE_ECOLI	4	4	4	sp|P0A6I9|COAE_ECOLI Dephospho-CoA kinase OS=Escherichia coli (strain K12) OX=83333 GN=coaE PE=1 SV=1	1	4	4	4	0	0	0	1	0	2	0	0	0	2	2	1	0	0	0	2	1	1	0	0	0	1	0	2	0	0	0	2	2	1	0	0	0	2	1	1	0	0	0	1
sp|P0A6J3|CYSZ_ECOLI	sp|P0A6J3|CYSZ_ECOLI	2	2	2	sp|P0A6J3|CYSZ_ECOLI Sulfate transporter CysZ OS=Escherichia coli (strain K12) OX=83333 GN=cysZ PE=1 SV=1	1	2	2	2	0	0	0	0	2	2	0	0	0	0	2	2	0	0	1	0	2	2	0	0	0	0	2	2	0	0	0	0	2	2	0	0	1	0	2	2	0	0	0	0
sp|P0A6J5|DADA_ECOLI	sp|P0A6J5|DADA_ECOLI	20	20	20	sp|P0A6J5|DADA_ECOLI D-amino acid dehydrogenase OS=Escherichia coli (strain K12) OX=83333 GN=dadA PE=1 SV=1	1	20	20	20	16	10	8	16	13	13	9	5	7	15	15	13	14	12	11	15	16	13	16	10	8	16	13	13	9	5	7	15	15	13	14	12	11	15	16	13	16	10	8	16
sp|P0A6J8|DDLA_ECOLI	sp|P0A6J8|DDLA_ECOLI	22	22	22	sp|P0A6J8|DDLA_ECOLI D-alanine--D-alanine ligase A OS=Escherichia coli (strain K12) OX=83333 GN=ddlA PE=3 SV=1	1	22	22	22	8	12	7	18	15	13	7	8	6	14	14	16	11	11	9	16	16	16	8	12	7	18	15	13	7	8	6	14	14	16	11	11	9	16	16	16	8	12	7	18
sp|P0A6K1|DAPF_ECOLI	sp|P0A6K1|DAPF_ECOLI	4	4	4	sp|P0A6K1|DAPF_ECOLI Diaminopimelate epimerase OS=Escherichia coli (strain K12) OX=83333 GN=dapF PE=1 SV=1	1	4	4	4	2	1	1	3	3	3	3	2	1	3	3	3	2	1	2	2	4	3	2	1	1	3	3	3	3	2	1	3	3	3	2	1	2	2	4	3	2	1	1	3
sp|P0A6K3|DEF_ECOLI	sp|P0A6K3|DEF_ECOLI	7	7	7	sp|P0A6K3|DEF_ECOLI Peptide deformylase OS=Escherichia coli (strain K12) OX=83333 GN=def PE=1 SV=2	1	7	7	7	5	5	4	6	5	6	4	4	3	5	4	6	5	6	4	6	6	6	5	5	4	6	5	6	4	4	3	5	4	6	5	6	4	6	6	6	5	5	4	6
sp|P0A6K6|DEOB_ECOLI	sp|P0A6K6|DEOB_ECOLI	23	23	23	sp|P0A6K6|DEOB_ECOLI Phosphopentomutase OS=Escherichia coli (strain K12) OX=83333 GN=deoB PE=1 SV=1	1	23	23	23	14	16	9	16	19	18	12	14	13	16	18	17	13	19	14	16	18	16	14	16	9	16	19	18	12	14	13	16	18	17	13	19	14	16	18	16	14	16	9	16
sp|P0A6L0|DEOC_ECOLI	sp|P0A6L0|DEOC_ECOLI	16	16	16	sp|P0A6L0|DEOC_ECOLI Deoxyribose-phosphate aldolase OS=Escherichia coli (strain K12) OX=83333 GN=deoC PE=1 SV=1	1	16	16	16	2	2	2	10	12	10	2	2	2	9	13	13	4	3	4	8	12	13	2	2	2	10	12	10	2	2	2	9	13	13	4	3	4	8	12	13	2	2	2	10
sp|P0A6L2|DAPA_ECOLI	sp|P0A6L2|DAPA_ECOLI	9	9	9	sp|P0A6L2|DAPA_ECOLI 4-hydroxy-tetrahydrodipicolinate synthase OS=Escherichia coli (strain K12) OX=83333 GN=dapA PE=1 SV=1	1	9	9	9	5	4	3	7	7	6	3	2	3	7	7	6	4	4	3	6	6	7	5	4	3	7	7	6	3	2	3	7	7	6	4	4	3	6	6	7	5	4	3	7
sp|P0A6L4|NANA_ECOLI	sp|P0A6L4|NANA_ECOLI	14	14	14	sp|P0A6L4|NANA_ECOLI N-acetylneuraminate lyase OS=Escherichia coli (strain K12) OX=83333 GN=nanA PE=1 SV=2	1	14	14	14	5	5	0	10	12	8	3	1	1	11	11	9	4	3	4	11	12	12	5	5	0	10	12	8	3	1	1	11	11	9	4	3	4	11	12	12	5	5	0	10
sp|P0A6L9|HSCB_ECOLI	sp|P0A6L9|HSCB_ECOLI	9	9	9	sp|P0A6L9|HSCB_ECOLI Co-chaperone protein HscB OS=Escherichia coli (strain K12) OX=83333 GN=hscB PE=1 SV=1	1	9	9	9	1	4	1	4	7	6	2	4	2	4	7	7	1	3	1	3	7	6	1	4	1	4	7	6	2	4	2	4	7	7	1	3	1	3	7	6	1	4	1	4
sp|P0A6M4|DTD_ECOLI	sp|P0A6M4|DTD_ECOLI	3	3	3	sp|P0A6M4|DTD_ECOLI D-aminoacyl-tRNA deacylase OS=Escherichia coli (strain K12) OX=83333 GN=dtd PE=1 SV=1	1	3	3	3	1	1	2	2	3	1	0	1	1	3	3	3	1	0	1	1	3	1	1	1	2	2	3	1	0	1	1	3	3	3	1	0	1	1	3	1	1	1	2	2
sp|P0A6M8|EFG_ECOLI	sp|P0A6M8|EFG_ECOLI	71	71	71	sp|P0A6M8|EFG_ECOLI Elongation factor G OS=Escherichia coli (strain K12) OX=83333 GN=fusA PE=1 SV=2	1	71	71	71	46	43	38	60	51	53	42	36	37	58	48	57	37	43	36	64	46	54	46	43	38	60	51	53	42	36	37	58	48	57	37	43	36	64	46	54	46	43	38	60
sp|P0A6N4|EFP_ECOLI	sp|P0A6N4|EFP_ECOLI	9	9	9	sp|P0A6N4|EFP_ECOLI Elongation factor P OS=Escherichia coli (strain K12) OX=83333 GN=efp PE=1 SV=2	1	9	9	9	4	5	4	7	7	5	3	4	4	7	7	7	5	5	4	7	6	6	4	5	4	7	7	5	3	4	4	7	7	7	5	5	4	7	6	6	4	5	4	7
sp|P0A6N8|EFPL_ECOLI	sp|P0A6N8|EFPL_ECOLI	10	10	10	sp|P0A6N8|EFPL_ECOLI Elongation factor P-like protein OS=Escherichia coli (strain K12) OX=83333 GN=yeiP PE=1 SV=1	1	10	10	10	5	6	4	6	7	6	4	4	4	6	8	6	6	6	2	7	6	6	5	6	4	6	7	6	4	4	4	6	8	6	6	6	2	7	6	6	5	6	4	6
sp|P0A6P1|EFTS_ECOLI	sp|P0A6P1|EFTS_ECOLI	40	40	40	sp|P0A6P1|EFTS_ECOLI Elongation factor Ts OS=Escherichia coli (strain K12) OX=83333 GN=tsf PE=1 SV=2	1	40	40	40	26	26	24	34	27	31	23	25	24	33	29	29	26	27	21	36	29	31	26	26	24	34	27	31	23	25	24	33	29	29	26	27	21	36	29	31	26	26	24	34
sp|P0A6P5|DER_ECOLI	sp|P0A6P5|DER_ECOLI	31	31	31	sp|P0A6P5|DER_ECOLI GTPase Der OS=Escherichia coli (strain K12) OX=83333 GN=der PE=1 SV=1	1	31	31	31	19	19	21	26	23	24	19	14	19	23	23	26	20	18	17	24	19	26	19	19	21	26	23	24	19	14	19	23	23	26	20	18	17	24	19	26	19	19	21	26
sp|P0A6P7|ENGB_ECOLI	sp|P0A6P7|ENGB_ECOLI	14	14	14	sp|P0A6P7|ENGB_ECOLI Probable GTP-binding protein EngB OS=Escherichia coli (strain K12) OX=83333 GN=engB PE=1 SV=1	1	14	14	14	7	7	6	9	8	10	9	8	8	9	11	11	4	7	7	8	8	9	7	7	6	9	8	10	9	8	8	9	11	11	4	7	7	8	8	9	7	7	6	9
sp|P0A6P9|ENO_ECOLI	sp|P0A6P9|ENO_ECOLI	40	40	40	sp|P0A6P9|ENO_ECOLI Enolase OS=Escherichia coli (strain K12) OX=83333 GN=eno PE=1 SV=2	1	40	40	40	33	27	27	34	26	31	33	22	27	35	28	30	33	26	25	37	28	29	33	27	27	34	26	31	33	22	27	35	28	30	33	26	25	37	28	29	33	27	27	34
sp|P0A6Q3|FABA_ECOLI	sp|P0A6Q3|FABA_ECOLI	13	13	13	sp|P0A6Q3|FABA_ECOLI 3-hydroxydecanoyl-[acyl-carrier-protein] dehydratase OS=Escherichia coli (strain K12) OX=83333 GN=fabA PE=1 SV=2	1	13	13	13	9	7	5	13	8	11	6	4	5	12	8	11	8	5	6	13	8	11	9	7	5	13	8	11	6	4	5	12	8	11	8	5	6	13	8	11	9	7	5	13
sp|P0A6Q6|FABZ_ECOLI	sp|P0A6Q6|FABZ_ECOLI	7	7	7	sp|P0A6Q6|FABZ_ECOLI 3-hydroxyacyl-[acyl-carrier-protein] dehydratase FabZ OS=Escherichia coli (strain K12) OX=83333 GN=fabZ PE=1 SV=1	1	7	7	7	4	3	3	5	5	6	4	4	3	6	5	6	4	3	3	4	5	6	4	3	3	5	5	6	4	4	3	6	5	6	4	3	3	4	5	6	4	3	3	5
sp|P0A6R0|FABH_ECOLI	sp|P0A6R0|FABH_ECOLI	12	12	12	sp|P0A6R0|FABH_ECOLI 3-oxoacyl-[acyl-carrier-protein] synthase 3 OS=Escherichia coli (strain K12) OX=83333 GN=fabH PE=1 SV=1	1	12	12	12	10	11	11	10	9	10	6	8	9	10	9	9	11	9	9	10	9	10	10	11	11	10	9	10	6	8	9	10	9	9	11	9	9	10	9	10	10	11	11	10
sp|P0A6R3|FIS_ECOLI	sp|P0A6R3|FIS_ECOLI	3	3	3	sp|P0A6R3|FIS_ECOLI DNA-binding protein Fis OS=Escherichia coli (strain K12) OX=83333 GN=fis PE=1 SV=1	1	3	3	3	3	2	2	3	3	3	2	2	2	3	2	3	2	2	2	3	3	3	3	2	2	3	3	3	2	2	2	3	2	3	2	2	2	3	3	3	3	2	2	3
sp|P0A6S0|FLGH_ECOLI	sp|P0A6S0|FLGH_ECOLI	4	4	4	sp|P0A6S0|FLGH_ECOLI Flagellar L-ring protein OS=Escherichia coli (strain K12) OX=83333 GN=flgH PE=3 SV=1	1	4	4	4	0	0	0	0	0	0	0	0	0	3	4	3	0	0	0	2	4	2	0	0	0	0	0	0	0	0	0	3	4	3	0	0	0	2	4	2	0	0	0	0
sp|P0A6S5|FTSB_ECOLI	sp|P0A6S5|FTSB_ECOLI	3	3	3	sp|P0A6S5|FTSB_ECOLI Cell division protein FtsB OS=Escherichia coli (strain K12) OX=83333 GN=ftsB PE=1 SV=1	1	3	3	3	1	0	1	2	3	2	0	0	0	2	3	2	1	1	1	2	3	2	1	0	1	2	3	2	0	0	0	2	3	2	1	1	1	2	3	2	1	0	1	2
sp|P0A6S7|GPDA_ECOLI	sp|P0A6S7|GPDA_ECOLI	11	11	11	sp|P0A6S7|GPDA_ECOLI Glycerol-3-phosphate dehydrogenase [NAD(P)+] OS=Escherichia coli (strain K12) OX=83333 GN=gpsA PE=3 SV=1	1	11	11	11	4	3	3	8	8	8	3	4	4	7	9	8	4	5	6	7	7	8	4	3	3	8	8	8	3	4	4	7	9	8	4	5	6	7	7	8	4	3	3	8
sp|P0A6T1|G6PI_ECOLI	sp|P0A6T1|G6PI_ECOLI	35	35	34	sp|P0A6T1|G6PI_ECOLI Glucose-6-phosphate isomerase OS=Escherichia coli (strain K12) OX=83333 GN=pgi PE=1 SV=1	1	35	35	34	10	8	6	30	31	31	4	2	2	32	30	31	8	6	6	33	31	31	10	8	6	30	31	31	4	2	2	32	30	31	8	6	6	33	31	31	9	8	5	29
sp|P0A6T3|GAL1_ECOLI	sp|P0A6T3|GAL1_ECOLI	11	11	11	sp|P0A6T3|GAL1_ECOLI Galactokinase OS=Escherichia coli (strain K12) OX=83333 GN=galK PE=1 SV=2	1	11	11	11	6	6	5	7	7	6	5	6	4	6	8	7	7	8	7	7	7	7	6	6	5	7	7	6	5	6	4	6	8	7	7	8	7	7	7	7	6	6	5	7
sp|P0A6T5|GCH1_ECOLI	sp|P0A6T5|GCH1_ECOLI	13	13	13	sp|P0A6T5|GCH1_ECOLI GTP cyclohydrolase 1 OS=Escherichia coli (strain K12) OX=83333 GN=folE PE=1 SV=2	1	13	13	13	3	3	5	12	11	11	2	2	2	12	11	11	5	5	6	13	11	10	3	3	5	12	11	11	2	2	2	12	11	11	5	5	6	13	11	10	3	3	5	12
sp|P0A6T9|GCSH_ECOLI	sp|P0A6T9|GCSH_ECOLI	8	8	8	sp|P0A6T9|GCSH_ECOLI Glycine cleavage system H protein OS=Escherichia coli (strain K12) OX=83333 GN=gcvH PE=1 SV=2	1	8	8	8	3	3	1	7	6	5	4	4	4	8	6	6	2	3	2	8	6	7	3	3	1	7	6	5	4	4	4	8	6	6	2	3	2	8	6	7	3	3	1	7
sp|P0A6U3|MNMG_ECOLI	sp|P0A6U3|MNMG_ECOLI	27	27	27	sp|P0A6U3|MNMG_ECOLI tRNA uridine 5-carboxymethylaminomethyl modification enzyme MnmG OS=Escherichia coli (strain K12) OX=83333 GN=mnmG PE=1 SV=1	1	27	27	27	13	12	14	22	20	19	13	11	11	24	21	19	11	10	9	22	20	17	13	12	14	22	20	19	13	11	11	24	21	19	11	10	9	22	20	17	13	12	14	22
sp|P0A6U5|RSMG_ECOLI	sp|P0A6U5|RSMG_ECOLI	11	11	11	sp|P0A6U5|RSMG_ECOLI Ribosomal RNA small subunit methyltransferase G OS=Escherichia coli (strain K12) OX=83333 GN=rsmG PE=1 SV=1	1	11	11	11	5	5	4	6	7	8	4	4	4	8	8	7	3	5	4	8	7	8	5	5	4	6	7	8	4	4	4	8	8	7	3	5	4	8	7	8	5	5	4	6
sp|P0A6U8|GLGA_ECOLI	sp|P0A6U8|GLGA_ECOLI	12	12	12	sp|P0A6U8|GLGA_ECOLI Glycogen synthase OS=Escherichia coli (strain K12) OX=83333 GN=glgA PE=1 SV=1	1	12	12	12	2	3	3	5	5	6	2	0	2	7	7	4	3	2	3	6	6	7	2	3	3	5	5	6	2	0	2	7	7	4	3	2	3	6	6	7	2	3	3	5
sp|P0A6V1|GLGC_ECOLI	sp|P0A6V1|GLGC_ECOLI	11	11	11	sp|P0A6V1|GLGC_ECOLI Glucose-1-phosphate adenylyltransferase OS=Escherichia coli (strain K12) OX=83333 GN=glgC PE=1 SV=2	1	11	11	11	1	0	1	6	9	4	1	1	1	7	6	6	0	2	1	6	9	8	1	0	1	6	9	4	1	1	1	7	6	6	0	2	1	6	9	8	1	0	1	6
sp|P0A6V8|GLK_ECOLI	sp|P0A6V8|GLK_ECOLI	14	14	14	sp|P0A6V8|GLK_ECOLI Glucokinase OS=Escherichia coli (strain K12) OX=83333 GN=glk PE=1 SV=1	1	14	14	14	3	4	2	11	9	12	1	2	1	11	10	13	4	5	3	10	10	12	3	4	2	11	9	12	1	2	1	11	10	13	4	5	3	10	10	12	3	4	2	11
sp|P0A6W0|GLSA2_ECOLI	sp|P0A6W0|GLSA2_ECOLI	7	7	7	sp|P0A6W0|GLSA2_ECOLI Glutaminase 2 OS=Escherichia coli (strain K12) OX=83333 GN=glsA2 PE=1 SV=1	1	7	7	7	0	1	1	4	5	5	0	0	0	4	5	6	0	0	0	2	3	6	0	1	1	4	5	5	0	0	0	4	5	6	0	0	0	2	3	6	0	1	1	4
sp|P0A6W3|MRAY_ECOLI	sp|P0A6W3|MRAY_ECOLI	3	3	3	sp|P0A6W3|MRAY_ECOLI Phospho-N-acetylmuramoyl-pentapeptide-transferase OS=Escherichia coli (strain K12) OX=83333 GN=mraY PE=1 SV=1	1	3	3	3	0	0	0	3	2	3	1	1	1	2	3	3	0	0	0	1	2	3	0	0	0	3	2	3	1	1	1	2	3	3	0	0	0	1	2	3	0	0	0	3
sp|P0A6W5|GREA_ECOLI	sp|P0A6W5|GREA_ECOLI	20	20	20	sp|P0A6W5|GREA_ECOLI Transcription elongation factor GreA OS=Escherichia coli (strain K12) OX=83333 GN=greA PE=1 SV=1	1	20	20	20	10	13	9	11	12	12	18	16	16	13	13	14	11	13	10	10	12	13	10	13	9	11	12	12	18	16	16	13	13	14	11	13	10	10	12	13	10	13	9	11
sp|P0A6W9|GSH1_ECOLI	sp|P0A6W9|GSH1_ECOLI	23	23	23	sp|P0A6W9|GSH1_ECOLI Glutamate--cysteine ligase OS=Escherichia coli (strain K12) OX=83333 GN=gshA PE=1 SV=1	1	23	23	23	9	16	8	15	18	17	11	9	11	14	15	16	10	15	13	13	14	17	9	16	8	15	18	17	11	9	11	14	15	16	10	15	13	13	14	17	9	16	8	15
sp|P0A6X1|HEM1_ECOLI	sp|P0A6X1|HEM1_ECOLI	3	3	3	sp|P0A6X1|HEM1_ECOLI Glutamyl-tRNA reductase OS=Escherichia coli (strain K12) OX=83333 GN=hemA PE=1 SV=1	1	3	3	3	1	0	0	2	3	2	0	0	0	3	3	3	0	0	0	1	2	3	1	0	0	2	3	2	0	0	0	3	3	3	0	0	0	1	2	3	1	0	0	2
sp|P0A6X3|HFQ_ECOLI	sp|P0A6X3|HFQ_ECOLI	9	9	9	sp|P0A6X3|HFQ_ECOLI RNA-binding protein Hfq OS=Escherichia coli (strain K12) OX=83333 GN=hfq PE=1 SV=2	1	9	9	9	5	3	4	6	6	7	5	4	5	7	6	8	6	5	4	6	5	8	5	3	4	6	6	7	5	4	5	7	6	8	6	5	4	6	5	8	5	3	4	6
sp|P0A6X7|IHFA_ECOLI	sp|P0A6X7|IHFA_ECOLI	15	15	15	sp|P0A6X7|IHFA_ECOLI Integration host factor subunit alpha OS=Escherichia coli (strain K12) OX=83333 GN=ihfA PE=1 SV=1	1	15	15	15	9	9	8	11	8	10	10	8	9	9	8	11	7	8	7	11	10	9	9	9	8	11	8	10	10	8	9	9	8	11	7	8	7	11	10	9	9	9	8	11
sp|P0A6Y1|IHFB_ECOLI	sp|P0A6Y1|IHFB_ECOLI	7	7	7	sp|P0A6Y1|IHFB_ECOLI Integration host factor subunit beta OS=Escherichia coli (strain K12) OX=83333 GN=ihfB PE=1 SV=1	1	7	7	7	6	3	5	6	4	5	4	3	3	5	4	5	4	2	4	5	4	5	6	3	5	6	4	5	4	3	3	5	4	5	4	2	4	5	4	5	6	3	5	6
sp|P0A6Y5|HSLO_ECOLI	sp|P0A6Y5|HSLO_ECOLI	12	12	12	sp|P0A6Y5|HSLO_ECOLI 33 kDa chaperonin OS=Escherichia coli (strain K12) OX=83333 GN=hslO PE=1 SV=1	1	12	12	12	8	6	6	9	11	8	7	8	9	9	10	9	8	7	7	7	11	9	8	6	6	9	11	8	7	8	9	9	10	9	8	7	7	7	11	9	8	6	6	9
sp|P0A6Y8|DNAK_ECOLI	sp|P0A6Y8|DNAK_ECOLI	74	74	74	sp|P0A6Y8|DNAK_ECOLI Chaperone protein DnaK OS=Escherichia coli (strain K12) OX=83333 GN=dnaK PE=1 SV=2	1	74	74	74	51	52	53	59	57	65	46	45	47	59	56	64	46	52	48	53	58	63	51	52	53	59	57	65	46	45	47	59	56	64	46	52	48	53	58	63	51	52	53	59
sp|P0A6Z1|HSCA_ECOLI	sp|P0A6Z1|HSCA_ECOLI	27	27	27	sp|P0A6Z1|HSCA_ECOLI Chaperone protein HscA OS=Escherichia coli (strain K12) OX=83333 GN=hscA PE=1 SV=1	1	27	27	27	16	10	16	23	18	19	9	7	10	23	19	21	13	12	8	24	17	17	16	10	16	23	18	19	9	7	10	23	19	21	13	12	8	24	17	17	16	10	16	23
sp|P0A6Z3|HTPG_ECOLI	sp|P0A6Z3|HTPG_ECOLI	71	71	71	sp|P0A6Z3|HTPG_ECOLI Chaperone protein HtpG OS=Escherichia coli (strain K12) OX=83333 GN=htpG PE=1 SV=1	1	71	71	71	50	46	42	56	52	58	42	37	42	59	52	56	48	44	44	52	53	55	50	46	42	56	52	58	42	37	42	59	52	56	48	44	44	52	53	55	50	46	42	56
sp|P0A6Z6|NIKR_ECOLI	sp|P0A6Z6|NIKR_ECOLI	2	2	2	sp|P0A6Z6|NIKR_ECOLI Nickel-responsive regulator OS=Escherichia coli (strain K12) OX=83333 GN=nikR PE=1 SV=1	1	2	2	2	1	2	0	2	2	2	0	1	0	2	2	1	1	2	0	2	2	1	1	2	0	2	2	2	0	1	0	2	2	1	1	2	0	2	2	1	1	2	0	2
sp|P0A705|IF2_ECOLI	sp|P0A705|IF2_ECOLI	89	89	89	sp|P0A705|IF2_ECOLI Translation initiation factor IF-2 OS=Escherichia coli (strain K12) OX=83333 GN=infB PE=1 SV=1	1	89	89	89	61	58	54	66	56	63	60	53	57	70	57	65	59	56	52	68	57	64	61	58	54	66	56	63	60	53	57	70	57	65	59	56	52	68	57	64	61	58	54	66
sp|P0A707|IF3_ECOLI	sp|P0A707|IF3_ECOLI	15	15	15	sp|P0A707|IF3_ECOLI Translation initiation factor IF-3 OS=Escherichia coli (strain K12) OX=83333 GN=infC PE=1 SV=1	1	15	15	15	10	10	10	9	11	10	9	11	9	10	11	11	10	10	11	9	11	10	10	10	10	9	11	10	9	11	9	10	11	11	10	10	11	9	11	10	10	10	10	9
sp|P0A715|KDSA_ECOLI	sp|P0A715|KDSA_ECOLI	20	20	20	sp|P0A715|KDSA_ECOLI 2-dehydro-3-deoxyphosphooctonate aldolase OS=Escherichia coli (strain K12) OX=83333 GN=kdsA PE=1 SV=1	1	20	20	20	9	5	5	18	16	18	6	3	5	18	16	18	6	6	6	18	18	17	9	5	5	18	16	18	6	3	5	18	16	18	6	6	6	18	18	17	9	5	5	18
sp|P0A717|KPRS_ECOLI	sp|P0A717|KPRS_ECOLI	17	17	17	sp|P0A717|KPRS_ECOLI Ribose-phosphate pyrophosphokinase OS=Escherichia coli (strain K12) OX=83333 GN=prs PE=1 SV=2	1	17	17	17	9	12	9	16	14	14	9	8	6	14	14	13	8	13	6	17	14	14	9	12	9	16	14	14	9	8	6	14	14	13	8	13	6	17	14	14	9	12	9	16
sp|P0A720|KTHY_ECOLI	sp|P0A720|KTHY_ECOLI	13	13	13	sp|P0A720|KTHY_ECOLI Thymidylate kinase OS=Escherichia coli (strain K12) OX=83333 GN=tmk PE=1 SV=1	1	13	13	13	5	6	4	7	11	11	2	6	3	9	10	10	5	6	1	6	5	11	5	6	4	7	11	11	2	6	3	9	10	10	5	6	1	6	5	11	5	6	4	7
sp|P0A722|LPXA_ECOLI	sp|P0A722|LPXA_ECOLI	7	7	7	sp|P0A722|LPXA_ECOLI Acyl-[acyl-carrier-protein]--UDP-N-acetylglucosamine O-acyltransferase OS=Escherichia coli (strain K12) OX=83333 GN=lpxA PE=1 SV=1	1	7	7	7	3	3	5	6	5	5	5	4	2	6	4	6	4	3	6	5	4	5	3	3	5	6	5	5	5	4	2	6	4	6	4	3	6	5	4	5	3	3	5	6
sp|P0A725|LPXC_ECOLI	sp|P0A725|LPXC_ECOLI	9	9	9	sp|P0A725|LPXC_ECOLI UDP-3-O-acyl-N-acetylglucosamine deacetylase OS=Escherichia coli (strain K12) OX=83333 GN=lpxC PE=1 SV=1	1	9	9	9	0	0	1	5	4	7	2	1	2	5	5	8	0	0	0	4	5	8	0	0	1	5	4	7	2	1	2	5	5	8	0	0	0	4	5	8	0	0	1	5
sp|P0A729|NTPPB_ECOLI	sp|P0A729|NTPPB_ECOLI	5	5	5	sp|P0A729|NTPPB_ECOLI 7-methyl-GTP pyrophosphatase OS=Escherichia coli (strain K12) OX=83333 GN=yceF PE=1 SV=1	1	5	5	5	0	0	0	2	4	3	1	1	1	3	3	3	0	0	0	2	3	3	0	0	0	2	4	3	1	1	1	3	3	3	0	0	0	2	3	3	0	0	0	2
sp|P0A731|MGSA_ECOLI	sp|P0A731|MGSA_ECOLI	5	5	5	sp|P0A731|MGSA_ECOLI Methylglyoxal synthase OS=Escherichia coli (strain K12) OX=83333 GN=mgsA PE=1 SV=1	1	5	5	5	2	1	0	4	5	5	0	1	1	5	5	4	2	2	0	4	5	5	2	1	0	4	5	5	0	1	1	5	5	4	2	2	0	4	5	5	2	1	0	4
sp|P0A734|MINE_ECOLI	sp|P0A734|MINE_ECOLI	9	9	9	sp|P0A734|MINE_ECOLI Cell division topological specificity factor OS=Escherichia coli (strain K12) OX=83333 GN=minE PE=1 SV=1	1	9	9	9	2	5	3	7	7	6	4	5	2	6	7	6	3	4	2	5	6	6	2	5	3	7	7	6	4	5	2	6	7	6	3	4	2	5	6	6	2	5	3	7
sp|P0A738|MOAC_ECOLI	sp|P0A738|MOAC_ECOLI	7	7	7	sp|P0A738|MOAC_ECOLI Cyclic pyranopterin monophosphate synthase OS=Escherichia coli (strain K12) OX=83333 GN=moaC PE=1 SV=2	1	7	7	7	3	2	2	4	3	4	4	3	3	3	6	6	3	4	3	4	4	4	3	2	2	4	3	4	4	3	3	3	6	6	3	4	3	4	4	4	3	2	2	4
sp|P0A742|MSCL_ECOLI	sp|P0A742|MSCL_ECOLI	5	5	5	sp|P0A742|MSCL_ECOLI Large-conductance mechanosensitive channel OS=Escherichia coli (strain K12) OX=83333 GN=mscL PE=1 SV=1	1	5	5	5	0	0	0	0	4	1	0	0	0	0	4	1	0	0	0	0	4	2	0	0	0	0	4	1	0	0	0	0	4	1	0	0	0	0	4	2	0	0	0	0
sp|P0A744|MSRA_ECOLI	sp|P0A744|MSRA_ECOLI	7	7	7	sp|P0A744|MSRA_ECOLI Peptide methionine sulfoxide reductase MsrA OS=Escherichia coli (strain K12) OX=83333 GN=msrA PE=1 SV=2	1	7	7	7	2	3	4	4	5	4	2	2	1	5	5	5	4	4	3	4	3	5	2	3	4	4	5	4	2	2	1	5	5	5	4	4	3	4	3	5	2	3	4	4
sp|P0A746|MSRB_ECOLI	sp|P0A746|MSRB_ECOLI	5	5	5	sp|P0A746|MSRB_ECOLI Peptide methionine sulfoxide reductase MsrB OS=Escherichia coli (strain K12) OX=83333 GN=msrB PE=1 SV=1	1	5	5	5	4	4	4	2	3	4	3	3	3	2	2	3	3	4	4	2	2	3	4	4	4	2	3	4	3	3	3	2	2	3	3	4	4	2	2	3	4	4	4	2
sp|P0A749|MURA_ECOLI	sp|P0A749|MURA_ECOLI	16	16	16	sp|P0A749|MURA_ECOLI UDP-N-acetylglucosamine 1-carboxyvinyltransferase OS=Escherichia coli (strain K12) OX=83333 GN=murA PE=1 SV=1	1	16	16	16	12	12	9	11	13	13	9	11	6	12	11	12	11	9	10	10	12	14	12	12	9	11	13	13	9	11	6	12	11	12	11	9	10	10	12	14	12	12	9	11
sp|P0A752|NADD_ECOLI	sp|P0A752|NADD_ECOLI	3	3	3	sp|P0A752|NADD_ECOLI Nicotinate-nucleotide adenylyltransferase OS=Escherichia coli (strain K12) OX=83333 GN=nadD PE=1 SV=1	1	3	3	3	0	0	0	1	2	1	0	0	0	1	1	1	1	0	0	0	1	2	0	0	0	1	2	1	0	0	0	1	1	1	1	0	0	0	1	2	0	0	0	1
sp|P0A759|NAGB_ECOLI	sp|P0A759|NAGB_ECOLI	8	8	8	sp|P0A759|NAGB_ECOLI Glucosamine-6-phosphate deaminase OS=Escherichia coli (strain K12) OX=83333 GN=nagB PE=1 SV=1	1	8	8	8	4	4	3	8	7	5	3	3	2	7	7	7	2	3	3	7	7	7	4	4	3	8	7	5	3	3	2	7	7	7	2	3	3	7	7	7	4	4	3	8
sp|P0A761|NANE_ECOLI	sp|P0A761|NANE_ECOLI	7	7	7	sp|P0A761|NANE_ECOLI Putative N-acetylmannosamine-6-phosphate 2-epimerase OS=Escherichia coli (strain K12) OX=83333 GN=nanE PE=1 SV=1	1	7	7	7	3	3	1	5	5	3	1	1	1	5	4	5	3	3	4	6	5	5	3	3	1	5	5	3	1	1	1	5	4	5	3	3	4	6	5	5	3	3	1	5
sp|P0A763|NDK_ECOLI	sp|P0A763|NDK_ECOLI	10	10	10	sp|P0A763|NDK_ECOLI Nucleoside diphosphate kinase OS=Escherichia coli (strain K12) OX=83333 GN=ndk PE=1 SV=2	1	10	10	10	7	5	6	8	7	8	4	4	4	7	7	8	7	7	6	7	7	8	7	5	6	8	7	8	4	4	4	7	7	8	7	7	6	7	7	8	7	5	6	8
sp|P0A780|NUSB_ECOLI	sp|P0A780|NUSB_ECOLI	13	13	13	sp|P0A780|NUSB_ECOLI Transcription antitermination protein NusB OS=Escherichia coli (strain K12) OX=83333 GN=nusB PE=1 SV=1	1	13	13	13	8	7	8	7	9	7	13	11	11	9	8	8	7	9	8	7	8	8	8	7	8	7	9	7	13	11	11	9	8	8	7	9	8	7	8	8	8	7	8	7
sp|P0A784|ORN_ECOLI	sp|P0A784|ORN_ECOLI	10	10	10	sp|P0A784|ORN_ECOLI Oligoribonuclease OS=Escherichia coli (strain K12) OX=83333 GN=orn PE=1 SV=2	1	10	10	10	1	2	1	7	8	9	1	2	1	8	7	8	1	5	2	8	7	7	1	2	1	7	8	9	1	2	1	8	7	8	1	5	2	8	7	7	1	2	1	7
sp|P0A786|PYRB_ECOLI	sp|P0A786|PYRB_ECOLI	12	12	12	sp|P0A786|PYRB_ECOLI Aspartate carbamoyltransferase catalytic subunit OS=Escherichia coli (strain K12) OX=83333 GN=pyrB PE=1 SV=2	1	12	12	12	0	0	0	11	9	9	0	0	0	9	8	10	0	0	0	10	10	9	0	0	0	11	9	9	0	0	0	9	8	10	0	0	0	10	10	9	0	0	0	11
sp|P0A790|PAND_ECOLI	sp|P0A790|PAND_ECOLI	5	5	5	sp|P0A790|PAND_ECOLI Aspartate 1-decarboxylase OS=Escherichia coli (strain K12) OX=83333 GN=panD PE=1 SV=1	1	5	5	5	2	1	2	4	2	3	1	0	1	2	2	2	0	1	3	3	3	3	2	1	2	4	2	3	1	0	1	2	2	2	0	1	3	3	3	3	2	1	2	4
sp|P0A794|PDXJ_ECOLI	sp|P0A794|PDXJ_ECOLI	8	8	8	sp|P0A794|PDXJ_ECOLI Pyridoxine 5-phosphate synthase OS=Escherichia coli (strain K12) OX=83333 GN=pdxJ PE=1 SV=2	1	8	8	8	3	1	1	6	6	7	2	2	2	5	6	8	4	2	2	6	6	6	3	1	1	6	6	7	2	2	2	5	6	8	4	2	2	6	6	6	3	1	1	6
sp|P0A796|PFKA_ECOLI	sp|P0A796|PFKA_ECOLI	14	14	14	sp|P0A796|PFKA_ECOLI ATP-dependent 6-phosphofructokinase isozyme 1 OS=Escherichia coli (strain K12) OX=83333 GN=pfkA PE=1 SV=1	1	14	14	14	8	8	6	13	12	12	10	9	9	12	12	12	10	9	9	12	11	11	8	8	6	13	12	12	10	9	9	12	12	12	10	9	9	12	11	11	8	8	6	13
sp|P0A799|PGK_ECOLI	sp|P0A799|PGK_ECOLI	35	35	35	sp|P0A799|PGK_ECOLI Phosphoglycerate kinase OS=Escherichia coli (strain K12) OX=83333 GN=pgk PE=1 SV=2	1	35	35	35	17	16	13	32	33	31	13	12	11	32	30	29	15	17	14	34	31	31	17	16	13	32	33	31	13	12	11	32	30	29	15	17	14	34	31	31	17	16	13	32
sp|P0A7A2|GPMB_ECOLI	sp|P0A7A2|GPMB_ECOLI	16	16	16	sp|P0A7A2|GPMB_ECOLI Probable phosphoglycerate mutase GpmB OS=Escherichia coli (strain K12) OX=83333 GN=gpmB PE=3 SV=1	1	16	16	16	7	6	5	13	10	13	4	4	2	12	10	13	6	6	5	12	11	13	7	6	5	13	10	13	4	4	2	12	10	13	6	6	5	12	11	13	7	6	5	13
sp|P0A7A5|PIMT_ECOLI	sp|P0A7A5|PIMT_ECOLI	9	9	9	sp|P0A7A5|PIMT_ECOLI Protein-L-isoaspartate O-methyltransferase OS=Escherichia coli (strain K12) OX=83333 GN=pcm PE=1 SV=2	1	9	9	9	3	5	4	5	8	7	2	3	2	4	8	6	2	4	2	5	7	6	3	5	4	5	8	7	2	3	2	4	8	6	2	4	2	5	7	6	3	5	4	5
sp|P0A7A7|PLSB_ECOLI	sp|P0A7A7|PLSB_ECOLI	37	37	37	sp|P0A7A7|PLSB_ECOLI Glycerol-3-phosphate acyltransferase OS=Escherichia coli (strain K12) OX=83333 GN=plsB PE=1 SV=2	1	37	37	37	7	7	6	25	28	30	2	2	1	23	29	30	9	8	3	26	21	30	7	7	6	25	28	30	2	2	1	23	29	30	9	8	3	26	21	30	7	7	6	25
sp|P0A7A9|IPYR_ECOLI	sp|P0A7A9|IPYR_ECOLI	13	13	13	sp|P0A7A9|IPYR_ECOLI Inorganic pyrophosphatase OS=Escherichia coli (strain K12) OX=83333 GN=ppa PE=1 SV=2	1	13	13	13	11	10	6	9	10	10	8	6	7	10	10	8	9	10	8	10	9	8	11	10	6	9	10	10	8	6	7	10	10	8	9	10	8	10	9	8	11	10	6	9
sp|P0A7B1|PPK1_ECOLI	sp|P0A7B1|PPK1_ECOLI	28	28	28	sp|P0A7B1|PPK1_ECOLI Polyphosphate kinase OS=Escherichia coli (strain K12) OX=83333 GN=ppk PE=1 SV=2	1	28	28	28	4	7	4	19	18	17	6	1	3	16	17	13	4	5	6	15	15	15	4	7	4	19	18	17	6	1	3	16	17	13	4	5	6	15	15	15	4	7	4	19
sp|P0A7B3|NADK_ECOLI	sp|P0A7B3|NADK_ECOLI	6	6	6	sp|P0A7B3|NADK_ECOLI NAD kinase OS=Escherichia coli (strain K12) OX=83333 GN=nadK PE=1 SV=1	1	6	6	6	4	3	1	0	0	1	2	0	0	1	1	0	3	4	1	3	2	1	4	3	1	0	0	1	2	0	0	1	1	0	3	4	1	3	2	1	4	3	1	0
sp|P0A7B5|PROB_ECOLI	sp|P0A7B5|PROB_ECOLI	18	18	18	sp|P0A7B5|PROB_ECOLI Glutamate 5-kinase OS=Escherichia coli (strain K12) OX=83333 GN=proB PE=1 SV=1	1	18	18	18	8	11	7	14	14	12	4	8	4	14	15	13	8	10	7	15	14	13	8	11	7	14	14	12	4	8	4	14	15	13	8	10	7	15	14	13	8	11	7	14
sp|P0A7B8|HSLV_ECOLI	sp|P0A7B8|HSLV_ECOLI	12	12	11	sp|P0A7B8|HSLV_ECOLI ATP-dependent protease subunit HslV OS=Escherichia coli (strain K12) OX=83333 GN=hslV PE=1 SV=2	1	12	12	11	10	9	8	7	7	5	8	8	6	7	6	6	10	9	8	7	6	7	10	9	8	7	7	5	8	8	6	7	6	6	10	9	8	7	6	7	9	8	7	7
sp|P0A7C2|LEXA_ECOLI	sp|P0A7C2|LEXA_ECOLI	12	12	12	sp|P0A7C2|LEXA_ECOLI LexA repressor OS=Escherichia coli (strain K12) OX=83333 GN=lexA PE=1 SV=1	1	12	12	12	4	2	2	12	10	11	4	3	2	11	10	11	4	6	3	11	10	12	4	2	2	12	10	11	4	3	2	11	10	11	4	6	3	11	10	12	4	2	2	12
sp|P0A7C6|PEPE_ECOLI	sp|P0A7C6|PEPE_ECOLI	9	9	9	sp|P0A7C6|PEPE_ECOLI Peptidase E OS=Escherichia coli (strain K12) OX=83333 GN=pepE PE=1 SV=1	1	9	9	9	0	0	0	7	8	5	0	0	0	4	7	7	0	0	0	5	6	6	0	0	0	7	8	5	0	0	0	4	7	7	0	0	0	5	6	6	0	0	0	7
sp|P0A7D1|PTH_ECOLI	sp|P0A7D1|PTH_ECOLI	13	13	13	sp|P0A7D1|PTH_ECOLI Peptidyl-tRNA hydrolase OS=Escherichia coli (strain K12) OX=83333 GN=pth PE=1 SV=1	1	13	13	13	5	6	4	11	12	11	9	9	7	10	12	11	4	6	4	12	12	10	5	6	4	11	12	11	9	9	7	10	12	11	4	6	4	12	12	10	5	6	4	11
sp|P0A7D4|PURA_ECOLI	sp|P0A7D4|PURA_ECOLI	41	41	41	sp|P0A7D4|PURA_ECOLI Adenylosuccinate synthetase OS=Escherichia coli (strain K12) OX=83333 GN=purA PE=1 SV=2	1	41	41	41	24	26	20	38	28	28	25	22	19	33	29	29	22	27	20	39	31	29	24	26	20	38	28	28	25	22	19	33	29	29	22	27	20	39	31	29	24	26	20	38
sp|P0A7D7|PUR7_ECOLI	sp|P0A7D7|PUR7_ECOLI	12	12	12	sp|P0A7D7|PUR7_ECOLI Phosphoribosylaminoimidazole-succinocarboxamide synthase OS=Escherichia coli (strain K12) OX=83333 GN=purC PE=1 SV=1	1	12	12	12	4	4	5	6	8	9	4	1	3	5	8	6	4	5	4	7	9	7	4	4	5	6	8	9	4	1	3	5	8	6	4	5	4	7	9	7	4	4	5	6
sp|P0A7E1|PYRD_ECOLI	sp|P0A7E1|PYRD_ECOLI	12	12	12	sp|P0A7E1|PYRD_ECOLI Dihydroorotate dehydrogenase (quinone) OS=Escherichia coli (strain K12) OX=83333 GN=pyrD PE=1 SV=1	1	12	12	12	5	2	2	9	11	10	2	0	0	7	7	10	2	2	2	8	8	11	5	2	2	9	11	10	2	0	0	7	7	10	2	2	2	8	8	11	5	2	2	9
sp|P0A7E3|PYRE_ECOLI	sp|P0A7E3|PYRE_ECOLI	4	4	4	sp|P0A7E3|PYRE_ECOLI Orotate phosphoribosyltransferase OS=Escherichia coli (strain K12) OX=83333 GN=pyrE PE=1 SV=2	1	4	4	4	0	1	0	3	1	3	0	0	0	0	2	1	1	0	0	1	1	2	0	1	0	3	1	3	0	0	0	0	2	1	1	0	0	1	1	2	0	1	0	3
sp|P0A7E5|PYRG_ECOLI	sp|P0A7E5|PYRG_ECOLI	38	38	38	sp|P0A7E5|PYRG_ECOLI CTP synthase OS=Escherichia coli (strain K12) OX=83333 GN=pyrG PE=1 SV=2	1	38	38	38	23	24	23	29	31	29	21	19	19	29	31	30	28	23	22	29	29	29	23	24	23	29	31	29	21	19	19	29	31	30	28	23	22	29	29	29	23	24	23	29
sp|P0A7E9|PYRH_ECOLI	sp|P0A7E9|PYRH_ECOLI	10	10	10	sp|P0A7E9|PYRH_ECOLI Uridylate kinase OS=Escherichia coli (strain K12) OX=83333 GN=pyrH PE=1 SV=2	1	10	10	10	5	6	5	9	7	7	2	3	2	7	8	7	4	6	4	8	7	8	5	6	5	9	7	7	2	3	2	7	8	7	4	6	4	8	7	8	5	6	5	9
sp|P0A7F3|PYRI_ECOLI	sp|P0A7F3|PYRI_ECOLI	7	7	7	sp|P0A7F3|PYRI_ECOLI Aspartate carbamoyltransferase regulatory chain OS=Escherichia coli (strain K12) OX=83333 GN=pyrI PE=1 SV=2	1	7	7	7	5	4	1	2	4	1	0	0	1	2	4	3	3	3	1	1	4	2	5	4	1	2	4	1	0	0	1	2	4	3	3	3	1	1	4	2	5	4	1	2
sp|P0A7F6|SPED_ECOLI	sp|P0A7F6|SPED_ECOLI	10	10	10	sp|P0A7F6|SPED_ECOLI S-adenosylmethionine decarboxylase proenzyme OS=Escherichia coli (strain K12) OX=83333 GN=speD PE=1 SV=1	1	10	10	10	2	4	2	9	8	10	2	1	3	8	9	8	2	2	1	9	9	9	2	4	2	9	8	10	2	1	3	8	9	8	2	2	1	9	9	9	2	4	2	9
sp|P0A7F9|QUEA_ECOLI	sp|P0A7F9|QUEA_ECOLI	13	13	13	sp|P0A7F9|QUEA_ECOLI S-adenosylmethionine:tRNA ribosyltransferase-isomerase OS=Escherichia coli (strain K12) OX=83333 GN=queA PE=1 SV=1	1	13	13	13	4	6	4	5	10	10	3	5	3	8	11	10	3	5	3	7	8	9	4	6	4	5	10	10	3	5	3	8	11	10	3	5	3	7	8	9	4	6	4	5
sp|P0A7G2|RBFA_ECOLI	sp|P0A7G2|RBFA_ECOLI	12	12	12	sp|P0A7G2|RBFA_ECOLI 30S ribosome-binding factor OS=Escherichia coli (strain K12) OX=83333 GN=rbfA PE=1 SV=2	1	12	12	12	6	7	9	10	9	7	6	6	4	8	9	7	4	6	6	8	9	9	6	7	9	10	9	7	6	6	4	8	9	7	4	6	6	8	9	9	6	7	9	10
sp|P0A7G6|RECA_ECOLI	sp|P0A7G6|RECA_ECOLI	20	20	20	sp|P0A7G6|RECA_ECOLI Protein RecA OS=Escherichia coli (strain K12) OX=83333 GN=recA PE=1 SV=2	1	20	20	20	14	13	13	15	13	15	13	8	12	16	16	15	13	10	10	15	15	15	14	13	13	15	13	15	13	8	12	16	16	15	13	10	10	15	15	15	14	13	13	15
sp|P0A7H0|RECF_ECOLI	sp|P0A7H0|RECF_ECOLI	3	3	3	sp|P0A7H0|RECF_ECOLI DNA replication and repair protein RecF OS=Escherichia coli (strain K12) OX=83333 GN=recF PE=1 SV=2	1	3	3	3	0	0	0	2	2	2	0	0	1	2	2	2	0	0	0	2	2	1	0	0	0	2	2	2	0	0	1	2	2	2	0	0	0	2	2	1	0	0	0	2
sp|P0A7H6|RECR_ECOLI	sp|P0A7H6|RECR_ECOLI	6	6	6	sp|P0A7H6|RECR_ECOLI Recombination protein RecR OS=Escherichia coli (strain K12) OX=83333 GN=recR PE=1 SV=1	1	6	6	6	3	2	3	3	5	5	2	1	2	3	5	4	1	1	2	4	4	4	3	2	3	3	5	5	2	1	2	3	5	4	1	1	2	4	4	4	3	2	3	3
sp|P0A7I0|RF1_ECOLI	sp|P0A7I0|RF1_ECOLI	12	12	12	sp|P0A7I0|RF1_ECOLI Peptide chain release factor RF1 OS=Escherichia coli (strain K12) OX=83333 GN=prfA PE=1 SV=1	1	12	12	12	5	5	4	6	7	5	2	3	2	5	6	5	5	2	4	6	6	6	5	5	4	6	7	5	2	3	2	5	6	5	5	2	4	6	6	6	5	5	4	6
sp|P0A7I4|RF3_ECOLI	sp|P0A7I4|RF3_ECOLI	31	31	31	sp|P0A7I4|RF3_ECOLI Peptide chain release factor RF3 OS=Escherichia coli (strain K12) OX=83333 GN=prfC PE=1 SV=2	1	31	31	31	19	19	18	22	22	22	18	15	17	22	22	23	19	21	12	24	21	22	19	19	18	22	22	22	18	15	17	22	22	23	19	21	12	24	21	22	19	19	18	22
sp|P0A7I7|RIBA_ECOLI	sp|P0A7I7|RIBA_ECOLI	7	7	7	sp|P0A7I7|RIBA_ECOLI GTP cyclohydrolase-2 OS=Escherichia coli (strain K12) OX=83333 GN=ribA PE=1 SV=1	1	7	7	7	3	3	2	6	4	5	2	2	2	5	5	5	3	2	3	4	6	4	3	3	2	6	4	5	2	2	2	5	5	5	3	2	3	4	6	4	3	3	2	6
sp|P0A7J0|RIBB_ECOLI	sp|P0A7J0|RIBB_ECOLI	8	8	8	sp|P0A7J0|RIBB_ECOLI 3,4-dihydroxy-2-butanone 4-phosphate synthase OS=Escherichia coli (strain K12) OX=83333 GN=ribB PE=1 SV=1	1	8	8	8	4	4	3	7	7	6	3	2	3	7	5	5	4	3	3	7	8	7	4	4	3	7	7	6	3	2	3	7	5	5	4	3	3	7	8	7	4	4	3	7
sp|P0A7J3|RL10_ECOLI	sp|P0A7J3|RL10_ECOLI	21	21	21	sp|P0A7J3|RL10_ECOLI 50S ribosomal protein L10 OS=Escherichia coli (strain K12) OX=83333 GN=rplJ PE=1 SV=2	1	21	21	21	12	13	14	18	12	14	9	10	11	19	13	13	16	12	8	19	13	14	12	13	14	18	12	14	9	10	11	19	13	13	16	12	8	19	13	14	12	13	14	18
sp|P0A7J7|RL11_ECOLI	sp|P0A7J7|RL11_ECOLI	10	10	10	sp|P0A7J7|RL11_ECOLI 50S ribosomal protein L11 OS=Escherichia coli (strain K12) OX=83333 GN=rplK PE=1 SV=2	1	10	10	10	9	9	8	8	7	7	9	8	8	8	6	7	9	10	7	9	8	7	9	9	8	8	7	7	9	8	8	8	6	7	9	10	7	9	8	7	9	9	8	8
sp|P0A7K2|RL7_ECOLI	sp|P0A7K2|RL7_ECOLI	23	23	23	sp|P0A7K2|RL7_ECOLI 50S ribosomal protein L7/L12 OS=Escherichia coli (strain K12) OX=83333 GN=rplL PE=1 SV=2	1	23	23	23	16	15	11	20	17	19	11	11	10	19	17	18	14	14	11	20	16	19	16	15	11	20	17	19	11	11	10	19	17	18	14	14	11	20	16	19	16	15	11	20
sp|P0A7K6|RL19_ECOLI	sp|P0A7K6|RL19_ECOLI	17	17	17	sp|P0A7K6|RL19_ECOLI 50S ribosomal protein L19 OS=Escherichia coli (strain K12) OX=83333 GN=rplS PE=1 SV=2	1	17	17	17	11	14	9	13	14	14	10	8	8	14	12	15	11	11	9	13	12	13	11	14	9	13	14	14	10	8	8	14	12	15	11	11	9	13	12	13	11	14	9	13
sp|P0A7L0|RL1_ECOLI	sp|P0A7L0|RL1_ECOLI	34	34	34	sp|P0A7L0|RL1_ECOLI 50S ribosomal protein L1 OS=Escherichia coli (strain K12) OX=83333 GN=rplA PE=1 SV=2	1	34	34	34	30	28	28	29	23	25	26	24	23	29	22	26	30	29	22	28	22	27	30	28	28	29	23	25	26	24	23	29	22	26	30	29	22	28	22	27	30	28	28	29
sp|P0A7L3|RL20_ECOLI	sp|P0A7L3|RL20_ECOLI	17	17	17	sp|P0A7L3|RL20_ECOLI 50S ribosomal protein L20 OS=Escherichia coli (strain K12) OX=83333 GN=rplT PE=1 SV=2	1	17	17	17	9	12	10	13	12	9	8	9	10	13	9	10	8	10	8	15	11	10	9	12	10	13	12	9	8	9	10	13	9	10	8	10	8	15	11	10	9	12	10	13
sp|P0A7L8|RL27_ECOLI	sp|P0A7L8|RL27_ECOLI	6	6	6	sp|P0A7L8|RL27_ECOLI 50S ribosomal protein L27 OS=Escherichia coli (strain K12) OX=83333 GN=rpmA PE=1 SV=2	1	6	6	6	6	6	6	6	6	6	6	6	6	6	6	5	6	6	6	6	6	6	6	6	6	6	6	6	6	6	6	6	6	5	6	6	6	6	6	6	6	6	6	6
sp|P0A7M2|RL28_ECOLI	sp|P0A7M2|RL28_ECOLI	13	13	13	sp|P0A7M2|RL28_ECOLI 50S ribosomal protein L28 OS=Escherichia coli (strain K12) OX=83333 GN=rpmB PE=1 SV=2	1	13	13	13	10	10	10	11	9	11	8	9	8	10	9	9	6	9	9	11	10	9	10	10	10	11	9	11	8	9	8	10	9	9	6	9	9	11	10	9	10	10	10	11
sp|P0A7M6|RL29_ECOLI	sp|P0A7M6|RL29_ECOLI	7	7	7	sp|P0A7M6|RL29_ECOLI 50S ribosomal protein L29 OS=Escherichia coli (strain K12) OX=83333 GN=rpmC PE=1 SV=1	1	7	7	7	5	2	4	5	4	4	3	2	4	5	4	4	4	3	4	6	3	4	5	2	4	5	4	4	3	2	4	5	4	4	4	3	4	6	3	4	5	2	4	5
sp|P0A7M9|RL31_ECOLI	sp|P0A7M9|RL31_ECOLI	6	6	6	sp|P0A7M9|RL31_ECOLI 50S ribosomal protein L31 OS=Escherichia coli (strain K12) OX=83333 GN=rpmE PE=1 SV=1	1	6	6	6	4	4	3	4	4	3	4	4	4	5	4	3	4	4	4	5	4	3	4	4	3	4	4	3	4	4	4	5	4	3	4	4	4	5	4	3	4	4	3	4
sp|P0A7N4|RL32_ECOLI	sp|P0A7N4|RL32_ECOLI	9	9	9	sp|P0A7N4|RL32_ECOLI 50S ribosomal protein L32 OS=Escherichia coli (strain K12) OX=83333 GN=rpmF PE=1 SV=2	1	9	9	9	8	6	8	5	5	7	6	7	6	7	4	5	7	6	5	8	4	7	8	6	8	5	5	7	6	7	6	7	4	5	7	6	5	8	4	7	8	6	8	5
sp|P0A7N9|RL33_ECOLI	sp|P0A7N9|RL33_ECOLI	6	6	6	sp|P0A7N9|RL33_ECOLI 50S ribosomal protein L33 OS=Escherichia coli (strain K12) OX=83333 GN=rpmG PE=1 SV=2	1	6	6	6	5	3	5	6	3	4	3	3	4	6	2	4	4	2	2	6	2	4	5	3	5	6	3	4	3	3	4	6	2	4	4	2	2	6	2	4	5	3	5	6
sp|P0A7P5|RL34_ECOLI	sp|P0A7P5|RL34_ECOLI	6	6	6	sp|P0A7P5|RL34_ECOLI 50S ribosomal protein L34 OS=Escherichia coli (strain K12) OX=83333 GN=rpmH PE=1 SV=1	1	6	6	6	5	6	6	3	3	4	4	3	3	3	3	4	4	5	4	3	2	4	5	6	6	3	3	4	4	3	3	3	3	4	4	5	4	3	2	4	5	6	6	3
sp|P0A7Q1|RL35_ECOLI	sp|P0A7Q1|RL35_ECOLI	2	2	2	sp|P0A7Q1|RL35_ECOLI 50S ribosomal protein L35 OS=Escherichia coli (strain K12) OX=83333 GN=rpmI PE=1 SV=2	1	2	2	2	2	2	2	1	1	1	2	2	2	1	1	1	2	2	2	1	1	1	2	2	2	1	1	1	2	2	2	1	1	1	2	2	2	1	1	1	2	2	2	1
sp|P0A7R1|RL9_ECOLI	sp|P0A7R1|RL9_ECOLI	24	24	24	sp|P0A7R1|RL9_ECOLI 50S ribosomal protein L9 OS=Escherichia coli (strain K12) OX=83333 GN=rplI PE=1 SV=1	1	24	24	24	15	15	11	18	15	18	12	13	12	19	15	20	12	13	13	19	15	15	15	15	11	18	15	18	12	13	12	19	15	20	12	13	13	19	15	15	15	15	11	18
sp|P0A7R5|RS10_ECOLI	sp|P0A7R5|RS10_ECOLI	20	20	20	sp|P0A7R5|RS10_ECOLI 30S ribosomal protein S10 OS=Escherichia coli (strain K12) OX=83333 GN=rpsJ PE=1 SV=1	1	20	20	20	18	18	17	14	10	13	16	14	13	14	11	12	16	18	11	14	11	13	18	18	17	14	10	13	16	14	13	14	11	12	16	18	11	14	11	13	18	18	17	14
sp|P0A7R9|RS11_ECOLI	sp|P0A7R9|RS11_ECOLI	11	11	11	sp|P0A7R9|RS11_ECOLI 30S ribosomal protein S11 OS=Escherichia coli (strain K12) OX=83333 GN=rpsK PE=1 SV=2	1	11	11	11	8	9	8	7	7	7	8	7	5	8	7	7	7	10	6	7	7	7	8	9	8	7	7	7	8	7	5	8	7	7	7	10	6	7	7	7	8	9	8	7
sp|P0A7S3|RS12_ECOLI	sp|P0A7S3|RS12_ECOLI	10	10	10	sp|P0A7S3|RS12_ECOLI 30S ribosomal protein S12 OS=Escherichia coli (strain K12) OX=83333 GN=rpsL PE=1 SV=2	1	10	10	10	10	10	10	8	7	5	10	10	9	8	7	4	9	10	9	8	7	3	10	10	10	8	7	5	10	10	9	8	7	4	9	10	9	8	7	3	10	10	10	8
sp|P0A7S9|RS13_ECOLI	sp|P0A7S9|RS13_ECOLI	18	18	18	sp|P0A7S9|RS13_ECOLI 30S ribosomal protein S13 OS=Escherichia coli (strain K12) OX=83333 GN=rpsM PE=1 SV=2	1	18	18	18	12	12	12	12	11	12	13	11	12	12	11	11	12	12	11	13	11	12	12	12	12	12	11	12	13	11	12	12	11	11	12	12	11	13	11	12	12	12	12	12
sp|P0A7T3|RS16_ECOLI	sp|P0A7T3|RS16_ECOLI	9	9	9	sp|P0A7T3|RS16_ECOLI 30S ribosomal protein S16 OS=Escherichia coli (strain K12) OX=83333 GN=rpsP PE=1 SV=1	1	9	9	9	6	6	6	8	8	8	6	6	6	8	8	8	6	6	6	8	8	8	6	6	6	8	8	8	6	6	6	8	8	8	6	6	6	8	8	8	6	6	6	8
sp|P0A7T7|RS18_ECOLI	sp|P0A7T7|RS18_ECOLI	8	8	8	sp|P0A7T7|RS18_ECOLI 30S ribosomal protein S18 OS=Escherichia coli (strain K12) OX=83333 GN=rpsR PE=1 SV=2	1	8	8	8	7	6	6	6	5	5	6	5	5	6	5	5	6	6	5	6	5	5	7	6	6	6	5	5	6	5	5	6	5	5	6	6	5	6	5	5	7	6	6	6
sp|P0A7U3|RS19_ECOLI	sp|P0A7U3|RS19_ECOLI	12	12	12	sp|P0A7U3|RS19_ECOLI 30S ribosomal protein S19 OS=Escherichia coli (strain K12) OX=83333 GN=rpsS PE=1 SV=2	1	12	12	12	10	10	9	9	9	9	9	8	7	9	10	9	9	9	7	10	10	9	10	10	9	9	9	9	9	8	7	9	10	9	9	9	7	10	10	9	10	10	9	9
sp|P0A7U7|RS20_ECOLI	sp|P0A7U7|RS20_ECOLI	14	14	14	sp|P0A7U7|RS20_ECOLI 30S ribosomal protein S20 OS=Escherichia coli (strain K12) OX=83333 GN=rpsT PE=1 SV=2	1	14	14	14	9	12	9	9	5	8	11	10	9	8	5	7	11	11	9	9	6	8	9	12	9	9	5	8	11	10	9	8	5	7	11	11	9	9	6	8	9	12	9	9
sp|P0A7V0|RS2_ECOLI	sp|P0A7V0|RS2_ECOLI	34	34	34	sp|P0A7V0|RS2_ECOLI 30S ribosomal protein S2 OS=Escherichia coli (strain K12) OX=83333 GN=rpsB PE=1 SV=2	1	34	34	34	24	20	20	30	20	27	20	13	17	28	19	27	20	18	20	29	18	25	24	20	20	30	20	27	20	13	17	28	19	27	20	18	20	29	18	25	24	20	20	30
sp|P0A7V3|RS3_ECOLI	sp|P0A7V3|RS3_ECOLI	30	30	30	sp|P0A7V3|RS3_ECOLI 30S ribosomal protein S3 OS=Escherichia coli (strain K12) OX=83333 GN=rpsC PE=1 SV=2	1	30	30	30	22	23	23	23	21	21	20	19	20	22	20	21	19	24	23	23	21	23	22	23	23	23	21	21	20	19	20	22	20	21	19	24	23	23	21	23	22	23	23	23
sp|P0A7V8|RS4_ECOLI	sp|P0A7V8|RS4_ECOLI	32	32	32	sp|P0A7V8|RS4_ECOLI 30S ribosomal protein S4 OS=Escherichia coli (strain K12) OX=83333 GN=rpsD PE=1 SV=2	1	32	32	32	26	27	27	21	17	17	25	17	23	22	14	18	26	25	16	21	15	19	26	27	27	21	17	17	25	17	23	22	14	18	26	25	16	21	15	19	26	27	27	21
sp|P0A7W1|RS5_ECOLI	sp|P0A7W1|RS5_ECOLI	20	20	20	sp|P0A7W1|RS5_ECOLI 30S ribosomal protein S5 OS=Escherichia coli (strain K12) OX=83333 GN=rpsE PE=1 SV=2	1	20	20	20	16	17	15	17	13	14	16	15	17	16	13	14	15	16	12	16	13	14	16	17	15	17	13	14	16	15	17	16	13	14	15	16	12	16	13	14	16	17	15	17
sp|P0A7W7|RS8_ECOLI	sp|P0A7W7|RS8_ECOLI	15	15	15	sp|P0A7W7|RS8_ECOLI 30S ribosomal protein S8 OS=Escherichia coli (strain K12) OX=83333 GN=rpsH PE=1 SV=2	1	15	15	15	10	10	10	8	11	11	7	10	7	10	11	10	7	12	11	9	12	10	10	10	10	8	11	11	7	10	7	10	11	10	7	12	11	9	12	10	10	10	10	8
sp|P0A7X3|RS9_ECOLI	sp|P0A7X3|RS9_ECOLI	18	18	18	sp|P0A7X3|RS9_ECOLI 30S ribosomal protein S9 OS=Escherichia coli (strain K12) OX=83333 GN=rpsI PE=1 SV=2	1	18	18	18	13	15	14	12	11	13	12	12	12	12	11	12	13	11	12	14	12	12	13	15	14	12	11	13	12	12	12	12	11	12	13	11	12	14	12	12	13	15	14	12
sp|P0A7X6|RIMM_ECOLI	sp|P0A7X6|RIMM_ECOLI	12	12	12	sp|P0A7X6|RIMM_ECOLI Ribosome maturation factor RimM OS=Escherichia coli (strain K12) OX=83333 GN=rimM PE=1 SV=1	1	12	12	12	7	8	6	10	9	10	7	7	9	9	9	11	7	7	7	10	8	11	7	8	6	10	9	10	7	7	9	9	9	11	7	7	7	10	8	11	7	8	6	10
sp|P0A7Y0|RNC_ECOLI	sp|P0A7Y0|RNC_ECOLI	19	19	19	sp|P0A7Y0|RNC_ECOLI Ribonuclease 3 OS=Escherichia coli (strain K12) OX=83333 GN=rnc PE=1 SV=1	1	19	19	19	7	8	7	11	12	13	8	7	7	12	11	12	8	7	8	14	10	11	7	8	7	11	12	13	8	7	7	12	11	12	8	7	8	14	10	11	7	8	7	11
sp|P0A7Y4|RNH_ECOLI	sp|P0A7Y4|RNH_ECOLI	2	2	2	sp|P0A7Y4|RNH_ECOLI Ribonuclease HI OS=Escherichia coli (strain K12) OX=83333 GN=rnhA PE=1 SV=1	1	2	2	2	1	1	0	1	2	2	1	0	0	2	2	2	0	0	1	2	2	2	1	1	0	1	2	2	1	0	0	2	2	2	0	0	1	2	2	2	1	1	0	1
sp|P0A7Y8|RNPA_ECOLI	sp|P0A7Y8|RNPA_ECOLI	6	6	6	sp|P0A7Y8|RNPA_ECOLI Ribonuclease P protein component OS=Escherichia coli (strain K12) OX=83333 GN=rnpA PE=1 SV=1	1	6	6	6	4	3	3	4	5	6	5	4	5	4	5	6	4	4	5	3	4	5	4	3	3	4	5	6	5	4	5	4	5	6	4	4	5	3	4	5	4	3	3	4
sp|P0A7Z0|RPIA_ECOLI	sp|P0A7Z0|RPIA_ECOLI	9	9	9	sp|P0A7Z0|RPIA_ECOLI Ribose-5-phosphate isomerase A OS=Escherichia coli (strain K12) OX=83333 GN=rpiA PE=1 SV=1	1	9	9	9	7	7	7	8	7	7	6	5	7	8	7	7	7	8	8	8	8	7	7	7	7	8	7	7	6	5	7	8	7	7	7	8	8	8	8	7	7	7	7	8
sp|P0A7Z4|RPOA_ECOLI	sp|P0A7Z4|RPOA_ECOLI	51	51	51	sp|P0A7Z4|RPOA_ECOLI DNA-directed RNA polymerase subunit alpha OS=Escherichia coli (strain K12) OX=83333 GN=rpoA PE=1 SV=1	1	51	51	51	29	34	29	31	31	27	44	46	43	31	28	28	26	25	22	33	30	26	29	34	29	31	31	27	44	46	43	31	28	28	26	25	22	33	30	26	29	34	29	31
sp|P0A800|RPOZ_ECOLI	sp|P0A800|RPOZ_ECOLI	14	14	14	sp|P0A800|RPOZ_ECOLI DNA-directed RNA polymerase subunit omega OS=Escherichia coli (strain K12) OX=83333 GN=rpoZ PE=1 SV=1	1	14	14	14	8	8	9	11	9	9	13	12	13	12	9	9	7	7	6	10	8	9	8	8	9	11	9	9	13	12	13	12	9	9	7	7	6	10	8	9	8	8	9	11
sp|P0A805|RRF_ECOLI	sp|P0A805|RRF_ECOLI	18	18	18	sp|P0A805|RRF_ECOLI Ribosome-recycling factor OS=Escherichia coli (strain K12) OX=83333 GN=frr PE=1 SV=1	1	18	18	18	13	11	11	15	17	16	13	11	14	13	15	16	11	12	11	13	15	17	13	11	11	15	17	16	13	11	14	13	15	16	11	12	11	13	15	17	13	11	11	15
sp|P0A809|RUVA_ECOLI	sp|P0A809|RUVA_ECOLI	4	4	4	sp|P0A809|RUVA_ECOLI Holliday junction ATP-dependent DNA helicase RuvA OS=Escherichia coli (strain K12) OX=83333 GN=ruvA PE=1 SV=1	1	4	4	4	1	0	0	1	2	3	0	0	0	2	2	3	0	0	0	1	2	3	1	0	0	1	2	3	0	0	0	2	2	3	0	0	0	1	2	3	1	0	0	1
sp|P0A812|RUVB_ECOLI	sp|P0A812|RUVB_ECOLI	12	12	12	sp|P0A812|RUVB_ECOLI Holliday junction ATP-dependent DNA helicase RuvB OS=Escherichia coli (strain K12) OX=83333 GN=ruvB PE=1 SV=1	1	12	12	12	3	3	3	5	8	9	0	1	1	3	8	10	1	3	2	4	7	9	3	3	3	5	8	9	0	1	1	3	8	10	1	3	2	4	7	9	3	3	3	5
sp|P0A814|RUVC_ECOLI	sp|P0A814|RUVC_ECOLI	2	2	2	sp|P0A814|RUVC_ECOLI Crossover junction endodeoxyribonuclease RuvC OS=Escherichia coli (strain K12) OX=83333 GN=ruvC PE=1 SV=2	1	2	2	2	0	1	0	0	2	1	0	1	1	0	2	2	0	0	0	1	1	1	0	1	0	0	2	1	0	1	1	0	2	2	0	0	0	1	1	1	0	1	0	0
sp|P0A817|METK_ECOLI	sp|P0A817|METK_ECOLI	26	26	26	sp|P0A817|METK_ECOLI S-adenosylmethionine synthase OS=Escherichia coli (strain K12) OX=83333 GN=metK PE=1 SV=2	1	26	26	26	14	15	16	22	20	19	12	13	12	20	18	21	13	13	15	19	18	21	14	15	16	22	20	19	12	13	12	20	18	21	13	13	15	19	18	21	14	15	16	22
sp|P0A821|SELA_ECOLI	sp|P0A821|SELA_ECOLI	18	18	18	sp|P0A821|SELA_ECOLI L-seryl-tRNA(Sec) selenium transferase OS=Escherichia coli (strain K12) OX=83333 GN=selA PE=1 SV=1	1	18	18	18	3	3	2	13	15	14	2	1	1	13	13	13	4	4	2	13	13	10	3	3	2	13	15	14	2	1	1	13	13	13	4	4	2	13	13	10	3	3	2	13
sp|P0A823|SFSA_ECOLI	sp|P0A823|SFSA_ECOLI	3	3	3	sp|P0A823|SFSA_ECOLI Sugar fermentation stimulation protein A OS=Escherichia coli (strain K12) OX=83333 GN=sfsA PE=1 SV=1	1	3	3	3	0	0	0	2	2	2	0	0	0	1	2	1	0	0	0	1	1	2	0	0	0	2	2	2	0	0	0	1	2	1	0	0	0	1	1	2	0	0	0	2
sp|P0A825|GLYA_ECOLI	sp|P0A825|GLYA_ECOLI	35	35	35	sp|P0A825|GLYA_ECOLI Serine hydroxymethyltransferase OS=Escherichia coli (strain K12) OX=83333 GN=glyA PE=1 SV=1	1	35	35	35	18	17	12	31	25	24	12	13	9	29	25	24	13	15	14	33	24	26	18	17	12	31	25	24	12	13	9	29	25	24	13	15	14	33	24	26	18	17	12	31
sp|P0A830|DCTA_ECOLI	sp|P0A830|DCTA_ECOLI	5	5	5	sp|P0A830|DCTA_ECOLI Aerobic C4-dicarboxylate transport protein OS=Escherichia coli (strain K12) OX=83333 GN=dctA PE=1 SV=1	1	5	5	5	2	1	0	4	3	1	0	1	1	4	3	4	1	2	1	4	3	3	2	1	0	4	3	1	0	1	1	4	3	4	1	2	1	4	3	3	2	1	0	4
sp|P0A832|SSRP_ECOLI	sp|P0A832|SSRP_ECOLI	7	7	7	sp|P0A832|SSRP_ECOLI SsrA-binding protein OS=Escherichia coli (strain K12) OX=83333 GN=smpB PE=1 SV=2	1	7	7	7	4	4	3	3	4	4	2	3	2	3	2	4	3	4	1	3	2	4	4	4	3	3	4	4	2	3	2	3	2	4	3	4	1	3	2	4	4	4	3	3
sp|P0A836|SUCC_ECOLI	sp|P0A836|SUCC_ECOLI	37	37	37	sp|P0A836|SUCC_ECOLI Succinate--CoA ligase [ADP-forming] subunit beta OS=Escherichia coli (strain K12) OX=83333 GN=sucC PE=1 SV=1	1	37	37	37	23	22	20	28	23	20	19	19	15	27	21	21	24	27	19	30	21	22	23	22	20	28	23	20	19	19	15	27	21	21	24	27	19	30	21	22	23	22	20	28
sp|P0A840|SURE_ECOLI	sp|P0A840|SURE_ECOLI	7	7	7	sp|P0A840|SURE_ECOLI 5/3-nucleotidase SurE OS=Escherichia coli (strain K12) OX=83333 GN=surE PE=1 SV=1	1	7	7	7	2	2	3	4	4	4	2	4	1	4	4	5	2	3	4	2	2	3	2	2	3	4	4	4	2	4	1	4	4	5	2	3	4	2	2	3	2	2	3	4
sp|P0A843|TATE_ECOLI	sp|P0A843|TATE_ECOLI	4	4	4	sp|P0A843|TATE_ECOLI Sec-independent protein translocase protein TatE OS=Escherichia coli (strain K12) OX=83333 GN=tatE PE=2 SV=1	1	4	4	4	4	4	4	2	2	3	0	2	0	3	2	3	4	2	4	3	3	3	4	4	4	2	2	3	0	2	0	3	2	3	4	2	4	3	3	3	4	4	4	2
sp|P0A847|TGT_ECOLI	sp|P0A847|TGT_ECOLI	20	20	20	sp|P0A847|TGT_ECOLI Queuine tRNA-ribosyltransferase OS=Escherichia coli (strain K12) OX=83333 GN=tgt PE=1 SV=1	1	20	20	20	9	14	13	15	14	16	11	7	9	16	12	17	8	13	5	14	9	18	9	14	13	15	14	16	11	7	9	16	12	17	8	13	5	14	9	18	9	14	13	15
sp|P0A850|TIG_ECOLI	sp|P0A850|TIG_ECOLI	69	69	69	sp|P0A850|TIG_ECOLI Trigger factor OS=Escherichia coli (strain K12) OX=83333 GN=tig PE=1 SV=1	1	69	69	69	51	53	45	54	46	47	41	35	37	55	45	50	47	52	35	56	45	46	51	53	45	54	46	47	41	35	37	55	45	50	47	52	35	56	45	46	51	53	45	54
sp|P0A853|TNAA_ECOLI	sp|P0A853|TNAA_ECOLI	54	54	54	sp|P0A853|TNAA_ECOLI Tryptophanase OS=Escherichia coli (strain K12) OX=83333 GN=tnaA PE=1 SV=1	1	54	54	54	34	29	18	46	34	25	32	20	21	39	28	29	32	35	27	44	38	35	34	29	18	46	34	25	32	20	21	39	28	29	32	35	27	44	38	35	34	29	18	46
sp|P0A855|TOLB_ECOLI	sp|P0A855|TOLB_ECOLI	19	19	19	sp|P0A855|TOLB_ECOLI Tol-Pal system protein TolB OS=Escherichia coli (strain K12) OX=83333 GN=tolB PE=1 SV=1	1	19	19	19	4	7	3	16	16	14	5	5	3	14	16	16	5	10	5	15	15	15	4	7	3	16	16	14	5	5	3	14	16	16	5	10	5	15	15	15	4	7	3	16
sp|P0A858|TPIS_ECOLI	sp|P0A858|TPIS_ECOLI	17	17	17	sp|P0A858|TPIS_ECOLI Triosephosphate isomerase OS=Escherichia coli (strain K12) OX=83333 GN=tpiA PE=1 SV=1	1	17	17	17	3	3	2	16	15	15	2	2	1	13	14	15	4	5	2	14	15	15	3	3	2	16	15	15	2	2	1	13	14	15	4	5	2	14	15	15	3	3	2	16
sp|P0A862|TPX_ECOLI	sp|P0A862|TPX_ECOLI	12	12	12	sp|P0A862|TPX_ECOLI Thiol peroxidase OS=Escherichia coli (strain K12) OX=83333 GN=tpx PE=1 SV=2	1	12	12	12	6	6	5	11	7	6	5	5	3	10	8	7	6	7	4	9	6	7	6	6	5	11	7	6	5	5	3	10	8	7	6	7	4	9	6	7	6	6	5	11
sp|P0A867|TALA_ECOLI	sp|P0A867|TALA_ECOLI	18	18	18	sp|P0A867|TALA_ECOLI Transaldolase A OS=Escherichia coli (strain K12) OX=83333 GN=talA PE=3 SV=1	1	18	18	18	6	7	8	11	12	15	6	4	6	11	12	12	7	9	7	11	12	11	6	7	8	11	12	15	6	4	6	11	12	12	7	9	7	11	12	11	6	7	8	11
sp|P0A870|TALB_ECOLI	sp|P0A870|TALB_ECOLI	35	35	35	sp|P0A870|TALB_ECOLI Transaldolase B OS=Escherichia coli (strain K12) OX=83333 GN=talB PE=1 SV=2	1	35	35	35	26	27	23	33	26	31	24	22	18	29	25	30	26	28	25	31	25	30	26	27	23	33	26	31	24	22	18	29	25	30	26	28	25	31	25	30	26	27	23	33
sp|P0A873|TRMD_ECOLI	sp|P0A873|TRMD_ECOLI	10	10	10	sp|P0A873|TRMD_ECOLI tRNA (guanine-N(1)-)-methyltransferase OS=Escherichia coli (strain K12) OX=83333 GN=trmD PE=1 SV=1	1	10	10	10	5	3	4	4	5	7	4	3	4	5	7	7	3	6	4	4	4	6	5	3	4	4	5	7	4	3	4	5	7	7	3	6	4	4	4	6	5	3	4	4
sp|P0A877|TRPA_ECOLI	sp|P0A877|TRPA_ECOLI	13	13	13	sp|P0A877|TRPA_ECOLI Tryptophan synthase alpha chain OS=Escherichia coli (strain K12) OX=83333 GN=trpA PE=1 SV=1	1	13	13	13	2	2	2	8	7	9	0	0	0	5	11	8	2	3	1	7	6	6	2	2	2	8	7	9	0	0	0	5	11	8	2	3	1	7	6	6	2	2	2	8
sp|P0A879|TRPB_ECOLI	sp|P0A879|TRPB_ECOLI	9	9	9	sp|P0A879|TRPB_ECOLI Tryptophan synthase beta chain OS=Escherichia coli (strain K12) OX=83333 GN=trpB PE=1 SV=2	1	9	9	9	0	0	0	7	7	5	0	0	0	7	8	5	0	1	0	7	7	5	0	0	0	7	7	5	0	0	0	7	8	5	0	1	0	7	7	5	0	0	0	7
sp|P0A881|TRPR_ECOLI	sp|P0A881|TRPR_ECOLI	6	6	6	sp|P0A881|TRPR_ECOLI Trp operon repressor OS=Escherichia coli (strain K12) OX=83333 GN=trpR PE=1 SV=2	1	6	6	6	0	0	0	2	4	3	0	1	0	3	2	4	0	1	0	3	4	3	0	0	0	2	4	3	0	1	0	3	2	4	0	1	0	3	4	3	0	0	0	2
sp|P0A884|TYSY_ECOLI	sp|P0A884|TYSY_ECOLI	13	13	13	sp|P0A884|TYSY_ECOLI Thymidylate synthase OS=Escherichia coli (strain K12) OX=83333 GN=thyA PE=1 SV=1	1	13	13	13	5	6	5	7	7	7	3	3	5	8	6	8	4	6	3	9	6	9	5	6	5	7	7	7	3	3	5	8	6	8	4	6	3	9	6	9	5	6	5	7
sp|P0A887|UBIE_ECOLI	sp|P0A887|UBIE_ECOLI	14	14	14	sp|P0A887|UBIE_ECOLI Ubiquinone/menaquinone biosynthesis C-methyltransferase UbiE OS=Escherichia coli (strain K12) OX=83333 GN=ubiE PE=1 SV=1	1	14	14	14	4	5	4	13	11	11	1	0	4	12	11	12	6	5	6	13	11	11	4	5	4	13	11	11	1	0	4	12	11	12	6	5	6	13	11	11	4	5	4	13
sp|P0A890|TUSA_ECOLI	sp|P0A890|TUSA_ECOLI	4	4	4	sp|P0A890|TUSA_ECOLI Sulfur carrier protein TusA OS=Escherichia coli (strain K12) OX=83333 GN=tusA PE=1 SV=1	1	4	4	4	2	3	3	3	3	4	0	1	1	4	3	3	0	1	1	4	3	3	2	3	3	3	3	4	0	1	1	4	3	3	0	1	1	4	3	3	2	3	3	3
sp|P0A894|RAPZ_ECOLI	sp|P0A894|RAPZ_ECOLI	13	13	13	sp|P0A894|RAPZ_ECOLI RNase adapter protein RapZ OS=Escherichia coli (strain K12) OX=83333 GN=rapZ PE=1 SV=1	1	13	13	13	5	5	4	11	11	10	5	4	5	9	10	11	2	6	2	12	11	13	5	5	4	11	11	10	5	4	5	9	10	11	2	6	2	12	11	13	5	5	4	11
sp|P0A898|YBEY_ECOLI	sp|P0A898|YBEY_ECOLI	1	1	1	sp|P0A898|YBEY_ECOLI Endoribonuclease YbeY OS=Escherichia coli (strain K12) OX=83333 GN=ybeY PE=1 SV=1	1	1	1	1	0	0	1	1	1	1	0	0	0	1	1	1	0	0	0	1	1	1	0	0	1	1	1	1	0	0	0	1	1	1	0	0	0	1	1	1	0	0	1	1
sp|P0A8A0|YEBC_ECOLI	sp|P0A8A0|YEBC_ECOLI	16	16	16	sp|P0A8A0|YEBC_ECOLI Probable transcriptional regulatory protein YebC OS=Escherichia coli (strain K12) OX=83333 GN=yebC PE=1 SV=1	1	16	16	16	11	13	11	10	6	9	10	7	7	8	7	8	12	13	7	8	7	10	11	13	11	10	6	9	10	7	7	8	7	8	12	13	7	8	7	10	11	13	11	10
sp|P0A8A2|YEEN_ECOLI	sp|P0A8A2|YEEN_ECOLI	10	10	10	sp|P0A8A2|YEEN_ECOLI Probable transcriptional regulatory protein YeeN OS=Escherichia coli (strain K12) OX=83333 GN=yeeN PE=1 SV=1	1	10	10	10	7	4	6	8	6	7	6	4	6	9	7	6	6	4	4	7	6	7	7	4	6	8	6	7	6	4	6	9	7	6	6	4	4	7	6	7	7	4	6	8
sp|P0A8A4|PSRP_ECOLI	sp|P0A8A4|PSRP_ECOLI	8	8	8	sp|P0A8A4|PSRP_ECOLI Phosphoenolpyruvate synthase regulatory protein OS=Escherichia coli (strain K12) OX=83333 GN=ppsR PE=1 SV=1	1	8	8	8	2	1	0	5	5	2	0	0	0	6	4	3	4	3	3	5	6	5	2	1	0	5	5	2	0	0	0	6	4	3	4	3	3	5	6	5	2	1	0	5
sp|P0A8A8|RIMP_ECOLI	sp|P0A8A8|RIMP_ECOLI	5	5	5	sp|P0A8A8|RIMP_ECOLI Ribosome maturation factor RimP OS=Escherichia coli (strain K12) OX=83333 GN=rimP PE=1 SV=2	1	5	5	5	0	2	0	1	2	4	0	1	1	2	3	4	0	2	1	1	3	5	0	2	0	1	2	4	0	1	1	2	3	4	0	2	1	1	3	5	0	2	0	1
sp|P0A8B2|YFCN_ECOLI	sp|P0A8B2|YFCN_ECOLI	3	3	3	sp|P0A8B2|YFCN_ECOLI UPF0115 protein YfcN OS=Escherichia coli (strain K12) OX=83333 GN=yfcN PE=3 SV=1	1	3	3	3	1	0	0	2	2	2	0	0	0	2	2	2	0	0	0	1	2	1	1	0	0	2	2	2	0	0	0	2	2	2	0	0	0	1	2	1	1	0	0	2
sp|P0A8B5|YBAB_ECOLI	sp|P0A8B5|YBAB_ECOLI	10	10	10	sp|P0A8B5|YBAB_ECOLI Nucleoid-associated protein YbaB OS=Escherichia coli (strain K12) OX=83333 GN=ybaB PE=1 SV=1	1	10	10	10	4	3	4	6	7	5	3	5	4	6	7	6	3	3	5	6	7	5	4	3	4	6	7	5	3	5	4	6	7	6	3	3	5	6	7	5	4	3	4	6
sp|P0A8C1|YBJQ_ECOLI	sp|P0A8C1|YBJQ_ECOLI	2	2	2	sp|P0A8C1|YBJQ_ECOLI UPF0145 protein YbjQ OS=Escherichia coli (strain K12) OX=83333 GN=ybjQ PE=1 SV=1	1	2	2	2	1	1	1	1	2	1	0	0	0	1	2	1	1	1	1	1	1	2	1	1	1	1	2	1	0	0	0	1	2	1	1	1	1	1	1	2	1	1	1	1
sp|P0A8C4|YGFB_ECOLI	sp|P0A8C4|YGFB_ECOLI	5	5	5	sp|P0A8C4|YGFB_ECOLI UPF0149 protein YgfB OS=Escherichia coli (strain K12) OX=83333 GN=ygfB PE=3 SV=1	1	5	5	5	1	1	0	3	4	4	1	1	1	2	4	4	2	2	1	2	4	4	1	1	0	3	4	4	1	1	1	2	4	4	2	2	1	2	4	4	1	1	0	3
sp|P0A8D0|NRDR_ECOLI	sp|P0A8D0|NRDR_ECOLI	10	10	10	sp|P0A8D0|NRDR_ECOLI Transcriptional repressor NrdR OS=Escherichia coli (strain K12) OX=83333 GN=nrdR PE=1 SV=1	1	10	10	10	7	5	7	7	8	6	7	4	7	6	6	5	6	5	5	7	6	5	7	5	7	7	8	6	7	4	7	6	6	5	6	5	5	7	6	5	7	5	7	7
sp|P0A8D3|YAII_ECOLI	sp|P0A8D3|YAII_ECOLI	4	4	4	sp|P0A8D3|YAII_ECOLI UPF0178 protein YaiI OS=Escherichia coli (strain K12) OX=83333 GN=yaiI PE=1 SV=1	1	4	4	4	1	2	1	2	4	1	0	0	0	1	4	1	0	0	1	2	2	1	1	2	1	2	4	1	0	0	0	1	4	1	0	0	1	2	2	1	1	2	1	2
sp|P0A8D6|YMDB_ECOLI	sp|P0A8D6|YMDB_ECOLI	3	3	3	sp|P0A8D6|YMDB_ECOLI O-acetyl-ADP-ribose deacetylase OS=Escherichia coli (strain K12) OX=83333 GN=ymdB PE=1 SV=1	1	3	3	3	1	0	0	1	1	1	0	0	0	0	0	1	0	0	0	0	0	1	1	0	0	1	1	1	0	0	0	0	0	1	0	0	0	0	0	1	1	0	0	1
sp|P0A8D9|YFBV_ECOLI	sp|P0A8D9|YFBV_ECOLI	2	2	2	sp|P0A8D9|YFBV_ECOLI UPF0208 membrane protein YfbV OS=Escherichia coli (strain K12) OX=83333 GN=yfbV PE=1 SV=1	1	2	2	2	0	0	0	1	1	1	0	0	0	0	1	1	0	0	0	1	1	2	0	0	0	1	1	1	0	0	0	0	1	1	0	0	0	1	1	2	0	0	0	1
sp|P0A8E1|YCFP_ECOLI	sp|P0A8E1|YCFP_ECOLI	9	9	9	sp|P0A8E1|YCFP_ECOLI UPF0227 protein YcfP OS=Escherichia coli (strain K12) OX=83333 GN=ycfP PE=1 SV=1	1	9	9	9	4	6	4	9	7	6	6	5	4	8	7	7	5	4	5	8	8	8	4	6	4	9	7	6	6	5	4	8	7	7	5	4	5	8	8	8	4	6	4	9
sp|P0A8E5|YACL_ECOLI	sp|P0A8E5|YACL_ECOLI	4	4	4	sp|P0A8E5|YACL_ECOLI UPF0231 protein YacL OS=Escherichia coli (strain K12) OX=83333 GN=yacL PE=1 SV=1	1	4	4	4	2	1	0	1	0	1	4	3	3	0	1	1	1	1	0	0	0	0	2	1	0	1	0	1	4	3	3	0	1	1	1	1	0	0	0	0	2	1	0	1
sp|P0A8E7|YAJQ_ECOLI	sp|P0A8E7|YAJQ_ECOLI	16	16	16	sp|P0A8E7|YAJQ_ECOLI UPF0234 protein YajQ OS=Escherichia coli (strain K12) OX=83333 GN=yajQ PE=1 SV=2	1	16	16	16	12	10	11	14	10	14	11	10	12	14	11	14	10	11	10	15	11	13	12	10	11	14	10	14	11	10	12	14	11	14	10	11	10	15	11	13	12	10	11	14
sp|P0A8F0|UPP_ECOLI	sp|P0A8F0|UPP_ECOLI	19	19	19	sp|P0A8F0|UPP_ECOLI Uracil phosphoribosyltransferase OS=Escherichia coli (strain K12) OX=83333 GN=upp PE=1 SV=1	1	19	19	19	10	12	9	15	13	15	9	11	8	14	13	16	10	14	12	14	13	14	10	12	9	15	13	15	9	11	8	14	13	16	10	14	12	14	13	14	10	12	9	15
sp|P0A8F4|URK_ECOLI	sp|P0A8F4|URK_ECOLI	14	14	14	sp|P0A8F4|URK_ECOLI Uridine kinase OS=Escherichia coli (strain K12) OX=83333 GN=udk PE=3 SV=1	1	14	14	14	8	10	6	8	11	7	5	7	5	7	12	7	8	7	7	9	10	6	8	10	6	8	11	7	5	7	5	7	12	7	8	7	7	9	10	6	8	10	6	8
sp|P0A8F8|UVRB_ECOLI	sp|P0A8F8|UVRB_ECOLI	23	23	23	sp|P0A8F8|UVRB_ECOLI UvrABC system protein B OS=Escherichia coli (strain K12) OX=83333 GN=uvrB PE=1 SV=2	1	23	23	23	7	7	6	15	14	10	8	11	7	14	14	11	7	8	7	10	14	14	7	7	6	15	14	10	8	11	7	14	14	11	7	8	7	10	14	14	7	7	6	15
sp|P0A8G0|UVRC_ECOLI	sp|P0A8G0|UVRC_ECOLI	13	13	13	sp|P0A8G0|UVRC_ECOLI UvrABC system protein C OS=Escherichia coli (strain K12) OX=83333 GN=uvrC PE=1 SV=1	1	13	13	13	3	3	2	7	7	7	0	1	0	6	7	8	4	4	0	5	6	7	3	3	2	7	7	7	0	1	0	6	7	8	4	4	0	5	6	7	3	3	2	7
sp|P0A8G3|UXAC_ECOLI	sp|P0A8G3|UXAC_ECOLI	18	18	18	sp|P0A8G3|UXAC_ECOLI Uronate isomerase OS=Escherichia coli (strain K12) OX=83333 GN=uxaC PE=2 SV=1	1	18	18	18	2	1	0	12	13	13	0	0	1	12	12	15	0	2	1	10	12	14	2	1	0	12	13	13	0	0	1	12	12	15	0	2	1	10	12	14	2	1	0	12
sp|P0A8G6|NQOR_ECOLI	sp|P0A8G6|NQOR_ECOLI	12	12	12	sp|P0A8G6|NQOR_ECOLI NAD(P)H dehydrogenase (quinone) OS=Escherichia coli (strain K12) OX=83333 GN=wrbA PE=1 SV=2	1	12	12	12	7	7	9	10	9	10	6	4	5	10	8	10	7	8	6	10	8	8	7	7	9	10	9	10	6	4	5	10	8	10	7	8	6	10	8	8	7	7	9	10
sp|P0A8G9|EX7S_ECOLI	sp|P0A8G9|EX7S_ECOLI	4	4	4	sp|P0A8G9|EX7S_ECOLI Exodeoxyribonuclease 7 small subunit OS=Escherichia coli (strain K12) OX=83333 GN=xseB PE=1 SV=2	1	4	4	4	2	3	3	4	4	3	2	3	3	4	4	3	2	3	2	4	4	3	2	3	3	4	4	3	2	3	3	4	4	3	2	3	2	4	4	3	2	3	3	4
sp|P0A8H6|YIHI_ECOLI	sp|P0A8H6|YIHI_ECOLI	10	10	10	sp|P0A8H6|YIHI_ECOLI Der GTPase-activating protein YihI OS=Escherichia coli (strain K12) OX=83333 GN=yihI PE=1 SV=1	1	10	10	10	7	7	7	5	5	6	6	7	4	5	8	8	7	9	7	5	5	8	7	7	7	5	5	6	6	7	4	5	8	8	7	9	7	5	5	8	7	7	7	5
sp|P0A8H8|YACG_ECOLI	sp|P0A8H8|YACG_ECOLI	2	2	2	sp|P0A8H8|YACG_ECOLI DNA gyrase inhibitor YacG OS=Escherichia coli (strain K12) OX=83333 GN=yacG PE=1 SV=1	1	2	2	2	1	1	1	2	2	2	1	0	1	2	1	2	1	1	1	2	2	2	1	1	1	2	2	2	1	0	1	2	1	2	1	1	1	2	2	2	1	1	1	2
sp|P0A8I1|YQGF_ECOLI	sp|P0A8I1|YQGF_ECOLI	7	7	7	sp|P0A8I1|YQGF_ECOLI Putative pre-16S rRNA nuclease OS=Escherichia coli (strain K12) OX=83333 GN=yqgF PE=1 SV=1	1	7	7	7	3	3	2	2	2	3	2	2	3	4	2	2	3	2	3	3	1	2	3	3	2	2	2	3	2	2	3	4	2	2	3	2	3	3	1	2	3	3	2	2
sp|P0A8I3|YAAA_ECOLI	sp|P0A8I3|YAAA_ECOLI	14	14	14	sp|P0A8I3|YAAA_ECOLI Peroxide stress resistance protein YaaA OS=Escherichia coli (strain K12) OX=83333 GN=yaaA PE=1 SV=1	1	14	14	14	7	3	5	8	9	9	5	4	7	9	9	11	8	4	4	8	9	10	7	3	5	8	9	9	5	4	7	9	9	11	8	4	4	8	9	10	7	3	5	8
sp|P0A8I5|TRMB_ECOLI	sp|P0A8I5|TRMB_ECOLI	15	15	15	sp|P0A8I5|TRMB_ECOLI tRNA (guanine-N(7)-)-methyltransferase OS=Escherichia coli (strain K12) OX=83333 GN=trmB PE=1 SV=1	1	15	15	15	8	7	8	8	11	11	4	6	6	10	11	11	7	7	5	5	11	11	8	7	8	8	11	11	4	6	6	10	11	11	7	7	5	5	11	11	8	7	8	8
sp|P0A8I8|RLMH_ECOLI	sp|P0A8I8|RLMH_ECOLI	8	8	8	sp|P0A8I8|RLMH_ECOLI Ribosomal RNA large subunit methyltransferase H OS=Escherichia coli (strain K12) OX=83333 GN=rlmH PE=1 SV=1	1	8	8	8	5	5	5	6	6	7	6	2	5	6	6	7	4	5	4	5	6	8	5	5	5	6	6	7	6	2	5	6	6	7	4	5	4	5	6	8	5	5	5	6
sp|P0A8J2|DNAT_ECOLI	sp|P0A8J2|DNAT_ECOLI	8	8	8	sp|P0A8J2|DNAT_ECOLI Primosomal protein 1 OS=Escherichia coli (strain K12) OX=83333 GN=dnaT PE=1 SV=2	1	8	8	8	2	1	2	3	5	6	2	2	2	4	7	6	1	3	2	3	4	5	2	1	2	3	5	6	2	2	2	4	7	6	1	3	2	3	4	5	2	1	2	3
sp|P0A8J4|YBED_ECOLI	sp|P0A8J4|YBED_ECOLI	5	5	5	sp|P0A8J4|YBED_ECOLI UPF0250 protein YbeD OS=Escherichia coli (strain K12) OX=83333 GN=ybeD PE=1 SV=1	1	5	5	5	4	4	4	5	4	5	5	4	4	5	4	5	4	3	4	4	4	5	4	4	4	5	4	5	5	4	4	5	4	5	4	3	4	4	4	5	4	4	4	5
sp|P0A8J8|RHLB_ECOLI	sp|P0A8J8|RHLB_ECOLI	22	22	22	sp|P0A8J8|RHLB_ECOLI ATP-dependent RNA helicase RhlB OS=Escherichia coli (strain K12) OX=83333 GN=rhlB PE=1 SV=2	1	22	22	22	12	14	11	13	17	13	6	9	4	12	14	13	12	11	12	13	15	14	12	14	11	13	17	13	6	9	4	12	14	13	12	11	12	13	15	14	12	14	11	13
sp|P0A8K1|PSD_ECOLI	sp|P0A8K1|PSD_ECOLI	13	13	13	sp|P0A8K1|PSD_ECOLI Phosphatidylserine decarboxylase proenzyme OS=Escherichia coli (strain K12) OX=83333 GN=psd PE=1 SV=1	1	13	13	13	3	3	3	9	12	10	2	1	0	9	12	10	1	3	1	8	11	9	3	3	3	9	12	10	2	1	0	9	12	10	1	3	1	8	11	9	3	3	3	9
sp|P0A8K5|YAEP_ECOLI	sp|P0A8K5|YAEP_ECOLI	2	2	2	sp|P0A8K5|YAEP_ECOLI UPF0253 protein YaeP OS=Escherichia coli (strain K12) OX=83333 GN=yaeP PE=3 SV=1	1	2	2	2	0	0	0	0	0	1	0	0	0	1	0	1	0	0	0	0	0	1	0	0	0	0	0	1	0	0	0	1	0	1	0	0	0	0	0	1	0	0	0	0
sp|P0A8L1|SYS_ECOLI	sp|P0A8L1|SYS_ECOLI	38	38	38	sp|P0A8L1|SYS_ECOLI Serine--tRNA ligase OS=Escherichia coli (strain K12) OX=83333 GN=serS PE=1 SV=1	1	38	38	38	28	27	25	30	26	28	25	19	19	30	28	26	24	27	25	29	24	28	28	27	25	30	26	28	25	19	19	30	28	26	24	27	25	29	24	28	28	27	25	30
sp|P0A8L5|YCGN_ECOLI	sp|P0A8L5|YCGN_ECOLI	2	2	2	sp|P0A8L5|YCGN_ECOLI UPF0260 protein YcgN OS=Escherichia coli (strain K12) OX=83333 GN=ycgN PE=3 SV=1	1	2	2	2	0	0	0	1	1	1	0	0	1	0	1	1	1	0	0	0	1	2	0	0	0	1	1	1	0	0	1	0	1	1	1	0	0	0	1	2	0	0	0	1
sp|P0A8M0|SYN_ECOLI	sp|P0A8M0|SYN_ECOLI	36	36	36	sp|P0A8M0|SYN_ECOLI Asparagine--tRNA ligase OS=Escherichia coli (strain K12) OX=83333 GN=asnS PE=1 SV=2	1	36	36	36	24	24	22	30	31	29	21	19	21	31	30	31	22	23	23	34	28	30	24	24	22	30	31	29	21	19	21	31	30	31	22	23	23	34	28	30	24	24	22	30
sp|P0A8M3|SYT_ECOLI	sp|P0A8M3|SYT_ECOLI	48	48	48	sp|P0A8M3|SYT_ECOLI Threonine--tRNA ligase OS=Escherichia coli (strain K12) OX=83333 GN=thrS PE=1 SV=1	1	48	48	48	34	35	29	34	31	33	28	31	24	34	35	35	33	31	27	33	31	32	34	35	29	34	31	33	28	31	24	34	35	35	33	31	27	33	31	32	34	35	29	34
sp|P0A8M6|YEEX_ECOLI	sp|P0A8M6|YEEX_ECOLI	9	9	9	sp|P0A8M6|YEEX_ECOLI UPF0265 protein YeeX OS=Escherichia coli (strain K12) OX=83333 GN=yeeX PE=1 SV=1	1	9	9	9	6	5	5	7	6	6	5	5	5	6	8	5	4	6	5	7	6	6	6	5	5	7	6	6	5	5	5	6	8	5	4	6	5	7	6	6	6	5	5	7
sp|P0A8N0|MATP_ECOLI	sp|P0A8N0|MATP_ECOLI	5	5	5	sp|P0A8N0|MATP_ECOLI Macrodomain Ter protein OS=Escherichia coli (strain K12) OX=83333 GN=matP PE=1 SV=1	1	5	5	5	1	1	1	2	4	3	1	0	0	4	3	2	1	2	1	2	2	2	1	1	1	2	4	3	1	0	0	4	3	2	1	2	1	2	2	2	1	1	1	2
sp|P0A8N3|SYK1_ECOLI	sp|P0A8N3|SYK1_ECOLI	49	49	33	sp|P0A8N3|SYK1_ECOLI Lysine--tRNA ligase OS=Escherichia coli (strain K12) OX=83333 GN=lysS PE=1 SV=2	1	49	49	33	28	26	25	42	44	41	28	22	25	42	40	40	31	26	23	44	43	40	28	26	25	42	44	41	28	22	25	42	40	40	31	26	23	44	43	40	19	17	16	30
sp|P0A8N5|SYK2_ECOLI	sp|P0A8N5|SYK2_ECOLI	43	27	27	sp|P0A8N5|SYK2_ECOLI Lysine--tRNA ligase, heat inducible OS=Escherichia coli (strain K12) OX=83333 GN=lysU PE=1 SV=2	1	43	27	27	27	24	19	35	38	34	24	18	17	36	35	35	28	29	20	38	37	37	18	15	10	23	23	22	16	12	10	24	23	23	18	18	11	25	23	24	18	15	10	23
sp|P0A8N7|EPMA_ECOLI	sp|P0A8N7|EPMA_ECOLI	9	9	9	sp|P0A8N7|EPMA_ECOLI Elongation factor P--(R)-beta-lysine ligase OS=Escherichia coli (strain K12) OX=83333 GN=epmA PE=1 SV=1	1	9	9	9	2	1	2	5	5	6	1	1	1	5	5	4	2	2	2	4	5	7	2	1	2	5	5	6	1	1	1	5	5	4	2	2	2	4	5	7	2	1	2	5
sp|P0A8P3|FETP_ECOLI	sp|P0A8P3|FETP_ECOLI	13	13	13	sp|P0A8P3|FETP_ECOLI Probable Fe(2+)-trafficking protein OS=Escherichia coli (strain K12) OX=83333 GN=yggX PE=1 SV=2	1	13	13	13	8	7	9	9	11	11	7	6	6	9	10	10	10	9	8	9	11	11	8	7	9	9	11	11	7	6	6	9	10	10	10	9	8	9	11	11	8	7	9	9
sp|P0A8P6|XERC_ECOLI	sp|P0A8P6|XERC_ECOLI	4	4	4	sp|P0A8P6|XERC_ECOLI Tyrosine recombinase XerC OS=Escherichia coli (strain K12) OX=83333 GN=xerC PE=1 SV=1	1	4	4	4	2	1	0	4	3	2	0	1	1	3	3	3	2	0	1	3	3	4	2	1	0	4	3	2	0	1	1	3	3	3	2	0	1	3	3	4	2	1	0	4
sp|P0A8P8|XERD_ECOLI	sp|P0A8P8|XERD_ECOLI	1	1	1	sp|P0A8P8|XERD_ECOLI Tyrosine recombinase XerD OS=Escherichia coli (strain K12) OX=83333 GN=xerD PE=1 SV=1	1	1	1	1	0	0	0	1	1	1	0	0	0	1	1	1	0	0	0	1	1	1	0	0	0	1	1	1	0	0	0	1	1	1	0	0	0	1	1	1	0	0	0	1
sp|P0A8Q0|FRDC_ECOLI	sp|P0A8Q0|FRDC_ECOLI	2	2	2	sp|P0A8Q0|FRDC_ECOLI Fumarate reductase subunit C OS=Escherichia coli (strain K12) OX=83333 GN=frdC PE=1 SV=1	1	2	2	2	0	0	0	1	1	1	0	0	0	1	2	2	0	0	0	1	2	2	0	0	0	1	1	1	0	0	0	1	2	2	0	0	0	1	2	2	0	0	0	1
sp|P0A8Q6|CLPS_ECOLI	sp|P0A8Q6|CLPS_ECOLI	3	3	3	sp|P0A8Q6|CLPS_ECOLI ATP-dependent Clp protease adapter protein ClpS OS=Escherichia coli (strain K12) OX=83333 GN=clpS PE=1 SV=1	1	3	3	3	0	0	0	1	1	0	0	0	0	1	1	1	0	0	0	1	0	1	0	0	0	1	1	0	0	0	0	1	1	1	0	0	0	1	0	1	0	0	0	1
sp|P0A8R0|RRAA_ECOLI	sp|P0A8R0|RRAA_ECOLI	6	6	6	sp|P0A8R0|RRAA_ECOLI Regulator of ribonuclease activity A OS=Escherichia coli (strain K12) OX=83333 GN=rraA PE=1 SV=1	1	6	6	6	1	2	3	5	5	5	1	2	1	5	5	3	0	2	1	5	4	5	1	2	3	5	5	5	1	2	1	5	5	3	0	2	1	5	4	5	1	2	3	5
sp|P0A8R4|SLYX_ECOLI	sp|P0A8R4|SLYX_ECOLI	3	3	3	sp|P0A8R4|SLYX_ECOLI Protein SlyX OS=Escherichia coli (strain K12) OX=83333 GN=slyX PE=3 SV=1	1	3	3	3	0	0	0	0	0	1	1	0	1	2	1	2	1	1	0	0	1	2	0	0	0	0	0	1	1	0	1	2	1	2	1	1	0	0	1	2	0	0	0	0
sp|P0A8R7|YCJF_ECOLI	sp|P0A8R7|YCJF_ECOLI	4	4	4	sp|P0A8R7|YCJF_ECOLI UPF0283 membrane protein YcjF OS=Escherichia coli (strain K12) OX=83333 GN=ycjF PE=1 SV=1	1	4	4	4	1	1	0	2	2	0	0	1	0	2	2	2	1	1	1	2	2	2	1	1	0	2	2	0	0	1	0	2	2	2	1	1	1	2	2	2	1	1	0	2
sp|P0A8R9|HDFR_ECOLI	sp|P0A8R9|HDFR_ECOLI	6	6	6	sp|P0A8R9|HDFR_ECOLI HTH-type transcriptional regulator HdfR OS=Escherichia coli (strain K12) OX=83333 GN=hdfR PE=3 SV=1	1	6	6	6	1	2	1	1	3	3	1	0	1	3	2	2	1	2	1	1	3	3	1	2	1	1	3	3	1	0	1	3	2	2	1	2	1	1	3	3	1	2	1	1
sp|P0A8S1|ARGP_ECOLI	sp|P0A8S1|ARGP_ECOLI	6	6	6	sp|P0A8S1|ARGP_ECOLI HTH-type transcriptional regulator ArgP OS=Escherichia coli (strain K12) OX=83333 GN=argP PE=1 SV=1	1	6	6	6	2	3	3	2	3	4	0	2	0	3	2	2	2	3	3	2	2	2	2	3	3	2	3	4	0	2	0	3	2	2	2	3	3	2	2	2	2	3	3	2
sp|P0A8S9|FLHD_ECOLI	sp|P0A8S9|FLHD_ECOLI	3	3	3	sp|P0A8S9|FLHD_ECOLI Flagellar transcriptional regulator FlhD OS=Escherichia coli (strain K12) OX=83333 GN=flhD PE=1 SV=1	1	3	3	3	0	0	0	0	0	0	1	0	0	3	0	1	1	1	0	1	1	1	0	0	0	0	0	0	1	0	0	3	0	1	1	1	0	1	1	1	0	0	0	0
sp|P0A8T1|PRMA_ECOLI;CON__Q9N2I2	sp|P0A8T1|PRMA_ECOLI	9;1	9;1	9;1	sp|P0A8T1|PRMA_ECOLI Ribosomal protein L11 methyltransferase OS=Escherichia coli (strain K12) OX=83333 GN=prmA PE=1 SV=1	2	9	9	9	4	3	2	6	8	5	1	2	4	7	5	6	4	3	1	5	5	6	4	3	2	6	8	5	1	2	4	7	5	6	4	3	1	5	5	6	4	3	2	6
sp|P0A8T7|RPOC_ECOLI	sp|P0A8T7|RPOC_ECOLI	173	173	173	sp|P0A8T7|RPOC_ECOLI DNA-directed RNA polymerase subunit beta OS=Escherichia coli (strain K12) OX=83333 GN=rpoC PE=1 SV=1	1	173	173	173	112	111	103	105	91	102	154	151	153	103	92	98	90	89	84	109	92	97	112	111	103	105	91	102	154	151	153	103	92	98	90	89	84	109	92	97	112	111	103	105
sp|P0A8U0|SYDP_ECOLI	sp|P0A8U0|SYDP_ECOLI	5	5	5	sp|P0A8U0|SYDP_ECOLI Protein Syd OS=Escherichia coli (strain K12) OX=83333 GN=syd PE=1 SV=1	1	5	5	5	2	2	2	3	5	4	0	1	0	4	3	3	2	1	2	4	4	2	2	2	2	3	5	4	0	1	0	4	3	3	2	1	2	4	4	2	2	2	2	3
sp|P0A8U6|METJ_ECOLI	sp|P0A8U6|METJ_ECOLI	8	8	8	sp|P0A8U6|METJ_ECOLI Met repressor OS=Escherichia coli (strain K12) OX=83333 GN=metJ PE=1 SV=2	1	8	8	8	4	5	5	6	5	4	5	5	5	6	7	5	6	5	5	5	5	4	4	5	5	6	5	4	5	5	5	6	7	5	6	5	5	5	5	4	4	5	5	6
sp|P0A8V0|RBN_ECOLI	sp|P0A8V0|RBN_ECOLI	7	7	7	sp|P0A8V0|RBN_ECOLI Ribonuclease BN OS=Escherichia coli (strain K12) OX=83333 GN=rbn PE=1 SV=1	1	7	7	7	2	1	2	4	3	3	2	1	1	3	3	3	2	1	1	4	4	3	2	1	2	4	3	3	2	1	1	3	3	3	2	1	1	4	4	3	2	1	2	4
sp|P0A8V2|RPOB_ECOLI	sp|P0A8V2|RPOB_ECOLI	176	176	176	sp|P0A8V2|RPOB_ECOLI DNA-directed RNA polymerase subunit beta OS=Escherichia coli (strain K12) OX=83333 GN=rpoB PE=1 SV=1	1	176	176	176	115	116	109	113	100	107	162	155	161	109	95	101	93	92	91	114	98	104	115	116	109	113	100	107	162	155	161	109	95	101	93	92	91	114	98	104	115	116	109	113
sp|P0A8V6|FADR_ECOLI	sp|P0A8V6|FADR_ECOLI	12	12	12	sp|P0A8V6|FADR_ECOLI Fatty acid metabolism regulator protein OS=Escherichia coli (strain K12) OX=83333 GN=fadR PE=1 SV=2	1	12	12	12	3	2	0	10	9	11	1	2	1	11	9	12	3	0	1	10	8	12	3	2	0	10	9	11	1	2	1	11	9	12	3	0	1	10	8	12	3	2	0	10
sp|P0A8W0|NANR_ECOLI	sp|P0A8W0|NANR_ECOLI	11	11	11	sp|P0A8W0|NANR_ECOLI HTH-type transcriptional repressor NanR OS=Escherichia coli (strain K12) OX=83333 GN=nanR PE=1 SV=1	1	11	11	11	1	1	0	5	9	7	0	1	1	9	8	7	2	0	0	6	9	8	1	1	0	5	9	7	0	1	1	9	8	7	2	0	0	6	9	8	1	1	0	5
sp|P0A8W2|SLYA_ECOLI	sp|P0A8W2|SLYA_ECOLI	8	8	8	sp|P0A8W2|SLYA_ECOLI Transcriptional regulator SlyA OS=Escherichia coli (strain K12) OX=83333 GN=slyA PE=3 SV=1	1	8	8	8	3	3	3	6	6	6	2	2	4	6	6	5	3	4	4	5	7	7	3	3	3	6	6	6	2	2	4	6	6	5	3	4	4	5	7	7	3	3	3	6
sp|P0A8W5|YQGE_ECOLI	sp|P0A8W5|YQGE_ECOLI	10	10	10	sp|P0A8W5|YQGE_ECOLI UPF0301 protein YqgE OS=Escherichia coli (strain K12) OX=83333 GN=yqgE PE=1 SV=1	1	10	10	10	4	6	5	6	7	9	1	2	2	8	8	9	6	6	4	6	8	8	4	6	5	6	7	9	1	2	2	8	8	9	6	6	4	6	8	8	4	6	5	6
sp|P0A8W8|YFBU_ECOLI	sp|P0A8W8|YFBU_ECOLI	11	11	11	sp|P0A8W8|YFBU_ECOLI UPF0304 protein YfbU OS=Escherichia coli (strain K12) OX=83333 GN=yfbU PE=1 SV=1	1	11	11	11	0	1	1	8	7	8	0	1	0	7	8	10	0	2	0	5	7	10	0	1	1	8	7	8	0	1	0	7	8	10	0	2	0	5	7	10	0	1	1	8
sp|P0A8X0|YJGA_ECOLI	sp|P0A8X0|YJGA_ECOLI	13	13	13	sp|P0A8X0|YJGA_ECOLI UPF0307 protein YjgA OS=Escherichia coli (strain K12) OX=83333 GN=yjgA PE=1 SV=1	1	13	13	13	4	8	8	7	9	9	5	6	6	9	10	10	7	6	6	9	9	8	4	8	8	7	9	9	5	6	6	9	10	10	7	6	6	9	9	8	4	8	8	7
sp|P0A8X2|YCEI_ECOLI	sp|P0A8X2|YCEI_ECOLI	9	9	9	sp|P0A8X2|YCEI_ECOLI Protein YceI OS=Escherichia coli (strain K12) OX=83333 GN=yceI PE=1 SV=1	1	9	9	9	3	4	0	2	7	5	1	1	0	2	8	5	2	4	2	3	8	6	3	4	0	2	7	5	1	1	0	2	8	5	2	4	2	3	8	6	3	4	0	2
sp|P0A8Y1|YJJG_ECOLI	sp|P0A8Y1|YJJG_ECOLI	2	2	2	sp|P0A8Y1|YJJG_ECOLI Pyrimidine 5-nucleotidase YjjG OS=Escherichia coli (strain K12) OX=83333 GN=yjjG PE=1 SV=1	1	2	2	2	0	1	0	1	0	0	1	1	1	1	1	0	0	0	0	0	0	0	0	1	0	1	0	0	1	1	1	1	1	0	0	0	0	0	0	0	0	1	0	1
sp|P0A8Y3|YIHX_ECOLI	sp|P0A8Y3|YIHX_ECOLI	7	7	7	sp|P0A8Y3|YIHX_ECOLI Alpha-D-glucose 1-phosphate phosphatase YihX OS=Escherichia coli (strain K12) OX=83333 GN=yihX PE=1 SV=1	1	7	7	7	2	3	1	5	4	7	2	0	2	5	4	6	2	5	2	5	3	7	2	3	1	5	4	7	2	0	2	5	4	6	2	5	2	5	3	7	2	3	1	5
sp|P0A8Y5|YIDA_ECOLI	sp|P0A8Y5|YIDA_ECOLI	12	12	12	sp|P0A8Y5|YIDA_ECOLI Sugar phosphatase YidA OS=Escherichia coli (strain K12) OX=83333 GN=yidA PE=1 SV=1	1	12	12	12	8	7	7	10	10	10	2	1	2	10	10	10	7	8	6	10	10	11	8	7	7	10	10	10	2	1	2	10	10	10	7	8	6	10	10	11	8	7	7	10
sp|P0A8Y8|ENTH_ECOLI	sp|P0A8Y8|ENTH_ECOLI	1	1	1	sp|P0A8Y8|ENTH_ECOLI Proofreading thioesterase EntH OS=Escherichia coli (strain K12) OX=83333 GN=entH PE=1 SV=1	1	1	1	1	0	0	0	1	1	0	0	0	0	1	0	0	0	0	0	0	1	0	0	0	0	1	1	0	0	0	0	1	0	0	0	0	0	0	1	0	0	0	0	1
sp|P0A8Z0|YCIA_ECOLI	sp|P0A8Z0|YCIA_ECOLI	2	2	2	sp|P0A8Z0|YCIA_ECOLI Acyl-CoA thioester hydrolase YciA OS=Escherichia coli (strain K12) OX=83333 GN=yciA PE=3 SV=1	1	2	2	2	0	1	0	1	1	2	1	1	1	1	1	1	0	0	1	0	1	1	0	1	0	1	1	2	1	1	1	1	1	1	0	0	1	0	1	1	0	1	0	1
sp|P0A8Z3|YBGC_ECOLI	sp|P0A8Z3|YBGC_ECOLI	3	3	3	sp|P0A8Z3|YBGC_ECOLI Acyl-CoA thioester hydrolase YbgC OS=Escherichia coli (strain K12) OX=83333 GN=ybgC PE=1 SV=1	1	3	3	3	3	3	1	0	0	0	2	2	3	0	0	0	2	3	2	0	0	1	3	3	1	0	0	0	2	2	3	0	0	0	2	3	2	0	0	1	3	3	1	0
sp|P0A8Z7|YQIA_ECOLI	sp|P0A8Z7|YQIA_ECOLI	2	2	2	sp|P0A8Z7|YQIA_ECOLI Esterase YqiA OS=Escherichia coli (strain K12) OX=83333 GN=yqiA PE=4 SV=1	1	2	2	2	0	0	0	1	1	1	0	0	0	0	0	1	0	0	0	0	0	1	0	0	0	1	1	1	0	0	0	0	0	1	0	0	0	0	0	1	0	0	0	1
sp|P0A901|BLC_ECOLI	sp|P0A901|BLC_ECOLI	14	14	14	sp|P0A901|BLC_ECOLI Outer membrane lipoprotein Blc OS=Escherichia coli (strain K12) OX=83333 GN=blc PE=1 SV=1	1	14	14	14	9	7	10	2	1	1	1	0	1	1	3	0	11	10	11	0	1	1	9	7	10	2	1	1	1	0	1	1	3	0	11	10	11	0	1	1	9	7	10	2
sp|P0A903|BAMC_ECOLI	sp|P0A903|BAMC_ECOLI	16	16	16	sp|P0A903|BAMC_ECOLI Outer membrane protein assembly factor BamC OS=Escherichia coli (strain K12) OX=83333 GN=bamC PE=1 SV=1	1	16	16	16	4	2	0	9	12	11	1	2	1	8	12	11	0	5	1	9	12	12	4	2	0	9	12	11	1	2	1	8	12	11	0	5	1	9	12	12	4	2	0	9
sp|P0A905|SLYB_ECOLI	sp|P0A905|SLYB_ECOLI	7	7	7	sp|P0A905|SLYB_ECOLI Outer membrane lipoprotein SlyB OS=Escherichia coli (strain K12) OX=83333 GN=slyB PE=2 SV=1	1	7	7	7	3	2	1	4	6	6	4	2	2	4	5	6	2	3	2	5	6	6	3	2	1	4	6	6	4	2	2	4	5	6	2	3	2	5	6	6	3	2	1	4
sp|P0A908|MIPA_ECOLI	sp|P0A908|MIPA_ECOLI	10	10	10	sp|P0A908|MIPA_ECOLI MltA-interacting protein OS=Escherichia coli (strain K12) OX=83333 GN=mipA PE=1 SV=1	1	10	10	10	2	2	0	4	8	7	1	3	3	5	8	9	1	2	1	4	8	8	2	2	0	4	8	7	1	3	3	5	8	9	1	2	1	4	8	8	2	2	0	4
sp|P0A910|OMPA_ECOLI	sp|P0A910|OMPA_ECOLI	28	28	28	sp|P0A910|OMPA_ECOLI Outer membrane protein A OS=Escherichia coli (strain K12) OX=83333 GN=ompA PE=1 SV=1	1	28	28	28	19	14	7	25	21	19	14	13	13	23	20	21	16	14	15	25	20	20	19	14	7	25	21	19	14	13	13	23	20	21	16	14	15	25	20	20	19	14	7	25
sp|P0A912|PAL_ECOLI	sp|P0A912|PAL_ECOLI	7	7	7	sp|P0A912|PAL_ECOLI Peptidoglycan-associated lipoprotein OS=Escherichia coli (strain K12) OX=83333 GN=pal PE=1 SV=1	1	7	7	7	3	3	0	4	6	6	1	1	0	5	7	7	4	3	5	4	6	6	3	3	0	4	6	6	1	1	0	5	7	7	4	3	5	4	6	6	3	3	0	4
sp|P0A915|OMPW_ECOLI	sp|P0A915|OMPW_ECOLI	2	2	2	sp|P0A915|OMPW_ECOLI Outer membrane protein W OS=Escherichia coli (strain K12) OX=83333 GN=ompW PE=1 SV=1	1	2	2	2	1	0	0	1	0	2	0	0	1	2	2	2	0	1	1	1	0	2	1	0	0	1	0	2	0	0	1	2	2	2	0	1	1	1	0	2	1	0	0	1
sp|P0A917|OMPX_ECOLI	sp|P0A917|OMPX_ECOLI	5	5	5	sp|P0A917|OMPX_ECOLI Outer membrane protein X OS=Escherichia coli (strain K12) OX=83333 GN=ompX PE=1 SV=1	1	5	5	5	4	2	1	3	0	4	3	2	1	2	0	2	3	1	4	0	0	2	4	2	1	3	0	4	3	2	1	2	0	2	3	1	4	0	0	2	4	2	1	3
sp|P0A927|TSX_ECOLI	sp|P0A927|TSX_ECOLI	14	14	14	sp|P0A927|TSX_ECOLI Nucleoside-specific channel-forming protein Tsx OS=Escherichia coli (strain K12) OX=83333 GN=tsx PE=1 SV=1	1	14	14	14	5	3	1	13	11	10	2	5	4	14	11	12	6	5	4	11	11	12	5	3	1	13	11	10	2	5	4	14	11	12	6	5	4	11	11	12	5	3	1	13
sp|P0A935|MLTA_ECOLI	sp|P0A935|MLTA_ECOLI	12	12	12	sp|P0A935|MLTA_ECOLI Membrane-bound lytic murein transglycosylase A OS=Escherichia coli (strain K12) OX=83333 GN=mltA PE=1 SV=1	1	12	12	12	3	1	0	9	10	6	2	0	0	9	11	8	1	2	1	9	10	8	3	1	0	9	10	6	2	0	0	9	11	8	1	2	1	9	10	8	3	1	0	9
sp|P0A937|BAME_ECOLI	sp|P0A937|BAME_ECOLI	3	3	3	sp|P0A937|BAME_ECOLI Outer membrane protein assembly factor BamE OS=Escherichia coli (strain K12) OX=83333 GN=bamE PE=1 SV=1	1	3	3	3	0	0	0	3	3	3	0	0	0	3	3	3	0	0	0	3	3	3	0	0	0	3	3	3	0	0	0	3	3	3	0	0	0	3	3	3	0	0	0	3
sp|P0A940|BAMA_ECOLI	sp|P0A940|BAMA_ECOLI	56	56	56	sp|P0A940|BAMA_ECOLI Outer membrane protein assembly factor BamA OS=Escherichia coli (strain K12) OX=83333 GN=bamA PE=1 SV=1	1	56	56	56	17	9	3	46	41	41	15	12	7	48	40	41	14	18	8	44	40	46	17	9	3	46	41	41	15	12	7	48	40	41	14	18	8	44	40	46	17	9	3	46
sp|P0A944|RIMI_ECOLI	sp|P0A944|RIMI_ECOLI	7	7	7	sp|P0A944|RIMI_ECOLI [Ribosomal protein S18]-alanine N-acetyltransferase OS=Escherichia coli (strain K12) OX=83333 GN=rimI PE=1 SV=1	1	7	7	7	1	1	0	4	3	5	0	0	0	2	4	3	0	0	0	3	4	4	1	1	0	4	3	5	0	0	0	2	4	3	0	0	0	3	4	4	1	1	0	4
sp|P0A948|RIMJ_ECOLI	sp|P0A948|RIMJ_ECOLI	6	6	6	sp|P0A948|RIMJ_ECOLI [Ribosomal protein S5]-alanine N-acetyltransferase OS=Escherichia coli (strain K12) OX=83333 GN=rimJ PE=1 SV=1	1	6	6	6	4	4	4	3	3	3	2	1	3	4	4	3	3	3	4	2	4	4	4	4	4	3	3	3	2	1	3	4	4	3	3	3	4	2	4	4	4	4	4	3
sp|P0A951|ATDA_ECOLI	sp|P0A951|ATDA_ECOLI	10	10	10	sp|P0A951|ATDA_ECOLI Spermidine N(1)-acetyltransferase OS=Escherichia coli (strain K12) OX=83333 GN=speG PE=1 SV=2	1	10	10	10	5	7	4	7	7	8	5	4	5	7	8	9	5	7	5	8	9	6	5	7	4	7	7	8	5	4	5	7	8	9	5	7	5	8	9	6	5	7	4	7
sp|P0A953|FABB_ECOLI	sp|P0A953|FABB_ECOLI	24	24	24	sp|P0A953|FABB_ECOLI 3-oxoacyl-[acyl-carrier-protein] synthase 1 OS=Escherichia coli (strain K12) OX=83333 GN=fabB PE=1 SV=1	1	24	24	24	16	19	14	21	18	19	15	15	12	20	18	18	15	19	14	22	19	19	16	19	14	21	18	19	15	15	12	20	18	18	15	19	14	22	19	19	16	19	14	21
sp|P0A955|ALKH_ECOLI	sp|P0A955|ALKH_ECOLI	9	9	9	sp|P0A955|ALKH_ECOLI KHG/KDPG aldolase OS=Escherichia coli (strain K12) OX=83333 GN=eda PE=1 SV=1	1	9	9	9	3	1	1	8	6	6	2	2	0	8	5	6	3	1	1	7	5	6	3	1	1	8	6	6	2	2	0	8	5	6	3	1	1	7	5	6	3	1	1	8
sp|P0A959|ALAA_ECOLI	sp|P0A959|ALAA_ECOLI	10	10	10	sp|P0A959|ALAA_ECOLI Glutamate-pyruvate aminotransferase AlaA OS=Escherichia coli (strain K12) OX=83333 GN=alaA PE=1 SV=1	1	10	10	10	4	3	1	6	6	9	1	1	0	10	7	8	2	2	1	7	7	7	4	3	1	6	6	9	1	1	0	10	7	8	2	2	1	7	7	7	4	3	1	6
sp|P0A962|ASPG1_ECOLI	sp|P0A962|ASPG1_ECOLI	11	11	11	sp|P0A962|ASPG1_ECOLI L-asparaginase 1 OS=Escherichia coli (strain K12) OX=83333 GN=ansA PE=1 SV=1	1	11	11	11	3	3	1	8	7	6	3	2	3	7	7	7	4	2	2	7	6	7	3	3	1	8	7	6	3	2	3	7	7	7	4	2	2	7	6	7	3	3	1	8
sp|P0A964|CHEW_ECOLI	sp|P0A964|CHEW_ECOLI	4	4	4	sp|P0A964|CHEW_ECOLI Chemotaxis protein CheW OS=Escherichia coli (strain K12) OX=83333 GN=cheW PE=1 SV=1	1	4	4	4	0	0	0	0	0	0	1	0	0	4	3	3	1	1	0	3	3	2	0	0	0	0	0	0	1	0	0	4	3	3	1	1	0	3	3	2	0	0	0	0
sp|P0A968|CSPD_ECOLI	sp|P0A968|CSPD_ECOLI	3	3	3	sp|P0A968|CSPD_ECOLI Cold shock-like protein CspD OS=Escherichia coli (strain K12) OX=83333 GN=cspD PE=1 SV=1	1	3	3	3	2	1	0	2	2	2	2	1	1	2	2	2	2	3	1	2	3	2	2	1	0	2	2	2	2	1	1	2	2	2	2	3	1	2	3	2	2	1	0	2
sp|P0A972|CSPE_ECOLI	sp|P0A972|CSPE_ECOLI	6	6	6	sp|P0A972|CSPE_ECOLI Cold shock-like protein CspE OS=Escherichia coli (strain K12) OX=83333 GN=cspE PE=1 SV=2	1	6	6	6	6	6	6	6	6	6	6	5	6	6	6	6	5	4	6	6	6	6	6	6	6	6	6	6	6	5	6	6	6	6	5	4	6	6	6	6	6	6	6	6
sp|P0A988|DPO3B_ECOLI	sp|P0A988|DPO3B_ECOLI	14	14	14	sp|P0A988|DPO3B_ECOLI Beta sliding clamp OS=Escherichia coli (strain K12) OX=83333 GN=dnaN PE=1 SV=1	1	14	14	14	6	6	3	13	12	10	5	5	4	12	11	10	5	6	5	13	12	11	6	6	3	13	12	10	5	5	4	12	11	10	5	6	5	13	12	11	6	6	3	13
sp|P0A991|ALF1_ECOLI	sp|P0A991|ALF1_ECOLI	15	15	15	sp|P0A991|ALF1_ECOLI Fructose-bisphosphate aldolase class 1 OS=Escherichia coli (strain K12) OX=83333 GN=fbaB PE=1 SV=2	1	15	15	15	1	1	0	9	9	10	0	2	1	9	7	9	0	1	1	10	7	11	1	1	0	9	9	10	0	2	1	9	7	9	0	1	1	10	7	11	1	1	0	9
sp|P0A993|F16PA_ECOLI	sp|P0A993|F16PA_ECOLI	15	15	15	sp|P0A993|F16PA_ECOLI Fructose-1,6-bisphosphatase class 1 OS=Escherichia coli (strain K12) OX=83333 GN=fbp PE=1 SV=1	1	15	15	15	10	10	8	14	14	13	10	8	10	13	13	12	11	10	10	14	14	13	10	10	8	14	14	13	10	8	10	13	13	12	11	10	10	14	14	13	10	10	8	14
sp|P0A996|GLPC_ECOLI	sp|P0A996|GLPC_ECOLI	16	16	16	sp|P0A996|GLPC_ECOLI Anaerobic glycerol-3-phosphate dehydrogenase subunit C OS=Escherichia coli (strain K12) OX=83333 GN=glpC PE=1 SV=1	1	16	16	16	6	4	1	11	12	2	5	0	0	11	9	10	5	4	5	9	11	10	6	4	1	11	12	2	5	0	0	11	9	10	5	4	5	9	11	10	6	4	1	11
sp|P0A998|FTNA_ECOLI	sp|P0A998|FTNA_ECOLI	11	11	11	sp|P0A998|FTNA_ECOLI Bacterial non-heme ferritin OS=Escherichia coli (strain K12) OX=83333 GN=ftnA PE=1 SV=1	1	11	11	11	5	3	3	8	8	11	1	3	2	8	7	11	3	4	2	8	9	11	5	3	3	8	8	11	1	3	2	8	7	11	3	4	2	8	9	11	5	3	3	8
sp|P0A9A6|FTSZ_ECOLI	sp|P0A9A6|FTSZ_ECOLI	38	38	38	sp|P0A9A6|FTSZ_ECOLI Cell division protein FtsZ OS=Escherichia coli (strain K12) OX=83333 GN=ftsZ PE=1 SV=1	1	38	38	38	25	25	20	28	34	22	20	18	19	28	29	29	27	29	21	27	30	29	25	25	20	28	34	22	20	18	19	28	29	29	27	29	21	27	30	29	25	25	20	28
sp|P0A9A9|FUR_ECOLI	sp|P0A9A9|FUR_ECOLI	9	9	9	sp|P0A9A9|FUR_ECOLI Ferric uptake regulation protein OS=Escherichia coli (strain K12) OX=83333 GN=fur PE=1 SV=1	1	9	9	9	7	7	6	6	8	6	6	6	6	6	6	6	8	6	5	8	8	6	7	7	6	6	8	6	6	6	6	6	6	6	8	6	5	8	8	6	7	7	6	6
sp|P0A9B2|G3P1_ECOLI	sp|P0A9B2|G3P1_ECOLI	45	45	45	sp|P0A9B2|G3P1_ECOLI Glyceraldehyde-3-phosphate dehydrogenase A OS=Escherichia coli (strain K12) OX=83333 GN=gapA PE=1 SV=2	1	45	45	45	24	24	24	43	32	35	25	18	20	39	28	34	24	25	18	41	31	36	24	24	24	43	32	35	25	18	20	39	28	34	24	25	18	41	31	36	24	24	24	43
sp|P0A9B6|E4PD_ECOLI	sp|P0A9B6|E4PD_ECOLI	15	15	15	sp|P0A9B6|E4PD_ECOLI D-erythrose-4-phosphate dehydrogenase OS=Escherichia coli (strain K12) OX=83333 GN=epd PE=1 SV=2	1	15	15	15	0	1	0	11	11	10	1	0	0	10	8	11	0	1	0	11	11	8	0	1	0	11	11	10	1	0	0	10	8	11	0	1	0	11	11	8	0	1	0	11
sp|P0A9C0|GLPA_ECOLI	sp|P0A9C0|GLPA_ECOLI	27	27	27	sp|P0A9C0|GLPA_ECOLI Anaerobic glycerol-3-phosphate dehydrogenase subunit A OS=Escherichia coli (strain K12) OX=83333 GN=glpA PE=1 SV=1	1	27	27	27	13	15	1	23	18	1	11	5	2	21	17	17	10	14	9	18	18	20	13	15	1	23	18	1	11	5	2	21	17	17	10	14	9	18	18	20	13	15	1	23
sp|P0A9C3|GALM_ECOLI	sp|P0A9C3|GALM_ECOLI	17	17	17	sp|P0A9C3|GALM_ECOLI Aldose 1-epimerase OS=Escherichia coli (strain K12) OX=83333 GN=galM PE=1 SV=1	1	17	17	17	8	8	6	12	12	15	5	5	3	15	11	15	9	10	6	11	12	15	8	8	6	12	12	15	5	5	3	15	11	15	9	10	6	11	12	15	8	8	6	12
sp|P0A9C5|GLN1B_ECOLI	sp|P0A9C5|GLN1B_ECOLI	31	31	31	sp|P0A9C5|GLN1B_ECOLI Glutamine synthetase OS=Escherichia coli (strain K12) OX=83333 GN=glnA PE=1 SV=2	1	31	31	31	15	14	10	27	26	26	13	11	9	27	24	26	17	16	9	28	24	27	15	14	10	27	26	26	13	11	9	27	24	26	17	16	9	28	24	27	15	14	10	27
sp|P0A9C9|GLPX_ECOLI	sp|P0A9C9|GLPX_ECOLI	15	15	15	sp|P0A9C9|GLPX_ECOLI Fructose-1,6-bisphosphatase 1 class 2 OS=Escherichia coli (strain K12) OX=83333 GN=glpX PE=1 SV=1	1	15	15	15	5	4	2	9	8	11	2	2	1	8	9	10	5	3	4	8	9	11	5	4	2	9	8	11	2	2	1	8	9	10	5	3	4	8	9	11	5	4	2	9
sp|P0A9D2|GSTA_ECOLI	sp|P0A9D2|GSTA_ECOLI	12	12	12	sp|P0A9D2|GSTA_ECOLI Glutathione S-transferase GstA OS=Escherichia coli (strain K12) OX=83333 GN=gstA PE=1 SV=1	1	12	12	12	1	3	2	9	7	10	1	3	0	6	9	8	4	5	3	9	8	9	1	3	2	9	7	10	1	3	0	6	9	8	4	5	3	9	8	9	1	3	2	9
sp|P0A9D4|CYSE_ECOLI	sp|P0A9D4|CYSE_ECOLI	13	13	13	sp|P0A9D4|CYSE_ECOLI Serine acetyltransferase OS=Escherichia coli (strain K12) OX=83333 GN=cysE PE=1 SV=1	1	13	13	13	7	8	9	6	8	5	5	6	7	7	8	4	7	10	9	5	7	7	7	8	9	6	8	5	5	6	7	7	8	4	7	10	9	5	7	7	7	8	9	6
sp|P0A9D8|DAPD_ECOLI	sp|P0A9D8|DAPD_ECOLI	22	22	22	sp|P0A9D8|DAPD_ECOLI 2,3,4,5-tetrahydropyridine-2,6-dicarboxylate N-succinyltransferase OS=Escherichia coli (strain K12) OX=83333 GN=dapD PE=1 SV=1	1	22	22	22	16	16	15	19	16	15	15	12	13	19	16	15	13	15	15	21	14	15	16	16	15	19	16	15	15	12	13	19	16	15	13	15	15	21	14	15	16	16	15	19
sp|P0A9E5|FNR_ECOLI	sp|P0A9E5|FNR_ECOLI	8	8	8	sp|P0A9E5|FNR_ECOLI Fumarate and nitrate reduction regulatory protein OS=Escherichia coli (strain K12) OX=83333 GN=fnr PE=1 SV=1	1	8	8	8	4	3	5	5	5	8	5	4	4	4	5	5	6	4	5	4	5	6	4	3	5	5	5	8	5	4	4	4	5	5	6	4	5	4	5	6	4	3	5	5
sp|P0A9F1|MNTR_ECOLI	sp|P0A9F1|MNTR_ECOLI	5	5	5	sp|P0A9F1|MNTR_ECOLI Transcriptional regulator MntR OS=Escherichia coli (strain K12) OX=83333 GN=mntR PE=1 SV=1	1	5	5	5	2	1	1	3	4	2	1	0	1	3	3	2	2	2	1	4	3	2	2	1	1	3	4	2	1	0	1	3	3	2	2	2	1	4	3	2	2	1	1	3
sp|P0A9F3|CYSB_ECOLI	sp|P0A9F3|CYSB_ECOLI	11	11	11	sp|P0A9F3|CYSB_ECOLI HTH-type transcriptional regulator CysB OS=Escherichia coli (strain K12) OX=83333 GN=cysB PE=3 SV=1	1	11	11	11	2	2	2	8	10	9	0	2	0	8	10	10	2	2	1	10	8	7	2	2	2	8	10	9	0	2	0	8	10	10	2	2	1	10	8	7	2	2	2	8
sp|P0A9F6|GCVA_ECOLI	sp|P0A9F6|GCVA_ECOLI	4	4	4	sp|P0A9F6|GCVA_ECOLI Glycine cleavage system transcriptional activator OS=Escherichia coli (strain K12) OX=83333 GN=gcvA PE=1 SV=1	1	4	4	4	0	0	1	0	1	2	0	0	0	0	1	2	0	1	2	1	1	1	0	0	1	0	1	2	0	0	0	0	1	2	0	1	2	1	1	1	0	0	1	0
sp|P0A9G2|NHAR_ECOLI	sp|P0A9G2|NHAR_ECOLI	2	2	2	sp|P0A9G2|NHAR_ECOLI Transcriptional activator protein NhaR OS=Escherichia coli (strain K12) OX=83333 GN=nhaR PE=1 SV=1	1	2	2	2	1	0	0	0	1	2	0	0	0	2	0	1	0	0	0	0	0	1	1	0	0	0	1	2	0	0	0	2	0	1	0	0	0	0	0	1	1	0	0	0
sp|P0A9G4|CUER_ECOLI	sp|P0A9G4|CUER_ECOLI	2	2	2	sp|P0A9G4|CUER_ECOLI HTH-type transcriptional regulator CueR OS=Escherichia coli (strain K12) OX=83333 GN=cueR PE=1 SV=1	1	2	2	2	0	1	0	1	0	1	0	0	0	0	1	1	1	0	2	1	0	1	0	1	0	1	0	1	0	0	0	0	1	1	1	0	2	1	0	1	0	1	0	1
sp|P0A9G6|ACEA_ECOLI	sp|P0A9G6|ACEA_ECOLI	29	29	29	sp|P0A9G6|ACEA_ECOLI Isocitrate lyase OS=Escherichia coli (strain K12) OX=83333 GN=aceA PE=1 SV=1	1	29	29	29	23	22	21	24	23	26	17	18	17	24	24	25	21	21	19	24	24	25	23	22	21	24	23	26	17	18	17	24	24	25	21	21	19	24	24	25	23	22	21	24
sp|P0A9G8|MODE_ECOLI	sp|P0A9G8|MODE_ECOLI	9	9	9	sp|P0A9G8|MODE_ECOLI DNA-binding transcriptional dual regulator ModE OS=Escherichia coli (strain K12) OX=83333 GN=modE PE=1 SV=1	1	9	9	9	4	4	4	6	8	8	5	3	4	8	6	7	6	3	2	8	7	7	4	4	4	6	8	8	5	3	4	8	6	7	6	3	2	8	7	7	4	4	4	6
sp|P0A9H1|MUG_ECOLI	sp|P0A9H1|MUG_ECOLI	6	6	6	sp|P0A9H1|MUG_ECOLI G/U mismatch-specific DNA glycosylase OS=Escherichia coli (strain K12) OX=83333 GN=mug PE=1 SV=1	1	6	6	6	2	3	4	4	5	5	1	1	1	4	5	5	3	3	1	3	5	5	2	3	4	4	5	5	1	1	1	4	5	5	3	3	1	3	5	5	2	3	4	4
sp|P0A9H5|BTUR_ECOLI	sp|P0A9H5|BTUR_ECOLI	4	4	4	sp|P0A9H5|BTUR_ECOLI Corrinoid adenosyltransferase OS=Escherichia coli (strain K12) OX=83333 GN=btuR PE=3 SV=1	1	4	4	4	2	2	2	2	3	3	0	0	0	2	3	2	1	3	2	1	3	2	2	2	2	2	3	3	0	0	0	2	3	2	1	3	2	1	3	2	2	2	2	2
sp|P0A9H7|CFA_ECOLI	sp|P0A9H7|CFA_ECOLI	7	7	7	sp|P0A9H7|CFA_ECOLI Cyclopropane-fatty-acyl-phospholipid synthase OS=Escherichia coli (strain K12) OX=83333 GN=cfa PE=1 SV=2	1	7	7	7	3	2	2	5	2	6	0	0	0	3	4	6	4	4	1	4	3	4	3	2	2	5	2	6	0	0	0	3	4	6	4	4	1	4	3	4	3	2	2	5
sp|P0A9H9|CHEZ_ECOLI	sp|P0A9H9|CHEZ_ECOLI	7	7	7	sp|P0A9H9|CHEZ_ECOLI Protein phosphatase CheZ OS=Escherichia coli (strain K12) OX=83333 GN=cheZ PE=1 SV=1	1	7	7	7	0	0	0	0	0	0	1	1	1	6	7	6	1	1	0	5	5	3	0	0	0	0	0	0	1	1	1	6	7	6	1	1	0	5	5	3	0	0	0	0
sp|P0A9I3|GCVR_ECOLI	sp|P0A9I3|GCVR_ECOLI	3	3	3	sp|P0A9I3|GCVR_ECOLI Glycine cleavage system transcriptional repressor OS=Escherichia coli (strain K12) OX=83333 GN=gcvR PE=1 SV=2	1	3	3	3	1	1	0	1	3	2	0	0	0	2	2	2	0	1	0	2	3	2	1	1	0	1	3	2	0	0	0	2	2	2	0	1	0	2	3	2	1	1	0	1
sp|P0A9J0|RNG_ECOLI	sp|P0A9J0|RNG_ECOLI	14	14	14	sp|P0A9J0|RNG_ECOLI Ribonuclease G OS=Escherichia coli (strain K12) OX=83333 GN=rng PE=1 SV=2	1	14	14	14	3	4	2	9	8	7	4	4	2	8	6	4	3	4	4	7	9	8	3	4	2	9	8	7	4	4	2	8	6	4	3	4	4	7	9	8	3	4	2	9
sp|P0A9J4|PANE_ECOLI	sp|P0A9J4|PANE_ECOLI	7	7	7	sp|P0A9J4|PANE_ECOLI 2-dehydropantoate 2-reductase OS=Escherichia coli (strain K12) OX=83333 GN=panE PE=1 SV=1	1	7	7	7	2	2	1	5	5	5	0	1	1	4	5	5	1	3	0	3	6	5	2	2	1	5	5	5	0	1	1	4	5	5	1	3	0	3	6	5	2	2	1	5
sp|P0A9J6|RBSK_ECOLI	sp|P0A9J6|RBSK_ECOLI	16	16	16	sp|P0A9J6|RBSK_ECOLI Ribokinase OS=Escherichia coli (strain K12) OX=83333 GN=rbsK PE=1 SV=1	1	16	16	16	5	7	1	14	12	11	3	4	4	15	14	14	8	11	5	16	14	15	5	7	1	14	12	11	3	4	4	15	14	14	8	11	5	16	14	15	5	7	1	14
sp|P0A9J8|CMPDT_ECOLI	sp|P0A9J8|CMPDT_ECOLI	12	12	12	sp|P0A9J8|CMPDT_ECOLI Bifunctional chorismate mutase/prephenate dehydratase OS=Escherichia coli (strain K12) OX=83333 GN=pheA PE=1 SV=1	1	12	12	12	4	4	5	8	6	10	4	3	4	6	8	8	7	5	5	8	7	9	4	4	5	8	6	10	4	3	4	6	8	8	7	5	5	8	7	9	4	4	5	8
sp|P0A9K3|PHOL_ECOLI	sp|P0A9K3|PHOL_ECOLI	20	20	20	sp|P0A9K3|PHOL_ECOLI PhoH-like protein OS=Escherichia coli (strain K12) OX=83333 GN=ybeZ PE=1 SV=2	1	20	20	20	10	11	12	15	15	16	9	10	10	17	18	16	10	9	12	15	15	18	10	11	12	15	15	16	9	10	10	17	18	16	10	9	12	15	15	18	10	11	12	15
sp|P0A9K7|PHOU_ECOLI	sp|P0A9K7|PHOU_ECOLI	15	15	15	sp|P0A9K7|PHOU_ECOLI Phosphate-specific transport system accessory protein PhoU OS=Escherichia coli (strain K12) OX=83333 GN=phoU PE=1 SV=1	1	15	15	15	5	5	8	13	8	13	6	3	2	13	11	13	7	4	7	12	7	11	5	5	8	13	8	13	6	3	2	13	11	13	7	4	7	12	7	11	5	5	8	13
sp|P0A9K9|SLYD_ECOLI	sp|P0A9K9|SLYD_ECOLI	7	7	7	sp|P0A9K9|SLYD_ECOLI FKBP-type peptidyl-prolyl cis-trans isomerase SlyD OS=Escherichia coli (strain K12) OX=83333 GN=slyD PE=1 SV=1	1	7	7	7	7	7	4	5	6	6	4	6	4	5	6	7	7	7	3	6	6	6	7	7	4	5	6	6	4	6	4	5	6	7	7	7	3	6	6	6	7	7	4	5
sp|P0A9L3|FKBB_ECOLI	sp|P0A9L3|FKBB_ECOLI	12	12	12	sp|P0A9L3|FKBB_ECOLI FKBP-type 22 kDa peptidyl-prolyl cis-trans isomerase OS=Escherichia coli (strain K12) OX=83333 GN=fklB PE=1 SV=2	1	12	12	12	8	7	8	11	11	10	7	6	9	12	11	9	8	9	7	9	10	10	8	7	8	11	11	10	7	6	9	12	11	9	8	9	7	9	10	10	8	7	8	11
sp|P0A9L5|PPIC_ECOLI	sp|P0A9L5|PPIC_ECOLI	6	6	6	sp|P0A9L5|PPIC_ECOLI Peptidyl-prolyl cis-trans isomerase C OS=Escherichia coli (strain K12) OX=83333 GN=ppiC PE=1 SV=2	1	6	6	6	1	4	4	4	4	4	3	3	2	4	4	4	2	3	4	3	4	4	1	4	4	4	4	4	3	3	2	4	4	4	2	3	4	3	4	4	1	4	4	4
sp|P0A9L8|P5CR_ECOLI	sp|P0A9L8|P5CR_ECOLI	7	7	7	sp|P0A9L8|P5CR_ECOLI Pyrroline-5-carboxylate reductase OS=Escherichia coli (strain K12) OX=83333 GN=proC PE=1 SV=1	1	7	7	7	2	4	3	5	7	7	1	1	1	6	7	7	2	4	2	6	7	7	2	4	3	5	7	7	1	1	1	6	7	7	2	4	2	6	7	7	2	4	3	5
sp|P0A9M0|LON_ECOLI	sp|P0A9M0|LON_ECOLI	65	65	65	sp|P0A9M0|LON_ECOLI Lon protease OS=Escherichia coli (strain K12) OX=83333 GN=lon PE=1 SV=1	1	65	65	65	48	47	43	46	44	45	46	45	41	50	43	44	48	49	42	47	45	47	48	47	43	46	44	45	46	45	41	50	43	44	48	49	42	47	45	47	48	47	43	46
sp|P0A9M2|HPRT_ECOLI	sp|P0A9M2|HPRT_ECOLI	14	14	14	sp|P0A9M2|HPRT_ECOLI Hypoxanthine phosphoribosyltransferase OS=Escherichia coli (strain K12) OX=83333 GN=hpt PE=1 SV=1	1	14	14	14	9	8	9	11	10	13	7	5	4	12	10	13	9	7	7	11	10	12	9	8	9	11	10	13	7	5	4	12	10	13	9	7	7	11	10	12	9	8	9	11
sp|P0A9M5|XGPT_ECOLI	sp|P0A9M5|XGPT_ECOLI	7	7	7	sp|P0A9M5|XGPT_ECOLI Xanthine-guanine phosphoribosyltransferase OS=Escherichia coli (strain K12) OX=83333 GN=gpt PE=1 SV=1	1	7	7	7	2	2	1	3	5	5	1	1	1	3	5	5	0	1	0	3	3	5	2	2	1	3	5	5	1	1	1	3	5	5	0	1	0	3	3	5	2	2	1	3
sp|P0A9M8|PTA_ECOLI	sp|P0A9M8|PTA_ECOLI	52	52	52	sp|P0A9M8|PTA_ECOLI Phosphate acetyltransferase OS=Escherichia coli (strain K12) OX=83333 GN=pta PE=1 SV=2	1	52	52	52	31	32	33	47	41	39	24	20	21	45	38	38	28	33	24	46	40	37	31	32	33	47	41	39	24	20	21	45	38	38	28	33	24	46	40	37	31	32	33	47
sp|P0A9N0|PTSO_ECOLI	sp|P0A9N0|PTSO_ECOLI	3	3	3	sp|P0A9N0|PTSO_ECOLI Phosphocarrier protein NPr OS=Escherichia coli (strain K12) OX=83333 GN=ptsO PE=1 SV=1	1	3	3	3	1	1	1	2	2	1	1	1	1	2	1	2	1	1	1	1	3	1	1	1	1	2	2	1	1	1	1	2	1	2	1	1	1	1	3	1	1	1	1	2
sp|P0A9N4|PFLA_ECOLI	sp|P0A9N4|PFLA_ECOLI	11	11	11	sp|P0A9N4|PFLA_ECOLI Pyruvate formate-lyase 1-activating enzyme OS=Escherichia coli (strain K12) OX=83333 GN=pflA PE=1 SV=2	1	11	11	11	7	8	6	10	8	7	5	6	4	8	7	6	9	8	5	8	8	7	7	8	6	10	8	7	5	6	4	8	7	6	9	8	5	8	8	7	7	8	6	10
sp|P0A9P0|DLDH_ECOLI	sp|P0A9P0|DLDH_ECOLI	43	43	43	sp|P0A9P0|DLDH_ECOLI Dihydrolipoyl dehydrogenase OS=Escherichia coli (strain K12) OX=83333 GN=lpdA PE=1 SV=2	1	43	43	43	30	30	27	38	28	33	27	23	23	36	27	30	31	30	27	40	29	32	30	30	27	38	28	33	27	23	23	36	27	30	31	30	27	40	29	32	30	30	27	38
sp|P0A9P4|TRXB_ECOLI	sp|P0A9P4|TRXB_ECOLI	12	12	12	sp|P0A9P4|TRXB_ECOLI Thioredoxin reductase OS=Escherichia coli (strain K12) OX=83333 GN=trxB PE=1 SV=2	1	12	12	12	6	7	5	8	11	11	6	4	5	10	11	10	6	7	4	8	10	11	6	7	5	8	11	11	6	4	5	10	11	10	6	7	4	8	10	11	6	7	5	8
sp|P0A9P6|DEAD_ECOLI	sp|P0A9P6|DEAD_ECOLI	38	38	38	sp|P0A9P6|DEAD_ECOLI ATP-dependent RNA helicase DeaD OS=Escherichia coli (strain K12) OX=83333 GN=deaD PE=1 SV=2	1	38	38	38	26	29	28	32	29	31	28	28	26	32	30	30	27	26	23	35	28	30	26	29	28	32	29	31	28	28	26	32	30	30	27	26	23	35	28	30	26	29	28	32
sp|P0A9Q1|ARCA_ECOLI	sp|P0A9Q1|ARCA_ECOLI	16	16	16	sp|P0A9Q1|ARCA_ECOLI Aerobic respiration control protein ArcA OS=Escherichia coli (strain K12) OX=83333 GN=arcA PE=1 SV=1	1	16	16	16	11	13	14	11	13	12	11	11	10	11	12	13	14	15	11	12	11	12	11	13	14	11	13	12	11	11	10	11	12	13	14	15	11	12	11	12	11	13	14	11
sp|P0A9Q5|ACCD_ECOLI	sp|P0A9Q5|ACCD_ECOLI	23	23	23	sp|P0A9Q5|ACCD_ECOLI Acetyl-coenzyme A carboxylase carboxyl transferase subunit beta OS=Escherichia coli (strain K12) OX=83333 GN=accD PE=1 SV=1	1	23	23	23	8	12	10	18	13	16	10	10	8	19	15	14	11	10	10	19	13	14	8	12	10	18	13	16	10	10	8	19	15	14	11	10	10	19	13	14	8	12	10	18
sp|P0A9Q7|ADHE_ECOLI	sp|P0A9Q7|ADHE_ECOLI	62	62	62	sp|P0A9Q7|ADHE_ECOLI Aldehyde-alcohol dehydrogenase OS=Escherichia coli (strain K12) OX=83333 GN=adhE PE=1 SV=2	1	62	62	62	32	39	33	50	50	46	30	32	28	49	49	47	37	38	34	50	51	44	32	39	33	50	50	46	30	32	28	49	49	47	37	38	34	50	51	44	32	39	33	50
sp|P0A9Q9|DHAS_ECOLI	sp|P0A9Q9|DHAS_ECOLI	24	24	24	sp|P0A9Q9|DHAS_ECOLI Aspartate-semialdehyde dehydrogenase OS=Escherichia coli (strain K12) OX=83333 GN=asd PE=1 SV=1	1	24	24	24	3	1	2	20	18	17	3	1	1	21	16	17	2	4	2	21	19	19	3	1	2	20	18	17	3	1	1	21	16	17	2	4	2	21	19	19	3	1	2	20
sp|P0A9R4|FER_ECOLI	sp|P0A9R4|FER_ECOLI	7	7	7	sp|P0A9R4|FER_ECOLI 2Fe-2S ferredoxin OS=Escherichia coli (strain K12) OX=83333 GN=fdx PE=1 SV=2	1	7	7	7	7	6	5	5	4	5	6	6	6	5	4	5	6	7	5	4	4	5	7	6	5	5	4	5	6	6	6	5	4	5	6	7	5	4	4	5	7	6	5	5
sp|P0A9R7|FTSE_ECOLI	sp|P0A9R7|FTSE_ECOLI	9	9	9	sp|P0A9R7|FTSE_ECOLI Cell division ATP-binding protein FtsE OS=Escherichia coli (strain K12) OX=83333 GN=ftsE PE=1 SV=1	1	9	9	9	3	3	3	7	7	6	2	1	0	7	7	4	3	4	2	7	8	7	3	3	3	7	7	6	2	1	0	7	7	4	3	4	2	7	8	7	3	3	3	7
sp|P0A9S1|FUCO_ECOLI	sp|P0A9S1|FUCO_ECOLI	7	7	7	sp|P0A9S1|FUCO_ECOLI Lactaldehyde reductase OS=Escherichia coli (strain K12) OX=83333 GN=fucO PE=1 SV=2	1	7	7	7	1	1	0	4	3	2	1	1	0	4	3	3	0	1	0	6	5	5	1	1	0	4	3	2	1	1	0	4	3	3	0	1	0	6	5	5	1	1	0	4
sp|P0A9S3|GATD_ECOLI	sp|P0A9S3|GATD_ECOLI	13	13	13	sp|P0A9S3|GATD_ECOLI Galactitol 1-phosphate 5-dehydrogenase OS=Escherichia coli (strain K12) OX=83333 GN=gatD PE=1 SV=1	1	13	13	13	10	7	7	9	9	8	4	2	2	10	7	10	8	8	5	9	9	9	10	7	7	9	9	8	4	2	2	10	7	10	8	8	5	9	9	9	10	7	7	9
sp|P0A9S5|GLDA_ECOLI	sp|P0A9S5|GLDA_ECOLI	4	4	4	sp|P0A9S5|GLDA_ECOLI Glycerol dehydrogenase OS=Escherichia coli (strain K12) OX=83333 GN=gldA PE=1 SV=1	1	4	4	4	1	0	0	2	4	4	0	0	0	4	3	4	0	0	0	2	4	4	1	0	0	2	4	4	0	0	0	4	3	4	0	0	0	2	4	4	1	0	0	2
sp|P0A9T0|SERA_ECOLI	sp|P0A9T0|SERA_ECOLI	13	13	13	sp|P0A9T0|SERA_ECOLI D-3-phosphoglycerate dehydrogenase OS=Escherichia coli (strain K12) OX=83333 GN=serA PE=1 SV=2	1	13	13	13	3	2	2	8	9	9	2	2	0	6	11	10	3	3	2	7	9	10	3	2	2	8	9	9	2	2	0	6	11	10	3	3	2	7	9	10	3	2	2	8
sp|P0A9T4|TAS_ECOLI	sp|P0A9T4|TAS_ECOLI	9	9	9	sp|P0A9T4|TAS_ECOLI Protein tas OS=Escherichia coli (strain K12) OX=83333 GN=tas PE=1 SV=1	1	9	9	9	4	4	2	5	7	7	4	1	1	5	8	8	4	5	3	4	8	6	4	4	2	5	7	7	4	1	1	5	8	8	4	5	3	4	8	6	4	4	2	5
sp|P0A9T6|YBAQ_ECOLI	sp|P0A9T6|YBAQ_ECOLI	2	2	2	sp|P0A9T6|YBAQ_ECOLI Uncharacterized HTH-type transcriptional regulator YbaQ OS=Escherichia coli (strain K12) OX=83333 GN=ybaQ PE=1 SV=1	1	2	2	2	0	1	1	0	1	1	1	1	1	1	2	1	1	1	1	0	2	2	0	1	1	0	1	1	1	1	1	1	2	1	1	1	1	0	2	2	0	1	1	0
sp|P0A9U1|YBHF_ECOLI	sp|P0A9U1|YBHF_ECOLI	5	5	5	sp|P0A9U1|YBHF_ECOLI Probable multidrug ABC transporter ATP-binding protein YbhF OS=Escherichia coli (strain K12) OX=83333 GN=ybhF PE=1 SV=1	1	5	5	5	0	0	0	2	1	0	0	0	0	0	1	1	0	1	0	1	1	0	0	0	0	2	1	0	0	0	0	0	1	1	0	1	0	1	1	0	0	0	0	2
sp|P0A9U3|YBIT_ECOLI	sp|P0A9U3|YBIT_ECOLI	27	27	27	sp|P0A9U3|YBIT_ECOLI Probable ATP-binding protein YbiT OS=Escherichia coli (strain K12) OX=83333 GN=ybiT PE=1 SV=1	1	27	27	27	9	10	5	20	18	23	9	8	7	20	22	24	10	9	4	18	21	21	9	10	5	20	18	23	9	8	7	20	22	24	10	9	4	18	21	21	9	10	5	20
sp|P0A9V1|LPTB_ECOLI	sp|P0A9V1|LPTB_ECOLI	12	12	12	sp|P0A9V1|LPTB_ECOLI Lipopolysaccharide export system ATP-binding protein LptB OS=Escherichia coli (strain K12) OX=83333 GN=lptB PE=1 SV=2	1	12	12	12	8	8	4	8	8	10	4	5	2	9	9	10	9	8	4	10	9	10	8	8	4	8	8	10	4	5	2	9	9	10	9	8	4	10	9	10	8	8	4	8
sp|P0A9W0|ULAR_ECOLI	sp|P0A9W0|ULAR_ECOLI	9	9	9	sp|P0A9W0|ULAR_ECOLI HTH-type transcriptional regulator UlaR OS=Escherichia coli (strain K12) OX=83333 GN=ulaR PE=1 SV=1	1	9	9	9	2	1	1	5	7	4	1	1	1	4	3	4	1	1	1	5	5	4	2	1	1	5	7	4	1	1	1	4	3	4	1	1	1	5	5	4	2	1	1	5
sp|P0A9W3|ETTA_ECOLI	sp|P0A9W3|ETTA_ECOLI	52	52	52	sp|P0A9W3|ETTA_ECOLI Energy-dependent translational throttle protein EttA OS=Escherichia coli (strain K12) OX=83333 GN=ettA PE=1 SV=2	1	52	52	52	32	31	25	37	37	39	28	23	24	37	39	39	29	34	28	41	38	40	32	31	25	37	37	39	28	23	24	37	39	39	29	34	28	41	38	40	32	31	25	37
sp|P0A9W6|IBAG_ECOLI	sp|P0A9W6|IBAG_ECOLI	3	3	3	sp|P0A9W6|IBAG_ECOLI Acid stress protein IbaG OS=Escherichia coli (strain K12) OX=83333 GN=ibaG PE=1 SV=1	1	3	3	3	2	2	2	3	2	3	2	2	2	2	3	3	2	2	2	3	2	3	2	2	2	3	2	3	2	2	2	2	3	3	2	2	2	3	2	3	2	2	2	3
sp|P0A9W9|YRDA_ECOLI	sp|P0A9W9|YRDA_ECOLI	4	4	4	sp|P0A9W9|YRDA_ECOLI Protein YrdA OS=Escherichia coli (strain K12) OX=83333 GN=yrdA PE=1 SV=1	1	4	4	4	2	1	1	3	2	4	0	0	1	3	2	2	2	1	1	2	2	2	2	1	1	3	2	4	0	0	1	3	2	2	2	1	1	2	2	2	2	1	1	3
sp|P0A9X1|ZNUC_ECOLI	sp|P0A9X1|ZNUC_ECOLI	6	6	6	sp|P0A9X1|ZNUC_ECOLI Zinc import ATP-binding protein ZnuC OS=Escherichia coli (strain K12) OX=83333 GN=znuC PE=1 SV=1	1	6	6	6	1	0	1	2	2	2	0	0	0	1	2	3	1	0	1	2	2	3	1	0	1	2	2	2	0	0	0	1	2	3	1	0	1	2	2	3	1	0	1	2
sp|P0A9X4|MREB_ECOLI	sp|P0A9X4|MREB_ECOLI	26	26	26	sp|P0A9X4|MREB_ECOLI Cell shape-determining protein MreB OS=Escherichia coli (strain K12) OX=83333 GN=mreB PE=1 SV=1	1	26	26	26	19	17	16	20	18	18	15	11	12	18	16	18	16	19	14	19	16	17	19	17	16	20	18	18	15	11	12	18	16	18	16	19	14	19	16	17	19	17	16	20
sp|P0A9X9|CSPA_ECOLI;sp|P0A978|CSPG_ECOLI	sp|P0A9X9|CSPA_ECOLI	8;2	8;2	8;2	sp|P0A9X9|CSPA_ECOLI Cold shock protein CspA OS=Escherichia coli (strain K12) OX=83333 GN=cspA PE=1 SV=2	2	8	8	8	3	4	5	4	6	8	6	5	6	6	5	7	3	2	4	3	5	8	3	4	5	4	6	8	6	5	6	6	5	7	3	2	4	3	5	8	3	4	5	4
sp|P0A9Y6|CSPC_ECOLI	sp|P0A9Y6|CSPC_ECOLI	7	7	7	sp|P0A9Y6|CSPC_ECOLI Cold shock-like protein CspC OS=Escherichia coli (strain K12) OX=83333 GN=cspC PE=1 SV=2	1	7	7	7	0	0	0	0	0	2	4	4	5	6	5	6	5	5	3	6	6	7	0	0	0	0	0	2	4	4	5	6	5	6	5	5	3	6	6	7	0	0	0	0
sp|P0A9Z1|GLNB_ECOLI	sp|P0A9Z1|GLNB_ECOLI	8	8	8	sp|P0A9Z1|GLNB_ECOLI Nitrogen regulatory protein P-II 1 OS=Escherichia coli (strain K12) OX=83333 GN=glnB PE=1 SV=1	1	8	8	8	1	2	1	6	5	6	1	2	0	6	5	6	2	2	1	6	5	5	1	2	1	6	5	6	1	2	0	6	5	6	2	2	1	6	5	5	1	2	1	6
sp|P0AA04|PTHP_ECOLI	sp|P0AA04|PTHP_ECOLI	11	11	11	sp|P0AA04|PTHP_ECOLI Phosphocarrier protein HPr OS=Escherichia coli (strain K12) OX=83333 GN=ptsH PE=1 SV=1	1	11	11	11	5	5	5	7	7	7	5	5	5	9	8	7	5	5	5	9	7	8	5	5	5	7	7	7	5	5	5	9	8	7	5	5	5	9	7	8	5	5	5	7
sp|P0AA10|RL13_ECOLI	sp|P0AA10|RL13_ECOLI	22	22	22	sp|P0AA10|RL13_ECOLI 50S ribosomal protein L13 OS=Escherichia coli (strain K12) OX=83333 GN=rplM PE=1 SV=1	1	22	22	22	15	12	13	19	9	16	15	9	12	17	10	15	15	9	12	19	9	15	15	12	13	19	9	16	15	9	12	17	10	15	15	9	12	19	9	15	15	12	13	19
sp|P0AA16|OMPR_ECOLI	sp|P0AA16|OMPR_ECOLI	17	17	17	sp|P0AA16|OMPR_ECOLI DNA-binding dual transcriptional regulator OmpR OS=Escherichia coli (strain K12) OX=83333 GN=ompR PE=1 SV=1	1	17	17	17	11	11	8	14	11	15	11	8	7	15	11	12	10	11	9	15	12	14	11	11	8	14	11	15	11	8	7	15	11	12	10	11	9	15	12	14	11	11	8	14
sp|P0AA25|THIO_ECOLI	sp|P0AA25|THIO_ECOLI	8	8	8	sp|P0AA25|THIO_ECOLI Thioredoxin 1 OS=Escherichia coli (strain K12) OX=83333 GN=trxA PE=1 SV=2	1	8	8	8	4	5	4	7	6	7	4	3	3	6	7	7	5	4	3	7	7	6	4	5	4	7	6	7	4	3	3	6	7	7	5	4	3	7	7	6	4	5	4	7
sp|P0AA31|YEDF_ECOLI	sp|P0AA31|YEDF_ECOLI	5	5	5	sp|P0AA31|YEDF_ECOLI Putative sulfur carrier protein YedF OS=Escherichia coli (strain K12) OX=83333 GN=yedF PE=1 SV=1	1	5	5	5	2	2	1	2	1	1	2	1	0	2	1	1	3	4	2	1	1	2	2	2	1	2	1	1	2	1	0	2	1	1	3	4	2	1	1	2	2	2	1	2
sp|P0AA37|RLUA_ECOLI	sp|P0AA37|RLUA_ECOLI	2	2	2	sp|P0AA37|RLUA_ECOLI Dual-specificity RNA pseudouridine synthase RluA OS=Escherichia coli (strain K12) OX=83333 GN=rluA PE=1 SV=2	1	2	2	2	0	0	0	0	1	1	0	0	1	0	1	1	0	0	0	0	0	1	0	0	0	0	1	1	0	0	1	0	1	1	0	0	0	0	0	1	0	0	0	0
sp|P0AA39|RLUC_ECOLI	sp|P0AA39|RLUC_ECOLI	19	19	19	sp|P0AA39|RLUC_ECOLI Ribosomal large subunit pseudouridine synthase C OS=Escherichia coli (strain K12) OX=83333 GN=rluC PE=1 SV=1	1	19	19	19	12	14	13	11	14	15	10	14	9	12	14	15	10	11	12	11	13	15	12	14	13	11	14	15	10	14	9	12	14	15	10	11	12	11	13	15	12	14	13	11
sp|P0AA41|TRUC_ECOLI	sp|P0AA41|TRUC_ECOLI	7	7	7	sp|P0AA41|TRUC_ECOLI tRNA pseudouridine synthase C OS=Escherichia coli (strain K12) OX=83333 GN=truC PE=1 SV=1	1	7	7	7	1	0	0	4	5	5	1	1	0	4	4	5	1	0	1	4	5	3	1	0	0	4	5	5	1	1	0	4	4	5	1	0	1	4	5	3	1	0	0	4
sp|P0AA43|RSUA_ECOLI	sp|P0AA43|RSUA_ECOLI	10	10	10	sp|P0AA43|RSUA_ECOLI Ribosomal small subunit pseudouridine synthase A OS=Escherichia coli (strain K12) OX=83333 GN=rsuA PE=1 SV=1	1	10	10	10	5	6	8	9	10	9	5	5	5	9	10	10	5	6	5	9	9	9	5	6	8	9	10	9	5	5	5	9	10	10	5	6	5	9	9	9	5	6	8	9
sp|P0AA47|PLAP_ECOLI	sp|P0AA47|PLAP_ECOLI	7	7	7	sp|P0AA47|PLAP_ECOLI Low-affinity putrescine importer PlaP OS=Escherichia coli (strain K12) OX=83333 GN=plaP PE=1 SV=1	1	7	7	7	1	1	3	2	6	4	0	1	0	5	6	6	0	1	2	4	6	5	1	1	3	2	6	4	0	1	0	5	6	6	0	1	2	4	6	5	1	1	3	2
sp|P0AA49|YFDV_ECOLI	sp|P0AA49|YFDV_ECOLI	1	1	1	sp|P0AA49|YFDV_ECOLI Uncharacterized transporter YfdV OS=Escherichia coli (strain K12) OX=83333 GN=yfdV PE=3 SV=1	1	1	1	1	0	1	0	0	0	0	1	1	0	0	0	0	0	1	0	0	0	0	0	1	0	0	0	0	1	1	0	0	0	0	0	1	0	0	0	0	0	1	0	0
sp|P0AA53|QMCA_ECOLI	sp|P0AA53|QMCA_ECOLI	5	5	5	sp|P0AA53|QMCA_ECOLI Protein QmcA OS=Escherichia coli (strain K12) OX=83333 GN=qmcA PE=1 SV=1	1	5	5	5	0	0	0	3	2	4	0	0	0	3	2	3	0	0	0	2	3	4	0	0	0	3	2	4	0	0	0	3	2	3	0	0	0	2	3	4	0	0	0	3
sp|P0AA57|YOBA_ECOLI	sp|P0AA57|YOBA_ECOLI	5	5	5	sp|P0AA57|YOBA_ECOLI Protein YobA OS=Escherichia coli (strain K12) OX=83333 GN=yobA PE=1 SV=1	1	5	5	5	2	3	2	2	2	2	2	1	1	2	3	1	1	3	2	2	1	2	2	3	2	2	2	2	2	1	1	2	3	1	1	3	2	2	1	2	2	3	2	2
sp|P0AA82|CODB_ECOLI	sp|P0AA82|CODB_ECOLI	2	2	2	sp|P0AA82|CODB_ECOLI Cytosine permease OS=Escherichia coli (strain K12) OX=83333 GN=codB PE=1 SV=1	1	2	2	2	0	0	0	2	2	0	0	0	0	1	1	2	0	0	1	0	1	0	0	0	0	2	2	0	0	0	0	1	1	2	0	0	1	0	1	0	0	0	0	2
sp|P0AA91|YEAY_ECOLI	sp|P0AA91|YEAY_ECOLI	8	8	8	sp|P0AA91|YEAY_ECOLI Uncharacterized lipoprotein YeaY OS=Escherichia coli (strain K12) OX=83333 GN=yeaY PE=3 SV=1	1	8	8	8	0	0	0	5	5	6	0	0	0	6	7	6	1	0	1	6	5	6	0	0	0	5	5	6	0	0	0	6	7	6	1	0	1	6	5	6	0	0	0	5
sp|P0AA95|YACC_ECOLI	sp|P0AA95|YACC_ECOLI	1	1	1	sp|P0AA95|YACC_ECOLI Uncharacterized protein YacC OS=Escherichia coli (strain K12) OX=83333 GN=yacC PE=3 SV=1	1	1	1	1	0	0	0	0	1	0	0	0	0	1	1	1	0	0	0	1	0	1	0	0	0	0	1	0	0	0	0	1	1	1	0	0	0	1	0	1	0	0	0	0
sp|P0AA97|YAEQ_ECOLI	sp|P0AA97|YAEQ_ECOLI	3	3	3	sp|P0AA97|YAEQ_ECOLI Uncharacterized protein YaeQ OS=Escherichia coli (strain K12) OX=83333 GN=yaeQ PE=1 SV=1	1	3	3	3	0	0	0	2	2	3	0	0	0	1	1	3	0	0	0	2	0	1	0	0	0	2	2	3	0	0	0	1	1	3	0	0	0	2	0	1	0	0	0	2
sp|P0AA99|YAFK_ECOLI	sp|P0AA99|YAFK_ECOLI	2	2	2	sp|P0AA99|YAFK_ECOLI Putative L,D-transpeptidase YafK OS=Escherichia coli (strain K12) OX=83333 GN=yafK PE=3 SV=1	1	2	2	2	0	0	0	1	2	2	0	1	0	1	2	2	0	0	0	1	1	1	0	0	0	1	2	2	0	1	0	1	2	2	0	0	0	1	1	1	0	0	0	1
sp|P0AAA1|YAGU_ECOLI	sp|P0AAA1|YAGU_ECOLI	2	2	2	sp|P0AAA1|YAGU_ECOLI Inner membrane protein YagU OS=Escherichia coli (strain K12) OX=83333 GN=yagU PE=1 SV=1	1	2	2	2	0	0	0	0	1	1	0	0	0	0	2	2	0	0	0	0	1	2	0	0	0	0	1	1	0	0	0	0	2	2	0	0	0	0	1	2	0	0	0	0
sp|P0AAB4|UBID_ECOLI	sp|P0AAB4|UBID_ECOLI	23	23	23	sp|P0AAB4|UBID_ECOLI 3-octaprenyl-4-hydroxybenzoate carboxy-lyase OS=Escherichia coli (strain K12) OX=83333 GN=ubiD PE=1 SV=1	1	23	23	23	8	4	4	16	17	17	2	0	1	17	16	19	4	4	3	15	17	16	8	4	4	16	17	17	2	0	1	17	16	19	4	4	3	15	17	16	8	4	4	16
sp|P0AAB6|GALF_ECOLI	sp|P0AAB6|GALF_ECOLI	14	14	14	sp|P0AAB6|GALF_ECOLI UTP--glucose-1-phosphate uridylyltransferase OS=Escherichia coli (strain K12) OX=83333 GN=galF PE=1 SV=1	1	14	14	14	6	6	4	11	12	11	7	4	4	12	10	11	7	8	5	13	11	11	6	6	4	11	12	11	7	4	4	12	10	11	7	8	5	13	11	11	6	6	4	11
sp|P0AAB8|USPD_ECOLI	sp|P0AAB8|USPD_ECOLI	3	3	3	sp|P0AAB8|USPD_ECOLI Universal stress protein D OS=Escherichia coli (strain K12) OX=83333 GN=uspD PE=2 SV=1	1	3	3	3	1	0	1	2	3	2	1	2	1	3	2	2	1	1	1	3	3	2	1	0	1	2	3	2	1	2	1	3	2	2	1	1	1	3	3	2	1	0	1	2
sp|P0AAC0|USPE_ECOLI	sp|P0AAC0|USPE_ECOLI	9	9	9	sp|P0AAC0|USPE_ECOLI Universal stress protein E OS=Escherichia coli (strain K12) OX=83333 GN=uspE PE=1 SV=2	1	9	9	9	1	1	1	7	8	8	0	1	0	9	8	9	1	3	1	7	8	7	1	1	1	7	8	8	0	1	0	9	8	9	1	3	1	7	8	7	1	1	1	7
sp|P0AAC4|YBHL_ECOLI	sp|P0AAC4|YBHL_ECOLI	2	2	2	sp|P0AAC4|YBHL_ECOLI Inner membrane protein YbhL OS=Escherichia coli (strain K12) OX=83333 GN=ybhL PE=1 SV=1	1	2	2	2	2	1	1	1	0	1	0	1	0	1	1	0	1	2	1	1	2	0	2	1	1	1	0	1	0	1	0	1	1	0	1	2	1	1	2	0	2	1	1	1
sp|P0AAC8|ISCA_ECOLI	sp|P0AAC8|ISCA_ECOLI	6	6	6	sp|P0AAC8|ISCA_ECOLI Iron-binding protein IscA OS=Escherichia coli (strain K12) OX=83333 GN=iscA PE=1 SV=1	1	6	6	6	5	5	5	5	5	5	5	5	5	5	3	3	6	4	5	5	4	4	5	5	5	5	5	5	5	5	5	5	3	3	6	4	5	5	4	4	5	5	5	5
sp|P0AAD2|MTR_ECOLI	sp|P0AAD2|MTR_ECOLI	1	1	1	sp|P0AAD2|MTR_ECOLI Tryptophan-specific transport protein OS=Escherichia coli (strain K12) OX=83333 GN=mtr PE=1 SV=1	1	1	1	1	0	0	0	0	1	1	0	0	0	0	1	1	0	0	0	0	1	0	0	0	0	0	1	1	0	0	0	0	1	1	0	0	0	0	1	0	0	0	0	0
sp|P0AAD6|SDAC_ECOLI	sp|P0AAD6|SDAC_ECOLI	11	11	11	sp|P0AAD6|SDAC_ECOLI Serine transporter OS=Escherichia coli (strain K12) OX=83333 GN=sdaC PE=1 SV=1	1	11	11	11	5	5	5	9	7	8	4	4	4	9	8	9	4	5	6	8	9	9	5	5	5	9	7	8	4	4	4	9	8	9	4	5	6	8	9	9	5	5	5	9
sp|P0AAE0|CYCA_ECOLI	sp|P0AAE0|CYCA_ECOLI	3	3	3	sp|P0AAE0|CYCA_ECOLI D-serine/D-alanine/glycine transporter OS=Escherichia coli (strain K12) OX=83333 GN=cycA PE=1 SV=1	1	3	3	3	0	0	0	3	3	2	0	0	0	3	2	2	0	1	1	2	3	3	0	0	0	3	3	2	0	0	0	3	2	2	0	1	1	2	3	3	0	0	0	3
sp|P0AAE2|PROY_ECOLI	sp|P0AAE2|PROY_ECOLI	1	1	1	sp|P0AAE2|PROY_ECOLI Proline-specific permease ProY OS=Escherichia coli (strain K12) OX=83333 GN=proY PE=1 SV=1	1	1	1	1	0	1	0	1	1	1	0	0	0	1	1	1	1	1	0	1	1	1	0	1	0	1	1	1	0	0	0	1	1	1	1	1	0	1	1	1	0	1	0	1
sp|P0AAF6|ARTP_ECOLI	sp|P0AAF6|ARTP_ECOLI	6	6	6	sp|P0AAF6|ARTP_ECOLI Arginine transport ATP-binding protein ArtP OS=Escherichia coli (strain K12) OX=83333 GN=artP PE=1 SV=1	1	6	6	6	2	3	2	4	6	5	0	1	2	5	6	6	1	3	3	5	4	5	2	3	2	4	6	5	0	1	2	5	6	6	1	3	3	5	4	5	2	3	2	4
sp|P0AAG0|DPPD_ECOLI	sp|P0AAG0|DPPD_ECOLI	8	8	8	sp|P0AAG0|DPPD_ECOLI Dipeptide transport ATP-binding protein DppD OS=Escherichia coli (strain K12) OX=83333 GN=dppD PE=1 SV=1	1	8	8	8	0	2	3	4	3	5	1	1	0	2	5	5	1	3	2	0	4	3	0	2	3	4	3	5	1	1	0	2	5	5	1	3	2	0	4	3	0	2	3	4
sp|P0AAG5|MDLB_ECOLI	sp|P0AAG5|MDLB_ECOLI	4	4	4	sp|P0AAG5|MDLB_ECOLI Multidrug resistance-like ATP-binding protein MdlB OS=Escherichia coli (strain K12) OX=83333 GN=mdlB PE=1 SV=1	1	4	4	4	1	1	1	0	3	3	2	2	2	0	3	3	1	1	1	0	2	3	1	1	1	0	3	3	2	2	2	0	3	3	1	1	1	0	2	3	1	1	1	0
sp|P0AAG8|MGLA_ECOLI	sp|P0AAG8|MGLA_ECOLI	30	30	30	sp|P0AAG8|MGLA_ECOLI Galactose/methyl galactoside import ATP-binding protein MglA OS=Escherichia coli (strain K12) OX=83333 GN=mglA PE=1 SV=1	1	30	30	30	11	13	2	21	18	7	6	5	2	22	20	23	9	12	10	24	23	24	11	13	2	21	18	7	6	5	2	22	20	23	9	12	10	24	23	24	11	13	2	21
sp|P0AAH0|PSTB_ECOLI	sp|P0AAH0|PSTB_ECOLI	13	13	13	sp|P0AAH0|PSTB_ECOLI Phosphate import ATP-binding protein PstB OS=Escherichia coli (strain K12) OX=83333 GN=pstB PE=1 SV=2	1	13	13	13	6	3	6	6	10	12	5	4	1	9	10	9	6	5	5	8	10	10	6	3	6	6	10	12	5	4	1	9	10	9	6	5	5	8	10	10	6	3	6	6
sp|P0AAH4|SAPD_ECOLI	sp|P0AAH4|SAPD_ECOLI	4	4	4	sp|P0AAH4|SAPD_ECOLI Putrescine export system ATP-binding protein SapD OS=Escherichia coli (strain K12) OX=83333 GN=sapD PE=1 SV=1	1	4	4	4	0	0	0	1	2	1	0	0	0	2	1	0	0	0	0	1	1	0	0	0	0	1	2	1	0	0	0	2	1	0	0	0	0	1	1	0	0	0	0	1
sp|P0AAH8|SAPF_ECOLI	sp|P0AAH8|SAPF_ECOLI	7	7	7	sp|P0AAH8|SAPF_ECOLI Putrescine export system ATP-binding protein SapF OS=Escherichia coli (strain K12) OX=83333 GN=sapF PE=1 SV=1	1	7	7	7	1	1	0	4	3	4	0	0	0	4	4	5	0	1	1	4	5	3	1	1	0	4	3	4	0	0	0	4	4	5	0	1	1	4	5	3	1	1	0	4
sp|P0AAI3|FTSH_ECOLI	sp|P0AAI3|FTSH_ECOLI	38	38	38	sp|P0AAI3|FTSH_ECOLI ATP-dependent zinc metalloprotease FtsH OS=Escherichia coli (strain K12) OX=83333 GN=ftsH PE=1 SV=1	1	38	38	38	20	20	23	32	32	29	12	13	14	32	32	30	24	21	26	32	31	29	20	20	23	32	32	29	12	13	14	32	32	30	24	21	26	32	31	29	20	20	23	32
sp|P0AAI5|FABF_ECOLI	sp|P0AAI5|FABF_ECOLI	20	20	20	sp|P0AAI5|FABF_ECOLI 3-oxoacyl-[acyl-carrier-protein] synthase 2 OS=Escherichia coli (strain K12) OX=83333 GN=fabF PE=1 SV=2	1	20	20	20	9	8	8	17	16	13	10	8	7	15	16	13	9	9	7	15	16	13	9	8	8	17	16	13	10	8	7	15	16	13	9	9	7	15	16	13	9	8	8	17
sp|P0AAI9|FABD_ECOLI	sp|P0AAI9|FABD_ECOLI	10	10	10	sp|P0AAI9|FABD_ECOLI Malonyl CoA-acyl carrier protein transacylase OS=Escherichia coli (strain K12) OX=83333 GN=fabD PE=1 SV=2	1	10	10	10	9	8	7	10	9	9	7	8	7	9	8	9	9	8	8	10	9	9	9	8	7	10	9	9	7	8	7	9	8	9	9	8	8	10	9	9	9	8	7	10
sp|P0AAJ5|FDOH_ECOLI	sp|P0AAJ5|FDOH_ECOLI	8	8	8	sp|P0AAJ5|FDOH_ECOLI Formate dehydrogenase-O iron-sulfur subunit OS=Escherichia coli (strain K12) OX=83333 GN=fdoH PE=1 SV=1	1	8	8	8	2	2	1	3	4	5	2	2	1	2	7	4	2	2	2	2	4	5	2	2	1	3	4	5	2	2	1	2	7	4	2	2	2	2	4	5	2	2	1	3
sp|P0AAL6|YDHY_ECOLI	sp|P0AAL6|YDHY_ECOLI	1	1	1	sp|P0AAL6|YDHY_ECOLI Uncharacterized ferredoxin-like protein YdhY OS=Escherichia coli (strain K12) OX=83333 GN=ydhY PE=2 SV=1	1	1	1	1	0	0	0	0	0	0	0	0	0	0	1	0	0	0	0	0	0	0	0	0	0	0	0	0	0	0	0	0	1	0	0	0	0	0	0	0	0	0	0	0
sp|P0AAN3|HYPB_ECOLI	sp|P0AAN3|HYPB_ECOLI	3	3	3	sp|P0AAN3|HYPB_ECOLI Hydrogenase maturation factor HypB OS=Escherichia coli (strain K12) OX=83333 GN=hypB PE=1 SV=1	1	3	3	3	1	1	1	1	2	1	1	1	1	1	1	1	1	1	2	1	3	1	1	1	1	1	2	1	1	1	1	1	1	1	1	1	2	1	3	1	1	1	1	1
sp|P0AAN9|IRAP_ECOLI	sp|P0AAN9|IRAP_ECOLI	2	2	2	sp|P0AAN9|IRAP_ECOLI Anti-adapter protein IraP OS=Escherichia coli (strain K12) OX=83333 GN=iraP PE=1 SV=1	1	2	2	2	0	0	0	0	1	1	0	0	0	0	1	1	0	0	0	0	1	1	0	0	0	0	1	1	0	0	0	0	1	1	0	0	0	0	1	1	0	0	0	0
sp|P0AAP3|FRMR_ECOLI	sp|P0AAP3|FRMR_ECOLI	2	2	2	sp|P0AAP3|FRMR_ECOLI Transcriptional repressor FrmR OS=Escherichia coli (strain K12) OX=83333 GN=frmR PE=1 SV=1	1	2	2	2	0	0	0	0	2	2	0	0	0	1	1	2	0	0	0	1	1	2	0	0	0	0	2	2	0	0	0	1	1	2	0	0	0	1	1	2	0	0	0	0
sp|P0AAQ2|YAJD_ECOLI	sp|P0AAQ2|YAJD_ECOLI	3	3	3	sp|P0AAQ2|YAJD_ECOLI Putative HNH nuclease YajD OS=Escherichia coli (strain K12) OX=83333 GN=yajD PE=3 SV=1	1	3	3	3	2	2	1	1	1	1	1	0	0	1	1	1	1	0	2	1	1	1	2	2	1	1	1	1	1	0	0	1	1	1	1	0	2	1	1	1	2	2	1	1
sp|P0AAQ6|YBAA_ECOLI	sp|P0AAQ6|YBAA_ECOLI	1	1	1	sp|P0AAQ6|YBAA_ECOLI Uncharacterized protein YbaA OS=Escherichia coli (strain K12) OX=83333 GN=ybaA PE=4 SV=1	1	1	1	1	1	1	0	1	1	0	0	0	0	1	1	0	0	1	0	1	1	0	1	1	0	1	1	0	0	0	0	1	1	0	0	1	0	1	1	0	1	1	0	1
sp|P0AAR3|YBAK_ECOLI	sp|P0AAR3|YBAK_ECOLI	13	13	13	sp|P0AAR3|YBAK_ECOLI Cys-tRNA(Pro)/Cys-tRNA(Cys) deacylase YbaK OS=Escherichia coli (strain K12) OX=83333 GN=ybaK PE=1 SV=1	1	13	13	13	9	8	7	11	10	8	6	6	7	10	8	7	8	9	6	6	9	6	9	8	7	11	10	8	6	6	7	10	8	7	8	9	6	6	9	6	9	8	7	11
sp|P0AAS0|YLAC_ECOLI	sp|P0AAS0|YLAC_ECOLI	7	7	7	sp|P0AAS0|YLAC_ECOLI Inner membrane protein YlaC OS=Escherichia coli (strain K12) OX=83333 GN=ylaC PE=1 SV=2	1	7	7	7	2	3	2	6	7	7	0	0	0	6	7	6	2	3	2	6	7	7	2	3	2	6	7	7	0	0	0	6	7	6	2	3	2	6	7	7	2	3	2	6
sp|P0AAS7|YBCJ_ECOLI	sp|P0AAS7|YBCJ_ECOLI	4	4	4	sp|P0AAS7|YBCJ_ECOLI Uncharacterized protein YbcJ OS=Escherichia coli (strain K12) OX=83333 GN=ybcJ PE=1 SV=1	1	4	4	4	3	3	2	2	4	4	2	2	2	3	4	3	3	3	3	3	2	4	3	3	2	2	4	4	2	2	2	3	4	3	3	3	3	3	2	4	3	3	2	2
sp|P0AAT2|YBDF_ECOLI	sp|P0AAT2|YBDF_ECOLI	2	2	2	sp|P0AAT2|YBDF_ECOLI Uncharacterized protein YbdF OS=Escherichia coli (strain K12) OX=83333 GN=ybdF PE=4 SV=1	1	2	2	2	1	1	0	1	1	1	1	0	0	1	1	2	0	0	0	1	1	1	1	1	0	1	1	1	1	0	0	1	1	2	0	0	0	1	1	1	1	1	0	1
sp|P0AAT4|YBDG_ECOLI	sp|P0AAT4|YBDG_ECOLI	11	11	11	sp|P0AAT4|YBDG_ECOLI Miniconductance mechanosensitive channel YbdG OS=Escherichia coli (strain K12) OX=83333 GN=ybdG PE=1 SV=1	1	11	11	11	3	2	1	3	6	7	0	0	0	4	6	6	3	3	0	4	7	6	3	2	1	3	6	7	0	0	0	4	6	6	3	3	0	4	7	6	3	2	1	3
sp|P0AAT6|IOJAP_ECOLI	sp|P0AAT6|IOJAP_ECOLI	4	4	4	sp|P0AAT6|IOJAP_ECOLI Ribosomal silencing factor RsfS OS=Escherichia coli (strain K12) OX=83333 GN=rsfS PE=1 SV=1	1	4	4	4	1	1	1	3	3	4	0	0	0	3	3	4	1	1	0	3	3	4	1	1	1	3	3	4	0	0	0	3	3	4	1	1	0	3	3	4	1	1	1	3
sp|P0AAT9|YBEL_ECOLI	sp|P0AAT9|YBEL_ECOLI	9	9	9	sp|P0AAT9|YBEL_ECOLI Uncharacterized protein YbeL OS=Escherichia coli (strain K12) OX=83333 GN=ybeL PE=4 SV=1	1	9	9	9	2	3	4	7	7	6	2	3	3	7	5	5	2	3	2	6	4	6	2	3	4	7	7	6	2	3	3	7	5	5	2	3	2	6	4	6	2	3	4	7
sp|P0AAU2|YBFA_ECOLI	sp|P0AAU2|YBFA_ECOLI	3	3	3	sp|P0AAU2|YBFA_ECOLI Uncharacterized protein YbfA OS=Escherichia coli (strain K12) OX=83333 GN=ybfA PE=3 SV=1	1	3	3	3	0	0	1	1	1	0	0	0	0	1	2	0	2	1	2	1	0	0	0	0	1	1	1	0	0	0	0	1	2	0	2	1	2	1	0	0	0	0	1	1
sp|P0AAU7|YBFE_ECOLI	sp|P0AAU7|YBFE_ECOLI	3	3	3	sp|P0AAU7|YBFE_ECOLI Uncharacterized protein YbfE OS=Escherichia coli (strain K12) OX=83333 GN=ybfE PE=1 SV=2	1	3	3	3	3	3	3	2	2	2	2	2	2	2	2	2	3	3	2	2	2	2	3	3	3	2	2	2	2	2	2	2	2	2	3	3	2	2	2	2	3	3	3	2
sp|P0AAV0|YBGE_ECOLI	sp|P0AAV0|YBGE_ECOLI	1	1	1	sp|P0AAV0|YBGE_ECOLI Uncharacterized protein YbgE OS=Escherichia coli (strain K12) OX=83333 GN=ybgE PE=4 SV=1	1	1	1	1	0	0	0	0	0	0	0	0	0	0	0	1	0	0	0	0	0	1	0	0	0	0	0	0	0	0	0	0	0	1	0	0	0	0	0	1	0	0	0	0
sp|P0AAV4|PXPB_ECOLI	sp|P0AAV4|PXPB_ECOLI	5	5	5	sp|P0AAV4|PXPB_ECOLI 5-oxoprolinase subunit B OS=Escherichia coli (strain K12) OX=83333 GN=pxpB PE=1 SV=1	1	5	5	5	0	0	0	2	4	2	0	0	0	2	2	2	0	0	0	3	3	2	0	0	0	2	4	2	0	0	0	2	2	2	0	0	0	3	3	2	0	0	0	2
sp|P0AAV6|YBGS_ECOLI	sp|P0AAV6|YBGS_ECOLI	5	5	5	sp|P0AAV6|YBGS_ECOLI Uncharacterized protein YbgS OS=Escherichia coli (strain K12) OX=83333 GN=ybgS PE=3 SV=1	1	5	5	5	3	3	3	1	2	4	2	2	2	1	2	4	3	4	3	2	3	4	3	3	3	1	2	4	2	2	2	1	2	4	3	4	3	2	3	4	3	3	3	1
sp|P0AAX8|YBIS_ECOLI;sp|P39176|ERFK_ECOLI	sp|P0AAX8|YBIS_ECOLI	14;1	14;1	14;1	sp|P0AAX8|YBIS_ECOLI Probable L,D-transpeptidase YbiS OS=Escherichia coli (strain K12) OX=83333 GN=ybiS PE=1 SV=1	2	14	14	14	10	9	9	13	10	9	9	8	9	13	8	9	10	9	9	13	9	10	10	9	9	13	10	9	9	8	9	13	8	9	10	9	9	13	9	10	10	9	9	13
sp|P0AAY6|YBJN_ECOLI	sp|P0AAY6|YBJN_ECOLI	2	2	2	sp|P0AAY6|YBJN_ECOLI Uncharacterized protein YbjN OS=Escherichia coli (strain K12) OX=83333 GN=ybjN PE=1 SV=1	1	2	2	2	1	0	0	2	1	2	0	0	0	2	2	2	0	0	1	2	2	2	1	0	0	2	1	2	0	0	0	2	2	2	0	0	1	2	2	2	1	0	0	2
sp|P0AAZ4|RARA_ECOLI	sp|P0AAZ4|RARA_ECOLI	12	12	12	sp|P0AAZ4|RARA_ECOLI Replication-associated recombination protein A OS=Escherichia coli (strain K12) OX=83333 GN=rarA PE=1 SV=1	1	12	12	12	2	3	2	4	6	6	2	1	3	1	7	4	4	3	3	3	5	5	2	3	2	4	6	6	2	1	3	1	7	4	4	3	3	3	5	5	2	3	2	4
sp|P0AAZ7|YCAR_ECOLI	sp|P0AAZ7|YCAR_ECOLI	5	5	5	sp|P0AAZ7|YCAR_ECOLI UPF0434 protein YcaR OS=Escherichia coli (strain K12) OX=83333 GN=ycaR PE=1 SV=1	1	5	5	5	5	5	5	2	4	4	4	4	5	3	4	4	5	5	5	2	4	4	5	5	5	2	4	4	4	4	5	3	4	4	5	5	5	2	4	4	5	5	5	2
sp|P0AB01|ELYC_ECOLI	sp|P0AB01|ELYC_ECOLI	3	3	3	sp|P0AB01|ELYC_ECOLI Envelope biogenesis factor ElyC OS=Escherichia coli (strain K12) OX=83333 GN=elyC PE=4 SV=1	1	3	3	3	0	0	0	0	1	1	0	0	0	0	1	1	0	0	0	2	2	1	0	0	0	0	1	1	0	0	0	0	1	1	0	0	0	2	2	1	0	0	0	0
sp|P0AB10|PQIC_ECOLI	sp|P0AB10|PQIC_ECOLI	5	5	5	sp|P0AB10|PQIC_ECOLI Intermembrane transport lipoprotein PqiC OS=Escherichia coli (strain K12) OX=83333 GN=pqiC PE=1 SV=2	1	5	5	5	0	0	0	3	5	4	0	0	0	2	4	4	0	0	0	4	3	4	0	0	0	3	5	4	0	0	0	2	4	4	0	0	0	4	3	4	0	0	0	3
sp|P0AB12|YCCF_ECOLI	sp|P0AB12|YCCF_ECOLI	4	4	4	sp|P0AB12|YCCF_ECOLI Inner membrane protein YccF OS=Escherichia coli (strain K12) OX=83333 GN=yccF PE=1 SV=1	1	4	4	4	1	2	2	2	3	4	1	1	1	4	3	4	1	2	2	2	2	4	1	2	2	2	3	4	1	1	1	4	3	4	1	2	2	2	2	4	1	2	2	2
sp|P0AB14|YCCJ_ECOLI	sp|P0AB14|YCCJ_ECOLI	6	6	6	sp|P0AB14|YCCJ_ECOLI Uncharacterized protein YccJ OS=Escherichia coli (strain K12) OX=83333 GN=yccJ PE=1 SV=1	1	6	6	6	4	2	2	4	4	4	2	1	2	4	4	3	4	4	3	4	4	2	4	2	2	4	4	4	2	1	2	4	4	3	4	4	3	4	4	2	4	2	2	4
sp|P0AB18|TUSE_ECOLI	sp|P0AB18|TUSE_ECOLI	4	4	4	sp|P0AB18|TUSE_ECOLI Sulfurtransferase TusE OS=Escherichia coli (strain K12) OX=83333 GN=tusE PE=1 SV=1	1	4	4	4	1	1	0	2	3	3	0	1	0	1	3	2	0	0	0	0	3	2	1	1	0	2	3	3	0	1	0	1	3	2	0	0	0	0	3	2	1	1	0	2
sp|P0AB20|HSPQ_ECOLI	sp|P0AB20|HSPQ_ECOLI	1	1	1	sp|P0AB20|HSPQ_ECOLI Heat shock protein HspQ OS=Escherichia coli (strain K12) OX=83333 GN=hspQ PE=1 SV=2	1	1	1	1	0	0	0	1	0	1	0	0	0	1	0	1	0	0	0	1	0	1	0	0	0	1	0	1	0	0	0	1	0	1	0	0	0	1	0	1	0	0	0	1
sp|P0AB24|EFEO_ECOLI	sp|P0AB24|EFEO_ECOLI	19	19	19	sp|P0AB24|EFEO_ECOLI Iron uptake system component EfeO OS=Escherichia coli (strain K12) OX=83333 GN=efeO PE=1 SV=1	1	19	19	19	9	10	3	13	12	12	7	3	2	16	13	10	8	9	4	16	12	12	9	10	3	13	12	12	7	3	2	16	13	10	8	9	4	16	12	12	9	10	3	13
sp|P0AB26|YCEB_ECOLI	sp|P0AB26|YCEB_ECOLI	7	7	7	sp|P0AB26|YCEB_ECOLI Uncharacterized lipoprotein YceB OS=Escherichia coli (strain K12) OX=83333 GN=yceB PE=1 SV=1	1	7	7	7	1	0	0	5	4	4	0	0	0	4	4	4	0	1	0	3	5	5	1	0	0	5	4	4	0	0	0	4	4	4	0	1	0	3	5	5	1	0	0	5
sp|P0AB28|YCED_ECOLI	sp|P0AB28|YCED_ECOLI	5	5	5	sp|P0AB28|YCED_ECOLI Large ribosomal RNA subunit accumulation protein YceD OS=Escherichia coli (strain K12) OX=83333 GN=yceD PE=2 SV=1	1	5	5	5	2	4	4	5	5	5	4	5	4	5	4	5	1	4	3	5	4	5	2	4	4	5	5	5	4	5	4	5	4	5	1	4	3	5	4	5	2	4	4	5
sp|P0AB38|LPOB_ECOLI	sp|P0AB38|LPOB_ECOLI	5	5	5	sp|P0AB38|LPOB_ECOLI Penicillin-binding protein activator LpoB OS=Escherichia coli (strain K12) OX=83333 GN=lpoB PE=1 SV=1	1	5	5	5	1	1	1	4	4	5	2	1	1	5	4	3	1	0	1	4	4	3	1	1	1	4	4	5	2	1	1	5	4	3	1	0	1	4	4	3	1	1	1	4
sp|P0AB40|BHSA_ECOLI	sp|P0AB40|BHSA_ECOLI	2	2	2	sp|P0AB40|BHSA_ECOLI Multiple stress resistance protein BhsA OS=Escherichia coli (strain K12) OX=83333 GN=bhsA PE=1 SV=1	1	2	2	2	0	0	0	2	0	1	0	0	0	2	2	1	0	0	0	1	1	2	0	0	0	2	0	1	0	0	0	2	2	1	0	0	0	1	1	2	0	0	0	2
sp|P0AB43|YCGL_ECOLI	sp|P0AB43|YCGL_ECOLI	10	10	10	sp|P0AB43|YCGL_ECOLI Protein YcgL OS=Escherichia coli (strain K12) OX=83333 GN=ycgL PE=1 SV=3	1	10	10	10	8	7	4	8	6	6	4	4	3	8	8	7	6	6	6	8	7	7	8	7	4	8	6	6	4	4	3	8	8	7	6	6	6	8	7	7	8	7	4	8
sp|P0AB46|YMGD_ECOLI	sp|P0AB46|YMGD_ECOLI	2	2	2	sp|P0AB46|YMGD_ECOLI Uncharacterized protein YmgD OS=Escherichia coli (strain K12) OX=83333 GN=ymgD PE=1 SV=2	1	2	2	2	0	1	0	1	2	2	0	0	0	1	2	2	0	1	0	1	2	2	0	1	0	1	2	2	0	0	0	1	2	2	0	1	0	1	2	2	0	1	0	1
sp|P0AB52|YCHN_ECOLI	sp|P0AB52|YCHN_ECOLI	5	5	5	sp|P0AB52|YCHN_ECOLI Protein YchN OS=Escherichia coli (strain K12) OX=83333 GN=ychN PE=1 SV=1	1	5	5	5	2	0	1	1	4	3	0	0	0	1	3	3	0	0	0	1	4	3	2	0	1	1	4	3	0	0	0	1	3	3	0	0	0	1	4	3	2	0	1	1
sp|P0AB55|YCII_ECOLI	sp|P0AB55|YCII_ECOLI	4	4	4	sp|P0AB55|YCII_ECOLI Protein YciI OS=Escherichia coli (strain K12) OX=83333 GN=yciI PE=1 SV=1	1	4	4	4	0	0	0	2	0	2	1	0	1	1	1	2	1	0	1	2	1	1	0	0	0	2	0	2	1	0	1	1	1	2	1	0	1	2	1	1	0	0	0	2
sp|P0AB58|LAPB_ECOLI	sp|P0AB58|LAPB_ECOLI	3	3	3	sp|P0AB58|LAPB_ECOLI Lipopolysaccharide assembly protein B OS=Escherichia coli (strain K12) OX=83333 GN=lapB PE=1 SV=1	1	3	3	3	1	0	0	2	2	1	1	0	0	2	2	2	1	0	0	2	2	2	1	0	0	2	2	1	1	0	0	2	2	2	1	0	0	2	2	2	1	0	0	2
sp|P0AB61|YCIN_ECOLI	sp|P0AB61|YCIN_ECOLI	10	10	10	sp|P0AB61|YCIN_ECOLI Protein YciN OS=Escherichia coli (strain K12) OX=83333 GN=yciN PE=1 SV=1	1	10	10	10	4	5	4	9	8	7	4	5	3	8	8	7	5	5	4	7	8	7	4	5	4	9	8	7	4	5	3	8	8	7	5	5	4	7	8	7	4	5	4	9
sp|P0AB65|ACYP_ECOLI	sp|P0AB65|ACYP_ECOLI	1	1	1	sp|P0AB65|ACYP_ECOLI Acylphosphatase OS=Escherichia coli (strain K12) OX=83333 GN=yccX PE=1 SV=1	1	1	1	1	0	0	0	1	1	1	0	0	0	1	1	1	0	0	0	1	1	1	0	0	0	1	1	1	0	0	0	1	1	1	0	0	0	1	1	1	0	0	0	1
sp|P0AB67|PNTB_ECOLI	sp|P0AB67|PNTB_ECOLI	12	12	12	sp|P0AB67|PNTB_ECOLI NAD(P) transhydrogenase subunit beta OS=Escherichia coli (strain K12) OX=83333 GN=pntB PE=1 SV=1	1	12	12	12	7	4	1	10	11	8	4	1	1	10	11	9	5	5	5	10	9	10	7	4	1	10	11	8	4	1	1	10	11	9	5	5	5	10	9	10	7	4	1	10
sp|P0AB71|ALF_ECOLI	sp|P0AB71|ALF_ECOLI	27	27	27	sp|P0AB71|ALF_ECOLI Fructose-bisphosphate aldolase class 2 OS=Escherichia coli (strain K12) OX=83333 GN=fbaA PE=1 SV=2	1	27	27	27	13	13	13	23	22	23	12	10	13	24	22	24	12	11	12	21	22	24	13	13	13	23	22	23	12	10	13	24	22	24	12	11	12	21	22	24	13	13	13	23
sp|P0AB77|KBL_ECOLI	sp|P0AB77|KBL_ECOLI	23	23	23	sp|P0AB77|KBL_ECOLI 2-amino-3-ketobutyrate coenzyme A ligase OS=Escherichia coli (strain K12) OX=83333 GN=kbl PE=1 SV=1	1	23	23	23	15	17	15	19	19	17	13	8	10	20	17	16	17	16	13	21	17	16	15	17	15	19	19	17	13	8	10	20	17	16	17	16	13	21	17	16	15	17	15	19
sp|P0AB80|ILVE_ECOLI	sp|P0AB80|ILVE_ECOLI	4	4	4	sp|P0AB80|ILVE_ECOLI Branched-chain-amino-acid aminotransferase OS=Escherichia coli (strain K12) OX=83333 GN=ilvE PE=1 SV=2	1	4	4	4	3	2	3	2	4	2	2	0	1	3	4	3	2	3	2	2	2	3	3	2	3	2	4	2	2	0	1	3	4	3	2	3	2	2	2	3	3	2	3	2
sp|P0AB83|END3_ECOLI	sp|P0AB83|END3_ECOLI	4	4	4	sp|P0AB83|END3_ECOLI Endonuclease III OS=Escherichia coli (strain K12) OX=83333 GN=nth PE=1 SV=1	1	4	4	4	1	0	1	3	4	3	1	1	1	3	4	3	0	0	0	3	4	3	1	0	1	3	4	3	1	1	1	3	4	3	0	0	0	3	4	3	1	0	1	3
sp|P0AB87|FUCA_ECOLI	sp|P0AB87|FUCA_ECOLI	2	2	2	sp|P0AB87|FUCA_ECOLI L-fuculose phosphate aldolase OS=Escherichia coli (strain K12) OX=83333 GN=fucA PE=1 SV=1	1	2	2	2	0	1	0	1	2	0	0	0	0	0	1	0	0	0	0	1	1	0	0	1	0	1	2	0	0	0	0	0	1	0	0	0	0	1	1	0	0	1	0	1
sp|P0AB89|PUR8_ECOLI	sp|P0AB89|PUR8_ECOLI	31	31	31	sp|P0AB89|PUR8_ECOLI Adenylosuccinate lyase OS=Escherichia coli (strain K12) OX=83333 GN=purB PE=1 SV=1	1	31	31	31	12	10	10	28	26	28	5	7	6	28	24	25	11	10	8	28	24	27	12	10	10	28	26	28	5	7	6	28	24	25	11	10	8	28	24	27	12	10	10	28
sp|P0AB91|AROG_ECOLI	sp|P0AB91|AROG_ECOLI	10	10	10	sp|P0AB91|AROG_ECOLI Phospho-2-dehydro-3-deoxyheptonate aldolase, Phe-sensitive OS=Escherichia coli (strain K12) OX=83333 GN=aroG PE=1 SV=1	1	10	10	10	4	3	2	8	7	5	5	6	5	8	6	7	2	4	3	6	9	7	4	3	2	8	7	5	5	6	5	8	6	7	2	4	3	6	9	7	4	3	2	8
sp|P0AB96|ARSC_ECOLI	sp|P0AB96|ARSC_ECOLI	2	2	2	sp|P0AB96|ARSC_ECOLI Arsenate reductase OS=Escherichia coli (strain K12) OX=83333 GN=arsC PE=2 SV=1	1	2	2	2	0	0	0	1	1	0	0	0	0	0	0	1	0	0	0	1	1	0	0	0	0	1	1	0	0	0	0	0	0	1	0	0	0	1	1	0	0	0	0	1
sp|P0AB98|ATP6_ECOLI	sp|P0AB98|ATP6_ECOLI	4	4	4	sp|P0AB98|ATP6_ECOLI ATP synthase subunit a OS=Escherichia coli (strain K12) OX=83333 GN=atpB PE=1 SV=1	1	4	4	4	0	0	0	4	2	2	1	1	1	4	2	3	1	1	0	4	2	2	0	0	0	4	2	2	1	1	1	4	2	3	1	1	0	4	2	2	0	0	0	4
sp|P0ABA0|ATPF_ECOLI	sp|P0ABA0|ATPF_ECOLI	22	22	22	sp|P0ABA0|ATPF_ECOLI ATP synthase subunit b OS=Escherichia coli (strain K12) OX=83333 GN=atpF PE=1 SV=1	1	22	22	22	8	11	9	20	14	16	6	6	4	18	14	16	8	13	8	19	14	17	8	11	9	20	14	16	6	6	4	18	14	16	8	13	8	19	14	17	8	11	9	20
sp|P0ABA4|ATPD_ECOLI	sp|P0ABA4|ATPD_ECOLI	11	11	11	sp|P0ABA4|ATPD_ECOLI ATP synthase subunit delta OS=Escherichia coli (strain K12) OX=83333 GN=atpH PE=1 SV=1	1	11	11	11	4	8	5	8	9	8	4	4	1	8	8	8	5	6	5	8	9	8	4	8	5	8	9	8	4	4	1	8	8	8	5	6	5	8	9	8	4	8	5	8
sp|P0ABA6|ATPG_ECOLI	sp|P0ABA6|ATPG_ECOLI	28	28	28	sp|P0ABA6|ATPG_ECOLI ATP synthase gamma chain OS=Escherichia coli (strain K12) OX=83333 GN=atpG PE=1 SV=1	1	28	28	28	14	10	12	24	20	22	8	5	9	23	20	22	12	15	14	25	20	22	14	10	12	24	20	22	8	5	9	23	20	22	12	15	14	25	20	22	14	10	12	24
sp|P0ABB0|ATPA_ECOLI	sp|P0ABB0|ATPA_ECOLI	40	40	40	sp|P0ABB0|ATPA_ECOLI ATP synthase subunit alpha OS=Escherichia coli (strain K12) OX=83333 GN=atpA PE=1 SV=1	1	40	40	40	24	26	19	30	29	29	21	17	16	31	25	29	21	25	18	32	30	28	24	26	19	30	29	29	21	17	16	31	25	29	21	25	18	32	30	28	24	26	19	30
sp|P0ABB4|ATPB_ECOLI	sp|P0ABB4|ATPB_ECOLI	42	42	42	sp|P0ABB4|ATPB_ECOLI ATP synthase subunit beta OS=Escherichia coli (strain K12) OX=83333 GN=atpD PE=1 SV=2	1	42	42	42	26	30	24	38	35	33	25	18	16	36	35	33	30	29	21	38	35	34	26	30	24	38	35	33	25	18	16	36	35	33	30	29	21	38	35	34	26	30	24	38
sp|P0ABB8|ATMA_ECOLI	sp|P0ABB8|ATMA_ECOLI	22	22	22	sp|P0ABB8|ATMA_ECOLI Magnesium-transporting ATPase, P-type 1 OS=Escherichia coli (strain K12) OX=83333 GN=mgtA PE=1 SV=1	1	22	22	22	4	5	5	14	17	17	1	0	0	16	14	14	5	5	3	14	16	14	4	5	5	14	17	17	1	0	0	16	14	14	5	5	3	14	16	14	4	5	5	14
sp|P0ABC3|HFLC_ECOLI	sp|P0ABC3|HFLC_ECOLI	24	24	24	sp|P0ABC3|HFLC_ECOLI Modulator of FtsH protease HflC OS=Escherichia coli (strain K12) OX=83333 GN=hflC PE=1 SV=1	1	24	24	24	16	15	15	22	19	21	13	7	4	22	20	22	17	17	17	22	19	22	16	15	15	22	19	21	13	7	4	22	20	22	17	17	17	22	19	22	16	15	15	22
sp|P0ABC7|HFLK_ECOLI	sp|P0ABC7|HFLK_ECOLI	25	25	25	sp|P0ABC7|HFLK_ECOLI Modulator of FtsH protease HflK OS=Escherichia coli (strain K12) OX=83333 GN=hflK PE=1 SV=1	1	25	25	25	18	19	16	19	20	20	14	8	9	21	19	20	16	19	18	21	20	20	18	19	16	19	20	20	14	8	9	21	19	20	16	19	18	21	20	20	18	19	16	19
sp|P0ABC9|BETT_ECOLI	sp|P0ABC9|BETT_ECOLI	2	2	2	sp|P0ABC9|BETT_ECOLI High-affinity choline transport protein OS=Escherichia coli (strain K12) OX=83333 GN=betT PE=2 SV=1	1	2	2	2	0	0	0	1	0	2	0	0	0	1	0	2	0	0	0	1	1	1	0	0	0	1	0	2	0	0	0	1	0	2	0	0	0	1	1	1	0	0	0	1
sp|P0ABD3|BFR_ECOLI	sp|P0ABD3|BFR_ECOLI	11	11	11	sp|P0ABD3|BFR_ECOLI Bacterioferritin OS=Escherichia coli (strain K12) OX=83333 GN=bfr PE=1 SV=1	1	11	11	11	5	8	6	8	8	10	6	5	4	9	9	9	8	7	7	10	8	9	5	8	6	8	8	10	6	5	4	9	9	9	8	7	7	10	8	9	5	8	6	8
sp|P0ABD5|ACCA_ECOLI	sp|P0ABD5|ACCA_ECOLI	27	27	27	sp|P0ABD5|ACCA_ECOLI Acetyl-coenzyme A carboxylase carboxyl transferase subunit alpha OS=Escherichia coli (strain K12) OX=83333 GN=accA PE=1 SV=2	1	27	27	27	17	18	14	24	20	23	19	13	14	23	22	22	20	14	13	23	20	22	17	18	14	24	20	23	19	13	14	23	22	22	20	14	13	23	20	22	17	18	14	24
sp|P0ABD8|BCCP_ECOLI	sp|P0ABD8|BCCP_ECOLI	7	7	7	sp|P0ABD8|BCCP_ECOLI Biotin carboxyl carrier protein of acetyl-CoA carboxylase OS=Escherichia coli (strain K12) OX=83333 GN=accB PE=1 SV=1	1	7	7	7	3	5	4	4	4	5	2	2	3	6	4	6	2	4	2	5	4	5	3	5	4	4	4	5	2	2	3	6	4	6	2	4	2	5	4	5	3	5	4	4
sp|P0ABE2|BOLA_ECOLI	sp|P0ABE2|BOLA_ECOLI	5	5	5	sp|P0ABE2|BOLA_ECOLI DNA-binding transcriptional regulator BolA OS=Escherichia coli (strain K12) OX=83333 GN=bolA PE=1 SV=1	1	5	5	5	2	2	1	4	3	3	1	2	1	4	3	3	1	2	2	3	3	3	2	2	1	4	3	3	1	2	1	4	3	3	1	2	2	3	3	3	2	2	1	4
sp|P0ABE5|C561_ECOLI	sp|P0ABE5|C561_ECOLI	1	1	1	sp|P0ABE5|C561_ECOLI Cytochrome b561 OS=Escherichia coli (strain K12) OX=83333 GN=cybB PE=1 SV=1	1	1	1	1	0	0	0	0	1	1	0	0	0	0	1	1	0	0	0	0	1	1	0	0	0	0	1	1	0	0	0	0	1	1	0	0	0	0	1	1	0	0	0	0
sp|P0ABF1|PCNB_ECOLI	sp|P0ABF1|PCNB_ECOLI	21	21	21	sp|P0ABF1|PCNB_ECOLI Poly(A) polymerase I OS=Escherichia coli (strain K12) OX=83333 GN=pcnB PE=1 SV=2	1	21	21	21	7	9	9	13	14	17	8	11	10	14	16	17	9	10	8	13	15	15	7	9	9	13	14	17	8	11	10	14	16	17	9	10	8	13	15	15	7	9	9	13
sp|P0ABF6|CDD_ECOLI	sp|P0ABF6|CDD_ECOLI	15	15	15	sp|P0ABF6|CDD_ECOLI Cytidine deaminase OS=Escherichia coli (strain K12) OX=83333 GN=cdd PE=1 SV=1	1	15	15	15	1	4	2	11	12	10	4	2	4	14	13	12	1	2	3	12	12	12	1	4	2	11	12	10	4	2	4	14	13	12	1	2	3	12	12	12	1	4	2	11
sp|P0ABG1|CDSA_ECOLI	sp|P0ABG1|CDSA_ECOLI	1	1	1	sp|P0ABG1|CDSA_ECOLI Phosphatidate cytidylyltransferase OS=Escherichia coli (strain K12) OX=83333 GN=cdsA PE=1 SV=2	1	1	1	1	0	0	0	0	1	0	0	0	0	0	1	0	0	0	0	0	1	1	0	0	0	0	1	0	0	0	0	0	1	0	0	0	0	0	1	1	0	0	0	0
sp|P0ABG4|FTSW_ECOLI	sp|P0ABG4|FTSW_ECOLI	3	3	3	sp|P0ABG4|FTSW_ECOLI Probable peptidoglycan glycosyltransferase FtsW OS=Escherichia coli (strain K12) OX=83333 GN=ftsW PE=1 SV=1	1	3	3	3	0	0	0	2	1	2	0	0	0	3	3	3	0	0	0	0	2	2	0	0	0	2	1	2	0	0	0	3	3	3	0	0	0	0	2	2	0	0	0	2
sp|P0ABG7|RODA_ECOLI	sp|P0ABG7|RODA_ECOLI	4	4	4	sp|P0ABG7|RODA_ECOLI Peptidoglycan glycosyltransferase MrdB OS=Escherichia coli (strain K12) OX=83333 GN=mrdB PE=1 SV=1	1	4	4	4	1	1	0	3	4	3	1	0	0	4	3	3	1	0	0	2	3	3	1	1	0	3	4	3	1	0	0	4	3	3	1	0	0	2	3	3	1	1	0	3
sp|P0ABH0|FTSA_ECOLI	sp|P0ABH0|FTSA_ECOLI	14	14	14	sp|P0ABH0|FTSA_ECOLI Cell division protein FtsA OS=Escherichia coli (strain K12) OX=83333 GN=ftsA PE=1 SV=1	1	14	14	14	7	6	3	9	9	9	3	2	0	10	8	8	5	4	3	8	8	7	7	6	3	9	9	9	3	2	0	10	8	8	5	4	3	8	8	7	7	6	3	9
sp|P0ABH7|CISY_ECOLI	sp|P0ABH7|CISY_ECOLI	28	28	28	sp|P0ABH7|CISY_ECOLI Citrate synthase OS=Escherichia coli (strain K12) OX=83333 GN=gltA PE=1 SV=1	1	28	28	28	19	16	14	24	21	15	18	14	15	23	19	20	17	16	17	23	21	18	19	16	14	24	21	15	18	14	15	23	19	20	17	16	17	23	21	18	19	16	14	24
sp|P0ABH9|CLPA_ECOLI	sp|P0ABH9|CLPA_ECOLI	37	37	37	sp|P0ABH9|CLPA_ECOLI ATP-dependent Clp protease ATP-binding subunit ClpA OS=Escherichia coli (strain K12) OX=83333 GN=clpA PE=1 SV=1	1	37	37	37	18	16	16	21	27	27	12	11	12	25	30	32	14	19	12	22	26	32	18	16	16	21	27	27	12	11	12	25	30	32	14	19	12	22	26	32	18	16	16	21
sp|P0ABI4|CORA_ECOLI	sp|P0ABI4|CORA_ECOLI	13	13	13	sp|P0ABI4|CORA_ECOLI Magnesium transport protein CorA OS=Escherichia coli (strain K12) OX=83333 GN=corA PE=1 SV=1	1	13	13	13	4	4	0	6	9	10	0	1	0	9	11	11	3	4	2	10	10	11	4	4	0	6	9	10	0	1	0	9	11	11	3	4	2	10	10	11	4	4	0	6
sp|P0ABI8|CYOB_ECOLI	sp|P0ABI8|CYOB_ECOLI	11	11	11	sp|P0ABI8|CYOB_ECOLI Cytochrome bo(3) ubiquinol oxidase subunit 1 OS=Escherichia coli (strain K12) OX=83333 GN=cyoB PE=1 SV=1	1	11	11	11	4	3	3	10	10	10	2	2	3	9	10	10	4	4	4	9	9	11	4	3	3	10	10	10	2	2	3	9	10	10	4	4	4	9	9	11	4	3	3	10
sp|P0ABJ1|CYOA_ECOLI	sp|P0ABJ1|CYOA_ECOLI	12	12	12	sp|P0ABJ1|CYOA_ECOLI Cytochrome bo(3) ubiquinol oxidase subunit 2 OS=Escherichia coli (strain K12) OX=83333 GN=cyoA PE=1 SV=1	1	12	12	12	7	7	6	11	10	10	7	3	5	10	9	10	7	6	7	10	10	10	7	7	6	11	10	10	7	3	5	10	9	10	7	6	7	10	10	10	7	7	6	11
sp|P0ABJ3|CYOC_ECOLI	sp|P0ABJ3|CYOC_ECOLI	2	2	2	sp|P0ABJ3|CYOC_ECOLI Cytochrome bo(3) ubiquinol oxidase subunit 3 OS=Escherichia coli (strain K12) OX=83333 GN=cyoC PE=1 SV=1	1	2	2	2	0	1	1	1	2	1	0	1	0	0	2	1	0	0	1	0	2	1	0	1	1	1	2	1	0	1	0	0	2	1	0	0	1	0	2	1	0	1	1	1
sp|P0ABJ6|CYOD_ECOLI	sp|P0ABJ6|CYOD_ECOLI	1	1	1	sp|P0ABJ6|CYOD_ECOLI Cytochrome bo(3) ubiquinol oxidase subunit 4 OS=Escherichia coli (strain K12) OX=83333 GN=cyoD PE=1 SV=1	1	1	1	1	1	1	1	1	1	1	1	1	1	1	1	1	0	0	1	1	1	1	1	1	1	1	1	1	1	1	1	1	1	1	0	0	1	1	1	1	1	1	1	1
sp|P0ABJ9|CYDA_ECOLI	sp|P0ABJ9|CYDA_ECOLI	18	18	18	sp|P0ABJ9|CYDA_ECOLI Cytochrome bd-I ubiquinol oxidase subunit 1 OS=Escherichia coli (strain K12) OX=83333 GN=cydA PE=1 SV=1	1	18	18	18	7	7	2	12	11	11	4	3	2	12	11	11	4	6	6	16	11	11	7	7	2	12	11	11	4	3	2	12	11	11	4	6	6	16	11	11	7	7	2	12
sp|P0ABK2|CYDB_ECOLI	sp|P0ABK2|CYDB_ECOLI	3	3	3	sp|P0ABK2|CYDB_ECOLI Cytochrome bd-I ubiquinol oxidase subunit 2 OS=Escherichia coli (strain K12) OX=83333 GN=cydB PE=1 SV=1	1	3	3	3	1	0	1	2	1	2	1	0	1	2	1	2	0	1	1	3	1	2	1	0	1	2	1	2	1	0	1	2	1	2	0	1	1	3	1	2	1	0	1	2
sp|P0ABK5|CYSK_ECOLI	sp|P0ABK5|CYSK_ECOLI	24	24	24	sp|P0ABK5|CYSK_ECOLI Cysteine synthase A OS=Escherichia coli (strain K12) OX=83333 GN=cysK PE=1 SV=2	1	24	24	24	13	13	13	23	18	22	11	11	11	23	17	20	15	13	10	24	19	20	13	13	13	23	18	22	11	11	11	23	17	20	15	13	10	24	19	20	13	13	13	23
sp|P0ABL1|NRFB_ECOLI	sp|P0ABL1|NRFB_ECOLI	1	1	1	sp|P0ABL1|NRFB_ECOLI Cytochrome c-type protein NrfB OS=Escherichia coli (strain K12) OX=83333 GN=nrfB PE=1 SV=1	1	1	1	1	0	0	0	0	0	0	0	0	0	0	0	0	0	1	0	0	0	0	0	0	0	0	0	0	0	0	0	0	0	0	0	1	0	0	0	0	0	0	0	0
sp|P0ABN1|KDGL_ECOLI	sp|P0ABN1|KDGL_ECOLI	2	2	2	sp|P0ABN1|KDGL_ECOLI Diacylglycerol kinase OS=Escherichia coli (strain K12) OX=83333 GN=dgkA PE=1 SV=2	1	2	2	2	1	1	0	1	2	1	0	0	1	1	2	0	0	0	0	1	2	2	1	1	0	1	2	1	0	0	1	1	2	0	0	0	0	1	2	2	1	1	0	1
sp|P0ABN5|DCUA_ECOLI	sp|P0ABN5|DCUA_ECOLI	4	4	4	sp|P0ABN5|DCUA_ECOLI Anaerobic C4-dicarboxylate transporter DcuA OS=Escherichia coli (strain K12) OX=83333 GN=dcuA PE=1 SV=1	1	4	4	4	0	0	0	3	3	1	0	0	0	3	3	4	0	1	1	2	3	4	0	0	0	3	3	1	0	0	0	3	3	4	0	1	1	2	3	4	0	0	0	3
sp|P0ABP8|DEOD_ECOLI	sp|P0ABP8|DEOD_ECOLI	10	10	10	sp|P0ABP8|DEOD_ECOLI Purine nucleoside phosphorylase DeoD-type OS=Escherichia coli (strain K12) OX=83333 GN=deoD PE=1 SV=2	1	10	10	10	6	5	5	9	7	8	6	4	4	8	7	8	4	6	5	6	8	9	6	5	5	9	7	8	6	4	4	8	7	8	4	6	5	6	8	9	6	5	5	9
sp|P0ABQ0|COABC_ECOLI	sp|P0ABQ0|COABC_ECOLI	19	19	19	sp|P0ABQ0|COABC_ECOLI Coenzyme A biosynthesis bifunctional protein CoaBC OS=Escherichia coli (strain K12) OX=83333 GN=coaBC PE=1 SV=2	1	19	19	19	14	12	9	15	16	13	8	7	6	11	15	12	14	13	11	12	17	11	14	12	9	15	16	13	8	7	6	11	15	12	14	13	11	12	17	11	14	12	9	15
sp|P0ABQ2|GARR_ECOLI	sp|P0ABQ2|GARR_ECOLI	15	15	15	sp|P0ABQ2|GARR_ECOLI 2-hydroxy-3-oxopropionate reductase OS=Escherichia coli (strain K12) OX=83333 GN=garR PE=1 SV=1	1	15	15	15	4	4	1	11	12	6	1	0	0	8	5	3	4	6	0	10	15	8	4	4	1	11	12	6	1	0	0	8	5	3	4	6	0	10	15	8	4	4	1	11
sp|P0ABQ4|DYR_ECOLI	sp|P0ABQ4|DYR_ECOLI	10	10	10	sp|P0ABQ4|DYR_ECOLI Dihydrofolate reductase OS=Escherichia coli (strain K12) OX=83333 GN=folA PE=1 SV=1	1	10	10	10	4	4	4	8	7	6	3	5	2	8	7	6	4	4	4	8	7	6	4	4	4	8	7	6	3	5	2	8	7	6	4	4	4	8	7	6	4	4	4	8
sp|P0ABR1|DINI_ECOLI	sp|P0ABR1|DINI_ECOLI	3	3	3	sp|P0ABR1|DINI_ECOLI DNA damage-inducible protein I OS=Escherichia coli (strain K12) OX=83333 GN=dinI PE=1 SV=1	1	3	3	3	0	0	1	2	2	1	0	0	0	3	1	1	0	0	0	2	1	1	0	0	1	2	2	1	0	0	0	3	1	1	0	0	0	2	1	1	0	0	1	2
sp|P0ABR5|HCAE_ECOLI	sp|P0ABR5|HCAE_ECOLI	2	2	2	sp|P0ABR5|HCAE_ECOLI 3-phenylpropionate/cinnamic acid dioxygenase subunit alpha OS=Escherichia coli (strain K12) OX=83333 GN=hcaE PE=1 SV=1	1	2	2	2	1	1	1	0	0	0	1	1	2	0	0	0	1	2	1	0	0	0	1	1	1	0	0	0	1	1	2	0	0	0	1	2	1	0	0	0	1	1	1	0
sp|P0ABS1|DKSA_ECOLI	sp|P0ABS1|DKSA_ECOLI	8	8	8	sp|P0ABS1|DKSA_ECOLI RNA polymerase-binding transcription factor DksA OS=Escherichia coli (strain K12) OX=83333 GN=dksA PE=1 SV=1	1	8	8	8	7	5	7	7	4	5	7	7	7	7	4	5	5	5	5	7	4	5	7	5	7	7	4	5	7	7	7	7	4	5	5	5	5	7	4	5	7	5	7	7
sp|P0ABS5|DNAG_ECOLI	sp|P0ABS5|DNAG_ECOLI	11	11	11	sp|P0ABS5|DNAG_ECOLI DNA primase OS=Escherichia coli (strain K12) OX=83333 GN=dnaG PE=1 SV=1	1	11	11	11	3	2	3	6	8	5	1	2	1	3	8	6	0	0	0	5	9	5	3	2	3	6	8	5	1	2	1	3	8	6	0	0	0	5	9	5	3	2	3	6
sp|P0ABS8|HOLE_ECOLI	sp|P0ABS8|HOLE_ECOLI	4	4	4	sp|P0ABS8|HOLE_ECOLI DNA polymerase III subunit theta OS=Escherichia coli (strain K12) OX=83333 GN=holE PE=1 SV=1	1	4	4	4	1	2	0	1	2	2	2	2	1	1	1	1	0	1	0	1	2	0	1	2	0	1	2	2	2	2	1	1	1	1	0	1	0	1	2	0	1	2	0	1
sp|P0ABT2|DPS_ECOLI	sp|P0ABT2|DPS_ECOLI	19	19	19	sp|P0ABT2|DPS_ECOLI DNA protection during starvation protein OS=Escherichia coli (strain K12) OX=83333 GN=dps PE=1 SV=2	1	19	19	19	9	11	12	17	14	17	11	10	10	17	14	15	12	11	9	17	15	16	9	11	12	17	14	17	11	10	10	17	14	15	12	11	9	17	15	16	9	11	12	17
sp|P0ABT5|DUSB_ECOLI	sp|P0ABT5|DUSB_ECOLI	7	7	7	sp|P0ABT5|DUSB_ECOLI tRNA-dihydrouridine synthase B OS=Escherichia coli (strain K12) OX=83333 GN=dusB PE=1 SV=1	1	7	7	7	2	2	2	3	3	6	0	0	0	2	4	3	1	1	1	2	1	4	2	2	2	3	3	6	0	0	0	2	4	3	1	1	1	2	1	4	2	2	2	3
sp|P0ABU0|MENB_ECOLI	sp|P0ABU0|MENB_ECOLI	13	13	13	sp|P0ABU0|MENB_ECOLI 1,4-dihydroxy-2-naphthoyl-CoA synthase OS=Escherichia coli (strain K12) OX=83333 GN=menB PE=1 SV=1	1	13	13	13	9	8	9	8	10	9	7	4	6	9	10	8	10	7	8	10	11	9	9	8	9	8	10	9	7	4	6	9	10	8	10	7	8	10	11	9	9	8	9	8
sp|P0ABU2|YCHF_ECOLI	sp|P0ABU2|YCHF_ECOLI	23	23	23	sp|P0ABU2|YCHF_ECOLI Ribosome-binding ATPase YchF OS=Escherichia coli (strain K12) OX=83333 GN=ychF PE=1 SV=2	1	23	23	23	14	15	15	21	17	15	14	13	13	20	14	15	16	14	12	21	14	15	14	15	15	21	17	15	14	13	13	20	14	15	16	14	12	21	14	15	14	15	15	21
sp|P0ABU5|ELBB_ECOLI	sp|P0ABU5|ELBB_ECOLI	4	4	4	sp|P0ABU5|ELBB_ECOLI Glyoxalase ElbB OS=Escherichia coli (strain K12) OX=83333 GN=elbB PE=1 SV=1	1	4	4	4	3	4	2	3	3	3	1	1	0	4	3	4	2	4	3	3	3	3	3	4	2	3	3	3	1	1	0	4	3	4	2	4	3	3	3	3	3	4	2	3
sp|P0ABU7|EXBB_ECOLI	sp|P0ABU7|EXBB_ECOLI	6	6	6	sp|P0ABU7|EXBB_ECOLI Biopolymer transport protein ExbB OS=Escherichia coli (strain K12) OX=83333 GN=exbB PE=1 SV=1	1	6	6	6	5	5	3	6	6	6	5	2	3	6	6	6	4	6	3	6	6	6	5	5	3	6	6	6	5	2	3	6	6	6	4	6	3	6	6	6	5	5	3	6
sp|P0ABU9|TOLQ_ECOLI	sp|P0ABU9|TOLQ_ECOLI	10	10	10	sp|P0ABU9|TOLQ_ECOLI Tol-Pal system protein TolQ OS=Escherichia coli (strain K12) OX=83333 GN=tolQ PE=1 SV=1	1	10	10	10	3	3	4	4	8	8	2	2	3	5	8	8	2	5	3	5	8	8	3	3	4	4	8	8	2	2	3	5	8	8	2	5	3	5	8	8	3	3	4	4
sp|P0ABV2|EXBD_ECOLI	sp|P0ABV2|EXBD_ECOLI	10	10	10	sp|P0ABV2|EXBD_ECOLI Biopolymer transport protein ExbD OS=Escherichia coli (strain K12) OX=83333 GN=exbD PE=1 SV=1	1	10	10	10	5	4	4	6	7	6	2	3	1	6	7	8	4	4	3	6	6	7	5	4	4	6	7	6	2	3	1	6	7	8	4	4	3	6	6	7	5	4	4	6
sp|P0ABV6|TOLR_ECOLI	sp|P0ABV6|TOLR_ECOLI	3	3	3	sp|P0ABV6|TOLR_ECOLI Tol-Pal system protein TolR OS=Escherichia coli (strain K12) OX=83333 GN=tolR PE=1 SV=1	1	3	3	3	0	0	0	2	3	3	0	0	0	3	3	3	1	1	0	2	3	3	0	0	0	2	3	3	0	0	0	3	3	3	1	1	0	2	3	3	0	0	0	2
sp|P0ABX5|FLGG_ECOLI	sp|P0ABX5|FLGG_ECOLI	2	2	2	sp|P0ABX5|FLGG_ECOLI Flagellar basal-body rod protein FlgG OS=Escherichia coli (strain K12) OX=83333 GN=flgG PE=3 SV=1	1	2	2	2	0	0	0	0	0	0	0	0	0	2	2	2	0	0	1	0	2	2	0	0	0	0	0	0	0	0	0	2	2	2	0	0	1	0	2	2	0	0	0	0
sp|P0ABX8|FLIL_ECOLI	sp|P0ABX8|FLIL_ECOLI	4	4	4	sp|P0ABX8|FLIL_ECOLI Flagellar protein FliL OS=Escherichia coli (strain K12) OX=83333 GN=fliL PE=3 SV=1	1	4	4	4	0	0	0	0	0	0	0	0	1	3	2	4	1	1	1	1	3	1	0	0	0	0	0	0	0	0	1	3	2	4	1	1	1	1	3	1	0	0	0	0
sp|P0ABZ1|FLIG_ECOLI	sp|P0ABZ1|FLIG_ECOLI	3	3	3	sp|P0ABZ1|FLIG_ECOLI Flagellar motor switch protein FliG OS=Escherichia coli (strain K12) OX=83333 GN=fliG PE=1 SV=1	1	3	3	3	0	0	0	0	0	0	0	0	0	3	3	2	0	0	1	1	2	3	0	0	0	0	0	0	0	0	0	3	3	2	0	0	1	1	2	3	0	0	0	0
sp|P0ABZ4|KDSC_ECOLI	sp|P0ABZ4|KDSC_ECOLI	3	3	3	sp|P0ABZ4|KDSC_ECOLI 3-deoxy-D-manno-octulosonate 8-phosphate phosphatase KdsC OS=Escherichia coli (strain K12) OX=83333 GN=kdsC PE=3 SV=1	1	3	3	3	0	1	1	3	3	2	0	0	1	3	3	3	1	1	0	2	2	2	0	1	1	3	3	2	0	0	1	3	3	3	1	1	0	2	2	2	0	1	1	3
sp|P0ABZ6|SURA_ECOLI	sp|P0ABZ6|SURA_ECOLI	19	19	19	sp|P0ABZ6|SURA_ECOLI Chaperone SurA OS=Escherichia coli (strain K12) OX=83333 GN=surA PE=1 SV=1	1	19	19	19	9	10	6	13	18	18	9	6	6	15	17	18	8	9	7	11	15	17	9	10	6	13	18	18	9	6	6	15	17	18	8	9	7	11	15	17	9	10	6	13
sp|P0AC00|FRLB_ECOLI	sp|P0AC00|FRLB_ECOLI	3	3	3	sp|P0AC00|FRLB_ECOLI Fructoselysine 6-phosphate deglycase OS=Escherichia coli (strain K12) OX=83333 GN=frlB PE=1 SV=1	1	3	3	3	0	1	0	2	2	2	0	0	0	3	2	1	0	0	0	2	2	2	0	1	0	2	2	2	0	0	0	3	2	1	0	0	0	2	2	2	0	1	0	2
sp|P0AC02|BAMD_ECOLI	sp|P0AC02|BAMD_ECOLI	17	17	17	sp|P0AC02|BAMD_ECOLI Outer membrane protein assembly factor BamD OS=Escherichia coli (strain K12) OX=83333 GN=bamD PE=1 SV=1	1	17	17	17	7	8	2	15	11	12	3	3	3	13	12	12	6	8	4	13	12	12	7	8	2	15	11	12	3	3	3	13	12	12	6	8	4	13	12	12	7	8	2	15
sp|P0AC07|FLIQ_ECOLI	sp|P0AC07|FLIQ_ECOLI	1	1	1	sp|P0AC07|FLIQ_ECOLI Flagellar biosynthetic protein FliQ OS=Escherichia coli (strain K12) OX=83333 GN=fliQ PE=3 SV=1	1	1	1	1	0	0	0	0	0	0	0	0	0	1	0	0	0	0	0	0	0	0	0	0	0	0	0	0	0	0	0	1	0	0	0	0	0	0	0	0	0	0	0	0
sp|P0AC13|DHPS_ECOLI	sp|P0AC13|DHPS_ECOLI	12	12	12	sp|P0AC13|DHPS_ECOLI Dihydropteroate synthase OS=Escherichia coli (strain K12) OX=83333 GN=folP PE=1 SV=1	1	12	12	12	5	3	2	9	9	8	0	2	0	9	8	10	4	4	2	7	8	9	5	3	2	9	9	8	0	2	0	9	8	10	4	4	2	7	8	9	5	3	2	9
sp|P0AC19|FOLX_ECOLI	sp|P0AC19|FOLX_ECOLI	3	3	3	sp|P0AC19|FOLX_ECOLI Dihydroneopterin triphosphate 2-epimerase OS=Escherichia coli (strain K12) OX=83333 GN=folX PE=1 SV=2	1	3	3	3	1	0	0	1	2	0	0	0	0	1	1	1	1	1	0	2	2	3	1	0	0	1	2	0	0	0	0	1	1	1	1	1	0	2	2	3	1	0	0	1
sp|P0AC23|FOCA_ECOLI	sp|P0AC23|FOCA_ECOLI	2	2	2	sp|P0AC23|FOCA_ECOLI Probable formate transporter 1 OS=Escherichia coli (strain K12) OX=83333 GN=focA PE=1 SV=1	1	2	2	2	0	0	0	1	1	0	0	0	0	1	1	0	0	0	1	1	1	0	0	0	0	1	1	0	0	0	0	1	1	0	0	0	1	1	1	0	0	0	0	1
sp|P0AC26|NIRC_ECOLI	sp|P0AC26|NIRC_ECOLI	1	1	1	sp|P0AC26|NIRC_ECOLI Nitrite transporter NirC OS=Escherichia coli (strain K12) OX=83333 GN=nirC PE=1 SV=1	1	1	1	1	1	0	0	0	0	0	0	1	1	0	0	0	0	0	1	0	0	0	1	0	0	0	0	0	0	1	1	0	0	0	0	0	1	0	0	0	1	0	0	0
sp|P0AC30|FTSX_ECOLI	sp|P0AC30|FTSX_ECOLI	7	7	7	sp|P0AC30|FTSX_ECOLI Cell division protein FtsX OS=Escherichia coli (strain K12) OX=83333 GN=ftsX PE=1 SV=1	1	7	7	7	0	0	0	3	4	5	0	1	0	2	3	5	0	0	0	5	5	5	0	0	0	3	4	5	0	1	0	2	3	5	0	0	0	5	5	5	0	0	0	3
sp|P0AC33|FUMA_ECOLI	sp|P0AC33|FUMA_ECOLI	37	37	25	sp|P0AC33|FUMA_ECOLI Fumarate hydratase class I, aerobic OS=Escherichia coli (strain K12) OX=83333 GN=fumA PE=1 SV=2	1	37	37	25	20	22	14	29	27	22	17	12	13	27	26	26	21	25	17	24	27	30	20	22	14	29	27	22	17	12	13	27	26	26	21	25	17	24	27	30	13	13	8	20
sp|P0AC38|ASPA_ECOLI	sp|P0AC38|ASPA_ECOLI	23	23	23	sp|P0AC38|ASPA_ECOLI Aspartate ammonia-lyase OS=Escherichia coli (strain K12) OX=83333 GN=aspA PE=1 SV=1	1	23	23	23	13	15	11	21	21	14	12	11	12	20	18	17	13	17	13	21	20	16	13	15	11	21	21	14	12	11	12	20	18	17	13	17	13	21	20	16	13	15	11	21
sp|P0AC41|SDHA_ECOLI	sp|P0AC41|SDHA_ECOLI	30	30	30	sp|P0AC41|SDHA_ECOLI Succinate dehydrogenase flavoprotein subunit OS=Escherichia coli (strain K12) OX=83333 GN=sdhA PE=1 SV=1	1	30	30	30	20	17	14	23	20	20	16	15	14	22	19	19	19	19	16	26	20	20	20	17	14	23	20	20	16	15	14	22	19	19	19	19	16	26	20	20	20	17	14	23
sp|P0AC44|DHSD_ECOLI	sp|P0AC44|DHSD_ECOLI	3	3	3	sp|P0AC44|DHSD_ECOLI Succinate dehydrogenase hydrophobic membrane anchor subunit OS=Escherichia coli (strain K12) OX=83333 GN=sdhD PE=1 SV=1	1	3	3	3	1	3	1	2	2	1	1	0	0	2	2	2	2	2	1	2	2	1	1	3	1	2	2	1	1	0	0	2	2	2	2	2	1	2	2	1	1	3	1	2
sp|P0AC47|FRDB_ECOLI	sp|P0AC47|FRDB_ECOLI	8	8	8	sp|P0AC47|FRDB_ECOLI Fumarate reductase iron-sulfur subunit OS=Escherichia coli (strain K12) OX=83333 GN=frdB PE=1 SV=2	1	8	8	8	2	4	0	7	6	5	1	1	2	7	5	6	1	3	2	6	6	6	2	4	0	7	6	5	1	1	2	7	5	6	1	3	2	6	6	6	2	4	0	7
sp|P0AC51|ZUR_ECOLI	sp|P0AC51|ZUR_ECOLI	3	3	3	sp|P0AC51|ZUR_ECOLI Zinc uptake regulation protein OS=Escherichia coli (strain K12) OX=83333 GN=zur PE=1 SV=1	1	3	3	3	0	2	2	2	3	2	1	0	0	2	2	3	1	1	1	2	2	3	0	2	2	2	3	2	1	0	0	2	2	3	1	1	1	2	2	3	0	2	2	2
sp|P0AC53|G6PD_ECOLI	sp|P0AC53|G6PD_ECOLI	34	34	34	sp|P0AC53|G6PD_ECOLI Glucose-6-phosphate 1-dehydrogenase OS=Escherichia coli (strain K12) OX=83333 GN=zwf PE=1 SV=1	1	34	34	34	24	30	27	25	24	28	21	25	25	26	25	26	27	30	29	24	27	27	24	30	27	25	24	28	21	25	25	26	25	26	27	30	29	24	27	27	24	30	27	25
sp|P0AC59|GLRX2_ECOLI	sp|P0AC59|GLRX2_ECOLI	15	15	15	sp|P0AC59|GLRX2_ECOLI Glutaredoxin 2 OS=Escherichia coli (strain K12) OX=83333 GN=grxB PE=1 SV=1	1	15	15	15	3	6	6	8	9	12	2	4	2	9	10	12	5	8	2	11	8	11	3	6	6	8	9	12	2	4	2	9	10	12	5	8	2	11	8	11	3	6	6	8
sp|P0AC62|GLRX3_ECOLI	sp|P0AC62|GLRX3_ECOLI	7	7	7	sp|P0AC62|GLRX3_ECOLI Glutaredoxin 3 OS=Escherichia coli (strain K12) OX=83333 GN=grxC PE=1 SV=2	1	7	7	7	5	5	3	5	5	4	5	5	5	4	4	4	5	6	3	5	5	4	5	5	3	5	5	4	5	5	5	4	4	4	5	6	3	5	5	4	5	5	3	5
sp|P0AC65|NRDH_ECOLI	sp|P0AC65|NRDH_ECOLI	4	4	4	sp|P0AC65|NRDH_ECOLI Glutaredoxin-like protein NrdH OS=Escherichia coli (strain K12) OX=83333 GN=nrdH PE=1 SV=1	1	4	4	4	0	0	0	0	1	2	1	1	0	1	3	1	0	0	0	0	2	1	0	0	0	0	1	2	1	1	0	1	3	1	0	0	0	0	2	1	0	0	0	0
sp|P0AC69|GLRX4_ECOLI	sp|P0AC69|GLRX4_ECOLI	6	6	6	sp|P0AC69|GLRX4_ECOLI Glutaredoxin 4 OS=Escherichia coli (strain K12) OX=83333 GN=grxD PE=1 SV=1	1	6	6	6	5	5	4	5	4	4	4	3	3	5	3	4	5	5	3	5	4	4	5	5	4	5	4	4	4	3	3	5	3	4	5	5	3	5	4	4	5	5	4	5
sp|P0AC75|KDTA_ECOLI	sp|P0AC75|KDTA_ECOLI	10	10	10	sp|P0AC75|KDTA_ECOLI 3-deoxy-D-manno-octulosonic acid transferase OS=Escherichia coli (strain K12) OX=83333 GN=waaA PE=1 SV=1	1	10	10	10	0	0	0	4	6	5	0	0	0	5	6	6	0	0	0	4	5	5	0	0	0	4	6	5	0	0	0	5	6	6	0	0	0	4	5	5	0	0	0	4
sp|P0AC81|LGUL_ECOLI	sp|P0AC81|LGUL_ECOLI	5	5	5	sp|P0AC81|LGUL_ECOLI Lactoylglutathione lyase OS=Escherichia coli (strain K12) OX=83333 GN=gloA PE=1 SV=1	1	5	5	5	1	3	1	1	3	1	1	2	2	1	3	1	1	3	1	1	3	1	1	3	1	1	3	1	1	2	2	1	3	1	1	3	1	1	3	1	1	3	1	1
sp|P0AC84|GLO2_ECOLI	sp|P0AC84|GLO2_ECOLI	6	6	6	sp|P0AC84|GLO2_ECOLI Hydroxyacylglutathione hydrolase GloB OS=Escherichia coli (strain K12) OX=83333 GN=gloB PE=1 SV=1	1	6	6	6	1	1	0	5	4	5	0	1	0	3	4	5	1	2	1	2	5	5	1	1	0	5	4	5	0	1	0	3	4	5	1	2	1	2	5	5	1	1	0	5
sp|P0AC86|PHSG_ECOLI	sp|P0AC86|PHSG_ECOLI	18	18	18	sp|P0AC86|PHSG_ECOLI Glycogen phosphorylase OS=Escherichia coli (strain K12) OX=83333 GN=glgP PE=3 SV=1	1	18	18	18	1	1	1	7	12	5	0	0	0	7	7	6	2	2	1	9	11	10	1	1	1	7	12	5	0	0	0	7	7	6	2	2	1	9	11	10	1	1	1	7
sp|P0AC92|GNSA_ECOLI	sp|P0AC92|GNSA_ECOLI	2	1	1	sp|P0AC92|GNSA_ECOLI Protein GnsA OS=Escherichia coli (strain K12) OX=83333 GN=gnsA PE=1 SV=1	1	2	1	1	2	2	2	2	2	2	2	2	2	2	2	2	2	2	2	2	2	2	1	1	1	1	1	1	1	1	1	1	1	1	1	1	1	1	1	1	1	1	1	1
sp|P0ACA1|YIBF_ECOLI	sp|P0ACA1|YIBF_ECOLI	6	6	6	sp|P0ACA1|YIBF_ECOLI Uncharacterized GST-like protein YibF OS=Escherichia coli (strain K12) OX=83333 GN=yibF PE=1 SV=1	1	6	6	6	0	0	0	1	2	1	0	0	0	1	4	0	1	0	0	1	3	0	0	0	0	1	2	1	0	0	0	1	4	0	1	0	0	1	3	0	0	0	0	1
sp|P0ACA3|SSPA_ECOLI	sp|P0ACA3|SSPA_ECOLI	20	20	20	sp|P0ACA3|SSPA_ECOLI Stringent starvation protein A OS=Escherichia coli (strain K12) OX=83333 GN=sspA PE=1 SV=2	1	20	20	20	13	15	14	15	15	15	18	18	18	15	15	15	5	8	6	14	15	16	13	15	14	15	15	15	18	18	18	15	15	15	5	8	6	14	15	16	13	15	14	15
sp|P0ACA7|GSTB_ECOLI	sp|P0ACA7|GSTB_ECOLI	6	6	6	sp|P0ACA7|GSTB_ECOLI Glutathione S-transferase GstB OS=Escherichia coli (strain K12) OX=83333 GN=gstB PE=1 SV=1	1	6	6	6	0	0	0	3	5	4	0	0	0	3	5	4	1	0	0	5	4	5	0	0	0	3	5	4	0	0	0	3	5	4	1	0	0	5	4	5	0	0	0	3
sp|P0ACB0|DNAB_ECOLI	sp|P0ACB0|DNAB_ECOLI	18	18	18	sp|P0ACB0|DNAB_ECOLI Replicative DNA helicase OS=Escherichia coli (strain K12) OX=83333 GN=dnaB PE=1 SV=1	1	18	18	18	5	6	3	10	15	15	2	4	2	11	14	12	5	2	6	11	12	15	5	6	3	10	15	15	2	4	2	11	14	12	5	2	6	11	12	15	5	6	3	10
sp|P0ACB2|HEM2_ECOLI	sp|P0ACB2|HEM2_ECOLI	17	17	17	sp|P0ACB2|HEM2_ECOLI Delta-aminolevulinic acid dehydratase OS=Escherichia coli (strain K12) OX=83333 GN=hemB PE=1 SV=2	1	17	17	17	5	7	3	10	10	13	2	2	1	10	10	15	4	5	3	10	12	13	5	7	3	10	10	13	2	2	1	10	10	15	4	5	3	10	12	13	5	7	3	10
sp|P0ACB4|HEMG_ECOLI	sp|P0ACB4|HEMG_ECOLI	10	10	10	sp|P0ACB4|HEMG_ECOLI Protoporphyrinogen IX dehydrogenase [quinone] OS=Escherichia coli (strain K12) OX=83333 GN=hemG PE=1 SV=1	1	10	10	10	1	0	2	6	9	6	0	0	1	5	8	7	1	1	1	6	8	7	1	0	2	6	9	6	0	0	1	5	8	7	1	1	1	6	8	7	1	0	2	6
sp|P0ACB7|HEMY_ECOLI	sp|P0ACB7|HEMY_ECOLI	16	16	16	sp|P0ACB7|HEMY_ECOLI Protein HemY OS=Escherichia coli (strain K12) OX=83333 GN=hemY PE=1 SV=1	1	16	16	16	7	4	5	12	11	12	4	2	2	11	10	10	5	5	6	12	13	9	7	4	5	12	11	12	4	2	2	11	10	10	5	5	6	12	13	9	7	4	5	12
sp|P0ACC1|PRMC_ECOLI	sp|P0ACC1|PRMC_ECOLI	3	3	3	sp|P0ACC1|PRMC_ECOLI Release factor glutamine methyltransferase OS=Escherichia coli (strain K12) OX=83333 GN=prmC PE=1 SV=1	1	3	3	3	0	0	0	0	2	3	0	0	0	0	1	0	0	0	0	0	1	1	0	0	0	0	2	3	0	0	0	0	1	0	0	0	0	0	1	1	0	0	0	0
sp|P0ACC3|ERPA_ECOLI	sp|P0ACC3|ERPA_ECOLI	5	5	5	sp|P0ACC3|ERPA_ECOLI Iron-sulfur cluster insertion protein ErpA OS=Escherichia coli (strain K12) OX=83333 GN=erpA PE=1 SV=1	1	5	5	5	4	4	3	5	4	4	5	4	4	5	5	4	4	4	3	5	4	4	4	4	3	5	4	4	5	4	4	5	5	4	4	4	3	5	4	4	4	4	3	5
sp|P0ACC7|GLMU_ECOLI	sp|P0ACC7|GLMU_ECOLI	22	22	22	sp|P0ACC7|GLMU_ECOLI Bifunctional protein GlmU OS=Escherichia coli (strain K12) OX=83333 GN=glmU PE=1 SV=1	1	22	22	22	9	9	11	15	17	17	8	7	7	18	15	17	9	10	9	19	16	16	9	9	11	15	17	17	8	7	7	18	15	17	9	10	9	19	16	16	9	9	11	15
sp|P0ACD4|ISCU_ECOLI	sp|P0ACD4|ISCU_ECOLI	5	5	5	sp|P0ACD4|ISCU_ECOLI Iron-sulfur cluster assembly scaffold protein IscU OS=Escherichia coli (strain K12) OX=83333 GN=iscU PE=1 SV=1	1	5	5	5	5	4	4	4	5	5	4	4	4	4	4	5	5	3	4	4	4	5	5	4	4	4	5	5	4	4	4	4	4	5	5	3	4	4	4	5	5	4	4	4
sp|P0ACE0|MBHM_ECOLI	sp|P0ACE0|MBHM_ECOLI	17	17	17	sp|P0ACE0|MBHM_ECOLI Hydrogenase-2 large chain OS=Escherichia coli (strain K12) OX=83333 GN=hybC PE=1 SV=2	1	17	17	17	6	5	4	12	11	11	2	2	1	10	13	9	4	5	4	10	12	13	6	5	4	12	11	11	2	2	1	10	13	9	4	5	4	10	12	13	6	5	4	12
sp|P0ACE3|HHA_ECOLI	sp|P0ACE3|HHA_ECOLI	5	5	5	sp|P0ACE3|HHA_ECOLI Hemolysin expression-modulating protein Hha OS=Escherichia coli (strain K12) OX=83333 GN=hha PE=1 SV=1	1	5	5	5	2	3	3	3	3	4	2	2	1	3	3	3	3	4	1	3	2	3	2	3	3	3	3	4	2	2	1	3	3	3	3	4	1	3	2	3	2	3	3	3
sp|P0ACE7|HINT_ECOLI	sp|P0ACE7|HINT_ECOLI	5	5	5	sp|P0ACE7|HINT_ECOLI Purine nucleoside phosphoramidase OS=Escherichia coli (strain K12) OX=83333 GN=hinT PE=1 SV=1	1	5	5	5	5	5	5	4	3	5	5	4	3	4	3	5	5	5	5	4	3	5	5	5	5	4	3	5	5	4	3	4	3	5	5	5	5	4	3	5	5	5	5	4
sp|P0ACF0|DBHA_ECOLI	sp|P0ACF0|DBHA_ECOLI	11	11	11	sp|P0ACF0|DBHA_ECOLI DNA-binding protein HU-alpha OS=Escherichia coli (strain K12) OX=83333 GN=hupA PE=1 SV=1	1	11	11	11	10	8	9	9	5	8	7	7	6	9	5	7	8	7	6	10	5	8	10	8	9	9	5	8	7	7	6	9	5	7	8	7	6	10	5	8	10	8	9	9
sp|P0ACF4|DBHB_ECOLI	sp|P0ACF4|DBHB_ECOLI	10	10	10	sp|P0ACF4|DBHB_ECOLI DNA-binding protein HU-beta OS=Escherichia coli (strain K12) OX=83333 GN=hupB PE=1 SV=1	1	10	10	10	8	6	7	7	8	7	7	5	6	7	6	8	8	7	4	7	8	8	8	6	7	7	8	7	7	5	6	7	6	8	8	7	4	7	8	8	8	6	7	7
sp|P0ACF8|HNS_ECOLI	sp|P0ACF8|HNS_ECOLI	19	19	18	sp|P0ACF8|HNS_ECOLI DNA-binding protein H-NS OS=Escherichia coli (strain K12) OX=83333 GN=hns PE=1 SV=2	1	19	19	18	14	14	13	12	12	11	12	11	10	12	11	12	13	15	11	14	12	10	14	14	13	12	12	11	12	11	10	12	11	12	13	15	11	14	12	10	13	13	12	11
sp|P0ACG1|STPA_ECOLI	sp|P0ACG1|STPA_ECOLI	15	14	14	sp|P0ACG1|STPA_ECOLI DNA-binding protein StpA OS=Escherichia coli (strain K12) OX=83333 GN=stpA PE=1 SV=1	1	15	14	14	12	14	11	11	9	11	12	11	12	10	10	10	12	13	10	11	10	9	11	13	10	10	9	10	11	10	11	9	10	9	11	12	9	10	10	8	11	13	10	10
sp|P0ACG8|HSLR_ECOLI	sp|P0ACG8|HSLR_ECOLI	3	3	3	sp|P0ACG8|HSLR_ECOLI Heat shock protein 15 OS=Escherichia coli (strain K12) OX=83333 GN=hslR PE=1 SV=1	1	3	3	3	0	0	0	1	2	1	0	0	0	1	2	2	0	0	0	1	1	2	0	0	0	1	2	1	0	0	0	1	2	2	0	0	0	1	1	2	0	0	0	1
sp|P0ACH1|SFSB_ECOLI	sp|P0ACH1|SFSB_ECOLI	1	1	1	sp|P0ACH1|SFSB_ECOLI Sugar fermentation stimulation protein B OS=Escherichia coli (strain K12) OX=83333 GN=sfsB PE=3 SV=1	1	1	1	1	1	1	1	0	0	0	0	1	1	0	0	0	0	1	1	0	0	0	1	1	1	0	0	0	0	1	1	0	0	0	0	1	1	0	0	0	1	1	1	0
sp|P0ACI0|ROB_ECOLI	sp|P0ACI0|ROB_ECOLI	12	12	12	sp|P0ACI0|ROB_ECOLI Right origin-binding protein OS=Escherichia coli (strain K12) OX=83333 GN=rob PE=1 SV=1	1	12	12	12	5	4	2	7	9	6	3	3	2	8	6	5	3	6	2	7	8	4	5	4	2	7	9	6	3	3	2	8	6	5	3	6	2	7	8	4	5	4	2	7
sp|P0ACI3|XYLR_ECOLI	sp|P0ACI3|XYLR_ECOLI	2	2	2	sp|P0ACI3|XYLR_ECOLI Xylose operon regulatory protein OS=Escherichia coli (strain K12) OX=83333 GN=xylR PE=1 SV=1	1	2	2	2	0	0	0	0	2	2	0	0	0	1	0	1	0	0	0	1	1	1	0	0	0	0	2	2	0	0	0	1	0	1	0	0	0	1	1	1	0	0	0	0
sp|P0ACI6|ASNC_ECOLI	sp|P0ACI6|ASNC_ECOLI	2	2	2	sp|P0ACI6|ASNC_ECOLI Regulatory protein AsnC OS=Escherichia coli (strain K12) OX=83333 GN=asnC PE=1 SV=1	1	2	2	2	0	0	0	2	1	2	0	0	0	1	1	1	0	0	1	1	1	2	0	0	0	2	1	2	0	0	0	1	1	1	0	0	1	1	1	2	0	0	0	2
sp|P0ACJ0|LRP_ECOLI	sp|P0ACJ0|LRP_ECOLI	14	14	14	sp|P0ACJ0|LRP_ECOLI Leucine-responsive regulatory protein OS=Escherichia coli (strain K12) OX=83333 GN=lrp PE=1 SV=2	1	14	14	14	10	6	6	10	10	8	7	6	8	13	8	9	6	7	9	12	10	9	10	6	6	10	10	8	7	6	8	13	8	9	6	7	9	12	10	9	10	6	6	10
sp|P0ACJ8|CRP_ECOLI	sp|P0ACJ8|CRP_ECOLI	13	13	13	sp|P0ACJ8|CRP_ECOLI cAMP-activated global transcriptional regulator CRP OS=Escherichia coli (strain K12) OX=83333 GN=crp PE=1 SV=1	1	13	13	13	9	9	9	11	10	13	10	11	9	10	11	12	10	9	9	10	10	12	9	9	9	11	10	13	10	11	9	10	11	12	10	9	9	10	10	12	9	9	9	11
sp|P0ACK2|AGAR_ECOLI	sp|P0ACK2|AGAR_ECOLI	4	4	4	sp|P0ACK2|AGAR_ECOLI Putative aga operon transcriptional repressor OS=Escherichia coli (strain K12) OX=83333 GN=agaR PE=4 SV=1	1	4	4	4	2	1	1	2	2	3	1	1	0	1	2	2	2	1	3	2	2	3	2	1	1	2	2	3	1	1	0	1	2	2	2	1	3	2	2	3	2	1	1	2
sp|P0ACK5|DEOR_ECOLI	sp|P0ACK5|DEOR_ECOLI	7	7	7	sp|P0ACK5|DEOR_ECOLI Deoxyribose operon repressor OS=Escherichia coli (strain K12) OX=83333 GN=deoR PE=1 SV=1	1	7	7	7	2	5	2	3	3	3	2	2	3	4	4	2	5	4	4	3	4	3	2	5	2	3	3	3	2	2	3	4	4	2	5	4	4	3	4	3	2	5	2	3
sp|P0ACK8|FUCR_ECOLI	sp|P0ACK8|FUCR_ECOLI	5	5	5	sp|P0ACK8|FUCR_ECOLI L-fucose operon activator OS=Escherichia coli (strain K12) OX=83333 GN=fucR PE=4 SV=1	1	5	5	5	2	2	0	4	2	1	1	1	0	3	4	4	1	2	1	5	3	3	2	2	0	4	2	1	1	1	0	3	4	4	1	2	1	5	3	3	2	2	0	4
sp|P0ACL0|GLPR_ECOLI	sp|P0ACL0|GLPR_ECOLI	14	14	14	sp|P0ACL0|GLPR_ECOLI Glycerol-3-phosphate regulon repressor OS=Escherichia coli (strain K12) OX=83333 GN=glpR PE=1 SV=1	1	14	14	14	9	3	6	8	11	10	10	3	2	11	8	10	6	5	5	10	9	10	9	3	6	8	11	10	10	3	2	11	8	10	6	5	5	10	9	10	9	3	6	8
sp|P0ACL2|EXUR_ECOLI	sp|P0ACL2|EXUR_ECOLI	11	11	10	sp|P0ACL2|EXUR_ECOLI Exu regulon transcriptional regulator OS=Escherichia coli (strain K12) OX=83333 GN=exuR PE=4 SV=1	1	11	11	10	5	6	2	5	5	7	5	4	2	4	4	5	3	5	3	3	3	3	5	6	2	5	5	7	5	4	2	4	4	5	3	5	3	3	3	3	5	6	2	5
sp|P0ACL7|LLDR_ECOLI	sp|P0ACL7|LLDR_ECOLI	5	5	5	sp|P0ACL7|LLDR_ECOLI Putative L-lactate dehydrogenase operon regulatory protein OS=Escherichia coli (strain K12) OX=83333 GN=lldR PE=2 SV=1	1	5	5	5	1	2	0	3	4	0	0	1	0	1	3	3	1	0	1	0	1	3	1	2	0	3	4	0	0	1	0	1	3	3	1	0	1	0	1	3	1	2	0	3
sp|P0ACL9|PDHR_ECOLI	sp|P0ACL9|PDHR_ECOLI	8	8	8	sp|P0ACL9|PDHR_ECOLI Pyruvate dehydrogenase complex repressor OS=Escherichia coli (strain K12) OX=83333 GN=pdhR PE=1 SV=1	1	8	8	8	2	3	2	7	6	7	1	2	2	5	7	5	0	2	1	7	6	7	2	3	2	7	6	7	1	2	2	5	7	5	0	2	1	7	6	7	2	3	2	7
sp|P0ACM2|RSPR_ECOLI	sp|P0ACM2|RSPR_ECOLI	5	5	5	sp|P0ACM2|RSPR_ECOLI HTH-type transcriptional repressor RspR OS=Escherichia coli (strain K12) OX=83333 GN=rspR PE=1 SV=1	1	5	5	5	1	2	1	4	4	2	2	1	2	3	4	2	2	0	1	2	3	3	1	2	1	4	4	2	2	1	2	3	4	2	2	0	1	2	3	3	1	2	1	4
sp|P0ACM5|YEGW_ECOLI	sp|P0ACM5|YEGW_ECOLI	2	2	2	sp|P0ACM5|YEGW_ECOLI Uncharacterized HTH-type transcriptional regulator YegW OS=Escherichia coli (strain K12) OX=83333 GN=yegW PE=4 SV=1	1	2	2	2	0	0	0	1	2	1	0	0	0	0	1	1	0	0	0	1	2	1	0	0	0	1	2	1	0	0	0	0	1	1	0	0	0	1	2	1	0	0	0	1
sp|P0ACM9|YIHL_ECOLI	sp|P0ACM9|YIHL_ECOLI	3	3	3	sp|P0ACM9|YIHL_ECOLI Uncharacterized HTH-type transcriptional regulator YihL OS=Escherichia coli (strain K12) OX=83333 GN=yihL PE=4 SV=1	1	3	3	3	2	2	2	1	1	1	0	1	1	0	0	0	2	1	2	1	0	1	2	2	2	1	1	1	0	1	1	0	0	0	2	1	2	1	0	1	2	2	2	1
sp|P0ACN4|ALLR_ECOLI	sp|P0ACN4|ALLR_ECOLI	7	7	7	sp|P0ACN4|ALLR_ECOLI HTH-type transcriptional repressor AllR OS=Escherichia coli (strain K12) OX=83333 GN=allR PE=1 SV=1	1	7	7	7	3	2	2	5	7	5	3	4	5	5	6	6	1	2	2	6	7	6	3	2	2	5	7	5	3	4	5	5	6	6	1	2	2	6	7	6	3	2	2	5
sp|P0ACN7|CYTR_ECOLI	sp|P0ACN7|CYTR_ECOLI	7	7	7	sp|P0ACN7|CYTR_ECOLI HTH-type transcriptional repressor CytR OS=Escherichia coli (strain K12) OX=83333 GN=cytR PE=1 SV=1	1	7	7	7	3	4	2	5	5	3	1	0	0	5	4	4	3	3	3	4	4	4	3	4	2	5	5	3	1	0	0	5	4	4	3	3	3	4	4	4	3	4	2	5
sp|P0ACP1|CRA_ECOLI	sp|P0ACP1|CRA_ECOLI	12	12	12	sp|P0ACP1|CRA_ECOLI Catabolite repressor/activator OS=Escherichia coli (strain K12) OX=83333 GN=cra PE=1 SV=1	1	12	12	12	3	4	4	8	8	9	4	5	3	7	9	9	2	3	4	7	10	8	3	4	4	8	8	9	4	5	3	7	9	9	2	3	4	7	10	8	3	4	4	8
sp|P0ACP5|GNTR_ECOLI	sp|P0ACP5|GNTR_ECOLI	10	10	10	sp|P0ACP5|GNTR_ECOLI HTH-type transcriptional regulator GntR OS=Escherichia coli (strain K12) OX=83333 GN=gntR PE=1 SV=1	1	10	10	10	3	3	2	8	7	8	4	4	4	8	6	7	3	3	0	7	7	7	3	3	2	8	7	8	4	4	4	8	6	7	3	3	0	7	7	7	3	3	2	8
sp|P0ACP7|PURR_ECOLI	sp|P0ACP7|PURR_ECOLI	21	21	21	sp|P0ACP7|PURR_ECOLI HTH-type transcriptional repressor PurR OS=Escherichia coli (strain K12) OX=83333 GN=purR PE=1 SV=2	1	21	21	21	14	13	13	17	15	18	13	12	12	14	15	16	11	11	11	13	16	16	14	13	13	17	15	18	13	12	12	14	15	16	11	11	11	13	16	16	14	13	13	17
sp|P0ACQ4|OXYR_ECOLI	sp|P0ACQ4|OXYR_ECOLI	13	13	13	sp|P0ACQ4|OXYR_ECOLI Hydrogen peroxide-inducible genes activator OS=Escherichia coli (strain K12) OX=83333 GN=oxyR PE=1 SV=1	1	13	13	13	6	6	6	10	9	8	6	8	6	9	8	10	5	5	6	8	8	10	6	6	6	10	9	8	6	8	6	9	8	10	5	5	6	8	8	10	6	6	6	10
sp|P0ACR4|YEIE_ECOLI	sp|P0ACR4|YEIE_ECOLI	5	5	5	sp|P0ACR4|YEIE_ECOLI Uncharacterized HTH-type transcriptional regulator YeiE OS=Escherichia coli (strain K12) OX=83333 GN=yeiE PE=3 SV=1	1	5	5	5	3	2	1	3	5	5	1	0	0	3	4	4	2	0	1	3	4	4	3	2	1	3	5	5	1	0	0	3	4	4	2	0	1	3	4	4	3	2	1	3
sp|P0ACR9|MPRA_ECOLI	sp|P0ACR9|MPRA_ECOLI	8	8	8	sp|P0ACR9|MPRA_ECOLI Transcriptional repressor MprA OS=Escherichia coli (strain K12) OX=83333 GN=mprA PE=2 SV=1	1	8	8	8	5	6	5	6	7	6	3	4	4	6	7	5	5	6	4	6	7	6	5	6	5	6	7	6	3	4	4	6	7	5	5	6	4	6	7	6	5	6	5	6
sp|P0ACS5|ZNTR_ECOLI	sp|P0ACS5|ZNTR_ECOLI	1	1	1	sp|P0ACS5|ZNTR_ECOLI HTH-type transcriptional regulator ZntR OS=Escherichia coli (strain K12) OX=83333 GN=zntR PE=1 SV=1	1	1	1	1	0	1	1	1	1	1	0	0	0	1	1	0	0	1	0	1	1	1	0	1	1	1	1	1	0	0	0	1	1	0	0	1	0	1	1	1	0	1	1	1
sp|P0ACS7|RPIR_ECOLI	sp|P0ACS7|RPIR_ECOLI	6	5	5	sp|P0ACS7|RPIR_ECOLI HTH-type transcriptional regulator RpiR OS=Escherichia coli (strain K12) OX=83333 GN=rpiR PE=1 SV=1	1	6	5	5	2	1	2	5	2	1	1	0	0	5	2	4	3	1	1	4	3	3	1	0	1	5	2	1	0	0	0	5	2	3	2	1	0	4	3	3	1	0	1	5
sp|P0ACS9|ACRR_ECOLI	sp|P0ACS9|ACRR_ECOLI	2	2	2	sp|P0ACS9|ACRR_ECOLI HTH-type transcriptional regulator AcrR OS=Escherichia coli (strain K12) OX=83333 GN=acrR PE=1 SV=1	1	2	2	2	1	0	0	0	0	1	0	0	0	0	1	1	0	0	0	0	0	2	1	0	0	0	0	1	0	0	0	0	1	1	0	0	0	0	0	2	1	0	0	0
sp|P0ACT6|UIDR_ECOLI	sp|P0ACT6|UIDR_ECOLI	5	5	5	sp|P0ACT6|UIDR_ECOLI HTH-type transcriptional regulator UidR OS=Escherichia coli (strain K12) OX=83333 GN=uidR PE=4 SV=1	1	5	5	5	1	1	0	2	4	2	0	0	0	1	3	2	1	0	1	2	3	3	1	1	0	2	4	2	0	0	0	1	3	2	1	0	1	2	3	3	1	1	0	2
sp|P0ACU5|FABR_ECOLI	sp|P0ACU5|FABR_ECOLI	6	6	6	sp|P0ACU5|FABR_ECOLI HTH-type transcriptional repressor FabR OS=Escherichia coli (strain K12) OX=83333 GN=fabR PE=1 SV=2	1	6	6	6	2	1	1	4	3	5	2	1	1	3	4	4	1	2	2	3	3	5	2	1	1	4	3	5	2	1	1	3	4	4	1	2	2	3	3	5	2	1	1	4
sp|P0ACU7|YJDC_ECOLI	sp|P0ACU7|YJDC_ECOLI	10	10	10	sp|P0ACU7|YJDC_ECOLI HTH-type transcriptional regulator YjdC OS=Escherichia coli (strain K12) OX=83333 GN=yjdC PE=4 SV=1	1	10	10	10	0	0	1	3	5	5	1	1	1	1	4	7	0	1	1	3	4	7	0	0	1	3	5	5	1	1	1	1	4	7	0	1	1	3	4	7	0	0	1	3
sp|P0ACV0|LPXL_ECOLI	sp|P0ACV0|LPXL_ECOLI	6	6	6	sp|P0ACV0|LPXL_ECOLI Lipid A biosynthesis lauroyltransferase OS=Escherichia coli (strain K12) OX=83333 GN=lpxL PE=1 SV=1	1	6	6	6	1	1	0	6	5	4	0	0	0	5	5	5	1	1	0	5	5	5	1	1	0	6	5	4	0	0	0	5	5	5	1	1	0	5	5	5	1	1	0	6
sp|P0ACV4|LAPA_ECOLI	sp|P0ACV4|LAPA_ECOLI	2	2	2	sp|P0ACV4|LAPA_ECOLI Lipopolysaccharide assembly protein A OS=Escherichia coli (strain K12) OX=83333 GN=lapA PE=1 SV=1	1	2	2	2	0	0	0	2	2	2	0	0	0	2	2	2	0	0	0	2	1	2	0	0	0	2	2	2	0	0	0	2	2	2	0	0	0	2	1	2	0	0	0	2
sp|P0ACV8|YMJA_ECOLI	sp|P0ACV8|YMJA_ECOLI	3	3	3	sp|P0ACV8|YMJA_ECOLI Uncharacterized protein YmjA OS=Escherichia coli (strain K12) OX=83333 GN=ymjA PE=4 SV=1	1	3	3	3	0	0	0	1	3	2	0	0	0	2	1	2	0	0	0	1	2	2	0	0	0	1	3	2	0	0	0	2	1	2	0	0	0	1	2	2	0	0	0	1
sp|P0ACW6|YDCH_ECOLI	sp|P0ACW6|YDCH_ECOLI	3	3	3	sp|P0ACW6|YDCH_ECOLI Uncharacterized protein YdcH OS=Escherichia coli (strain K12) OX=83333 GN=ydcH PE=4 SV=2	1	3	3	3	2	3	1	1	2	2	2	2	3	2	2	2	3	3	2	2	3	1	2	3	1	1	2	2	2	2	3	2	2	2	3	3	2	2	3	1	2	3	1	1
sp|P0ACX3|YDHR_ECOLI	sp|P0ACX3|YDHR_ECOLI	5	5	5	sp|P0ACX3|YDHR_ECOLI Putative monooxygenase YdhR OS=Escherichia coli (strain K12) OX=83333 GN=ydhR PE=1 SV=1	1	5	5	5	0	0	0	4	4	5	0	0	0	3	4	5	0	0	0	4	3	4	0	0	0	4	4	5	0	0	0	3	4	5	0	0	0	4	3	4	0	0	0	4
sp|P0ACY1|YDJA_ECOLI	sp|P0ACY1|YDJA_ECOLI	12	12	12	sp|P0ACY1|YDJA_ECOLI Putative NAD(P)H nitroreductase YdjA OS=Escherichia coli (strain K12) OX=83333 GN=ydjA PE=1 SV=1	1	12	12	12	5	5	5	10	10	9	5	5	5	8	9	10	7	8	4	10	9	10	5	5	5	10	10	9	5	5	5	8	9	10	7	8	4	10	9	10	5	5	5	10
sp|P0ACY3|YEAG_ECOLI	sp|P0ACY3|YEAG_ECOLI	17	17	17	sp|P0ACY3|YEAG_ECOLI Uncharacterized protein YeaG OS=Escherichia coli (strain K12) OX=83333 GN=yeaG PE=3 SV=1	1	17	17	17	6	3	10	7	11	13	1	2	2	7	13	8	3	4	4	7	11	10	6	3	10	7	11	13	1	2	2	7	13	8	3	4	4	7	11	10	6	3	10	7
sp|P0ACY9|YEBG_ECOLI	sp|P0ACY9|YEBG_ECOLI	7	7	7	sp|P0ACY9|YEBG_ECOLI Uncharacterized protein YebG OS=Escherichia coli (strain K12) OX=83333 GN=yebG PE=4 SV=1	1	7	7	7	1	0	0	5	5	5	0	0	0	5	5	5	0	0	0	5	5	5	1	0	0	5	5	5	0	0	0	5	5	5	0	0	0	5	5	5	1	0	0	5
sp|P0ACZ4|EVGA_ECOLI	sp|P0ACZ4|EVGA_ECOLI	5	5	5	sp|P0ACZ4|EVGA_ECOLI DNA-binding transcriptional activator EvgA OS=Escherichia coli (strain K12) OX=83333 GN=evgA PE=1 SV=1	1	5	5	5	4	3	3	4	2	2	1	1	0	4	3	2	3	2	4	4	2	2	4	3	3	4	2	2	1	1	0	4	3	2	3	2	4	4	2	2	4	3	3	4
sp|P0ACZ8|CUSR_ECOLI	sp|P0ACZ8|CUSR_ECOLI	2	2	2	sp|P0ACZ8|CUSR_ECOLI Transcriptional regulatory protein CusR OS=Escherichia coli (strain K12) OX=83333 GN=cusR PE=1 SV=1	1	2	2	2	0	0	0	2	2	2	0	0	0	1	2	2	0	0	0	2	2	2	0	0	0	2	2	2	0	0	0	1	2	2	0	0	0	2	2	2	0	0	0	2
sp|P0AD05|YECA_ECOLI	sp|P0AD05|YECA_ECOLI	8	8	8	sp|P0AD05|YECA_ECOLI Uncharacterized protein YecA OS=Escherichia coli (strain K12) OX=83333 GN=yecA PE=4 SV=1	1	8	8	8	5	4	2	6	6	4	3	4	5	4	6	3	6	4	4	7	5	4	5	4	2	6	6	4	3	4	5	4	6	3	6	4	4	7	5	4	5	4	2	6
sp|P0AD07|YECF_ECOLI	sp|P0AD07|YECF_ECOLI	2	2	2	sp|P0AD07|YECF_ECOLI Uncharacterized protein YecF OS=Escherichia coli (strain K12) OX=83333 GN=yecF PE=4 SV=1	1	2	2	2	1	2	2	2	2	1	1	2	0	2	2	1	1	2	2	2	2	1	1	2	2	2	2	1	1	2	0	2	2	1	1	2	2	2	2	1	1	2	2	2
sp|P0AD10|YECJ_ECOLI	sp|P0AD10|YECJ_ECOLI	3	3	3	sp|P0AD10|YECJ_ECOLI Uncharacterized protein YecJ OS=Escherichia coli (strain K12) OX=83333 GN=yecJ PE=4 SV=1	1	3	3	3	1	1	1	3	3	3	1	1	1	3	3	3	1	1	1	3	3	3	1	1	1	3	3	3	1	1	1	3	3	3	1	1	1	3	3	3	1	1	1	3
sp|P0AD12|YEEZ_ECOLI	sp|P0AD12|YEEZ_ECOLI	11	11	11	sp|P0AD12|YEEZ_ECOLI Protein YeeZ OS=Escherichia coli (strain K12) OX=83333 GN=yeeZ PE=1 SV=1	1	11	11	11	3	6	2	8	9	8	1	2	1	6	10	8	1	4	4	5	9	7	3	6	2	8	9	8	1	2	1	6	10	8	1	4	4	5	9	7	3	6	2	8
sp|P0AD14|BTSS_ECOLI	sp|P0AD14|BTSS_ECOLI	6	6	6	sp|P0AD14|BTSS_ECOLI Sensor histidine kinase BtsS OS=Escherichia coli (strain K12) OX=83333 GN=btsS PE=1 SV=1	1	6	6	6	0	0	0	5	4	2	0	0	0	2	4	2	0	0	0	4	5	5	0	0	0	5	4	2	0	0	0	2	4	2	0	0	0	4	5	5	0	0	0	5
sp|P0AD21|YEJG_ECOLI	sp|P0AD21|YEJG_ECOLI	1	1	1	sp|P0AD21|YEJG_ECOLI Uncharacterized protein YejG OS=Escherichia coli (strain K12) OX=83333 GN=yejG PE=1 SV=1	1	1	1	1	0	1	0	0	0	1	0	0	0	0	1	0	0	1	0	0	1	1	0	1	0	0	0	1	0	0	0	0	1	0	0	1	0	0	1	1	0	1	0	0
sp|P0AD24|YEJL_ECOLI	sp|P0AD24|YEJL_ECOLI	5	5	5	sp|P0AD24|YEJL_ECOLI UPF0352 protein YejL OS=Escherichia coli (strain K12) OX=83333 GN=yejL PE=1 SV=1	1	5	5	5	1	2	3	4	4	5	0	2	2	4	5	5	2	1	2	4	5	5	1	2	3	4	4	5	0	2	2	4	5	5	2	1	2	4	5	5	1	2	3	4
sp|P0AD27|YEJM_ECOLI	sp|P0AD27|YEJM_ECOLI	9	9	9	sp|P0AD27|YEJM_ECOLI Inner membrane protein YejM OS=Escherichia coli (strain K12) OX=83333 GN=yejM PE=1 SV=1	1	9	9	9	1	1	0	6	7	7	0	0	0	6	7	7	1	1	2	4	6	8	1	1	0	6	7	7	0	0	0	6	7	7	1	1	2	4	6	8	1	1	0	6
sp|P0AD33|YFCZ_ECOLI	sp|P0AD33|YFCZ_ECOLI	3	3	3	sp|P0AD33|YFCZ_ECOLI UPF0381 protein YfcZ OS=Escherichia coli (strain K12) OX=83333 GN=yfcZ PE=3 SV=1	1	3	3	3	1	2	2	2	2	2	1	2	1	2	2	2	1	3	2	2	2	2	1	2	2	2	2	2	1	2	1	2	2	2	1	3	2	2	2	2	1	2	2	2
sp|P0AD35|YFDO_ECOLI	sp|P0AD35|YFDO_ECOLI	2	2	2	sp|P0AD35|YFDO_ECOLI Protein YfdO OS=Escherichia coli (strain K12) OX=83333 GN=yfdO PE=3 SV=1	1	2	2	2	0	2	2	0	1	0	1	0	1	0	1	0	1	0	0	0	1	0	0	2	2	0	1	0	1	0	1	0	1	0	1	0	0	0	1	0	0	2	2	0
sp|P0AD37|YFEC_ECOLI	sp|P0AD37|YFEC_ECOLI	3	3	3	sp|P0AD37|YFEC_ECOLI Uncharacterized protein YfeC OS=Escherichia coli (strain K12) OX=83333 GN=yfeC PE=4 SV=1	1	3	3	3	1	0	0	2	2	0	0	1	1	1	2	2	1	1	1	2	2	3	1	0	0	2	2	0	0	1	1	1	2	2	1	1	1	2	2	3	1	0	0	2
sp|P0AD49|YFIA_ECOLI	sp|P0AD49|YFIA_ECOLI	16	16	16	sp|P0AD49|YFIA_ECOLI Ribosome-associated inhibitor A OS=Escherichia coli (strain K12) OX=83333 GN=raiA PE=1 SV=2	1	16	16	16	9	8	8	14	10	11	7	7	7	16	11	12	9	8	7	14	11	13	9	8	8	14	10	11	7	7	7	16	11	12	9	8	7	14	11	13	9	8	8	14
sp|P0AD57|ISPB_ECOLI	sp|P0AD57|ISPB_ECOLI	11	11	11	sp|P0AD57|ISPB_ECOLI Octaprenyl diphosphate synthase OS=Escherichia coli (strain K12) OX=83333 GN=ispB PE=1 SV=1	1	11	11	11	2	1	1	7	7	7	1	1	0	9	7	7	2	2	1	6	6	7	2	1	1	7	7	7	1	1	0	9	7	7	2	2	1	6	6	7	2	1	1	7
sp|P0AD59|IVY_ECOLI	sp|P0AD59|IVY_ECOLI	6	6	6	sp|P0AD59|IVY_ECOLI Inhibitor of vertebrate lysozyme OS=Escherichia coli (strain K12) OX=83333 GN=ivy PE=1 SV=1	1	6	6	6	4	3	2	6	5	6	3	2	1	6	6	6	3	4	3	6	6	6	4	3	2	6	5	6	3	2	1	6	6	6	3	4	3	6	6	6	4	3	2	6
sp|P0AD61|KPYK1_ECOLI	sp|P0AD61|KPYK1_ECOLI	41	41	41	sp|P0AD61|KPYK1_ECOLI Pyruvate kinase I OS=Escherichia coli (strain K12) OX=83333 GN=pykF PE=1 SV=1	1	41	41	41	21	23	21	34	30	34	21	20	20	34	30	34	19	19	21	36	31	34	21	23	21	34	30	34	21	20	20	34	30	34	19	19	21	36	31	34	21	23	21	34
sp|P0AD65|MRDA_ECOLI	sp|P0AD65|MRDA_ECOLI	17	17	17	sp|P0AD65|MRDA_ECOLI Peptidoglycan D,D-transpeptidase MrdA OS=Escherichia coli (strain K12) OX=83333 GN=mrdA PE=1 SV=1	1	17	17	17	1	0	2	12	10	10	1	0	0	11	12	11	2	0	0	11	9	13	1	0	2	12	10	10	1	0	0	11	12	11	2	0	0	11	9	13	1	0	2	12
sp|P0AD68|FTSI_ECOLI	sp|P0AD68|FTSI_ECOLI	10	10	10	sp|P0AD68|FTSI_ECOLI Peptidoglycan D,D-transpeptidase FtsI OS=Escherichia coli (strain K12) OX=83333 GN=ftsI PE=1 SV=1	1	10	10	10	1	2	1	5	7	8	2	1	1	7	9	7	2	2	2	7	6	8	1	2	1	5	7	8	2	1	1	7	9	7	2	2	2	7	6	8	1	2	1	5
sp|P0AD70|AMPH_ECOLI	sp|P0AD70|AMPH_ECOLI	4	4	4	sp|P0AD70|AMPH_ECOLI D-alanyl-D-alanine-carboxypeptidase/endopeptidase AmpH OS=Escherichia coli (strain K12) OX=83333 GN=ampH PE=1 SV=1	1	4	4	4	1	0	0	2	4	2	1	0	0	4	3	3	0	0	0	3	4	4	1	0	0	2	4	2	1	0	0	4	3	3	0	0	0	3	4	4	1	0	0	2
sp|P0AD96|LIVJ_ECOLI	sp|P0AD96|LIVJ_ECOLI	2	2	2	sp|P0AD96|LIVJ_ECOLI Leu/Ile/Val-binding protein OS=Escherichia coli (strain K12) OX=83333 GN=livJ PE=1 SV=1	1	2	2	2	0	0	0	1	1	1	0	0	0	1	2	1	0	0	0	1	1	1	0	0	0	1	1	1	0	0	0	1	2	1	0	0	0	1	1	1	0	0	0	1
sp|P0AD99|BRNQ_ECOLI	sp|P0AD99|BRNQ_ECOLI	2	2	2	sp|P0AD99|BRNQ_ECOLI Branched-chain amino acid transport system 2 carrier protein OS=Escherichia coli (strain K12) OX=83333 GN=brnQ PE=1 SV=1	1	2	2	2	0	0	0	1	1	1	0	0	0	1	1	1	0	0	0	0	1	1	0	0	0	1	1	1	0	0	0	1	1	1	0	0	0	0	1	1	0	0	0	1
sp|P0ADA1|TESA_ECOLI	sp|P0ADA1|TESA_ECOLI	5	5	5	sp|P0ADA1|TESA_ECOLI Thioesterase 1/protease 1/lysophospholipase L1 OS=Escherichia coli (strain K12) OX=83333 GN=tesA PE=1 SV=1	1	5	5	5	0	0	0	4	4	2	0	0	0	5	3	1	1	1	0	5	5	4	0	0	0	4	4	2	0	0	0	5	3	1	1	1	0	5	5	4	0	0	0	4
sp|P0ADA3|NLPD_ECOLI	sp|P0ADA3|NLPD_ECOLI	10	10	10	sp|P0ADA3|NLPD_ECOLI Murein hydrolase activator NlpD OS=Escherichia coli (strain K12) OX=83333 GN=nlpD PE=1 SV=1	1	10	10	10	3	3	1	8	7	8	3	2	1	7	7	9	2	4	4	6	7	6	3	3	1	8	7	8	3	2	1	7	7	9	2	4	4	6	7	6	3	3	1	8
sp|P0ADA5|YAJG_ECOLI	sp|P0ADA5|YAJG_ECOLI	6	6	6	sp|P0ADA5|YAJG_ECOLI Uncharacterized lipoprotein YajG OS=Escherichia coli (strain K12) OX=83333 GN=yajG PE=3 SV=1	1	6	6	6	1	1	1	6	6	6	2	2	0	6	6	6	2	3	2	6	6	6	1	1	1	6	6	6	2	2	0	6	6	6	2	3	2	6	6	6	1	1	1	6
sp|P0ADA7|OSMB_ECOLI	sp|P0ADA7|OSMB_ECOLI	2	2	2	sp|P0ADA7|OSMB_ECOLI Osmotically-inducible lipoprotein B OS=Escherichia coli (strain K12) OX=83333 GN=osmB PE=2 SV=1	1	2	2	2	0	1	0	1	1	1	0	0	0	1	1	2	2	1	0	1	1	1	0	1	0	1	1	1	0	0	0	1	1	2	2	1	0	1	1	1	0	1	0	1
sp|P0ADB1|OSME_ECOLI	sp|P0ADB1|OSME_ECOLI	4	4	4	sp|P0ADB1|OSME_ECOLI Osmotically-inducible putative lipoprotein OsmE OS=Escherichia coli (strain K12) OX=83333 GN=osmE PE=2 SV=1	1	4	4	4	2	2	1	3	3	4	2	1	0	3	3	4	2	2	2	3	3	4	2	2	1	3	3	4	2	1	0	3	3	4	2	2	2	3	3	4	2	2	1	3
sp|P0ADB7|ECNB_ECOLI	sp|P0ADB7|ECNB_ECOLI	1	1	1	sp|P0ADB7|ECNB_ECOLI Entericidin B OS=Escherichia coli (strain K12) OX=83333 GN=ecnB PE=3 SV=1	1	1	1	1	1	1	1	1	1	1	1	0	0	1	1	1	1	1	1	1	1	1	1	1	1	1	1	1	1	0	0	1	1	1	1	1	1	1	1	1	1	1	1	1
sp|P0ADC1|LPTE_ECOLI	sp|P0ADC1|LPTE_ECOLI	4	4	4	sp|P0ADC1|LPTE_ECOLI LPS-assembly lipoprotein LptE OS=Escherichia coli (strain K12) OX=83333 GN=lptE PE=1 SV=1	1	4	4	4	0	1	0	2	4	1	0	0	0	3	3	2	1	0	0	3	3	3	0	1	0	2	4	1	0	0	0	3	3	2	1	0	0	3	3	3	0	1	0	2
sp|P0ADC3|LOLC_ECOLI	sp|P0ADC3|LOLC_ECOLI	13	13	13	sp|P0ADC3|LOLC_ECOLI Lipoprotein-releasing system transmembrane protein LolC OS=Escherichia coli (strain K12) OX=83333 GN=lolC PE=1 SV=1	1	13	13	13	0	0	0	5	7	7	0	0	0	8	8	7	0	0	0	3	8	6	0	0	0	5	7	7	0	0	0	8	8	7	0	0	0	3	8	6	0	0	0	5
sp|P0ADC6|LPTG_ECOLI	sp|P0ADC6|LPTG_ECOLI	10	10	10	sp|P0ADC6|LPTG_ECOLI Lipopolysaccharide export system permease protein LptG OS=Escherichia coli (strain K12) OX=83333 GN=lptG PE=1 SV=1	1	10	10	10	1	1	0	5	5	5	1	1	1	7	6	8	1	1	0	3	5	5	1	1	0	5	5	5	1	1	1	7	6	8	1	1	0	3	5	5	1	1	0	5
sp|P0ADE4|TAMA_ECOLI	sp|P0ADE4|TAMA_ECOLI	5	5	5	sp|P0ADE4|TAMA_ECOLI Translocation and assembly module subunit TamA OS=Escherichia coli (strain K12) OX=83333 GN=tamA PE=1 SV=1	1	5	5	5	0	0	0	4	3	3	0	0	0	4	3	3	0	0	0	4	4	4	0	0	0	4	3	3	0	0	0	4	3	3	0	0	0	4	4	4	0	0	0	4
sp|P0ADE6|KBP_ECOLI	sp|P0ADE6|KBP_ECOLI	16	16	16	sp|P0ADE6|KBP_ECOLI Potassium binding protein Kbp OS=Escherichia coli (strain K12) OX=83333 GN=kbp PE=1 SV=2	1	16	16	16	5	6	5	12	11	11	3	7	5	12	10	10	6	8	7	12	12	11	5	6	5	12	11	11	3	7	5	12	10	10	6	8	7	12	12	11	5	6	5	12
sp|P0ADE8|YGFZ_ECOLI	sp|P0ADE8|YGFZ_ECOLI	24	24	24	sp|P0ADE8|YGFZ_ECOLI tRNA-modifying protein YgfZ OS=Escherichia coli (strain K12) OX=83333 GN=ygfZ PE=1 SV=2	1	24	24	24	15	15	13	19	17	18	13	12	13	18	18	18	14	14	13	19	16	18	15	15	13	19	17	18	13	12	13	18	18	18	14	14	13	19	16	18	15	15	13	19
sp|P0ADF6|EDD_ECOLI	sp|P0ADF6|EDD_ECOLI	7	7	7	sp|P0ADF6|EDD_ECOLI Phosphogluconate dehydratase OS=Escherichia coli (strain K12) OX=83333 GN=edd PE=1 SV=1	1	7	7	7	0	1	1	4	4	3	0	0	0	4	3	4	0	0	0	4	5	6	0	1	1	4	4	3	0	0	0	4	3	4	0	0	0	4	5	6	0	1	1	4
sp|P0ADF8|ILVN_ECOLI	sp|P0ADF8|ILVN_ECOLI	3	3	3	sp|P0ADF8|ILVN_ECOLI Acetolactate synthase isozyme 1 small subunit OS=Escherichia coli (strain K12) OX=83333 GN=ilvN PE=1 SV=1	1	3	3	3	0	1	1	2	1	2	0	0	2	2	3	2	1	0	1	3	3	2	0	1	1	2	1	2	0	0	2	2	3	2	1	0	1	3	3	2	0	1	1	2
sp|P0ADG4|SUHB_ECOLI	sp|P0ADG4|SUHB_ECOLI	34	34	34	sp|P0ADG4|SUHB_ECOLI Nus factor SuhB OS=Escherichia coli (strain K12) OX=83333 GN=suhB PE=1 SV=1	1	34	34	34	19	16	15	20	18	24	33	32	32	17	19	20	16	15	13	18	19	19	19	16	15	20	18	24	33	32	32	17	19	20	16	15	13	18	19	19	19	16	15	20
sp|P0ADG7|IMDH_ECOLI	sp|P0ADG7|IMDH_ECOLI	24	24	24	sp|P0ADG7|IMDH_ECOLI Inosine-5-monophosphate dehydrogenase OS=Escherichia coli (strain K12) OX=83333 GN=guaB PE=1 SV=1	1	24	24	24	15	10	13	19	19	20	12	10	7	21	19	20	11	12	10	20	20	20	15	10	13	19	19	20	12	10	7	21	19	20	11	12	10	20	20	20	15	10	13	19
sp|P0ADH5|FIMB_ECOLI	sp|P0ADH5|FIMB_ECOLI	3	3	3	sp|P0ADH5|FIMB_ECOLI Type 1 fimbriae regulatory protein FimB OS=Escherichia coli (strain K12) OX=83333 GN=fimB PE=3 SV=1	1	3	3	3	1	0	1	1	1	2	0	0	0	1	2	1	0	0	0	1	1	2	1	0	1	1	1	2	0	0	0	1	2	1	0	0	0	1	1	2	1	0	1	1
sp|P0ADI4|ENTB_ECOLI	sp|P0ADI4|ENTB_ECOLI	9	9	9	sp|P0ADI4|ENTB_ECOLI Enterobactin synthase component B OS=Escherichia coli (strain K12) OX=83333 GN=entB PE=1 SV=1	1	9	9	9	4	3	3	5	6	7	2	0	1	4	7	6	3	3	1	4	6	6	4	3	3	5	6	7	2	0	1	4	7	6	3	3	1	4	6	6	4	3	3	5
sp|P0ADI7|YECD_ECOLI	sp|P0ADI7|YECD_ECOLI	6	6	6	sp|P0ADI7|YECD_ECOLI Isochorismatase family protein YecD OS=Escherichia coli (strain K12) OX=83333 GN=yecD PE=1 SV=2	1	6	6	6	1	0	0	5	5	5	0	0	0	5	6	5	0	1	0	4	6	5	1	0	0	5	5	5	0	0	0	5	6	5	0	1	0	4	6	5	1	0	0	5
sp|P0ADK0|YIAF_ECOLI	sp|P0ADK0|YIAF_ECOLI	13	13	13	sp|P0ADK0|YIAF_ECOLI Uncharacterized protein YiaF OS=Escherichia coli (strain K12) OX=83333 GN=yiaF PE=4 SV=2	1	13	13	13	4	4	5	12	10	10	3	4	4	11	10	10	4	5	3	12	9	10	4	4	5	12	10	10	3	4	4	11	10	10	4	5	3	12	9	10	4	4	5	12
sp|P0ADK8|YIBL_ECOLI	sp|P0ADK8|YIBL_ECOLI	9	9	9	sp|P0ADK8|YIBL_ECOLI Uncharacterized protein YibL OS=Escherichia coli (strain K12) OX=83333 GN=yibL PE=1 SV=1	1	9	9	9	6	7	6	5	7	4	5	6	6	5	6	6	5	8	4	5	6	6	6	7	6	5	7	4	5	6	6	5	6	6	5	8	4	5	6	6	6	7	6	5
sp|P0ADM4|YIDQ_ECOLI	sp|P0ADM4|YIDQ_ECOLI	2	2	2	sp|P0ADM4|YIDQ_ECOLI Uncharacterized protein YidQ OS=Escherichia coli (strain K12) OX=83333 GN=yidQ PE=3 SV=1	1	2	2	2	0	0	0	1	0	0	0	0	0	1	0	1	0	0	0	1	1	2	0	0	0	1	0	0	0	0	0	1	0	1	0	0	0	1	1	2	0	0	0	1
sp|P0ADN2|YIFE_ECOLI	sp|P0ADN2|YIFE_ECOLI	14	14	14	sp|P0ADN2|YIFE_ECOLI UPF0438 protein YifE OS=Escherichia coli (strain K12) OX=83333 GN=yifE PE=1 SV=2	1	14	14	14	11	10	10	13	10	13	11	9	12	13	10	12	11	12	11	12	10	13	11	10	10	13	10	13	11	9	12	13	10	12	11	12	11	12	10	13	11	10	10	13
sp|P0ADN6|YIFL_ECOLI	sp|P0ADN6|YIFL_ECOLI	2	2	2	sp|P0ADN6|YIFL_ECOLI Uncharacterized lipoprotein YifL OS=Escherichia coli (strain K12) OX=83333 GN=yifL PE=3 SV=1	1	2	2	2	1	1	1	1	2	2	1	0	1	1	2	1	1	2	1	1	2	1	1	1	1	1	2	2	1	0	1	1	2	1	1	2	1	1	2	1	1	1	1	1
sp|P0ADP0|YIGB_ECOLI	sp|P0ADP0|YIGB_ECOLI	8	8	8	sp|P0ADP0|YIGB_ECOLI 5-amino-6-(5-phospho-D-ribitylamino)uracil phosphatase YigB OS=Escherichia coli (strain K12) OX=83333 GN=yigB PE=1 SV=1	1	8	8	8	4	3	2	7	6	8	2	1	0	7	7	6	2	3	1	7	7	7	4	3	2	7	6	8	2	1	0	7	7	6	2	3	1	7	7	7	4	3	2	7
sp|P0ADP2|YIGI_ECOLI	sp|P0ADP2|YIGI_ECOLI	8	8	8	sp|P0ADP2|YIGI_ECOLI Uncharacterized protein YigI OS=Escherichia coli (strain K12) OX=83333 GN=yigI PE=4 SV=1	1	8	8	8	3	2	2	6	5	3	0	0	0	4	4	3	1	1	1	5	4	5	3	2	2	6	5	3	0	0	0	4	4	3	1	1	1	5	4	5	3	2	2	6
sp|P0ADP7|UBIJ_ECOLI	sp|P0ADP7|UBIJ_ECOLI	3	3	3	sp|P0ADP7|UBIJ_ECOLI Ubiquinone biosynthesis accessory factor UbiJ OS=Escherichia coli (strain K12) OX=83333 GN=ubiJ PE=1 SV=1	1	3	3	3	0	0	0	2	2	2	0	0	0	1	2	2	0	0	0	1	2	3	0	0	0	2	2	2	0	0	0	1	2	2	0	0	0	1	2	3	0	0	0	2
sp|P0ADP9|YIHD_ECOLI	sp|P0ADP9|YIHD_ECOLI	11	11	11	sp|P0ADP9|YIHD_ECOLI Protein YihD OS=Escherichia coli (strain K12) OX=83333 GN=yihD PE=1 SV=1	1	11	11	11	6	6	5	9	6	11	8	5	6	8	7	10	8	6	5	8	7	11	6	6	5	9	6	11	8	5	6	8	7	10	8	6	5	8	7	11	6	6	5	9
sp|P0ADQ2|FABY_ECOLI	sp|P0ADQ2|FABY_ECOLI	7	7	7	sp|P0ADQ2|FABY_ECOLI Probable acyltransferase FabY OS=Escherichia coli (strain K12) OX=83333 GN=fabY PE=2 SV=1	1	7	7	7	3	3	2	6	6	5	1	2	1	5	6	7	3	3	2	5	6	5	3	3	2	6	6	5	1	2	1	5	6	7	3	3	2	5	6	5	3	3	2	6
sp|P0ADQ7|YGAM_ECOLI	sp|P0ADQ7|YGAM_ECOLI	7	7	7	sp|P0ADQ7|YGAM_ECOLI Uncharacterized protein YgaM OS=Escherichia coli (strain K12) OX=83333 GN=ygaM PE=1 SV=2	1	7	7	7	6	5	6	2	2	2	1	0	0	3	1	0	6	6	5	2	0	2	6	5	6	2	2	2	1	0	0	3	1	0	6	6	5	2	0	2	6	5	6	2
sp|P0ADR6|RLMM_ECOLI	sp|P0ADR6|RLMM_ECOLI	13	13	13	sp|P0ADR6|RLMM_ECOLI Ribosomal RNA large subunit methyltransferase M OS=Escherichia coli (strain K12) OX=83333 GN=rlmM PE=1 SV=1	1	13	13	13	5	5	4	6	7	10	8	7	5	5	8	8	4	6	5	6	7	9	5	5	4	6	7	10	8	7	5	5	8	8	4	6	5	6	7	9	5	5	4	6
sp|P0ADR8|PPNN_ECOLI	sp|P0ADR8|PPNN_ECOLI	22	22	22	sp|P0ADR8|PPNN_ECOLI Pyrimidine/purine nucleotide 5-monophosphate nucleosidase OS=Escherichia coli (strain K12) OX=83333 GN=ppnN PE=1 SV=1	1	22	22	22	14	16	8	18	18	18	8	5	5	18	18	16	12	16	9	18	17	18	14	16	8	18	18	18	8	5	5	18	18	16	12	16	9	18	17	18	14	16	8	18
sp|P0ADS2|ZAPA_ECOLI	sp|P0ADS2|ZAPA_ECOLI	6	6	6	sp|P0ADS2|ZAPA_ECOLI Cell division protein ZapA OS=Escherichia coli (strain K12) OX=83333 GN=zapA PE=1 SV=1	1	6	6	6	2	3	2	5	4	6	3	0	1	5	5	6	3	1	1	5	4	6	2	3	2	5	4	6	3	0	1	5	5	6	3	1	1	5	4	6	2	3	2	5
sp|P0ADS6|YGGE_ECOLI	sp|P0ADS6|YGGE_ECOLI	7	7	7	sp|P0ADS6|YGGE_ECOLI Uncharacterized protein YggE OS=Escherichia coli (strain K12) OX=83333 GN=yggE PE=4 SV=1	1	7	7	7	0	0	0	7	4	6	0	0	0	6	4	5	1	0	0	7	5	5	0	0	0	7	4	6	0	0	0	6	4	5	1	0	0	7	5	5	0	0	0	7
sp|P0ADS9|YGGN_ECOLI	sp|P0ADS9|YGGN_ECOLI	8	8	8	sp|P0ADS9|YGGN_ECOLI Uncharacterized protein YggN OS=Escherichia coli (strain K12) OX=83333 GN=yggN PE=4 SV=1	1	8	8	8	0	0	0	4	4	7	0	0	0	5	4	6	1	0	0	3	4	8	0	0	0	4	4	7	0	0	0	5	4	6	1	0	0	3	4	8	0	0	0	4
sp|P0ADT2|YGIB_ECOLI	sp|P0ADT2|YGIB_ECOLI	4	4	4	sp|P0ADT2|YGIB_ECOLI UPF0441 protein YgiB OS=Escherichia coli (strain K12) OX=83333 GN=ygiB PE=3 SV=2	1	4	4	4	1	2	0	4	2	4	2	0	1	4	4	4	3	1	2	3	4	4	1	2	0	4	2	4	2	0	1	4	4	4	3	1	2	3	4	4	1	2	0	4
sp|P0ADT5|YGIC_ECOLI	sp|P0ADT5|YGIC_ECOLI	11	11	11	sp|P0ADT5|YGIC_ECOLI Putative acid--amine ligase YgiC OS=Escherichia coli (strain K12) OX=83333 GN=ygiC PE=1 SV=1	1	11	11	11	1	1	2	8	8	9	1	0	0	7	9	11	1	3	1	7	8	9	1	1	2	8	8	9	1	0	0	7	9	11	1	3	1	7	8	9	1	1	2	8
sp|P0ADT8|YGIM_ECOLI	sp|P0ADT8|YGIM_ECOLI	14	14	14	sp|P0ADT8|YGIM_ECOLI Uncharacterized protein YgiM OS=Escherichia coli (strain K12) OX=83333 GN=ygiM PE=3 SV=1	1	14	14	14	3	3	0	10	8	10	4	1	3	9	7	12	7	5	3	9	8	11	3	3	0	10	8	10	4	1	3	9	7	12	7	5	3	9	8	11	3	3	0	10
sp|P0ADU2|YGIN_ECOLI	sp|P0ADU2|YGIN_ECOLI	4	4	4	sp|P0ADU2|YGIN_ECOLI Probable quinol monooxygenase YgiN OS=Escherichia coli (strain K12) OX=83333 GN=ygiN PE=1 SV=1	1	4	4	4	0	1	1	3	2	4	2	1	1	4	2	3	0	1	1	3	2	4	0	1	1	3	2	4	2	1	1	4	2	3	0	1	1	3	2	4	0	1	1	3
sp|P0ADU5|YGIW_ECOLI	sp|P0ADU5|YGIW_ECOLI	6	6	6	sp|P0ADU5|YGIW_ECOLI Protein YgiW OS=Escherichia coli (strain K12) OX=83333 GN=ygiW PE=1 SV=1	1	6	6	6	2	1	2	5	5	5	3	1	1	5	5	6	4	3	3	5	6	6	2	1	2	5	5	5	3	1	1	5	5	6	4	3	3	5	6	6	2	1	2	5
sp|P0ADU7|YQIB_ECOLI	sp|P0ADU7|YQIB_ECOLI	5	5	5	sp|P0ADU7|YQIB_ECOLI Uncharacterized protein YqiB OS=Escherichia coli (strain K12) OX=83333 GN=yqiB PE=4 SV=1	1	5	5	5	1	0	0	0	1	1	3	2	3	1	2	1	0	0	0	1	0	0	1	0	0	0	1	1	3	2	3	1	2	1	0	0	0	1	0	0	1	0	0	0
sp|P0ADV1|LPTA_ECOLI	sp|P0ADV1|LPTA_ECOLI	10	10	10	sp|P0ADV1|LPTA_ECOLI Lipopolysaccharide export system protein LptA OS=Escherichia coli (strain K12) OX=83333 GN=lptA PE=1 SV=1	1	10	10	10	6	3	2	5	7	8	2	2	1	9	5	8	6	3	2	6	6	6	6	3	2	5	7	8	2	2	1	9	5	8	6	3	2	6	6	6	6	3	2	5
sp|P0ADV5|YHBW_ECOLI	sp|P0ADV5|YHBW_ECOLI	6	6	6	sp|P0ADV5|YHBW_ECOLI Luciferase-like monooxygenase OS=Escherichia coli (strain K12) OX=83333 GN=yhbW PE=4 SV=1	1	6	6	6	2	3	2	3	4	5	3	3	2	4	5	5	2	3	2	5	4	5	2	3	2	3	4	5	3	3	2	4	5	5	2	3	2	5	4	5	2	3	2	3
sp|P0ADV7|MLAC_ECOLI	sp|P0ADV7|MLAC_ECOLI	10	10	10	sp|P0ADV7|MLAC_ECOLI Intermembrane phospholipid transport system binding protein MlaC OS=Escherichia coli (strain K12) OX=83333 GN=mlaC PE=1 SV=1	1	10	10	10	2	3	2	7	9	7	2	2	1	6	9	7	2	2	2	7	8	8	2	3	2	7	9	7	2	2	1	6	9	7	2	2	2	7	8	8	2	3	2	7
sp|P0ADV9|LPTC_ECOLI	sp|P0ADV9|LPTC_ECOLI	4	4	4	sp|P0ADV9|LPTC_ECOLI Lipopolysaccharide export system protein LptC OS=Escherichia coli (strain K12) OX=83333 GN=lptC PE=1 SV=1	1	4	4	4	0	0	0	2	2	3	0	0	0	2	2	2	0	0	0	4	3	3	0	0	0	2	2	3	0	0	0	2	2	2	0	0	0	4	3	3	0	0	0	2
sp|P0ADW3|YHCB_ECOLI	sp|P0ADW3|YHCB_ECOLI	8	8	8	sp|P0ADW3|YHCB_ECOLI Inner membrane protein YhcB OS=Escherichia coli (strain K12) OX=83333 GN=yhcB PE=1 SV=2	1	8	8	8	4	5	5	6	6	7	3	4	3	7	6	8	5	5	5	6	7	8	4	5	5	6	6	7	3	4	3	7	6	8	5	5	5	6	7	8	4	5	5	6
sp|P0ADX7|YHHA_ECOLI	sp|P0ADX7|YHHA_ECOLI	7	7	7	sp|P0ADX7|YHHA_ECOLI Uncharacterized protein YhhA OS=Escherichia coli (strain K12) OX=83333 GN=yhhA PE=1 SV=1	1	7	7	7	3	2	2	4	4	7	1	1	0	3	5	7	1	1	1	4	5	5	3	2	2	4	4	7	1	1	0	3	5	7	1	1	1	4	5	5	3	2	2	4
sp|P0ADX9|RSMD_ECOLI	sp|P0ADX9|RSMD_ECOLI	7	7	7	sp|P0ADX9|RSMD_ECOLI Ribosomal RNA small subunit methyltransferase D OS=Escherichia coli (strain K12) OX=83333 GN=rsmD PE=1 SV=1	1	7	7	7	2	2	2	4	3	3	0	0	0	3	3	3	2	3	1	3	3	4	2	2	2	4	3	3	0	0	0	3	3	3	2	3	1	3	3	4	2	2	2	4
sp|P0ADY1|PPID_ECOLI	sp|P0ADY1|PPID_ECOLI	46	46	46	sp|P0ADY1|PPID_ECOLI Periplasmic chaperone PpiD OS=Escherichia coli (strain K12) OX=83333 GN=ppiD PE=1 SV=1	1	46	46	46	18	16	11	35	34	36	14	6	7	33	35	35	19	28	13	33	34	36	18	16	11	35	34	36	14	6	7	33	35	35	19	28	13	33	34	36	18	16	11	35
sp|P0ADY3|RL14_ECOLI	sp|P0ADY3|RL14_ECOLI	17	17	17	sp|P0ADY3|RL14_ECOLI 50S ribosomal protein L14 OS=Escherichia coli (strain K12) OX=83333 GN=rplN PE=1 SV=1	1	17	17	17	7	11	7	10	10	8	8	7	5	10	8	9	7	6	7	11	8	9	7	11	7	10	10	8	8	7	5	10	8	9	7	6	7	11	8	9	7	11	7	10
sp|P0ADY7|RL16_ECOLI	sp|P0ADY7|RL16_ECOLI	11	11	11	sp|P0ADY7|RL16_ECOLI 50S ribosomal protein L16 OS=Escherichia coli (strain K12) OX=83333 GN=rplP PE=1 SV=1	1	11	11	11	7	8	6	6	5	5	5	4	5	6	4	6	7	6	5	8	4	6	7	8	6	6	5	5	5	4	5	6	4	6	7	6	5	8	4	6	7	8	6	6
sp|P0ADZ0|RL23_ECOLI	sp|P0ADZ0|RL23_ECOLI	13	13	13	sp|P0ADZ0|RL23_ECOLI 50S ribosomal protein L23 OS=Escherichia coli (strain K12) OX=83333 GN=rplW PE=1 SV=1	1	13	13	13	7	10	8	6	5	6	6	6	7	6	4	5	7	8	4	10	6	5	7	10	8	6	5	6	6	6	7	6	4	5	7	8	4	10	6	5	7	10	8	6
sp|P0ADZ4|RS15_ECOLI	sp|P0ADZ4|RS15_ECOLI	8	8	8	sp|P0ADZ4|RS15_ECOLI 30S ribosomal protein S15 OS=Escherichia coli (strain K12) OX=83333 GN=rpsO PE=1 SV=2	1	8	8	8	6	7	7	6	6	6	7	7	7	6	6	6	6	6	7	7	6	6	6	7	7	6	6	6	7	7	7	6	6	6	6	6	7	7	6	6	6	7	7	6
sp|P0ADZ7|YAJC_ECOLI	sp|P0ADZ7|YAJC_ECOLI	8	8	8	sp|P0ADZ7|YAJC_ECOLI Sec translocon accessory complex subunit YajC OS=Escherichia coli (strain K12) OX=83333 GN=yajC PE=1 SV=1	1	8	8	8	2	2	2	5	4	5	3	2	2	5	5	5	2	2	2	5	4	5	2	2	2	5	4	5	3	2	2	5	5	5	2	2	2	5	4	5	2	2	2	5
sp|P0AE01|TRMJ_ECOLI	sp|P0AE01|TRMJ_ECOLI	11	11	11	sp|P0AE01|TRMJ_ECOLI tRNA (cytidine/uridine-2-O-)-methyltransferase TrmJ OS=Escherichia coli (strain K12) OX=83333 GN=trmJ PE=1 SV=1	1	11	11	11	5	6	4	11	10	10	5	8	6	11	10	10	5	7	3	11	9	10	5	6	4	11	10	10	5	8	6	11	10	10	5	7	3	11	9	10	5	6	4	11
sp|P0AE06|ACRA_ECOLI;sp|P24180|ACRE_ECOLI	sp|P0AE06|ACRA_ECOLI	29;1	29;1	29;1	sp|P0AE06|ACRA_ECOLI Multidrug efflux pump subunit AcrA OS=Escherichia coli (strain K12) OX=83333 GN=acrA PE=1 SV=1	2	29	29	29	14	14	10	20	21	23	11	12	8	20	20	23	15	17	13	19	23	23	14	14	10	20	21	23	11	12	8	20	20	23	15	17	13	19	23	23	14	14	10	20
sp|P0AE08|AHPC_ECOLI	sp|P0AE08|AHPC_ECOLI	20	20	20	sp|P0AE08|AHPC_ECOLI Alkyl hydroperoxide reductase C OS=Escherichia coli (strain K12) OX=83333 GN=ahpC PE=1 SV=2	1	20	20	20	13	14	14	17	17	15	15	13	14	15	14	16	12	15	14	15	17	15	13	14	14	17	17	15	15	13	14	15	14	16	12	15	14	15	17	15	13	14	14	17
sp|P0AE12|AMN_ECOLI	sp|P0AE12|AMN_ECOLI	14	14	14	sp|P0AE12|AMN_ECOLI AMP nucleosidase OS=Escherichia coli (strain K12) OX=83333 GN=amn PE=1 SV=1	1	14	14	14	3	1	2	12	8	8	4	0	0	9	10	9	4	1	0	9	10	11	3	1	2	12	8	8	4	0	0	9	10	9	4	1	0	9	10	11	3	1	2	12
sp|P0AE14|AMPE_ECOLI	sp|P0AE14|AMPE_ECOLI	2	2	2	sp|P0AE14|AMPE_ECOLI Protein AmpE OS=Escherichia coli (strain K12) OX=83333 GN=ampE PE=1 SV=1	1	2	2	2	0	0	0	1	2	2	0	0	0	1	1	1	0	0	0	1	2	1	0	0	0	1	2	2	0	0	0	1	1	1	0	0	0	1	2	1	0	0	0	1
sp|P0AE18|MAP1_ECOLI	sp|P0AE18|MAP1_ECOLI	14	14	14	sp|P0AE18|MAP1_ECOLI Methionine aminopeptidase OS=Escherichia coli (strain K12) OX=83333 GN=map PE=1 SV=1	1	14	14	14	11	9	10	13	11	13	7	7	10	12	11	13	8	8	9	12	12	11	11	9	10	13	11	13	7	7	10	12	11	13	8	8	9	12	12	11	11	9	10	13
sp|P0AE22|APHA_ECOLI	sp|P0AE22|APHA_ECOLI	5	5	5	sp|P0AE22|APHA_ECOLI Class B acid phosphatase OS=Escherichia coli (strain K12) OX=83333 GN=aphA PE=1 SV=1	1	5	5	5	0	0	0	4	5	5	0	0	0	5	5	5	0	0	0	3	5	5	0	0	0	4	5	5	0	0	0	5	5	5	0	0	0	3	5	5	0	0	0	4
sp|P0AE28|AROM_ECOLI	sp|P0AE28|AROM_ECOLI	4	4	4	sp|P0AE28|AROM_ECOLI Protein AroM OS=Escherichia coli (strain K12) OX=83333 GN=aroM PE=4 SV=1	1	4	4	4	0	0	0	2	2	2	0	0	0	3	2	1	0	0	0	3	2	3	0	0	0	2	2	2	0	0	0	3	2	1	0	0	0	3	2	3	0	0	0	2
sp|P0AE30|ARTM_ECOLI	sp|P0AE30|ARTM_ECOLI	2	2	2	sp|P0AE30|ARTM_ECOLI Arginine ABC transporter permease protein ArtM OS=Escherichia coli (strain K12) OX=83333 GN=artM PE=1 SV=1	1	2	2	2	0	0	0	1	2	2	0	0	0	2	2	1	0	0	0	0	2	2	0	0	0	1	2	2	0	0	0	2	2	1	0	0	0	0	2	2	0	0	0	1
sp|P0AE34|ARTQ_ECOLI	sp|P0AE34|ARTQ_ECOLI	2	2	2	sp|P0AE34|ARTQ_ECOLI Arginine ABC transporter permease protein ArtQ OS=Escherichia coli (strain K12) OX=83333 GN=artQ PE=1 SV=1	1	2	2	2	0	0	0	0	2	2	0	0	0	1	1	2	0	0	0	1	2	2	0	0	0	0	2	2	0	0	0	1	1	2	0	0	0	1	2	2	0	0	0	0
sp|P0AE39|YPDB_ECOLI	sp|P0AE39|YPDB_ECOLI	3	3	3	sp|P0AE39|YPDB_ECOLI Transcriptional regulatory protein YpdB OS=Escherichia coli (strain K12) OX=83333 GN=ypdB PE=1 SV=1	1	3	3	3	1	0	0	1	3	2	0	0	0	2	3	3	1	1	1	2	2	2	1	0	0	1	3	2	0	0	0	2	3	3	1	1	1	2	2	2	1	0	0	1
sp|P0AE45|YTFL_ECOLI	sp|P0AE45|YTFL_ECOLI	4	4	4	sp|P0AE45|YTFL_ECOLI UPF0053 inner membrane protein YtfL OS=Escherichia coli (strain K12) OX=83333 GN=ytfL PE=1 SV=1	1	4	4	4	0	0	0	1	1	1	0	0	0	1	3	3	0	0	0	0	2	1	0	0	0	1	1	1	0	0	0	1	3	3	0	0	0	0	2	1	0	0	0	1
sp|P0AE48|YTFP_ECOLI	sp|P0AE48|YTFP_ECOLI	4	4	4	sp|P0AE48|YTFP_ECOLI Gamma-glutamylcyclotransferase family protein YtfP OS=Escherichia coli (strain K12) OX=83333 GN=ytfP PE=1 SV=1	1	4	4	4	2	1	0	2	3	4	2	3	1	3	2	4	2	3	2	2	3	3	2	1	0	2	3	4	2	3	1	3	2	4	2	3	2	2	3	3	2	1	0	2
sp|P0AE52|BCP_ECOLI	sp|P0AE52|BCP_ECOLI	15	15	15	sp|P0AE52|BCP_ECOLI Peroxiredoxin Bcp OS=Escherichia coli (strain K12) OX=83333 GN=bcp PE=1 SV=1	1	15	15	15	10	10	8	7	8	9	6	8	9	8	9	8	9	9	6	10	9	9	10	10	8	7	8	9	6	8	9	8	9	8	9	9	6	10	9	9	10	10	8	7
sp|P0AE60|CEDA_ECOLI	sp|P0AE60|CEDA_ECOLI	6	6	6	sp|P0AE60|CEDA_ECOLI Cell division activator CedA OS=Escherichia coli (strain K12) OX=83333 GN=cedA PE=1 SV=2	1	6	6	6	6	5	6	2	2	2	4	3	3	1	1	1	0	0	0	2	1	1	6	5	6	2	2	2	4	3	3	1	1	1	0	0	0	2	1	1	6	5	6	2
sp|P0AE67|CHEY_ECOLI	sp|P0AE67|CHEY_ECOLI	3	3	3	sp|P0AE67|CHEY_ECOLI Chemotaxis protein CheY OS=Escherichia coli (strain K12) OX=83333 GN=cheY PE=1 SV=2	1	3	3	3	0	0	0	0	0	1	1	0	1	2	2	1	0	1	0	1	2	2	0	0	0	0	0	1	1	0	1	2	2	1	0	1	0	1	2	2	0	0	0	0
sp|P0AE72|MAZE_ECOLI	sp|P0AE72|MAZE_ECOLI	2	2	2	sp|P0AE72|MAZE_ECOLI Antitoxin MazE OS=Escherichia coli (strain K12) OX=83333 GN=mazE PE=1 SV=1	1	2	2	2	0	0	0	0	1	0	0	0	0	0	2	1	0	0	0	0	1	1	0	0	0	0	1	0	0	0	0	0	2	1	0	0	0	0	1	1	0	0	0	0
sp|P0AE76|COBU_ECOLI	sp|P0AE76|COBU_ECOLI	1	1	1	sp|P0AE76|COBU_ECOLI Bifunctional adenosylcobalamin biosynthesis protein CobU OS=Escherichia coli (strain K12) OX=83333 GN=cobU PE=2 SV=1	1	1	1	1	0	0	0	1	0	0	0	0	0	1	0	1	0	0	0	0	0	0	0	0	0	1	0	0	0	0	0	1	0	1	0	0	0	0	0	0	0	0	0	1
sp|P0AE78|CORC_ECOLI	sp|P0AE78|CORC_ECOLI	16	16	16	sp|P0AE78|CORC_ECOLI Magnesium and cobalt efflux protein CorC OS=Escherichia coli (strain K12) OX=83333 GN=corC PE=1 SV=1	1	16	16	16	3	5	1	10	13	9	4	2	1	7	12	10	2	6	1	6	13	9	3	5	1	10	13	9	4	2	1	7	12	10	2	6	1	6	13	9	3	5	1	10
sp|P0AE82|CPXA_ECOLI	sp|P0AE82|CPXA_ECOLI	18	18	18	sp|P0AE82|CPXA_ECOLI Sensor histidine kinase CpxA OS=Escherichia coli (strain K12) OX=83333 GN=cpxA PE=1 SV=1	1	18	18	18	0	0	1	9	9	12	1	1	1	10	11	14	0	1	1	9	11	12	0	0	1	9	9	12	1	1	1	10	11	14	0	1	1	9	11	12	0	0	1	9
sp|P0AE85|CPXP_ECOLI	sp|P0AE85|CPXP_ECOLI	2	2	2	sp|P0AE85|CPXP_ECOLI Periplasmic protein CpxP OS=Escherichia coli (strain K12) OX=83333 GN=cpxP PE=1 SV=1	1	2	2	2	0	0	0	2	2	2	0	0	0	2	1	2	0	0	0	2	2	2	0	0	0	2	2	2	0	0	0	2	1	2	0	0	0	2	2	2	0	0	0	2
sp|P0AE88|CPXR_ECOLI	sp|P0AE88|CPXR_ECOLI	12	12	12	sp|P0AE88|CPXR_ECOLI Transcriptional regulatory protein CpxR OS=Escherichia coli (strain K12) OX=83333 GN=cpxR PE=1 SV=1	1	12	12	12	4	4	4	10	7	11	5	5	5	11	7	8	5	5	4	10	8	10	4	4	4	10	7	11	5	5	5	11	7	8	5	5	4	10	8	10	4	4	4	10
sp|P0AE91|CREA_ECOLI	sp|P0AE91|CREA_ECOLI	7	7	7	sp|P0AE91|CREA_ECOLI Protein CreA OS=Escherichia coli (strain K12) OX=83333 GN=creA PE=3 SV=1	1	7	7	7	3	2	1	4	5	7	2	1	0	5	5	7	3	1	2	5	6	6	3	2	1	4	5	7	2	1	0	5	5	7	3	1	2	5	6	6	3	2	1	4
sp|P0AEA8|CYSG_ECOLI	sp|P0AEA8|CYSG_ECOLI	9	9	9	sp|P0AEA8|CYSG_ECOLI Siroheme synthase OS=Escherichia coli (strain K12) OX=83333 GN=cysG PE=1 SV=1	1	9	9	9	0	0	1	4	5	5	0	0	1	5	5	6	1	2	2	5	7	6	0	0	1	4	5	5	0	0	1	5	5	6	1	2	2	5	7	6	0	0	1	4
sp|P0AEB2|DACA_ECOLI	sp|P0AEB2|DACA_ECOLI	27	27	26	sp|P0AEB2|DACA_ECOLI D-alanyl-D-alanine carboxypeptidase DacA OS=Escherichia coli (strain K12) OX=83333 GN=dacA PE=1 SV=1	1	27	27	26	7	7	2	22	24	22	6	2	1	23	24	23	6	7	4	22	22	23	7	7	2	22	24	22	6	2	1	23	24	23	6	7	4	22	22	23	7	7	2	22
sp|P0AEB5|YNAI_ECOLI	sp|P0AEB5|YNAI_ECOLI	2	2	2	sp|P0AEB5|YNAI_ECOLI Low conductance mechanosensitive channel YnaI OS=Escherichia coli (strain K12) OX=83333 GN=ynaI PE=1 SV=1	1	2	2	2	0	0	0	2	2	1	0	0	0	1	1	1	0	0	0	1	1	1	0	0	0	2	2	1	0	0	0	1	1	1	0	0	0	1	1	1	0	0	0	2
sp|P0AEB7|YOAB_ECOLI	sp|P0AEB7|YOAB_ECOLI	4	4	4	sp|P0AEB7|YOAB_ECOLI RutC family protein YoaB OS=Escherichia coli (strain K12) OX=83333 GN=yoaB PE=3 SV=1	1	4	4	4	0	1	0	1	1	2	0	0	0	2	3	3	0	0	0	2	1	2	0	1	0	1	1	2	0	0	0	2	3	3	0	0	0	2	1	2	0	1	0	1
sp|P0AEC0|YOAE_ECOLI	sp|P0AEC0|YOAE_ECOLI	4	4	4	sp|P0AEC0|YOAE_ECOLI UPF0053 inner membrane protein YoaE OS=Escherichia coli (strain K12) OX=83333 GN=yoaE PE=1 SV=1	1	4	4	4	1	1	1	3	2	3	1	1	1	4	2	3	1	2	1	2	2	2	1	1	1	3	2	3	1	1	1	4	2	3	1	2	1	2	2	2	1	1	1	3
sp|P0AEC3|ARCB_ECOLI	sp|P0AEC3|ARCB_ECOLI	24	24	24	sp|P0AEC3|ARCB_ECOLI Aerobic respiration control sensor protein ArcB OS=Escherichia coli (strain K12) OX=83333 GN=arcB PE=1 SV=1	1	24	24	24	3	3	1	11	17	11	0	0	1	14	18	11	0	2	2	12	19	14	3	3	1	11	17	11	0	0	1	14	18	11	0	2	2	12	19	14	3	3	1	11
sp|P0AEC5|BARA_ECOLI	sp|P0AEC5|BARA_ECOLI	10	10	10	sp|P0AEC5|BARA_ECOLI Signal transduction histidine-protein kinase BarA OS=Escherichia coli (strain K12) OX=83333 GN=barA PE=1 SV=1	1	10	10	10	0	0	0	2	7	5	0	0	0	2	6	4	1	1	0	2	7	4	0	0	0	2	7	5	0	0	0	2	6	4	1	1	0	2	7	4	0	0	0	2
sp|P0AED0|USPA_ECOLI	sp|P0AED0|USPA_ECOLI	9	9	9	sp|P0AED0|USPA_ECOLI Universal stress protein A OS=Escherichia coli (strain K12) OX=83333 GN=uspA PE=1 SV=2	1	9	9	9	3	6	2	7	7	7	4	5	2	8	7	7	4	7	2	9	7	7	3	6	2	7	7	7	4	5	2	8	7	7	4	7	2	9	7	7	3	6	2	7
sp|P0AED5|UVRY_ECOLI	sp|P0AED5|UVRY_ECOLI	9	9	9	sp|P0AED5|UVRY_ECOLI Response regulator UvrY OS=Escherichia coli (strain K12) OX=83333 GN=uvrY PE=1 SV=1	1	9	9	9	4	3	4	6	7	6	1	1	1	7	8	6	5	5	3	7	6	7	4	3	4	6	7	6	1	1	1	7	8	6	5	5	3	7	6	7	4	3	4	6
sp|P0AED7|DAPE_ECOLI	sp|P0AED7|DAPE_ECOLI	10	10	10	sp|P0AED7|DAPE_ECOLI Succinyl-diaminopimelate desuccinylase OS=Escherichia coli (strain K12) OX=83333 GN=dapE PE=1 SV=1	1	10	10	10	5	4	2	6	6	7	2	2	2	3	8	8	3	4	2	5	5	8	5	4	2	6	6	7	2	2	2	3	8	8	3	4	2	5	5	8	5	4	2	6
sp|P0AED9|DCM_ECOLI	sp|P0AED9|DCM_ECOLI	6	6	6	sp|P0AED9|DCM_ECOLI DNA-cytosine methyltransferase OS=Escherichia coli (strain K12) OX=83333 GN=dcm PE=1 SV=1	1	6	6	6	2	2	3	3	3	3	4	3	2	3	2	2	4	2	3	2	2	2	2	2	3	3	3	3	4	3	2	3	2	2	4	2	3	2	2	2	2	2	3	3
sp|P0AEE1|DCRB_ECOLI	sp|P0AEE1|DCRB_ECOLI	8	8	8	sp|P0AEE1|DCRB_ECOLI Protein DcrB OS=Escherichia coli (strain K12) OX=83333 GN=dcrB PE=3 SV=1	1	8	8	8	4	5	6	7	6	6	3	2	3	7	6	6	5	4	6	6	6	6	4	5	6	7	6	6	3	2	3	7	6	6	5	4	6	6	6	6	4	5	6	7
sp|P0AEE5|DGAL_ECOLI	sp|P0AEE5|DGAL_ECOLI	33	33	33	sp|P0AEE5|DGAL_ECOLI D-galactose-binding periplasmic protein OS=Escherichia coli (strain K12) OX=83333 GN=mglB PE=1 SV=1	1	33	33	33	11	6	2	29	21	17	3	6	3	26	22	20	7	10	7	28	23	22	11	6	2	29	21	17	3	6	3	26	22	20	7	10	7	28	23	22	11	6	2	29
sp|P0AEE8|DMA_ECOLI	sp|P0AEE8|DMA_ECOLI	2	2	2	sp|P0AEE8|DMA_ECOLI DNA adenine methylase OS=Escherichia coli (strain K12) OX=83333 GN=dam PE=1 SV=1	1	2	2	2	0	0	0	1	1	1	0	0	0	1	1	0	0	0	0	0	1	0	0	0	0	1	1	1	0	0	0	1	1	0	0	0	0	0	1	0	0	0	0	1
sp|P0AEF0|DNAC_ECOLI	sp|P0AEF0|DNAC_ECOLI	4	4	4	sp|P0AEF0|DNAC_ECOLI DNA replication protein DnaC OS=Escherichia coli (strain K12) OX=83333 GN=dnaC PE=1 SV=1	1	4	4	4	0	1	0	0	3	2	0	0	0	1	3	1	0	0	0	0	3	2	0	1	0	0	3	2	0	0	0	1	3	1	0	0	0	0	3	2	0	1	0	0
sp|P0AEF4|DPIA_ECOLI	sp|P0AEF4|DPIA_ECOLI	3	3	3	sp|P0AEF4|DPIA_ECOLI Transcriptional regulatory protein DpiA OS=Escherichia coli (strain K12) OX=83333 GN=dpiA PE=1 SV=1	1	3	3	3	0	1	0	2	2	2	1	1	1	0	1	2	0	1	0	2	1	1	0	1	0	2	2	2	1	1	1	0	1	2	0	1	0	2	1	1	0	1	0	2
sp|P0AEG1|DPPC_ECOLI	sp|P0AEG1|DPPC_ECOLI	1	1	1	sp|P0AEG1|DPPC_ECOLI Dipeptide transport system permease protein DppC OS=Escherichia coli (strain K12) OX=83333 GN=dppC PE=1 SV=1	1	1	1	1	0	0	0	0	0	1	0	0	0	0	0	1	0	0	0	0	0	1	0	0	0	0	0	1	0	0	0	0	0	1	0	0	0	0	0	1	0	0	0	0
sp|P0AEG4|DSBA_ECOLI	sp|P0AEG4|DSBA_ECOLI	12	12	12	sp|P0AEG4|DSBA_ECOLI Thiol:disulfide interchange protein DsbA OS=Escherichia coli (strain K12) OX=83333 GN=dsbA PE=1 SV=1	1	12	12	12	3	6	0	8	10	11	3	2	2	8	11	11	3	6	3	8	11	11	3	6	0	8	10	11	3	2	2	8	11	11	3	6	3	8	11	11	3	6	0	8
sp|P0AEG6|DSBC_ECOLI	sp|P0AEG6|DSBC_ECOLI	7	7	7	sp|P0AEG6|DSBC_ECOLI Thiol:disulfide interchange protein DsbC OS=Escherichia coli (strain K12) OX=83333 GN=dsbC PE=1 SV=1	1	7	7	7	2	1	1	5	5	6	3	1	1	4	5	7	2	1	2	4	4	6	2	1	1	5	5	6	3	1	1	4	5	7	2	1	2	4	4	6	2	1	1	5
sp|P0AEH1|RSEP_ECOLI	sp|P0AEH1|RSEP_ECOLI	6	6	6	sp|P0AEH1|RSEP_ECOLI Regulator of sigma-E protease RseP OS=Escherichia coli (strain K12) OX=83333 GN=rseP PE=1 SV=1	1	6	6	6	0	0	0	3	5	6	0	0	0	4	5	6	0	0	0	3	5	6	0	0	0	3	5	6	0	0	0	4	5	6	0	0	0	3	5	6	0	0	0	3
sp|P0AEH3|ELAA_ECOLI	sp|P0AEH3|ELAA_ECOLI	4	4	4	sp|P0AEH3|ELAA_ECOLI Protein ElaA OS=Escherichia coli (strain K12) OX=83333 GN=elaA PE=1 SV=1	1	4	4	4	1	0	0	1	2	1	2	0	0	2	2	3	1	0	1	1	2	3	1	0	0	1	2	1	2	0	0	2	2	3	1	0	1	1	2	3	1	0	0	1
sp|P0AEH5|ELAB_ECOLI	sp|P0AEH5|ELAB_ECOLI	11	11	11	sp|P0AEH5|ELAB_ECOLI Protein ElaB OS=Escherichia coli (strain K12) OX=83333 GN=elaB PE=1 SV=1	1	11	11	11	7	7	6	4	4	5	4	4	5	5	5	5	8	9	8	4	3	5	7	7	6	4	4	5	4	4	5	5	5	5	8	9	8	4	3	5	7	7	6	4
sp|P0AEI1|MIAB_ECOLI	sp|P0AEI1|MIAB_ECOLI	31	31	31	sp|P0AEI1|MIAB_ECOLI tRNA-2-methylthio-N(6)-dimethylallyladenosine synthase OS=Escherichia coli (strain K12) OX=83333 GN=miaB PE=1 SV=1	1	31	31	31	19	18	17	23	20	24	16	15	16	25	20	22	19	20	14	22	20	22	19	18	17	23	20	24	16	15	16	25	20	22	19	20	14	22	20	22	19	18	17	23
sp|P0AEI4|RIMO_ECOLI	sp|P0AEI4|RIMO_ECOLI	16	16	16	sp|P0AEI4|RIMO_ECOLI Ribosomal protein S12 methylthiotransferase RimO OS=Escherichia coli (strain K12) OX=83333 GN=rimO PE=1 SV=1	1	16	16	16	9	11	10	11	12	14	7	9	5	12	11	14	10	9	9	10	11	13	9	11	10	11	12	14	7	9	5	12	11	14	10	9	9	10	11	13	9	11	10	11
sp|P0AEI6|NUDJ_ECOLI	sp|P0AEI6|NUDJ_ECOLI	6	6	6	sp|P0AEI6|NUDJ_ECOLI Phosphatase NudJ OS=Escherichia coli (strain K12) OX=83333 GN=nudJ PE=1 SV=1	1	6	6	6	3	1	1	5	6	5	1	0	1	3	4	4	3	1	2	4	4	4	3	1	1	5	6	5	1	0	1	3	4	4	3	1	2	4	4	4	3	1	1	5
sp|P0AEJ2|ENTC_ECOLI	sp|P0AEJ2|ENTC_ECOLI	13	13	13	sp|P0AEJ2|ENTC_ECOLI Isochorismate synthase EntC OS=Escherichia coli (strain K12) OX=83333 GN=entC PE=1 SV=1	1	13	13	13	3	6	2	6	8	8	2	2	1	7	10	4	3	3	2	6	8	5	3	6	2	6	8	8	2	2	1	7	10	4	3	3	2	6	8	5	3	6	2	6
sp|P0AEJ4|ENVZ_ECOLI	sp|P0AEJ4|ENVZ_ECOLI	7	7	7	sp|P0AEJ4|ENVZ_ECOLI Sensor histidine kinase EnvZ OS=Escherichia coli (strain K12) OX=83333 GN=envZ PE=1 SV=1	1	7	7	7	0	0	0	2	5	1	0	0	2	5	3	2	0	0	0	1	3	2	0	0	0	2	5	1	0	0	2	5	3	2	0	0	0	1	3	2	0	0	0	2
sp|P0AEJ6|EUTB_ECOLI	sp|P0AEJ6|EUTB_ECOLI	7	7	7	sp|P0AEJ6|EUTB_ECOLI Ethanolamine ammonia-lyase large subunit OS=Escherichia coli (strain K12) OX=83333 GN=eutB PE=1 SV=1	1	7	7	7	2	0	0	2	3	3	1	1	0	2	1	5	1	1	1	2	3	4	2	0	0	2	3	3	1	1	0	2	1	5	1	1	1	2	3	4	2	0	0	2
sp|P0AEK2|FABG_ECOLI	sp|P0AEK2|FABG_ECOLI	14	14	14	sp|P0AEK2|FABG_ECOLI 3-oxoacyl-[acyl-carrier-protein] reductase FabG OS=Escherichia coli (strain K12) OX=83333 GN=fabG PE=1 SV=1	1	14	14	14	9	12	9	14	14	14	10	11	6	14	14	14	10	12	6	14	13	14	9	12	9	14	14	14	10	11	6	14	14	14	10	12	6	14	13	14	9	12	9	14
sp|P0AEK4|FABI_ECOLI	sp|P0AEK4|FABI_ECOLI	14	14	14	sp|P0AEK4|FABI_ECOLI Enoyl-[acyl-carrier-protein] reductase [NADH] FabI OS=Escherichia coli (strain K12) OX=83333 GN=fabI PE=1 SV=2	1	14	14	14	11	11	10	13	13	14	11	12	10	13	13	14	11	11	9	13	13	14	11	11	10	13	13	14	11	12	10	13	13	14	11	11	9	13	13	14	11	11	10	13
sp|P0AEL0|FDOI_ECOLI	sp|P0AEL0|FDOI_ECOLI	1	1	1	sp|P0AEL0|FDOI_ECOLI Formate dehydrogenase, cytochrome b556(fdo) subunit OS=Escherichia coli (strain K12) OX=83333 GN=fdoI PE=1 SV=1	1	1	1	1	0	0	0	0	0	1	0	0	0	0	1	1	0	0	0	0	0	1	0	0	0	0	0	1	0	0	0	0	1	1	0	0	0	0	0	1	0	0	0	0
sp|P0AEL3|FEOA_ECOLI	sp|P0AEL3|FEOA_ECOLI	4	4	4	sp|P0AEL3|FEOA_ECOLI Fe(2+) transport protein A OS=Escherichia coli (strain K12) OX=83333 GN=feoA PE=1 SV=1	1	4	4	4	2	2	1	2	1	2	2	1	1	2	3	2	1	1	1	2	2	1	2	2	1	2	1	2	2	1	1	2	3	2	1	1	1	2	2	1	2	2	1	2
sp|P0AEL6|FEPB_ECOLI	sp|P0AEL6|FEPB_ECOLI	5	5	5	sp|P0AEL6|FEPB_ECOLI Ferrienterobactin-binding periplasmic protein OS=Escherichia coli (strain K12) OX=83333 GN=fepB PE=1 SV=1	1	5	5	5	0	2	0	4	4	3	1	2	0	3	3	3	1	2	2	2	3	3	0	2	0	4	4	3	1	2	0	3	3	3	1	2	2	2	3	3	0	2	0	4
sp|P0AEM0|FKBX_ECOLI	sp|P0AEM0|FKBX_ECOLI	7	7	7	sp|P0AEM0|FKBX_ECOLI FKBP-type 16 kDa peptidyl-prolyl cis-trans isomerase OS=Escherichia coli (strain K12) OX=83333 GN=fkpB PE=1 SV=2	1	7	7	7	4	3	2	6	7	5	4	4	3	5	6	5	4	3	2	5	6	5	4	3	2	6	7	5	4	4	3	5	6	5	4	3	2	5	6	5	4	3	2	6
sp|P0AEM4|FLGM_ECOLI	sp|P0AEM4|FLGM_ECOLI	5	5	5	sp|P0AEM4|FLGM_ECOLI Negative regulator of flagellin synthesis OS=Escherichia coli (strain K12) OX=83333 GN=flgM PE=1 SV=1	1	5	5	5	0	0	0	1	2	1	0	0	1	3	3	3	0	2	1	3	3	4	0	0	0	1	2	1	0	0	1	3	3	3	0	2	1	3	3	4	0	0	0	1
sp|P0AEM6|FLIA_ECOLI	sp|P0AEM6|FLIA_ECOLI	11	11	11	sp|P0AEM6|FLIA_ECOLI RNA polymerase sigma factor FliA OS=Escherichia coli (strain K12) OX=83333 GN=fliA PE=1 SV=1	1	11	11	11	0	0	0	2	0	1	10	5	8	7	6	7	1	1	0	5	6	7	0	0	0	2	0	1	10	5	8	7	6	7	1	1	0	5	6	7	0	0	0	2
sp|P0AEM9|TCYJ_ECOLI	sp|P0AEM9|TCYJ_ECOLI	5	5	5	sp|P0AEM9|TCYJ_ECOLI L-cystine-binding protein TcyJ OS=Escherichia coli (strain K12) OX=83333 GN=tcyJ PE=1 SV=1	1	5	5	5	0	0	0	0	3	2	0	0	0	0	4	2	0	0	0	0	5	2	0	0	0	0	3	2	0	0	0	0	4	2	0	0	0	0	5	2	0	0	0	0
sp|P0AEN1|FRE_ECOLI	sp|P0AEN1|FRE_ECOLI	11	11	11	sp|P0AEN1|FRE_ECOLI NAD(P)H-flavin reductase OS=Escherichia coli (strain K12) OX=83333 GN=fre PE=1 SV=2	1	11	11	11	6	6	4	9	10	7	3	2	2	9	10	8	6	6	4	8	9	7	6	6	4	9	10	7	3	2	2	9	10	8	6	6	4	8	9	7	6	6	4	9
sp|P0AEN4|FTSL_ECOLI	sp|P0AEN4|FTSL_ECOLI	3	3	3	sp|P0AEN4|FTSL_ECOLI Cell division protein FtsL OS=Escherichia coli (strain K12) OX=83333 GN=ftsL PE=1 SV=1	1	3	3	3	0	0	0	3	3	3	0	0	0	3	3	3	0	0	0	3	2	3	0	0	0	3	3	3	0	0	0	3	3	3	0	0	0	3	2	3	0	0	0	3
sp|P0AEP3|GALU_ECOLI	sp|P0AEP3|GALU_ECOLI	16	16	16	sp|P0AEP3|GALU_ECOLI UTP--glucose-1-phosphate uridylyltransferase OS=Escherichia coli (strain K12) OX=83333 GN=galU PE=1 SV=2	1	16	16	16	10	10	8	14	13	12	9	6	7	14	12	12	10	10	8	14	12	12	10	10	8	14	13	12	9	6	7	14	12	12	10	10	8	14	12	12	10	10	8	14
sp|P0AEQ3|GLNH_ECOLI	sp|P0AEQ3|GLNH_ECOLI	11	11	11	sp|P0AEQ3|GLNH_ECOLI Glutamine-binding periplasmic protein OS=Escherichia coli (strain K12) OX=83333 GN=glnH PE=1 SV=1	1	11	11	11	4	7	5	3	7	10	2	3	2	5	9	11	3	5	7	1	6	10	4	7	5	3	7	10	2	3	2	5	9	11	3	5	7	1	6	10	4	7	5	3
sp|P0AEQ6|GLNP_ECOLI	sp|P0AEQ6|GLNP_ECOLI	3	3	3	sp|P0AEQ6|GLNP_ECOLI Glutamine transport system permease protein GlnP OS=Escherichia coli (strain K12) OX=83333 GN=glnP PE=1 SV=1	1	3	3	3	0	0	0	2	3	3	0	0	0	3	2	2	0	0	0	1	3	3	0	0	0	2	3	3	0	0	0	3	2	2	0	0	0	1	3	3	0	0	0	2
sp|P0AES0|GSP_ECOLI	sp|P0AES0|GSP_ECOLI	10	10	10	sp|P0AES0|GSP_ECOLI Bifunctional glutathionylspermidine synthetase/amidase OS=Escherichia coli (strain K12) OX=83333 GN=gss PE=1 SV=1	1	10	10	10	4	2	3	6	8	6	0	2	2	6	6	5	3	2	3	8	5	5	4	2	3	6	8	6	0	2	2	6	6	5	3	2	3	8	5	5	4	2	3	6
sp|P0AES2|GUDD_ECOLI	sp|P0AES2|GUDD_ECOLI	7	7	7	sp|P0AES2|GUDD_ECOLI Glucarate dehydratase OS=Escherichia coli (strain K12) OX=83333 GN=gudD PE=1 SV=2	1	7	7	7	0	0	0	3	5	2	0	0	0	3	3	2	0	2	1	3	5	2	0	0	0	3	5	2	0	0	0	3	3	2	0	2	1	3	5	2	0	0	0	3
sp|P0AES4|GYRA_ECOLI	sp|P0AES4|GYRA_ECOLI	58	58	57	sp|P0AES4|GYRA_ECOLI DNA gyrase subunit A OS=Escherichia coli (strain K12) OX=83333 GN=gyrA PE=1 SV=1	1	58	58	57	26	27	24	47	42	45	23	28	20	46	43	43	24	25	28	45	46	40	26	27	24	47	42	45	23	28	20	46	43	43	24	25	28	45	46	40	26	27	24	47
sp|P0AES6|GYRB_ECOLI	sp|P0AES6|GYRB_ECOLI	57	57	57	sp|P0AES6|GYRB_ECOLI DNA gyrase subunit B OS=Escherichia coli (strain K12) OX=83333 GN=gyrB PE=1 SV=2	1	57	57	57	30	33	34	44	39	42	24	25	26	46	40	39	29	39	25	42	38	37	30	33	34	44	39	42	24	25	26	46	40	39	29	39	25	42	38	37	30	33	34	44
sp|P0AET2|HDEB_ECOLI	sp|P0AET2|HDEB_ECOLI	3	3	3	sp|P0AET2|HDEB_ECOLI Acid stress chaperone HdeB OS=Escherichia coli (strain K12) OX=83333 GN=hdeB PE=1 SV=1	1	3	3	3	2	2	2	3	3	2	2	2	2	3	2	3	2	2	2	3	2	2	2	2	2	3	3	2	2	2	2	3	2	3	2	2	2	3	2	2	2	2	2	3
sp|P0AET8|HDHA_ECOLI	sp|P0AET8|HDHA_ECOLI	13	13	13	sp|P0AET8|HDHA_ECOLI 7alpha-hydroxysteroid dehydrogenase OS=Escherichia coli (strain K12) OX=83333 GN=hdhA PE=1 SV=1	1	13	13	13	5	6	4	11	11	10	1	2	1	12	10	10	4	7	4	11	11	12	5	6	4	11	11	10	1	2	1	12	10	10	4	7	4	11	11	12	5	6	4	11
sp|P0AEU0|HISJ_ECOLI	sp|P0AEU0|HISJ_ECOLI	8	8	8	sp|P0AEU0|HISJ_ECOLI Histidine-binding periplasmic protein OS=Escherichia coli (strain K12) OX=83333 GN=hisJ PE=1 SV=1	1	8	8	8	0	2	0	3	6	6	0	1	0	2	6	5	1	1	1	2	5	5	0	2	0	3	6	6	0	1	0	2	6	5	1	1	1	2	5	5	0	2	0	3
sp|P0AEU7|SKP_ECOLI	sp|P0AEU7|SKP_ECOLI	12	12	12	sp|P0AEU7|SKP_ECOLI Chaperone protein Skp OS=Escherichia coli (strain K12) OX=83333 GN=skp PE=1 SV=1	1	12	12	12	8	8	6	9	7	7	8	5	5	10	7	5	8	9	5	10	5	7	8	8	6	9	7	7	8	5	5	10	7	5	8	9	5	10	5	7	8	8	6	9
sp|P0AEV1|RSSB_ECOLI	sp|P0AEV1|RSSB_ECOLI	3	3	3	sp|P0AEV1|RSSB_ECOLI Regulator of RpoS OS=Escherichia coli (strain K12) OX=83333 GN=rssB PE=1 SV=1	1	3	3	3	0	0	0	1	2	1	1	1	1	1	1	0	0	0	0	1	1	0	0	0	0	1	2	1	1	1	1	1	1	0	0	0	0	1	1	0	0	0	0	1
sp|P0AEV9|HYCI_ECOLI	sp|P0AEV9|HYCI_ECOLI	1	1	1	sp|P0AEV9|HYCI_ECOLI Hydrogenase 3 maturation protease OS=Escherichia coli (strain K12) OX=83333 GN=hycI PE=1 SV=2	1	1	1	1	0	0	0	0	0	0	0	0	0	0	0	0	0	0	0	0	1	0	0	0	0	0	0	0	0	0	0	0	0	0	0	0	0	0	1	0	0	0	0	0
sp|P0AEW4|CPDA_ECOLI	sp|P0AEW4|CPDA_ECOLI	4	4	4	sp|P0AEW4|CPDA_ECOLI 3,5-cyclic adenosine monophosphate phosphodiesterase CpdA OS=Escherichia coli (strain K12) OX=83333 GN=cpdA PE=1 SV=1	1	4	4	4	2	0	0	2	3	2	0	0	0	2	2	3	0	0	1	2	3	2	2	0	0	2	3	2	0	0	0	2	2	3	0	0	1	2	3	2	2	0	0	2
sp|P0AEW6|INGK_ECOLI	sp|P0AEW6|INGK_ECOLI	16	16	16	sp|P0AEW6|INGK_ECOLI Guanosine-inosine kinase OS=Escherichia coli (strain K12) OX=83333 GN=gsk PE=1 SV=1	1	16	16	16	8	11	7	14	16	15	6	5	7	14	14	14	7	10	6	13	15	15	8	11	7	14	16	15	6	5	7	14	14	14	7	10	6	13	15	15	8	11	7	14
sp|P0AEW9|K1PF_ECOLI	sp|P0AEW9|K1PF_ECOLI	14	14	14	sp|P0AEW9|K1PF_ECOLI 1-phosphofructokinase OS=Escherichia coli (strain K12) OX=83333 GN=fruK PE=3 SV=1	1	14	14	14	2	5	9	7	11	10	4	7	7	10	9	10	4	4	7	8	10	10	2	5	9	7	11	10	4	7	7	10	9	10	4	4	7	8	10	10	2	5	9	7
sp|P0AEX3|KGTP_ECOLI	sp|P0AEX3|KGTP_ECOLI	6	6	6	sp|P0AEX3|KGTP_ECOLI Alpha-ketoglutarate permease OS=Escherichia coli (strain K12) OX=83333 GN=kgtP PE=1 SV=1	1	6	6	6	0	0	1	3	3	5	1	0	0	3	5	3	0	1	0	1	6	3	0	0	1	3	3	5	1	0	0	3	5	3	0	1	0	1	6	3	0	0	1	3
sp|P0AEX7|LIVH_ECOLI	sp|P0AEX7|LIVH_ECOLI	1	1	1	sp|P0AEX7|LIVH_ECOLI High-affinity branched-chain amino acid transport system permease protein LivH OS=Escherichia coli (strain K12) OX=83333 GN=livH PE=1 SV=1	1	1	1	1	0	0	0	1	0	0	0	0	0	0	0	0	0	0	0	0	0	0	0	0	0	1	0	0	0	0	0	0	0	0	0	0	0	0	0	0	0	0	0	1
sp|P0AEX9|MALE_ECOLI	sp|P0AEX9|MALE_ECOLI	44	44	44	sp|P0AEX9|MALE_ECOLI Maltose/maltodextrin-binding periplasmic protein OS=Escherichia coli (strain K12) OX=83333 GN=malE PE=1 SV=1	1	44	44	44	4	3	1	39	30	25	3	3	4	38	31	35	3	8	5	35	34	36	4	3	1	39	30	25	3	3	4	38	31	35	3	8	5	35	34	36	4	3	1	39
sp|P0AEY3|MAZG_ECOLI	sp|P0AEY3|MAZG_ECOLI	2	2	2	sp|P0AEY3|MAZG_ECOLI Nucleoside triphosphate pyrophosphohydrolase OS=Escherichia coli (strain K12) OX=83333 GN=mazG PE=1 SV=1	1	2	2	2	0	0	0	1	1	0	0	0	0	0	1	1	0	0	0	1	0	1	0	0	0	1	1	0	0	0	0	0	1	1	0	0	0	1	0	1	0	0	0	1
sp|P0AEY5|MDAB_ECOLI	sp|P0AEY5|MDAB_ECOLI	6	6	6	sp|P0AEY5|MDAB_ECOLI NADPH:quinone oxidoreductase MdaB OS=Escherichia coli (strain K12) OX=83333 GN=mdaB PE=1 SV=1	1	6	6	6	4	2	2	1	1	1	1	2	3	0	1	1	3	4	3	1	0	1	4	2	2	1	1	1	1	2	3	0	1	1	3	4	3	1	0	1	4	2	2	1
sp|P0AEZ3|MIND_ECOLI	sp|P0AEZ3|MIND_ECOLI	21	21	21	sp|P0AEZ3|MIND_ECOLI Septum site-determining protein MinD OS=Escherichia coli (strain K12) OX=83333 GN=minD PE=1 SV=2	1	21	21	21	14	11	14	16	14	13	12	10	10	16	13	15	14	15	12	18	14	15	14	11	14	16	14	13	12	10	10	16	13	15	14	15	12	18	14	15	14	11	14	16
sp|P0AEZ9|MOAB_ECOLI	sp|P0AEZ9|MOAB_ECOLI	9	9	9	sp|P0AEZ9|MOAB_ECOLI Molybdenum cofactor biosynthesis protein B OS=Escherichia coli (strain K12) OX=83333 GN=moaB PE=1 SV=2	1	9	9	9	4	5	5	4	5	6	3	4	5	5	4	4	3	3	2	5	6	5	4	5	5	4	5	6	3	4	5	5	4	4	3	3	2	5	6	5	4	5	5	4
sp|P0AF03|MOG_ECOLI	sp|P0AF03|MOG_ECOLI	9	9	9	sp|P0AF03|MOG_ECOLI Molybdopterin adenylyltransferase OS=Escherichia coli (strain K12) OX=83333 GN=mog PE=1 SV=1	1	9	9	9	1	0	1	9	7	7	0	0	0	7	5	8	0	1	2	8	6	7	1	0	1	9	7	7	0	0	0	7	5	8	0	1	2	8	6	7	1	0	1	9
sp|P0AF08|APBC_ECOLI	sp|P0AF08|APBC_ECOLI	15	15	15	sp|P0AF08|APBC_ECOLI Iron-sulfur cluster carrier protein OS=Escherichia coli (strain K12) OX=83333 GN=mrp PE=3 SV=1	1	15	15	15	11	10	8	12	12	13	11	10	11	12	12	12	11	11	9	11	12	13	11	10	8	12	12	13	11	10	11	12	12	12	11	11	9	11	12	13	11	10	8	12
sp|P0AF10|MTLR_ECOLI	sp|P0AF10|MTLR_ECOLI	1	1	1	sp|P0AF10|MTLR_ECOLI Mannitol operon repressor OS=Escherichia coli (strain K12) OX=83333 GN=mtlR PE=1 SV=1	1	1	1	1	0	0	0	1	0	1	0	0	0	0	1	1	0	0	0	1	0	1	0	0	0	1	0	1	0	0	0	0	1	1	0	0	0	1	0	1	0	0	0	1
sp|P0AF12|MTNN_ECOLI	sp|P0AF12|MTNN_ECOLI	7	7	7	sp|P0AF12|MTNN_ECOLI 5-methylthioadenosine/S-adenosylhomocysteine nucleosidase OS=Escherichia coli (strain K12) OX=83333 GN=mtnN PE=1 SV=1	1	7	7	7	4	3	3	4	4	4	2	1	1	5	4	4	3	3	3	5	4	4	4	3	3	4	4	4	2	1	1	5	4	4	3	3	3	5	4	4	4	3	3	4
sp|P0AF16|MURJ_ECOLI	sp|P0AF16|MURJ_ECOLI	4	4	4	sp|P0AF16|MURJ_ECOLI Lipid II flippase MurJ OS=Escherichia coli (strain K12) OX=83333 GN=murJ PE=1 SV=1	1	4	4	4	0	0	0	2	3	4	0	0	0	2	3	3	0	0	0	1	3	3	0	0	0	2	3	4	0	0	0	2	3	3	0	0	0	1	3	3	0	0	0	2
sp|P0AF18|NAGA_ECOLI	sp|P0AF18|NAGA_ECOLI	11	11	11	sp|P0AF18|NAGA_ECOLI N-acetylglucosamine-6-phosphate deacetylase OS=Escherichia coli (strain K12) OX=83333 GN=nagA PE=1 SV=1	1	11	11	11	3	4	2	5	6	6	1	1	1	6	8	5	4	3	2	6	4	6	3	4	2	5	6	6	1	1	1	6	8	5	4	3	2	6	4	6	3	4	2	5
sp|P0AF20|NAGC_ECOLI	sp|P0AF20|NAGC_ECOLI	17	17	17	sp|P0AF20|NAGC_ECOLI N-acetylglucosamine repressor OS=Escherichia coli (strain K12) OX=83333 GN=nagC PE=2 SV=1	1	17	17	17	8	5	6	7	11	9	5	5	4	7	11	11	8	6	5	9	10	10	8	5	6	7	11	9	5	5	4	7	11	11	8	6	5	9	10	10	8	5	6	7
sp|P0AF24|NAGD_ECOLI	sp|P0AF24|NAGD_ECOLI	12	12	12	sp|P0AF24|NAGD_ECOLI Ribonucleotide monophosphatase NagD OS=Escherichia coli (strain K12) OX=83333 GN=nagD PE=1 SV=1	1	12	12	12	6	5	5	9	8	8	4	5	3	8	7	8	6	5	6	9	7	10	6	5	5	9	8	8	4	5	3	8	7	8	6	5	6	9	7	10	6	5	5	9
sp|P0AF26|NARJ_ECOLI	sp|P0AF26|NARJ_ECOLI	4	4	4	sp|P0AF26|NARJ_ECOLI Nitrate reductase molybdenum cofactor assembly chaperone NarJ OS=Escherichia coli (strain K12) OX=83333 GN=narJ PE=1 SV=1	1	4	4	4	1	0	0	1	2	0	0	0	0	1	1	0	1	1	0	1	3	0	1	0	0	1	2	0	0	0	0	1	1	0	1	1	0	1	3	0	1	0	0	1
sp|P0AF28|NARL_ECOLI	sp|P0AF28|NARL_ECOLI	10	10	10	sp|P0AF28|NARL_ECOLI Nitrate/nitrite response regulator protein NarL OS=Escherichia coli (strain K12) OX=83333 GN=narL PE=1 SV=1	1	10	10	10	9	6	6	9	8	10	3	4	3	8	8	9	10	8	6	8	10	10	9	6	6	9	8	10	3	4	3	8	8	9	10	8	6	8	10	10	9	6	6	9
sp|P0AF36|ZAPB_ECOLI	sp|P0AF36|ZAPB_ECOLI	12	12	12	sp|P0AF36|ZAPB_ECOLI Cell division protein ZapB OS=Escherichia coli (strain K12) OX=83333 GN=zapB PE=1 SV=1	1	12	12	12	6	8	6	11	9	8	4	5	5	10	8	8	8	6	3	12	8	8	6	8	6	11	9	8	4	5	5	10	8	8	8	6	3	12	8	8	6	8	6	11
sp|P0AF43|YJBB_ECOLI	sp|P0AF43|YJBB_ECOLI	3	3	3	sp|P0AF43|YJBB_ECOLI Uncharacterized protein YjbB OS=Escherichia coli (strain K12) OX=83333 GN=yjbB PE=4 SV=1	1	3	3	3	0	0	0	2	1	0	0	0	0	1	1	2	0	0	1	1	1	0	0	0	0	2	1	0	0	0	0	1	1	2	0	0	1	1	1	0	0	0	0	2
sp|P0AF48|YJBQ_ECOLI	sp|P0AF48|YJBQ_ECOLI	2	2	2	sp|P0AF48|YJBQ_ECOLI UPF0047 protein YjbQ OS=Escherichia coli (strain K12) OX=83333 GN=yjbQ PE=3 SV=1	1	2	2	2	1	2	2	2	2	2	2	1	1	2	2	2	2	2	2	2	2	1	1	2	2	2	2	2	2	1	1	2	2	2	2	2	2	2	2	1	1	2	2	2
sp|P0AF50|YJBR_ECOLI	sp|P0AF50|YJBR_ECOLI	4	4	4	sp|P0AF50|YJBR_ECOLI Uncharacterized protein YjbR OS=Escherichia coli (strain K12) OX=83333 GN=yjbR PE=1 SV=1	1	4	4	4	0	0	1	2	4	3	0	0	0	1	3	3	0	0	1	2	2	3	0	0	1	2	4	3	0	0	0	1	3	3	0	0	1	2	2	3	0	0	1	2
sp|P0AF52|GHXP_ECOLI	sp|P0AF52|GHXP_ECOLI	2	2	2	sp|P0AF52|GHXP_ECOLI Guanine/hypoxanthine permease GhxP OS=Escherichia coli (strain K12) OX=83333 GN=ghxP PE=1 SV=1	1	2	2	2	1	0	0	2	2	2	0	0	0	2	1	2	1	0	1	2	2	2	1	0	0	2	2	2	0	0	0	2	1	2	1	0	1	2	2	2	1	0	0	2
sp|P0AF63|NSRR_ECOLI	sp|P0AF63|NSRR_ECOLI	4	4	4	sp|P0AF63|NSRR_ECOLI HTH-type transcriptional repressor NsrR OS=Escherichia coli (strain K12) OX=83333 GN=nsrR PE=3 SV=1	1	4	4	4	0	1	1	3	3	3	2	1	2	3	4	2	0	2	1	3	2	3	0	1	1	3	3	3	2	1	2	3	4	2	0	2	1	3	2	3	0	1	1	3
sp|P0AF67|TSAE_ECOLI	sp|P0AF67|TSAE_ECOLI	5	5	5	sp|P0AF67|TSAE_ECOLI tRNA threonylcarbamoyladenosine biosynthesis protein TsaE OS=Escherichia coli (strain K12) OX=83333 GN=tsaE PE=1 SV=1	1	5	5	5	2	2	2	4	4	4	2	1	2	3	3	4	1	2	1	2	4	3	2	2	2	4	4	4	2	1	2	3	3	4	1	2	1	2	4	3	2	2	2	4
sp|P0AF70|YJEI_ECOLI	sp|P0AF70|YJEI_ECOLI	3	3	3	sp|P0AF70|YJEI_ECOLI Uncharacterized protein YjeI OS=Escherichia coli (strain K12) OX=83333 GN=yjeI PE=3 SV=1	1	3	3	3	0	0	0	3	3	1	0	0	0	3	2	2	0	0	0	3	3	3	0	0	0	3	3	1	0	0	0	3	2	2	0	0	0	3	3	3	0	0	0	3
sp|P0AF90|RRAB_ECOLI	sp|P0AF90|RRAB_ECOLI	4	4	4	sp|P0AF90|RRAB_ECOLI Regulator of ribonuclease activity B OS=Escherichia coli (strain K12) OX=83333 GN=rraB PE=1 SV=1	1	4	4	4	1	2	2	2	3	3	2	2	1	3	3	3	1	3	2	2	3	3	1	2	2	2	3	3	2	2	1	3	3	3	1	3	2	2	3	3	1	2	2	2
sp|P0AF93|RIDA_ECOLI	sp|P0AF93|RIDA_ECOLI	9	9	9	sp|P0AF93|RIDA_ECOLI 2-iminobutanoate/2-iminopropanoate deaminase OS=Escherichia coli (strain K12) OX=83333 GN=ridA PE=1 SV=2	1	9	9	9	6	5	6	7	5	5	6	4	3	7	5	7	5	6	4	7	5	6	6	5	6	7	5	5	6	4	3	7	5	7	5	6	4	7	5	6	6	5	6	7
sp|P0AF96|TABA_ECOLI	sp|P0AF96|TABA_ECOLI	5	5	5	sp|P0AF96|TABA_ECOLI Toxin-antitoxin biofilm protein TabA OS=Escherichia coli (strain K12) OX=83333 GN=tabA PE=1 SV=1	1	5	5	5	2	2	1	3	5	3	1	1	1	3	5	4	2	3	2	2	5	3	2	2	1	3	5	3	1	1	1	3	5	4	2	3	2	2	5	3	2	2	1	3
sp|P0AF98|LPTF_ECOLI	sp|P0AF98|LPTF_ECOLI	5	5	5	sp|P0AF98|LPTF_ECOLI Lipopolysaccharide export system permease protein LptF OS=Escherichia coli (strain K12) OX=83333 GN=lptF PE=1 SV=1	1	5	5	5	0	0	0	5	3	5	0	1	0	4	4	4	1	1	1	3	4	4	0	0	0	5	3	5	0	1	0	4	4	4	1	1	1	3	4	4	0	0	0	5
sp|P0AFA2|NARX_ECOLI	sp|P0AFA2|NARX_ECOLI	3	3	3	sp|P0AFA2|NARX_ECOLI Nitrate/nitrite sensor protein NarX OS=Escherichia coli (strain K12) OX=83333 GN=narX PE=1 SV=1	1	3	3	3	0	0	0	0	2	1	0	0	0	0	2	0	0	0	0	0	1	1	0	0	0	0	2	1	0	0	0	0	2	0	0	0	0	0	1	1	0	0	0	0
sp|P0AFA7|NHAB_ECOLI	sp|P0AFA7|NHAB_ECOLI	5	5	5	sp|P0AFA7|NHAB_ECOLI Na(+)/H(+) antiporter NhaB OS=Escherichia coli (strain K12) OX=83333 GN=nhaB PE=1 SV=1	1	5	5	5	0	1	1	4	3	3	0	0	0	4	3	4	3	3	2	2	3	3	0	1	1	4	3	3	0	0	0	4	3	4	3	3	2	2	3	3	0	1	1	4
sp|P0AFB1|NLPI_ECOLI	sp|P0AFB1|NLPI_ECOLI	10	10	10	sp|P0AFB1|NLPI_ECOLI Lipoprotein NlpI OS=Escherichia coli (strain K12) OX=83333 GN=nlpI PE=1 SV=1	1	10	10	10	0	0	0	7	7	6	1	0	0	8	5	4	1	0	1	5	4	4	0	0	0	7	7	6	1	0	0	8	5	4	1	0	1	5	4	4	0	0	0	7
sp|P0AFB5|NTRB_ECOLI	sp|P0AFB5|NTRB_ECOLI	2	2	2	sp|P0AFB5|NTRB_ECOLI Sensory histidine kinase/phosphatase NtrB OS=Escherichia coli (strain K12) OX=83333 GN=glnL PE=1 SV=1	1	2	2	2	1	0	0	1	2	0	0	0	0	1	0	0	0	0	0	2	1	0	1	0	0	1	2	0	0	0	0	1	0	0	0	0	0	2	1	0	1	0	0	1
sp|P0AFB8|NTRC_ECOLI	sp|P0AFB8|NTRC_ECOLI	8	8	8	sp|P0AFB8|NTRC_ECOLI DNA-binding transcriptional regulator NtrC OS=Escherichia coli (strain K12) OX=83333 GN=glnG PE=1 SV=1	1	8	8	8	1	0	1	4	4	4	0	0	0	3	5	5	1	1	0	3	5	4	1	0	1	4	4	4	0	0	0	3	5	5	1	1	0	3	5	4	1	0	1	4
sp|P0AFC3|NUOA_ECOLI	sp|P0AFC3|NUOA_ECOLI	5	5	5	sp|P0AFC3|NUOA_ECOLI NADH-quinone oxidoreductase subunit A OS=Escherichia coli (strain K12) OX=83333 GN=nuoA PE=3 SV=1	1	5	5	5	3	3	3	5	4	4	1	1	1	5	4	4	3	3	2	4	4	5	3	3	3	5	4	4	1	1	1	5	4	4	3	3	2	4	4	5	3	3	3	5
sp|P0AFC7|NUOB_ECOLI	sp|P0AFC7|NUOB_ECOLI	12	12	12	sp|P0AFC7|NUOB_ECOLI NADH-quinone oxidoreductase subunit B OS=Escherichia coli (strain K12) OX=83333 GN=nuoB PE=1 SV=1	1	12	12	12	7	6	5	9	7	8	3	5	4	6	7	8	7	6	6	8	7	8	7	6	5	9	7	8	3	5	4	6	7	8	7	6	6	8	7	8	7	6	5	9
sp|P0AFD1|NUOE_ECOLI	sp|P0AFD1|NUOE_ECOLI	8	8	8	sp|P0AFD1|NUOE_ECOLI NADH-quinone oxidoreductase subunit E OS=Escherichia coli (strain K12) OX=83333 GN=nuoE PE=1 SV=1	1	8	8	8	6	4	4	7	7	4	4	3	3	7	7	4	6	6	6	6	7	4	6	4	4	7	7	4	4	3	3	7	7	4	6	6	6	6	7	4	6	4	4	7
sp|P0AFD4|NUOH_ECOLI	sp|P0AFD4|NUOH_ECOLI	4	4	4	sp|P0AFD4|NUOH_ECOLI NADH-quinone oxidoreductase subunit H OS=Escherichia coli (strain K12) OX=83333 GN=nuoH PE=1 SV=1	1	4	4	4	0	1	0	4	4	4	0	0	0	3	3	4	0	2	0	3	4	4	0	1	0	4	4	4	0	0	0	3	3	4	0	2	0	3	4	4	0	1	0	4
sp|P0AFD6|NUOI_ECOLI	sp|P0AFD6|NUOI_ECOLI	18	18	18	sp|P0AFD6|NUOI_ECOLI NADH-quinone oxidoreductase subunit I OS=Escherichia coli (strain K12) OX=83333 GN=nuoI PE=1 SV=1	1	18	18	18	6	6	3	12	15	10	5	4	4	11	14	10	7	8	5	10	14	13	6	6	3	12	15	10	5	4	4	11	14	10	7	8	5	10	14	13	6	6	3	12
sp|P0AFE0|NUOJ_ECOLI	sp|P0AFE0|NUOJ_ECOLI	2	2	2	sp|P0AFE0|NUOJ_ECOLI NADH-quinone oxidoreductase subunit J OS=Escherichia coli (strain K12) OX=83333 GN=nuoJ PE=1 SV=1	1	2	2	2	0	1	0	1	2	1	1	0	0	1	2	2	0	0	0	1	2	1	0	1	0	1	2	1	1	0	0	1	2	2	0	0	0	1	2	1	0	1	0	1
sp|P0AFE4|NUOK_ECOLI	sp|P0AFE4|NUOK_ECOLI	2	2	2	sp|P0AFE4|NUOK_ECOLI NADH-quinone oxidoreductase subunit K OS=Escherichia coli (strain K12) OX=83333 GN=nuoK PE=1 SV=1	1	2	2	2	0	0	0	2	1	0	0	0	0	1	1	1	0	0	0	1	2	1	0	0	0	2	1	0	0	0	0	1	1	1	0	0	0	1	2	1	0	0	0	2
sp|P0AFE8|NUOM_ECOLI	sp|P0AFE8|NUOM_ECOLI	1	1	1	sp|P0AFE8|NUOM_ECOLI NADH-quinone oxidoreductase subunit M OS=Escherichia coli (strain K12) OX=83333 GN=nuoM PE=1 SV=1	1	1	1	1	0	0	0	1	1	1	0	0	0	1	1	1	0	0	0	1	1	1	0	0	0	1	1	1	0	0	0	1	1	1	0	0	0	1	1	1	0	0	0	1
sp|P0AFF0|NUON_ECOLI	sp|P0AFF0|NUON_ECOLI	2	2	2	sp|P0AFF0|NUON_ECOLI NADH-quinone oxidoreductase subunit N OS=Escherichia coli (strain K12) OX=83333 GN=nuoN PE=1 SV=2	1	2	2	2	0	0	0	1	2	1	0	0	0	1	2	1	0	0	0	1	1	1	0	0	0	1	2	1	0	0	0	1	2	1	0	0	0	1	1	1	0	0	0	1
sp|P0AFF2|NUPC_ECOLI	sp|P0AFF2|NUPC_ECOLI	6	6	6	sp|P0AFF2|NUPC_ECOLI Nucleoside permease NupC OS=Escherichia coli (strain K12) OX=83333 GN=nupC PE=1 SV=1	1	6	6	6	3	4	1	4	5	6	3	3	3	4	6	6	2	2	2	3	5	6	3	4	1	4	5	6	3	3	3	4	6	6	2	2	2	3	5	6	3	4	1	4
sp|P0AFF4|NUPG_ECOLI	sp|P0AFF4|NUPG_ECOLI	2	2	2	sp|P0AFF4|NUPG_ECOLI Nucleoside permease NupG OS=Escherichia coli (strain K12) OX=83333 GN=nupG PE=1 SV=1	1	2	2	2	1	1	0	1	2	2	0	0	0	2	2	1	1	1	1	1	2	2	1	1	0	1	2	2	0	0	0	2	2	1	1	1	1	1	2	2	1	1	0	1
sp|P0AFF6|NUSA_ECOLI	sp|P0AFF6|NUSA_ECOLI	48	48	48	sp|P0AFF6|NUSA_ECOLI Transcription termination/antitermination protein NusA OS=Escherichia coli (strain K12) OX=83333 GN=nusA PE=1 SV=1	1	48	48	48	32	34	30	39	35	34	46	44	44	40	31	34	34	35	29	39	34	35	32	34	30	39	35	34	46	44	44	40	31	34	34	35	29	39	34	35	32	34	30	39
sp|P0AFG0|NUSG_ECOLI	sp|P0AFG0|NUSG_ECOLI	18	18	18	sp|P0AFG0|NUSG_ECOLI Transcription termination/antitermination protein NusG OS=Escherichia coli (strain K12) OX=83333 GN=nusG PE=1 SV=2	1	18	18	18	10	13	12	12	14	13	15	16	16	12	14	14	11	11	11	12	12	12	10	13	12	12	14	13	15	16	16	12	14	14	11	11	11	12	12	12	10	13	12	12
sp|P0AFG3|ODO1_ECOLI	sp|P0AFG3|ODO1_ECOLI	57	57	57	sp|P0AFG3|ODO1_ECOLI 2-oxoglutarate dehydrogenase E1 component OS=Escherichia coli (strain K12) OX=83333 GN=sucA PE=1 SV=1	1	57	57	57	42	45	32	49	46	40	40	34	35	46	44	44	42	46	37	49	45	46	42	45	32	49	46	40	40	34	35	46	44	44	42	46	37	49	45	46	42	45	32	49
sp|P0AFG6|ODO2_ECOLI	sp|P0AFG6|ODO2_ECOLI	40	40	40	sp|P0AFG6|ODO2_ECOLI Dihydrolipoyllysine-residue succinyltransferase component of 2-oxoglutarate dehydrogenase complex OS=Escherichia coli (strain K12) OX=83333 GN=sucB PE=1 SV=2	1	40	40	40	27	27	22	33	27	24	25	21	22	34	26	25	27	30	24	36	27	26	27	27	22	33	27	24	25	21	22	34	26	25	27	30	24	36	27	26	27	27	22	33
sp|P0AFG8|ODP1_ECOLI	sp|P0AFG8|ODP1_ECOLI	93	93	93	sp|P0AFG8|ODP1_ECOLI Pyruvate dehydrogenase E1 component OS=Escherichia coli (strain K12) OX=83333 GN=aceE PE=1 SV=2	1	93	93	93	69	65	66	75	65	74	57	51	53	78	64	68	68	67	61	77	67	70	69	65	66	75	65	74	57	51	53	78	64	68	68	67	61	77	67	70	69	65	66	75
sp|P0AFH2|OPPB_ECOLI	sp|P0AFH2|OPPB_ECOLI	7	7	7	sp|P0AFH2|OPPB_ECOLI Oligopeptide transport system permease protein OppB OS=Escherichia coli (strain K12) OX=83333 GN=oppB PE=1 SV=1	1	7	7	7	0	1	1	5	4	4	1	0	0	4	5	5	1	2	1	3	4	4	0	1	1	5	4	4	1	0	0	4	5	5	1	2	1	3	4	4	0	1	1	5
sp|P0AFH6|OPPC_ECOLI	sp|P0AFH6|OPPC_ECOLI	3	3	3	sp|P0AFH6|OPPC_ECOLI Oligopeptide transport system permease protein OppC OS=Escherichia coli (strain K12) OX=83333 GN=oppC PE=1 SV=1	1	3	3	3	0	0	0	1	2	3	0	0	0	2	2	2	0	0	0	1	2	3	0	0	0	1	2	3	0	0	0	2	2	2	0	0	0	1	2	3	0	0	0	1
sp|P0AFH8|OSMY_ECOLI	sp|P0AFH8|OSMY_ECOLI	13	13	13	sp|P0AFH8|OSMY_ECOLI Osmotically-inducible protein Y OS=Escherichia coli (strain K12) OX=83333 GN=osmY PE=1 SV=1	1	13	13	13	7	7	6	8	8	8	6	6	5	10	9	8	9	7	4	12	8	9	7	7	6	8	8	8	6	6	5	10	9	8	9	7	4	12	8	9	7	7	6	8
sp|P0AFI2|PARC_ECOLI	sp|P0AFI2|PARC_ECOLI	37	37	37	sp|P0AFI2|PARC_ECOLI DNA topoisomerase 4 subunit A OS=Escherichia coli (strain K12) OX=83333 GN=parC PE=1 SV=1	1	37	37	37	20	18	18	25	25	31	16	9	12	26	28	29	15	18	16	25	22	27	20	18	18	25	25	31	16	9	12	26	28	29	15	18	16	25	22	27	20	18	18	25
sp|P0AFI5|PBP7_ECOLI	sp|P0AFI5|PBP7_ECOLI	6	6	6	sp|P0AFI5|PBP7_ECOLI D-alanyl-D-alanine endopeptidase OS=Escherichia coli (strain K12) OX=83333 GN=pbpG PE=1 SV=2	1	6	6	6	0	0	0	4	3	3	0	0	0	4	4	2	0	1	0	2	2	3	0	0	0	4	3	3	0	0	0	4	4	2	0	1	0	2	2	3	0	0	0	4
sp|P0AFI7|PDXH_ECOLI	sp|P0AFI7|PDXH_ECOLI	9	9	9	sp|P0AFI7|PDXH_ECOLI Pyridoxine/pyridoxamine 5-phosphate oxidase OS=Escherichia coli (strain K12) OX=83333 GN=pdxH PE=1 SV=2	1	9	9	9	7	8	8	7	7	8	6	6	5	7	7	8	7	7	8	6	8	8	7	8	8	7	7	8	6	6	5	7	7	8	7	7	8	6	8	8	7	8	8	7
sp|P0AFJ1|YJDM_ECOLI	sp|P0AFJ1|YJDM_ECOLI	4	4	4	sp|P0AFJ1|YJDM_ECOLI Protein YjdM OS=Escherichia coli (strain K12) OX=83333 GN=yjdM PE=3 SV=1	1	4	4	4	4	4	4	3	1	2	4	3	4	4	2	3	4	4	4	4	2	2	4	4	4	3	1	2	4	3	4	4	2	3	4	4	4	4	2	2	4	4	4	3
sp|P0AFJ5|PHOB_ECOLI	sp|P0AFJ5|PHOB_ECOLI	7	7	7	sp|P0AFJ5|PHOB_ECOLI Phosphate regulon transcriptional regulatory protein PhoB OS=Escherichia coli (strain K12) OX=83333 GN=phoB PE=1 SV=1	1	7	7	7	2	1	2	4	5	5	2	2	2	6	3	4	1	0	1	3	5	5	2	1	2	4	5	5	2	2	2	6	3	4	1	0	1	3	5	5	2	1	2	4
sp|P0AFJ7|PITA_ECOLI	sp|P0AFJ7|PITA_ECOLI	6	6	6	sp|P0AFJ7|PITA_ECOLI Low-affinity inorganic phosphate transporter 1 OS=Escherichia coli (strain K12) OX=83333 GN=pitA PE=1 SV=1	1	6	6	6	2	1	2	4	5	6	0	0	1	5	5	5	2	3	2	4	5	5	2	1	2	4	5	6	0	0	1	5	5	5	2	3	2	4	5	5	2	1	2	4
sp|P0AFK0|PMBA_ECOLI	sp|P0AFK0|PMBA_ECOLI	28	28	28	sp|P0AFK0|PMBA_ECOLI Metalloprotease PmbA OS=Escherichia coli (strain K12) OX=83333 GN=pmbA PE=1 SV=1	1	28	28	28	16	16	13	23	24	25	13	9	11	24	22	23	16	17	14	23	23	24	16	16	13	23	24	25	13	9	11	24	22	23	16	17	14	23	23	24	16	16	13	23
sp|P0AFK6|POTC_ECOLI	sp|P0AFK6|POTC_ECOLI	2	2	2	sp|P0AFK6|POTC_ECOLI Spermidine/putrescine transport system permease protein PotC OS=Escherichia coli (strain K12) OX=83333 GN=potC PE=3 SV=1	1	2	2	2	0	0	0	1	1	1	0	0	0	1	2	1	0	0	0	1	2	1	0	0	0	1	1	1	0	0	0	1	2	1	0	0	0	1	2	1	0	0	0	1
sp|P0AFK9|POTD_ECOLI	sp|P0AFK9|POTD_ECOLI	24	24	24	sp|P0AFK9|POTD_ECOLI Spermidine/putrescine-binding periplasmic protein OS=Escherichia coli (strain K12) OX=83333 GN=potD PE=1 SV=1	1	24	24	24	4	1	1	17	17	18	0	1	0	18	18	20	2	3	1	20	19	20	4	1	1	17	17	18	0	1	0	18	18	20	2	3	1	20	19	20	4	1	1	17
sp|P0AFL3|PPIA_ECOLI	sp|P0AFL3|PPIA_ECOLI	9	9	9	sp|P0AFL3|PPIA_ECOLI Peptidyl-prolyl cis-trans isomerase A OS=Escherichia coli (strain K12) OX=83333 GN=ppiA PE=1 SV=1	1	9	9	9	2	3	2	6	7	6	0	1	1	5	7	7	1	3	1	7	7	6	2	3	2	6	7	6	0	1	1	5	7	7	1	3	1	7	7	6	2	3	2	6
sp|P0AFL6|PPX_ECOLI	sp|P0AFL6|PPX_ECOLI	16	16	16	sp|P0AFL6|PPX_ECOLI Exopolyphosphatase OS=Escherichia coli (strain K12) OX=83333 GN=ppx PE=1 SV=2	1	16	16	16	2	3	3	11	12	10	2	0	2	9	11	10	3	5	3	11	11	11	2	3	3	11	12	10	2	0	2	9	11	10	3	5	3	11	11	11	2	3	3	11
sp|P0AFM2|PROX_ECOLI	sp|P0AFM2|PROX_ECOLI	14	14	14	sp|P0AFM2|PROX_ECOLI Glycine betaine/proline betaine-binding periplasmic protein OS=Escherichia coli (strain K12) OX=83333 GN=proX PE=1 SV=1	1	14	14	14	5	7	2	9	12	12	1	3	1	11	12	12	6	6	4	9	12	12	5	7	2	9	12	12	1	3	1	11	12	12	6	6	4	9	12	12	5	7	2	9
sp|P0AFM6|PSPA_ECOLI	sp|P0AFM6|PSPA_ECOLI	21	21	21	sp|P0AFM6|PSPA_ECOLI Phage shock protein A OS=Escherichia coli (strain K12) OX=83333 GN=pspA PE=1 SV=2	1	21	21	21	9	12	14	14	11	12	6	10	11	11	11	13	13	12	15	13	12	13	9	12	14	14	11	12	6	10	11	11	11	13	13	12	15	13	12	13	9	12	14	14
sp|P0AFM9|PSPB_ECOLI	sp|P0AFM9|PSPB_ECOLI	2	2	2	sp|P0AFM9|PSPB_ECOLI Phage shock protein B OS=Escherichia coli (strain K12) OX=83333 GN=pspB PE=1 SV=1	1	2	2	2	2	2	2	2	2	2	0	0	0	2	2	2	2	2	2	2	2	2	2	2	2	2	2	2	0	0	0	2	2	2	2	2	2	2	2	2	2	2	2	2
sp|P0AFN6|YADH_ECOLI	sp|P0AFN6|YADH_ECOLI	1	1	1	sp|P0AFN6|YADH_ECOLI Inner membrane transport permease YadH OS=Escherichia coli (strain K12) OX=83333 GN=yadH PE=1 SV=1	1	1	1	1	0	0	0	0	0	1	0	0	0	0	0	1	0	0	0	0	0	1	0	0	0	0	0	1	0	0	0	0	0	1	0	0	0	0	0	1	0	0	0	0
sp|P0AFP4|YBBO_ECOLI	sp|P0AFP4|YBBO_ECOLI	4	4	4	sp|P0AFP4|YBBO_ECOLI Uncharacterized oxidoreductase YbbO OS=Escherichia coli (strain K12) OX=83333 GN=ybbO PE=3 SV=1	1	4	4	4	0	0	0	4	3	3	0	0	0	3	4	4	0	1	0	3	1	4	0	0	0	4	3	3	0	0	0	3	4	4	0	1	0	3	1	4	0	0	0	4
sp|P0AFP6|GCH1L_ECOLI	sp|P0AFP6|GCH1L_ECOLI	7	7	7	sp|P0AFP6|GCH1L_ECOLI GTP cyclohydrolase 1 type 2 homolog OS=Escherichia coli (strain K12) OX=83333 GN=ybgI PE=1 SV=1	1	7	7	7	2	3	2	7	5	6	2	0	0	6	5	7	3	3	2	5	5	6	2	3	2	7	5	6	2	0	0	6	5	7	3	3	2	5	5	6	2	3	2	7
sp|P0AFQ7|YCFH_ECOLI	sp|P0AFQ7|YCFH_ECOLI	7	7	7	sp|P0AFQ7|YCFH_ECOLI Uncharacterized metal-dependent hydrolase YcfH OS=Escherichia coli (strain K12) OX=83333 GN=ycfH PE=1 SV=1	1	7	7	7	3	3	4	3	5	2	0	0	1	6	3	4	2	3	2	4	4	2	3	3	4	3	5	2	0	0	1	6	3	4	2	3	2	4	4	2	3	3	4	3
sp|P0AFR2|DAUA_ECOLI	sp|P0AFR2|DAUA_ECOLI	3	3	3	sp|P0AFR2|DAUA_ECOLI C4-dicarboxylic acid transporter DauA OS=Escherichia coli (strain K12) OX=83333 GN=dauA PE=1 SV=2	1	3	3	3	0	0	0	2	2	1	0	0	0	3	2	2	0	0	0	2	2	2	0	0	0	2	2	1	0	0	0	3	2	2	0	0	0	2	2	2	0	0	0	2
sp|P0AFR4|YCIO_ECOLI	sp|P0AFR4|YCIO_ECOLI	8	8	8	sp|P0AFR4|YCIO_ECOLI Uncharacterized protein YciO OS=Escherichia coli (strain K12) OX=83333 GN=yciO PE=1 SV=1	1	8	8	8	4	4	5	7	5	7	4	3	5	7	6	7	5	4	4	6	5	7	4	4	5	7	5	7	4	3	5	7	6	7	5	4	4	6	5	7	4	4	5	7
sp|P0AFS3|FOLM_ECOLI	sp|P0AFS3|FOLM_ECOLI	1	1	1	sp|P0AFS3|FOLM_ECOLI Dihydromonapterin reductase OS=Escherichia coli (strain K12) OX=83333 GN=folM PE=1 SV=1	1	1	1	1	0	0	0	0	1	0	0	0	0	0	1	0	0	0	0	0	0	1	0	0	0	0	1	0	0	0	0	0	1	0	0	0	0	0	0	1	0	0	0	0
sp|P0AFS7|YDIK_ECOLI	sp|P0AFS7|YDIK_ECOLI	2	2	2	sp|P0AFS7|YDIK_ECOLI Putative transport protein YdiK OS=Escherichia coli (strain K12) OX=83333 GN=ydiK PE=1 SV=1	1	2	2	2	0	0	0	1	1	1	0	0	0	0	1	1	1	0	0	1	0	2	0	0	0	1	1	1	0	0	0	0	1	1	1	0	0	1	0	2	0	0	0	1
sp|P0AFS9|MEPM_ECOLI	sp|P0AFS9|MEPM_ECOLI	5	5	5	sp|P0AFS9|MEPM_ECOLI Murein DD-endopeptidase MepM OS=Escherichia coli (strain K12) OX=83333 GN=mepM PE=1 SV=1	1	5	5	5	1	1	1	1	3	0	1	1	1	0	0	1	0	1	1	1	2	2	1	1	1	1	3	0	1	1	1	0	0	1	0	1	1	1	2	2	1	1	1	1
sp|P0AFT5|BTSR_ECOLI	sp|P0AFT5|BTSR_ECOLI	6	6	6	sp|P0AFT5|BTSR_ECOLI Transcriptional regulatory protein BtsR OS=Escherichia coli (strain K12) OX=83333 GN=btsR PE=1 SV=1	1	6	6	6	2	1	0	3	5	2	0	0	0	2	4	3	1	2	1	2	4	4	2	1	0	3	5	2	0	0	0	2	4	3	1	2	1	2	4	4	2	1	0	3
sp|P0AFU8|RISA_ECOLI	sp|P0AFU8|RISA_ECOLI	8	8	8	sp|P0AFU8|RISA_ECOLI Riboflavin synthase OS=Escherichia coli (strain K12) OX=83333 GN=ribC PE=1 SV=1	1	8	8	8	6	5	4	8	7	7	5	5	5	7	8	6	4	4	3	8	7	6	6	5	4	8	7	7	5	5	5	7	8	6	4	4	3	8	7	6	6	5	4	8
sp|P0AFW0|RFAH_ECOLI	sp|P0AFW0|RFAH_ECOLI	5	5	5	sp|P0AFW0|RFAH_ECOLI Transcription antitermination protein RfaH OS=Escherichia coli (strain K12) OX=83333 GN=rfaH PE=1 SV=1	1	5	5	5	2	3	3	3	5	5	4	3	5	3	5	3	3	2	3	3	4	4	2	3	3	3	5	5	4	3	5	3	5	3	3	2	3	3	4	4	2	3	3	3
sp|P0AFW4|RNK_ECOLI	sp|P0AFW4|RNK_ECOLI	4	4	4	sp|P0AFW4|RNK_ECOLI Regulator of nucleoside diphosphate kinase OS=Escherichia coli (strain K12) OX=83333 GN=rnk PE=1 SV=1	1	4	4	4	1	2	1	2	2	3	1	0	0	1	3	3	1	2	0	1	3	3	1	2	1	2	2	3	1	0	0	1	3	3	1	2	0	1	3	3	1	2	1	2
sp|P0AFW8|ROF_ECOLI	sp|P0AFW8|ROF_ECOLI	3	3	3	sp|P0AFW8|ROF_ECOLI Protein rof OS=Escherichia coli (strain K12) OX=83333 GN=rof PE=1 SV=1	1	3	3	3	1	1	1	2	1	2	1	0	0	2	0	2	2	2	1	2	1	2	1	1	1	2	1	2	1	0	0	2	0	2	2	2	1	2	1	2	1	1	1	2
sp|P0AFX0|HPF_ECOLI	sp|P0AFX0|HPF_ECOLI	3	3	3	sp|P0AFX0|HPF_ECOLI Ribosome hibernation promoting factor OS=Escherichia coli (strain K12) OX=83333 GN=hpf PE=1 SV=1	1	3	3	3	0	2	0	1	3	3	0	1	0	0	3	3	1	3	0	0	3	3	0	2	0	1	3	3	0	1	0	0	3	3	1	3	0	0	3	3	0	2	0	1
sp|P0AFX4|RSD_ECOLI	sp|P0AFX4|RSD_ECOLI	4	4	4	sp|P0AFX4|RSD_ECOLI Regulator of sigma D OS=Escherichia coli (strain K12) OX=83333 GN=rsd PE=1 SV=1	1	4	4	4	1	1	1	3	1	1	2	1	1	3	2	3	1	1	1	3	2	3	1	1	1	3	1	1	2	1	1	3	2	3	1	1	1	3	2	3	1	1	1	3
sp|P0AFX7|RSEA_ECOLI	sp|P0AFX7|RSEA_ECOLI	4	4	4	sp|P0AFX7|RSEA_ECOLI Anti-sigma-E factor RseA OS=Escherichia coli (strain K12) OX=83333 GN=rseA PE=1 SV=1	1	4	4	4	0	0	0	4	3	4	0	0	0	3	4	4	0	1	0	2	3	4	0	0	0	4	3	4	0	0	0	3	4	4	0	1	0	2	3	4	0	0	0	4
sp|P0AFX9|RSEB_ECOLI	sp|P0AFX9|RSEB_ECOLI	14	14	14	sp|P0AFX9|RSEB_ECOLI Sigma-E factor regulatory protein RseB OS=Escherichia coli (strain K12) OX=83333 GN=rseB PE=1 SV=1	1	14	14	14	1	0	0	7	8	6	0	1	1	7	7	9	0	1	1	8	10	9	1	0	0	7	8	6	0	1	1	7	7	9	0	1	1	8	10	9	1	0	0	7
sp|P0AFY2|SANA_ECOLI	sp|P0AFY2|SANA_ECOLI	3	3	3	sp|P0AFY2|SANA_ECOLI Protein SanA OS=Escherichia coli (strain K12) OX=83333 GN=sanA PE=4 SV=1	1	3	3	3	0	0	0	1	1	2	0	0	0	2	2	2	0	0	0	2	1	2	0	0	0	1	1	2	0	0	0	2	2	2	0	0	0	2	1	2	0	0	0	1
sp|P0AFY8|SEQA_ECOLI	sp|P0AFY8|SEQA_ECOLI	13	13	13	sp|P0AFY8|SEQA_ECOLI Negative modulator of initiation of replication OS=Escherichia coli (strain K12) OX=83333 GN=seqA PE=1 SV=1	1	13	13	13	9	8	8	9	10	10	8	6	7	10	9	9	8	7	9	8	9	10	9	8	8	9	10	10	8	6	7	10	9	9	8	7	9	8	9	10	9	8	8	9
sp|P0AFZ1|SSEB_ECOLI	sp|P0AFZ1|SSEB_ECOLI	4	4	4	sp|P0AFZ1|SSEB_ECOLI Protein SseB OS=Escherichia coli (strain K12) OX=83333 GN=sseB PE=4 SV=1	1	4	4	4	2	0	0	3	2	2	1	0	0	3	3	3	1	0	0	3	2	3	2	0	0	3	2	2	1	0	0	3	3	3	1	0	0	3	2	3	2	0	0	3
sp|P0AFZ3|SSPB_ECOLI	sp|P0AFZ3|SSPB_ECOLI	5	5	5	sp|P0AFZ3|SSPB_ECOLI Stringent starvation protein B OS=Escherichia coli (strain K12) OX=83333 GN=sspB PE=1 SV=1	1	5	5	5	2	4	2	5	5	5	2	1	2	5	5	5	2	3	2	4	5	5	2	4	2	5	5	5	2	1	2	5	5	5	2	3	2	4	5	5	2	4	2	5
sp|P0AG00|WZZE_ECOLI	sp|P0AG00|WZZE_ECOLI	18	18	18	sp|P0AG00|WZZE_ECOLI ECA polysaccharide chain length modulation protein OS=Escherichia coli (strain K12) OX=83333 GN=wzzE PE=1 SV=2	1	18	18	18	5	4	4	12	14	10	1	1	0	12	14	10	5	9	4	12	10	14	5	4	4	12	14	10	1	1	0	12	14	10	5	9	4	12	10	14	5	4	4	12
sp|P0AG07|RPE_ECOLI	sp|P0AG07|RPE_ECOLI	10	10	10	sp|P0AG07|RPE_ECOLI Ribulose-phosphate 3-epimerase OS=Escherichia coli (strain K12) OX=83333 GN=rpe PE=1 SV=1	1	10	10	10	3	1	0	5	6	6	1	1	0	6	6	4	1	4	0	6	7	7	3	1	0	5	6	6	1	1	0	6	6	4	1	4	0	6	7	7	3	1	0	5
sp|P0AG14|SOHB_ECOLI	sp|P0AG14|SOHB_ECOLI	14	14	14	sp|P0AG14|SOHB_ECOLI Probable protease SohB OS=Escherichia coli (strain K12) OX=83333 GN=sohB PE=1 SV=1	1	14	14	14	4	4	4	10	9	9	1	6	3	11	9	10	4	5	4	11	9	9	4	4	4	10	9	9	1	6	3	11	9	10	4	5	4	11	9	9	4	4	4	10
sp|P0AG16|PUR1_ECOLI	sp|P0AG16|PUR1_ECOLI	14	14	14	sp|P0AG16|PUR1_ECOLI Amidophosphoribosyltransferase OS=Escherichia coli (strain K12) OX=83333 GN=purF PE=1 SV=2	1	14	14	14	6	3	3	9	10	11	2	1	0	8	6	6	4	4	3	8	5	9	6	3	3	9	10	11	2	1	0	8	6	6	4	4	3	8	5	9	6	3	3	9
sp|P0AG18|PURE_ECOLI	sp|P0AG18|PURE_ECOLI	5	5	5	sp|P0AG18|PURE_ECOLI N5-carboxyaminoimidazole ribonucleotide mutase OS=Escherichia coli (strain K12) OX=83333 GN=purE PE=1 SV=2	1	5	5	5	1	0	0	4	3	4	1	0	0	4	4	4	0	0	0	4	3	4	1	0	0	4	3	4	1	0	0	4	4	4	0	0	0	4	3	4	1	0	0	4
sp|P0AG20|RELA_ECOLI	sp|P0AG20|RELA_ECOLI	19	19	19	sp|P0AG20|RELA_ECOLI GTP pyrophosphokinase OS=Escherichia coli (strain K12) OX=83333 GN=relA PE=1 SV=1	1	19	19	19	7	6	1	14	13	11	2	0	1	10	12	11	5	6	4	11	13	12	7	6	1	14	13	11	2	0	1	10	12	11	5	6	4	11	13	12	7	6	1	14
sp|P0AG24|SPOT_ECOLI	sp|P0AG24|SPOT_ECOLI	17	17	17	sp|P0AG24|SPOT_ECOLI Bifunctional (p)ppGpp synthase/hydrolase SpoT OS=Escherichia coli (strain K12) OX=83333 GN=spoT PE=1 SV=1	1	17	17	17	4	4	5	9	10	13	0	2	0	8	10	10	1	3	3	7	7	10	4	4	5	9	10	13	0	2	0	8	10	10	1	3	3	7	7	10	4	4	5	9
sp|P0AG27|YIBN_ECOLI	sp|P0AG27|YIBN_ECOLI	8	8	8	sp|P0AG27|YIBN_ECOLI Uncharacterized protein YibN OS=Escherichia coli (strain K12) OX=83333 GN=yibN PE=1 SV=1	1	8	8	8	4	4	5	7	8	6	3	4	3	7	7	8	5	5	3	7	8	6	4	4	5	7	8	6	3	4	3	7	7	8	5	5	3	7	8	6	4	4	5	7
sp|P0AG30|RHO_ECOLI	sp|P0AG30|RHO_ECOLI	38	38	38	sp|P0AG30|RHO_ECOLI Transcription termination factor Rho OS=Escherichia coli (strain K12) OX=83333 GN=rho PE=1 SV=1	1	38	38	38	32	25	29	30	28	31	34	29	31	32	28	31	27	27	26	31	27	31	32	25	29	30	28	31	34	29	31	32	28	31	27	27	26	31	27	31	32	25	29	30
sp|P0AG40|RIBF_ECOLI	sp|P0AG40|RIBF_ECOLI	15	15	15	sp|P0AG40|RIBF_ECOLI Bifunctional riboflavin kinase/FMN adenylyltransferase OS=Escherichia coli (strain K12) OX=83333 GN=ribF PE=1 SV=1	1	15	15	15	3	4	3	8	8	8	3	4	3	10	10	11	3	2	4	7	8	12	3	4	3	8	8	8	3	4	3	10	10	11	3	2	4	7	8	12	3	4	3	8
sp|P0AG44|RL17_ECOLI	sp|P0AG44|RL17_ECOLI	9	9	9	sp|P0AG44|RL17_ECOLI 50S ribosomal protein L17 OS=Escherichia coli (strain K12) OX=83333 GN=rplQ PE=1 SV=1	1	9	9	9	7	7	7	9	8	8	6	7	7	9	8	8	7	7	6	9	8	8	7	7	7	9	8	8	6	7	7	9	8	8	7	7	6	9	8	8	7	7	7	9
sp|P0AG48|RL21_ECOLI	sp|P0AG48|RL21_ECOLI	15	15	15	sp|P0AG48|RL21_ECOLI 50S ribosomal protein L21 OS=Escherichia coli (strain K12) OX=83333 GN=rplU PE=1 SV=1	1	15	15	15	8	10	9	11	8	7	9	9	8	10	8	7	7	8	8	12	9	8	8	10	9	11	8	7	9	9	8	10	8	7	7	8	8	12	9	8	8	10	9	11
sp|P0AG51|RL30_ECOLI	sp|P0AG51|RL30_ECOLI	10	10	10	sp|P0AG51|RL30_ECOLI 50S ribosomal protein L30 OS=Escherichia coli (strain K12) OX=83333 GN=rpmD PE=1 SV=2	1	10	10	10	7	6	5	8	7	6	7	6	5	8	6	6	7	6	7	9	7	6	7	6	5	8	7	6	7	6	5	8	6	6	7	6	7	9	7	6	7	6	5	8
sp|P0AG55|RL6_ECOLI	sp|P0AG55|RL6_ECOLI	19	19	19	sp|P0AG55|RL6_ECOLI 50S ribosomal protein L6 OS=Escherichia coli (strain K12) OX=83333 GN=rplF PE=1 SV=2	1	19	19	19	15	14	12	15	13	13	16	13	13	15	14	13	13	13	13	15	13	13	15	14	12	15	13	13	16	13	13	15	14	13	13	13	13	15	13	13	15	14	12	15
sp|P0AG59|RS14_ECOLI	sp|P0AG59|RS14_ECOLI	10	10	10	sp|P0AG59|RS14_ECOLI 30S ribosomal protein S14 OS=Escherichia coli (strain K12) OX=83333 GN=rpsN PE=1 SV=2	1	10	10	10	10	9	10	8	6	8	7	5	7	8	5	8	10	7	5	8	7	7	10	9	10	8	6	8	7	5	7	8	5	8	10	7	5	8	7	7	10	9	10	8
sp|P0AG63|RS17_ECOLI	sp|P0AG63|RS17_ECOLI	5	5	5	sp|P0AG63|RS17_ECOLI 30S ribosomal protein S17 OS=Escherichia coli (strain K12) OX=83333 GN=rpsQ PE=1 SV=2	1	5	5	5	3	3	4	5	5	4	4	2	3	4	3	3	2	4	3	4	4	3	3	3	4	5	5	4	4	2	3	4	3	3	2	4	3	4	4	3	3	3	4	5
sp|P0AG67|RS1_ECOLI	sp|P0AG67|RS1_ECOLI	82	82	82	sp|P0AG67|RS1_ECOLI 30S ribosomal protein S1 OS=Escherichia coli (strain K12) OX=83333 GN=rpsA PE=1 SV=1	1	82	82	82	63	59	54	65	61	67	52	48	50	63	59	65	61	65	51	63	58	65	63	59	54	65	61	67	52	48	50	63	59	65	61	65	51	63	58	65	63	59	54	65
sp|P0AG71|RMUC_ECOLI	sp|P0AG71|RMUC_ECOLI	8	8	8	sp|P0AG71|RMUC_ECOLI DNA recombination protein RmuC OS=Escherichia coli (strain K12) OX=83333 GN=rmuC PE=3 SV=1	1	8	8	8	0	1	1	4	4	3	0	1	0	3	4	4	0	0	0	3	5	3	0	1	1	4	4	3	0	1	0	3	4	4	0	0	0	3	5	3	0	1	1	4
sp|P0AG76|SBCD_ECOLI	sp|P0AG76|SBCD_ECOLI	8	8	8	sp|P0AG76|SBCD_ECOLI Nuclease SbcCD subunit D OS=Escherichia coli (strain K12) OX=83333 GN=sbcD PE=1 SV=1	1	8	8	8	0	0	0	1	4	2	0	0	0	1	4	3	0	0	0	1	2	0	0	0	0	1	4	2	0	0	0	1	4	3	0	0	0	1	2	0	0	0	0	1
sp|P0AG80|UGPB_ECOLI	sp|P0AG80|UGPB_ECOLI	9	9	9	sp|P0AG80|UGPB_ECOLI sn-glycerol-3-phosphate-binding periplasmic protein UgpB OS=Escherichia coli (strain K12) OX=83333 GN=ugpB PE=1 SV=1	1	9	9	9	0	0	0	1	4	4	0	0	0	2	5	4	0	1	0	1	6	2	0	0	0	1	4	4	0	0	0	2	5	4	0	1	0	1	6	2	0	0	0	1
sp|P0AG82|PSTS_ECOLI	sp|P0AG82|PSTS_ECOLI	2	2	2	sp|P0AG82|PSTS_ECOLI Phosphate-binding protein PstS OS=Escherichia coli (strain K12) OX=83333 GN=pstS PE=1 SV=1	1	2	2	2	0	0	0	0	0	2	0	0	0	0	0	1	0	0	0	0	0	1	0	0	0	0	0	2	0	0	0	0	0	1	0	0	0	0	0	1	0	0	0	0
sp|P0AG84|YGHA_ECOLI	sp|P0AG84|YGHA_ECOLI	9	9	9	sp|P0AG84|YGHA_ECOLI Uncharacterized oxidoreductase YghA OS=Escherichia coli (strain K12) OX=83333 GN=yghA PE=1 SV=1	1	9	9	9	0	0	0	2	5	6	0	0	0	4	5	7	0	0	0	2	6	6	0	0	0	2	5	6	0	0	0	4	5	7	0	0	0	2	6	6	0	0	0	2
sp|P0AG86|SECB_ECOLI	sp|P0AG86|SECB_ECOLI	8	8	8	sp|P0AG86|SECB_ECOLI Protein-export protein SecB OS=Escherichia coli (strain K12) OX=83333 GN=secB PE=1 SV=1	1	8	8	8	5	6	5	8	5	5	4	5	5	6	5	6	5	6	3	8	5	5	5	6	5	8	5	5	4	5	5	6	5	6	5	6	3	8	5	5	5	6	5	8
sp|P0AG90|SECD_ECOLI	sp|P0AG90|SECD_ECOLI	31	31	31	sp|P0AG90|SECD_ECOLI Protein translocase subunit SecD OS=Escherichia coli (strain K12) OX=83333 GN=secD PE=1 SV=1	1	31	31	31	8	11	8	27	27	24	7	6	7	27	26	27	9	13	9	27	28	26	8	11	8	27	27	24	7	6	7	27	26	27	9	13	9	27	28	26	8	11	8	27
sp|P0AG93|SECF_ECOLI	sp|P0AG93|SECF_ECOLI	11	11	11	sp|P0AG93|SECF_ECOLI Protein translocase subunit SecF OS=Escherichia coli (strain K12) OX=83333 GN=secF PE=1 SV=1	1	11	11	11	4	4	3	10	8	8	4	2	2	10	6	8	6	5	3	10	5	9	4	4	3	10	8	8	4	2	2	10	6	8	6	5	3	10	5	9	4	4	3	10
sp|P0AG99|SECG_ECOLI	sp|P0AG99|SECG_ECOLI	3	3	3	sp|P0AG99|SECG_ECOLI Protein-export membrane protein SecG OS=Escherichia coli (strain K12) OX=83333 GN=secG PE=1 SV=1	1	3	3	3	2	2	1	3	2	2	2	2	2	3	2	2	2	1	2	3	2	2	2	2	1	3	2	2	2	2	2	3	2	2	2	1	2	3	2	2	2	2	1	3
sp|P0AGA2|SECY_ECOLI	sp|P0AGA2|SECY_ECOLI	13	13	13	sp|P0AGA2|SECY_ECOLI Protein translocase subunit SecY OS=Escherichia coli (strain K12) OX=83333 GN=secY PE=1 SV=1	1	13	13	13	9	5	7	10	11	11	7	5	9	12	11	12	8	5	8	12	11	11	9	5	7	10	11	11	7	5	9	12	11	12	8	5	8	12	11	11	9	5	7	10
sp|P0AGA6|UHPA_ECOLI	sp|P0AGA6|UHPA_ECOLI	3	3	3	sp|P0AGA6|UHPA_ECOLI Transcriptional regulatory protein UhpA OS=Escherichia coli (strain K12) OX=83333 GN=uhpA PE=1 SV=1	1	3	3	3	0	1	0	2	0	1	0	0	0	0	0	1	1	0	0	1	1	0	0	1	0	2	0	1	0	0	0	0	0	1	1	0	0	1	1	0	0	1	0	2
sp|P0AGB0|SERB_ECOLI	sp|P0AGB0|SERB_ECOLI	8	8	8	sp|P0AGB0|SERB_ECOLI Phosphoserine phosphatase OS=Escherichia coli (strain K12) OX=83333 GN=serB PE=1 SV=1	1	8	8	8	4	3	3	4	5	5	2	2	2	3	4	5	5	2	3	5	6	6	4	3	3	4	5	5	2	2	2	3	4	5	5	2	3	5	6	6	4	3	3	4
sp|P0AGB3|RPOH_ECOLI	sp|P0AGB3|RPOH_ECOLI	17	17	17	sp|P0AGB3|RPOH_ECOLI RNA polymerase sigma factor RpoH OS=Escherichia coli (strain K12) OX=83333 GN=rpoH PE=1 SV=1	1	17	17	17	0	1	2	0	2	4	8	16	17	1	5	5	1	2	0	1	4	2	0	1	2	0	2	4	8	16	17	1	5	5	1	2	0	1	4	2	0	1	2	0
sp|P0AGB6|RPOE_ECOLI	sp|P0AGB6|RPOE_ECOLI	11	11	11	sp|P0AGB6|RPOE_ECOLI ECF RNA polymerase sigma-E factor OS=Escherichia coli (strain K12) OX=83333 GN=rpoE PE=1 SV=1	1	11	11	11	0	0	0	4	6	7	3	3	6	6	7	6	0	0	0	3	6	4	0	0	0	4	6	7	3	3	6	6	7	6	0	0	0	3	6	4	0	0	0	4
sp|P0AGC3|SLT_ECOLI	sp|P0AGC3|SLT_ECOLI	18	18	18	sp|P0AGC3|SLT_ECOLI Soluble lytic murein transglycosylase OS=Escherichia coli (strain K12) OX=83333 GN=slt PE=1 SV=1	1	18	18	18	1	1	1	10	13	9	1	1	0	11	13	9	1	2	1	11	12	12	1	1	1	10	13	9	1	1	0	11	13	9	1	2	1	11	12	12	1	1	1	10
sp|P0AGC7|SMP_ECOLI	sp|P0AGC7|SMP_ECOLI	1	1	1	sp|P0AGC7|SMP_ECOLI Probable inner membrane protein Smp OS=Escherichia coli (strain K12) OX=83333 GN=ytjB PE=2 SV=1	1	1	1	1	0	0	0	0	0	1	0	0	0	0	0	0	0	0	0	0	0	0	0	0	0	0	0	1	0	0	0	0	0	0	0	0	0	0	0	0	0	0	0	0
sp|P0AGD1|SODC_ECOLI	sp|P0AGD1|SODC_ECOLI	6	6	6	sp|P0AGD1|SODC_ECOLI Superoxide dismutase [Cu-Zn] OS=Escherichia coli (strain K12) OX=83333 GN=sodC PE=1 SV=1	1	6	6	6	1	1	1	3	4	4	0	1	0	3	5	4	2	1	1	3	5	5	1	1	1	3	4	4	0	1	0	3	5	4	2	1	1	3	5	5	1	1	1	3
sp|P0AGD3|SODF_ECOLI	sp|P0AGD3|SODF_ECOLI	9	9	9	sp|P0AGD3|SODF_ECOLI Superoxide dismutase [Fe] OS=Escherichia coli (strain K12) OX=83333 GN=sodB PE=1 SV=2	1	9	9	9	7	6	4	8	7	8	6	6	4	7	7	7	7	6	4	7	7	7	7	6	4	8	7	8	6	6	4	7	7	7	7	6	4	7	7	7	7	6	4	8
sp|P0AGD7|SRP54_ECOLI	sp|P0AGD7|SRP54_ECOLI	30	30	30	sp|P0AGD7|SRP54_ECOLI Signal recognition particle protein OS=Escherichia coli (strain K12) OX=83333 GN=ffh PE=1 SV=1	1	30	30	30	18	18	14	27	21	22	19	15	13	27	22	23	16	17	13	25	21	23	18	18	14	27	21	22	19	15	13	27	22	23	16	17	13	25	21	23	18	18	14	27
sp|P0AGE0|SSB_ECOLI	sp|P0AGE0|SSB_ECOLI	13	13	13	sp|P0AGE0|SSB_ECOLI Single-stranded DNA-binding protein OS=Escherichia coli (strain K12) OX=83333 GN=ssb PE=1 SV=2	1	13	13	13	6	6	6	10	6	9	8	6	7	10	9	8	6	3	6	10	6	11	6	6	6	10	6	9	8	6	7	10	9	8	6	3	6	10	6	11	6	6	6	10
sp|P0AGE6|CHRR_ECOLI	sp|P0AGE6|CHRR_ECOLI	9	9	9	sp|P0AGE6|CHRR_ECOLI Quinone reductase OS=Escherichia coli (strain K12) OX=83333 GN=chrR PE=1 SV=1	1	9	9	9	3	2	0	7	7	6	0	0	0	9	7	7	0	3	0	7	8	8	3	2	0	7	7	6	0	0	0	9	7	7	0	3	0	7	8	8	3	2	0	7
sp|P0AGE9|SUCD_ECOLI	sp|P0AGE9|SUCD_ECOLI	19	19	19	sp|P0AGE9|SUCD_ECOLI Succinate--CoA ligase [ADP-forming] subunit alpha OS=Escherichia coli (strain K12) OX=83333 GN=sucD PE=1 SV=2	1	19	19	19	12	14	10	18	12	13	11	11	11	17	12	13	12	14	11	18	12	15	12	14	10	18	12	13	11	11	11	17	12	13	12	14	11	18	12	15	12	14	10	18
sp|P0AGF2|CSDE_ECOLI	sp|P0AGF2|CSDE_ECOLI	7	7	7	sp|P0AGF2|CSDE_ECOLI Sulfur acceptor protein CsdE OS=Escherichia coli (strain K12) OX=83333 GN=csdE PE=1 SV=1	1	7	7	7	1	0	1	5	4	5	1	2	0	5	6	5	1	1	1	5	6	5	1	0	1	5	4	5	1	2	0	5	6	5	1	1	1	5	6	5	1	0	1	5
sp|P0AGG0|THIL_ECOLI	sp|P0AGG0|THIL_ECOLI	8	8	8	sp|P0AGG0|THIL_ECOLI Thiamine-monophosphate kinase OS=Escherichia coli (strain K12) OX=83333 GN=thiL PE=1 SV=1	1	8	8	8	3	4	4	5	7	5	2	2	1	6	5	5	3	3	2	6	6	4	3	4	4	5	7	5	2	2	1	6	5	5	3	3	2	6	6	4	3	4	4	5
sp|P0AGG2|TESB_ECOLI	sp|P0AGG2|TESB_ECOLI	7	7	7	sp|P0AGG2|TESB_ECOLI Acyl-CoA thioesterase 2 OS=Escherichia coli (strain K12) OX=83333 GN=tesB PE=1 SV=2	1	7	7	7	3	2	3	4	4	6	3	4	3	4	4	4	3	2	2	4	4	5	3	2	3	4	4	6	3	4	3	4	4	4	3	2	2	4	4	5	3	2	3	4
sp|P0AGG4|THIO2_ECOLI	sp|P0AGG4|THIO2_ECOLI	6	6	6	sp|P0AGG4|THIO2_ECOLI Thioredoxin 2 OS=Escherichia coli (strain K12) OX=83333 GN=trxC PE=1 SV=1	1	6	6	6	2	4	3	5	2	4	2	2	2	4	3	4	3	3	2	5	2	4	2	4	3	5	2	4	2	2	2	4	3	4	3	3	2	5	2	4	2	4	3	5
sp|P0AGG8|TLDD_ECOLI	sp|P0AGG8|TLDD_ECOLI	18	18	18	sp|P0AGG8|TLDD_ECOLI Metalloprotease TldD OS=Escherichia coli (strain K12) OX=83333 GN=tldD PE=1 SV=1	1	18	18	18	4	7	6	11	13	13	5	4	5	12	12	12	4	5	3	13	12	13	4	7	6	11	13	13	5	4	5	12	12	12	4	5	3	13	12	13	4	7	6	11
sp|P0AGH3|SAPB_ECOLI	sp|P0AGH3|SAPB_ECOLI	1	1	1	sp|P0AGH3|SAPB_ECOLI Putrescine export system permease protein SapB OS=Escherichia coli (strain K12) OX=83333 GN=sapB PE=1 SV=1	1	1	1	1	0	0	0	0	0	1	0	0	0	0	0	0	0	0	0	0	0	0	0	0	0	0	0	1	0	0	0	0	0	0	0	0	0	0	0	0	0	0	0	0
sp|P0AGH5|SAPC_ECOLI	sp|P0AGH5|SAPC_ECOLI	2	2	2	sp|P0AGH5|SAPC_ECOLI Putrescine export system permease protein SapC OS=Escherichia coli (strain K12) OX=83333 GN=sapC PE=1 SV=1	1	2	2	2	0	1	0	1	1	1	0	0	0	1	1	2	0	1	1	1	1	2	0	1	0	1	1	1	0	0	0	1	1	2	0	1	1	1	1	2	0	1	0	1
sp|P0AGH8|PSTC_ECOLI	sp|P0AGH8|PSTC_ECOLI	2	2	2	sp|P0AGH8|PSTC_ECOLI Phosphate transport system permease protein PstC OS=Escherichia coli (strain K12) OX=83333 GN=pstC PE=1 SV=1	1	2	2	2	0	0	0	0	0	2	0	0	0	0	1	1	0	0	0	0	0	2	0	0	0	0	0	2	0	0	0	0	1	1	0	0	0	0	0	2	0	0	0	0
sp|P0AGI1|RBSC_ECOLI	sp|P0AGI1|RBSC_ECOLI	2	2	2	sp|P0AGI1|RBSC_ECOLI Ribose import permease protein RbsC OS=Escherichia coli (strain K12) OX=83333 GN=rbsC PE=1 SV=1	1	2	2	2	1	0	0	1	0	2	1	0	0	0	0	2	1	1	1	1	1	2	1	0	0	1	0	2	1	0	0	0	0	2	1	1	1	1	1	2	1	0	0	1
sp|P0AGI8|TRKA_ECOLI	sp|P0AGI8|TRKA_ECOLI	9	9	9	sp|P0AGI8|TRKA_ECOLI Trk system potassium uptake protein TrkA OS=Escherichia coli (strain K12) OX=83333 GN=trkA PE=1 SV=1	1	9	9	9	3	3	2	6	5	6	2	1	1	7	5	8	2	3	3	5	4	5	3	3	2	6	5	6	2	1	1	7	5	8	2	3	3	5	4	5	3	3	2	6
sp|P0AGJ2|TRMH_ECOLI	sp|P0AGJ2|TRMH_ECOLI	5	5	5	sp|P0AGJ2|TRMH_ECOLI tRNA (guanosine(18)-2-O)-methyltransferase OS=Escherichia coli (strain K12) OX=83333 GN=trmH PE=1 SV=1	1	5	5	5	1	1	0	4	5	4	0	1	0	4	4	3	0	1	0	4	3	4	1	1	0	4	5	4	0	1	0	4	4	3	0	1	0	4	3	4	1	1	0	4
sp|P0AGJ5|YFIF_ECOLI	sp|P0AGJ5|YFIF_ECOLI	17	17	17	sp|P0AGJ5|YFIF_ECOLI Uncharacterized tRNA/rRNA methyltransferase YfiF OS=Escherichia coli (strain K12) OX=83333 GN=yfiF PE=1 SV=1	1	17	17	17	9	8	11	12	10	10	15	11	14	11	10	11	10	9	9	9	10	10	9	8	11	12	10	10	15	11	14	11	10	11	10	9	9	9	10	10	9	8	11	12
sp|P0AGJ7|TRML_ECOLI	sp|P0AGJ7|TRML_ECOLI	5	5	5	sp|P0AGJ7|TRML_ECOLI tRNA (cytidine(34)-2-O)-methyltransferase OS=Escherichia coli (strain K12) OX=83333 GN=trmL PE=1 SV=1	1	5	5	5	0	0	0	3	4	4	0	0	0	2	4	2	1	1	0	4	2	3	0	0	0	3	4	4	0	0	0	2	4	2	1	1	0	4	2	3	0	0	0	3
sp|P0AGJ9|SYY_ECOLI	sp|P0AGJ9|SYY_ECOLI	24	24	24	sp|P0AGJ9|SYY_ECOLI Tyrosine--tRNA ligase OS=Escherichia coli (strain K12) OX=83333 GN=tyrS PE=1 SV=2	1	24	24	24	14	11	11	22	18	19	8	7	7	22	18	20	12	10	9	23	17	19	14	11	11	22	18	19	8	7	7	22	18	20	12	10	9	23	17	19	14	11	11	22
sp|P0AGK4|YHBY_ECOLI	sp|P0AGK4|YHBY_ECOLI	6	6	6	sp|P0AGK4|YHBY_ECOLI RNA-binding protein YhbY OS=Escherichia coli (strain K12) OX=83333 GN=yhbY PE=1 SV=1	1	6	6	6	2	2	2	4	3	3	3	2	3	4	4	3	2	2	2	4	4	3	2	2	2	4	3	3	3	2	3	4	4	3	2	2	2	4	4	3	2	2	2	4
sp|P0AGK8|ISCR_ECOLI	sp|P0AGK8|ISCR_ECOLI	8	8	8	sp|P0AGK8|ISCR_ECOLI HTH-type transcriptional regulator IscR OS=Escherichia coli (strain K12) OX=83333 GN=iscR PE=1 SV=1	1	8	8	8	5	4	5	6	5	5	3	4	3	6	5	5	5	4	2	7	7	5	5	4	5	6	5	5	3	4	3	6	5	5	5	4	2	7	7	5	5	4	5	6
sp|P0AGL2|TDCF_ECOLI	sp|P0AGL2|TDCF_ECOLI	1	1	1	sp|P0AGL2|TDCF_ECOLI Putative reactive intermediate deaminase TdcF OS=Escherichia coli (strain K12) OX=83333 GN=tdcF PE=1 SV=1	1	1	1	1	1	1	0	1	1	1	0	0	0	1	1	1	1	1	0	1	1	1	1	1	0	1	1	1	0	0	0	1	1	1	1	1	0	1	1	1	1	1	0	1
sp|P0AGL5|RATA_ECOLI	sp|P0AGL5|RATA_ECOLI	5	5	5	sp|P0AGL5|RATA_ECOLI Ribosome association toxin RatA OS=Escherichia coli (strain K12) OX=83333 GN=ratA PE=1 SV=1	1	5	5	5	2	2	2	3	3	5	2	0	1	2	4	4	2	2	2	2	3	4	2	2	2	3	3	5	2	0	1	2	4	4	2	2	2	2	3	4	2	2	2	3
sp|P0AGL7|RSME_ECOLI	sp|P0AGL7|RSME_ECOLI	8	8	8	sp|P0AGL7|RSME_ECOLI Ribosomal RNA small subunit methyltransferase E OS=Escherichia coli (strain K12) OX=83333 GN=rsmE PE=1 SV=1	1	8	8	8	3	2	2	4	6	4	1	0	1	2	5	3	2	3	1	3	4	4	3	2	2	4	6	4	1	0	1	2	5	3	2	3	1	3	4	4	3	2	2	4
sp|P0AGM5|SIRB1_ECOLI	sp|P0AGM5|SIRB1_ECOLI	2	2	2	sp|P0AGM5|SIRB1_ECOLI UPF0162 protein YchA OS=Escherichia coli (strain K12) OX=83333 GN=ychA PE=3 SV=1	1	2	2	2	0	0	1	0	0	1	0	0	1	0	0	0	1	0	1	0	0	1	0	0	1	0	0	1	0	0	1	0	0	0	1	0	1	0	0	1	0	0	1	0
sp|P0AGM7|URAA_ECOLI	sp|P0AGM7|URAA_ECOLI	1	1	1	sp|P0AGM7|URAA_ECOLI Uracil permease OS=Escherichia coli (strain K12) OX=83333 GN=uraA PE=1 SV=1	1	1	1	1	0	0	0	0	0	0	0	0	0	0	1	0	0	0	0	0	0	0	0	0	0	0	0	0	0	0	0	0	1	0	0	0	0	0	0	0	0	0	0	0
sp|P0C018|RL18_ECOLI	sp|P0C018|RL18_ECOLI	16	16	16	sp|P0C018|RL18_ECOLI 50S ribosomal protein L18 OS=Escherichia coli (strain K12) OX=83333 GN=rplR PE=1 SV=1	1	16	16	16	13	12	12	12	8	9	10	10	8	12	6	8	9	13	11	13	9	9	13	12	12	12	8	9	10	10	8	12	6	8	9	13	11	13	9	9	13	12	12	12
sp|P0C037|PPNP_ECOLI	sp|P0C037|PPNP_ECOLI	1	1	1	sp|P0C037|PPNP_ECOLI Pyrimidine/purine nucleoside phosphorylase OS=Escherichia coli (strain K12) OX=83333 GN=ppnP PE=1 SV=1	1	1	1	1	0	0	0	1	1	1	0	0	0	1	1	1	0	0	0	1	1	1	0	0	0	1	1	1	0	0	0	1	1	1	0	0	0	1	1	1	0	0	0	1
sp|P0C054|IBPA_ECOLI	sp|P0C054|IBPA_ECOLI	10	10	10	sp|P0C054|IBPA_ECOLI Small heat shock protein IbpA OS=Escherichia coli (strain K12) OX=83333 GN=ibpA PE=1 SV=1	1	10	10	10	7	8	6	8	8	8	5	5	2	9	7	8	8	5	6	9	6	9	7	8	6	8	8	8	5	5	2	9	7	8	8	5	6	9	6	9	7	8	6	8
sp|P0C058|IBPB_ECOLI	sp|P0C058|IBPB_ECOLI	9	9	9	sp|P0C058|IBPB_ECOLI Small heat shock protein IbpB OS=Escherichia coli (strain K12) OX=83333 GN=ibpB PE=1 SV=1	1	9	9	9	7	8	7	7	8	6	5	2	2	7	8	6	6	7	8	5	7	7	7	8	7	7	8	6	5	2	2	7	8	6	6	7	8	5	7	7	7	8	7	7
sp|P0C066|MLTC_ECOLI	sp|P0C066|MLTC_ECOLI	4	4	4	sp|P0C066|MLTC_ECOLI Membrane-bound lytic murein transglycosylase C OS=Escherichia coli (strain K12) OX=83333 GN=mltC PE=1 SV=1	1	4	4	4	0	0	0	1	4	2	0	0	0	2	3	2	0	0	0	0	3	2	0	0	0	1	4	2	0	0	0	2	3	2	0	0	0	0	3	2	0	0	0	1
sp|P0C079|RELB_ECOLI	sp|P0C079|RELB_ECOLI	3	3	3	sp|P0C079|RELB_ECOLI Antitoxin RelB OS=Escherichia coli (strain K12) OX=83333 GN=relB PE=1 SV=1	1	3	3	3	0	0	0	3	3	2	0	0	0	3	3	2	1	2	0	3	3	2	0	0	0	3	3	2	0	0	0	3	3	2	1	2	0	3	3	2	0	0	0	3
sp|P0C093|SLMA_ECOLI	sp|P0C093|SLMA_ECOLI	8	8	8	sp|P0C093|SLMA_ECOLI Nucleoid occlusion factor SlmA OS=Escherichia coli (strain K12) OX=83333 GN=slmA PE=1 SV=1	1	8	8	8	4	4	5	7	7	4	3	4	4	7	6	4	4	4	5	8	6	5	4	4	5	7	7	4	3	4	4	7	6	4	4	4	5	8	6	5	4	4	5	7
sp|P0C0K3|SRKA_ECOLI	sp|P0C0K3|SRKA_ECOLI	13	13	13	sp|P0C0K3|SRKA_ECOLI Stress response kinase A OS=Escherichia coli (strain K12) OX=83333 GN=srkA PE=1 SV=1	1	13	13	13	0	0	0	8	7	6	0	0	0	7	8	8	0	1	0	7	7	6	0	0	0	8	7	6	0	0	0	7	8	8	0	1	0	7	7	6	0	0	0	8
sp|P0C0L2|OSMC_ECOLI	sp|P0C0L2|OSMC_ECOLI	8	8	8	sp|P0C0L2|OSMC_ECOLI Peroxiredoxin OsmC OS=Escherichia coli (strain K12) OX=83333 GN=osmC PE=1 SV=2	1	8	8	8	3	3	2	6	4	6	3	4	3	7	4	5	2	4	4	6	4	5	3	3	2	6	4	6	3	4	3	7	4	5	2	4	4	6	4	5	3	3	2	6
sp|P0C0L7|PROP_ECOLI	sp|P0C0L7|PROP_ECOLI	6	6	6	sp|P0C0L7|PROP_ECOLI Proline/betaine transporter OS=Escherichia coli (strain K12) OX=83333 GN=proP PE=1 SV=1	1	6	6	6	1	1	1	4	5	4	1	2	1	4	5	4	1	1	1	3	4	4	1	1	1	4	5	4	1	2	1	4	5	4	1	1	1	3	4	4	1	1	1	4
sp|P0C0L9|ISCX_ECOLI	sp|P0C0L9|ISCX_ECOLI	2	2	2	sp|P0C0L9|ISCX_ECOLI Protein IscX OS=Escherichia coli (strain K12) OX=83333 GN=iscX PE=1 SV=1	1	2	2	2	2	2	1	1	1	1	1	1	1	1	1	1	2	2	1	2	1	1	2	2	1	1	1	1	1	1	1	1	1	1	2	2	1	2	1	1	2	2	1	1
sp|P0C0R7|RLME_ECOLI	sp|P0C0R7|RLME_ECOLI	11	11	11	sp|P0C0R7|RLME_ECOLI Ribosomal RNA large subunit methyltransferase E OS=Escherichia coli (strain K12) OX=83333 GN=rlmE PE=1 SV=1	1	11	11	11	7	6	6	9	7	8	6	7	7	9	7	7	5	8	5	6	8	7	7	6	6	9	7	8	6	7	7	9	7	7	5	8	5	6	8	7	7	6	6	9
sp|P0C0S1|MSCS_ECOLI	sp|P0C0S1|MSCS_ECOLI	10	10	10	sp|P0C0S1|MSCS_ECOLI Small-conductance mechanosensitive channel OS=Escherichia coli (strain K12) OX=83333 GN=mscS PE=1 SV=1	1	10	10	10	1	0	0	6	8	8	1	0	0	7	10	8	1	1	1	6	7	8	1	0	0	6	8	8	1	0	0	7	10	8	1	1	1	6	7	8	1	0	0	6
sp|P0C0T5|MEPA_ECOLI	sp|P0C0T5|MEPA_ECOLI	1	1	1	sp|P0C0T5|MEPA_ECOLI Penicillin-insensitive murein endopeptidase OS=Escherichia coli (strain K12) OX=83333 GN=mepA PE=1 SV=1	1	1	1	1	0	0	0	1	1	1	0	0	0	1	1	1	0	0	0	0	1	1	0	0	0	1	1	1	0	0	0	1	1	1	0	0	0	0	1	1	0	0	0	1
sp|P0C0U4|RIMK_ECOLI	sp|P0C0U4|RIMK_ECOLI	3	3	3	sp|P0C0U4|RIMK_ECOLI Ribosomal protein S6--L-glutamate ligase OS=Escherichia coli (strain K12) OX=83333 GN=rimK PE=1 SV=1	1	3	3	3	0	0	1	0	1	1	1	0	1	0	0	2	0	1	0	0	0	0	0	0	1	0	1	1	1	0	1	0	0	2	0	1	0	0	0	0	0	0	1	0
sp|P0C0V0|DEGP_ECOLI	sp|P0C0V0|DEGP_ECOLI	25	25	25	sp|P0C0V0|DEGP_ECOLI Periplasmic serine endoprotease DegP OS=Escherichia coli (strain K12) OX=83333 GN=degP PE=1 SV=1	1	25	25	25	12	11	4	17	18	18	12	8	5	19	20	19	13	14	9	20	20	20	12	11	4	17	18	18	12	8	5	19	20	19	13	14	9	20	20	20	12	11	4	17
sp|P0C8J6|GATY_ECOLI	sp|P0C8J6|GATY_ECOLI	19	19	19	sp|P0C8J6|GATY_ECOLI D-tagatose-1,6-bisphosphate aldolase subunit GatY OS=Escherichia coli (strain K12) OX=83333 GN=gatY PE=1 SV=1	1	19	19	19	12	12	12	18	17	14	10	11	10	18	15	15	12	12	11	18	15	16	12	12	12	18	17	14	10	11	10	18	15	15	12	12	11	18	15	16	12	12	12	18
sp|P0C8J8|GATZ_ECOLI	sp|P0C8J8|GATZ_ECOLI	20	20	19	sp|P0C8J8|GATZ_ECOLI D-tagatose-1,6-bisphosphate aldolase subunit GatZ OS=Escherichia coli (strain K12) OX=83333 GN=gatZ PE=1 SV=1	1	20	20	19	15	14	8	19	14	15	8	7	3	18	13	15	11	13	12	19	16	16	15	14	8	19	14	15	8	7	3	18	13	15	11	13	12	19	16	16	14	13	7	18
sp|P0C8K0|KBAZ_ECOLI	sp|P0C8K0|KBAZ_ECOLI	3	2	2	sp|P0C8K0|KBAZ_ECOLI D-tagatose-1,6-bisphosphate aldolase subunit KbaZ OS=Escherichia coli (strain K12) OX=83333 GN=kbaZ PE=1 SV=1	1	3	2	2	2	1	1	3	2	2	1	0	0	3	2	3	2	1	1	3	2	3	1	0	0	2	1	1	0	0	0	2	1	2	1	0	0	2	1	2	1	0	0	2
sp|P0C960|EMTA_ECOLI	sp|P0C960|EMTA_ECOLI	6	6	6	sp|P0C960|EMTA_ECOLI Endo-type membrane-bound lytic murein transglycosylase A OS=Escherichia coli (strain K12) OX=83333 GN=emtA PE=1 SV=1	1	6	6	6	1	1	0	4	3	5	1	0	0	5	3	4	1	1	0	5	5	5	1	1	0	4	3	5	1	0	0	5	3	4	1	1	0	5	5	5	1	1	0	4
sp|P0CB39|EPTC_ECOLI	sp|P0CB39|EPTC_ECOLI	15	15	15	sp|P0CB39|EPTC_ECOLI Phosphoethanolamine transferase EptC OS=Escherichia coli (strain K12) OX=83333 GN=eptC PE=1 SV=1	1	15	15	15	1	1	1	9	11	12	0	0	0	11	12	13	1	1	0	9	11	12	1	1	1	9	11	12	0	0	0	11	12	13	1	1	0	9	11	12	1	1	1	9
sp|P0CE47|EFTU1_ECOLI;sp|P0CE48|EFTU2_ECOLI	sp|P0CE47|EFTU1_ECOLI;sp|P0CE48|EFTU2_ECOLI	60;59	60;59	60;59	sp|P0CE47|EFTU1_ECOLI Elongation factor Tu 1 OS=Escherichia coli (strain K12) OX=83333 GN=tufA PE=1 SV=1;sp|P0CE48|EFTU2_ECOLI Elongation factor Tu 2 OS=Escherichia coli (strain K12) OX=83333 GN=tufB PE=1 SV=1	2	60	60	60	47	47	40	55	46	47	43	40	38	52	47	46	41	49	37	53	42	45	47	47	40	55	46	47	43	40	38	52	47	46	41	49	37	53	42	45	47	47	40	55
sp|P0CF45|INSC6_ECOLI;sp|P0CF44|INSC5_ECOLI;sp|P0CF43|INSC4_ECOLI;sp|P0CF42|INSC3_ECOLI;sp|P0CF41|INSC2_ECOLI;sp|P0CF40|INSC1_ECOLI	sp|P0CF45|INSC6_ECOLI;sp|P0CF44|INSC5_ECOLI;sp|P0CF43|INSC4_ECOLI;sp|P0CF42|INSC3_ECOLI;sp|P0CF41|INSC2_ECOLI;sp|P0CF40|INSC1_ECOLI	9;9;9;9;9;9	9;9;9;9;9;9	9;9;9;9;9;9	sp|P0CF45|INSC6_ECOLI Transposase InsC for insertion element IS2K OS=Escherichia coli (strain K12) OX=83333 GN=insC6 PE=3 SV=1;sp|P0CF44|INSC5_ECOLI Transposase InsC for insertion element IS2I OS=Escherichia coli (strain K12) OX=83333 GN=insC5 PE=3 SV=1;sp	6	9	9	9	0	1	0	1	1	1	0	0	0	4	8	5	0	0	0	1	1	1	0	1	0	1	1	1	0	0	0	4	8	5	0	0	0	1	1	1	0	1	0	1
sp|P0CF70|INSE5_ECOLI;sp|P0CF69|INSE4_ECOLI;sp|P0CF68|INSE3_ECOLI;sp|P0CF67|INSE2_ECOLI;sp|P0CF66|INSE1_ECOLI	sp|P0CF70|INSE5_ECOLI;sp|P0CF69|INSE4_ECOLI;sp|P0CF68|INSE3_ECOLI;sp|P0CF67|INSE2_ECOLI;sp|P0CF66|INSE1_ECOLI	1;1;1;1;1	1;1;1;1;1	1;1;1;1;1	sp|P0CF70|INSE5_ECOLI Transposase InsE for insertion sequence IS3E OS=Escherichia coli (strain K12) OX=83333 GN=insE5 PE=3 SV=1;sp|P0CF69|INSE4_ECOLI Transposase InsE for insertion sequence IS3D OS=Escherichia coli (strain K12) OX=83333 GN=insE4 PE=3 SV=1;	5	1	1	1	0	0	0	0	0	1	0	0	0	0	0	1	0	0	0	0	0	0	0	0	0	0	0	1	0	0	0	0	0	1	0	0	0	0	0	0	0	0	0	0
sp|P0CF90|INSI4_ECOLI;sp|P0CF89|INSI3_ECOLI;sp|P0CF88|INSI1_ECOLI	sp|P0CF90|INSI4_ECOLI;sp|P0CF89|INSI3_ECOLI;sp|P0CF88|INSI1_ECOLI	1;1;1	1;1;1	1;1;1	sp|P0CF90|INSI4_ECOLI Transposase InsI for insertion sequence element IS30D OS=Escherichia coli (strain K12) OX=83333 GN=insI4 PE=3 SV=1;sp|P0CF89|INSI3_ECOLI Transposase InsI for insertion sequence element IS30C OS=Escherichia coli (strain K12) OX=83333 G	3	1	1	1	1	1	1	0	0	0	1	0	0	0	0	0	0	0	0	0	0	0	1	1	1	0	0	0	1	0	0	0	0	0	0	0	0	0	0	0	1	1	1	0
sp|P0CF93|INSL3_ECOLI;sp|P0CF92|INSL2_ECOLI;sp|P0CF91|INSL1_ECOLI	sp|P0CF93|INSL3_ECOLI;sp|P0CF92|INSL2_ECOLI;sp|P0CF91|INSL1_ECOLI	4;4;4	4;4;4	4;4;4	sp|P0CF93|INSL3_ECOLI Putative transposase InsL for insertion sequence element IS186C OS=Escherichia coli (strain K12) OX=83333 GN=insL3 PE=3 SV=1;sp|P0CF92|INSL2_ECOLI Putative transposase InsL for insertion sequence element IS186B OS=Escherichia coli (st	3	4	4	4	0	0	0	1	1	2	0	0	0	1	2	1	0	0	1	1	1	2	0	0	0	1	1	2	0	0	0	1	2	1	0	0	1	1	1	2	0	0	0	1
sp|P0CG19|RNPH_ECOLI	sp|P0CG19|RNPH_ECOLI	4	4	4	sp|P0CG19|RNPH_ECOLI Truncated inactive ribonuclease PH OS=Escherichia coli (strain K12) OX=83333 GN=rph PE=1 SV=1	1	4	4	4	2	2	2	3	2	3	1	1	1	3	2	3	2	2	2	2	2	2	2	2	2	3	2	3	1	1	1	3	2	3	2	2	2	2	2	2	2	2	2	3
sp|P0CK95|ACFD_ECOLI	sp|P0CK95|ACFD_ECOLI	51	51	51	sp|P0CK95|ACFD_ECOLI Putative lipoprotein AcfD homolog OS=Escherichia coli (strain K12) OX=83333 GN=yghJ PE=3 SV=1	1	51	51	51	5	2	1	28	38	43	3	2	1	31	40	40	4	3	1	27	35	43	5	2	1	28	38	43	3	2	1	31	40	40	4	3	1	27	35	43	5	2	1	28
sp|P0DMC5|RCSC_ECOLI	sp|P0DMC5|RCSC_ECOLI	8	8	8	sp|P0DMC5|RCSC_ECOLI Sensor histidine kinase RcsC OS=Escherichia coli (strain K12) OX=83333 GN=rcsC PE=1 SV=1	1	8	8	8	1	1	1	3	4	3	1	1	1	2	4	3	1	1	2	0	3	2	1	1	1	3	4	3	1	1	1	2	4	3	1	1	2	0	3	2	1	1	1	3
sp|P0DMC7|RCSB_ECOLI	sp|P0DMC7|RCSB_ECOLI	15	15	15	sp|P0DMC7|RCSB_ECOLI Transcriptional regulatory protein RcsB OS=Escherichia coli (strain K12) OX=83333 GN=rcsB PE=1 SV=1	1	15	15	15	9	12	10	12	11	12	12	10	10	13	10	11	13	12	11	12	10	10	9	12	10	12	11	12	12	10	10	13	10	11	13	12	11	12	10	10	9	12	10	12
sp|P0DMC9|RCSA_ECOLI	sp|P0DMC9|RCSA_ECOLI	1	1	1	sp|P0DMC9|RCSA_ECOLI Transcriptional regulatory protein RcsA OS=Escherichia coli (strain K12) OX=83333 GN=rcsA PE=1 SV=1	1	1	1	1	0	0	0	0	0	0	0	1	0	0	0	0	0	0	0	0	0	0	0	0	0	0	0	0	0	1	0	0	0	0	0	0	0	0	0	0	0	0	0	0
sp|P0DP89|ILVGP_ECOLI	sp|P0DP89|ILVGP_ECOLI	2	2	2	sp|P0DP89|ILVGP_ECOLI Putative acetolactate synthase isozyme 2 large subunit OS=Escherichia coli (strain K12) OX=83333 GN=ilvG PE=5 SV=1	1	2	2	2	0	0	0	0	0	2	0	0	0	0	0	1	0	0	0	0	0	1	0	0	0	0	0	2	0	0	0	0	0	1	0	0	0	0	0	1	0	0	0	0
sp|P0DPC9|YNFQ_ECOLI	sp|P0DPC9|YNFQ_ECOLI	1	1	1	sp|P0DPC9|YNFQ_ECOLI Protein YnfQ OS=Escherichia coli (strain K12) OX=83333 GN=ynfQ PE=1 SV=1	1	1	1	1	0	0	0	0	0	0	0	0	1	0	0	0	0	0	0	0	0	0	0	0	0	0	0	0	0	0	1	0	0	0	0	0	0	0	0	0	0	0	0	0
sp|P0DPO6|YDDY_ECOLI	sp|P0DPO6|YDDY_ECOLI	1	1	1	sp|P0DPO6|YDDY_ECOLI Protein YddY OS=Escherichia coli (strain K12) OX=83333 GN=yddY PE=1 SV=1	1	1	1	1	0	0	1	0	0	0	1	1	0	0	0	0	1	1	1	0	0	0	0	0	1	0	0	0	1	1	0	0	0	0	1	1	1	0	0	0	0	0	1	0
sp|P0DPO7|YNEP_ECOLI	sp|P0DPO7|YNEP_ECOLI	1	1	1	sp|P0DPO7|YNEP_ECOLI Protein YneP OS=Escherichia coli (strain K12) OX=83333 GN=yneP PE=1 SV=1	1	1	1	1	0	0	0	0	0	0	0	0	0	0	0	0	0	0	0	0	0	1	0	0	0	0	0	0	0	0	0	0	0	0	0	0	0	0	0	1	0	0	0	0
sp|P0DTT0|BIPA_ECOLI	sp|P0DTT0|BIPA_ECOLI	34	34	34	sp|P0DTT0|BIPA_ECOLI 50S ribosomal subunit assembly factor BipA OS=Escherichia coli (strain K12) OX=83333 GN=bipA PE=1 SV=1	1	34	34	34	24	27	25	28	25	26	18	15	18	30	26	24	26	22	21	30	26	25	24	27	25	28	25	26	18	15	18	30	26	24	26	22	21	30	26	25	24	27	25	28
sp|P10100|RLPA_ECOLI	sp|P10100|RLPA_ECOLI	8	8	8	sp|P10100|RLPA_ECOLI Endolytic peptidoglycan transglycosylase RlpA OS=Escherichia coli (strain K12) OX=83333 GN=rlpA PE=1 SV=1	1	8	8	8	2	0	0	6	6	5	1	0	0	6	6	6	1	1	1	7	7	6	2	0	0	6	6	5	1	0	0	6	6	6	1	1	1	7	7	6	2	0	0	6
sp|P10121|FTSY_ECOLI	sp|P10121|FTSY_ECOLI	28	28	28	sp|P10121|FTSY_ECOLI Signal recognition particle receptor FtsY OS=Escherichia coli (strain K12) OX=83333 GN=ftsY PE=1 SV=1	1	28	28	28	9	9	5	19	23	25	6	2	6	20	24	24	8	9	5	17	24	23	9	9	5	19	23	25	6	2	6	20	24	24	8	9	5	17	24	23	9	9	5	19
sp|P10346|GLNQ_ECOLI	sp|P10346|GLNQ_ECOLI	10	10	10	sp|P10346|GLNQ_ECOLI Glutamine transport ATP-binding protein GlnQ OS=Escherichia coli (strain K12) OX=83333 GN=glnQ PE=1 SV=1	1	10	10	10	2	3	1	6	5	6	2	2	0	6	6	6	4	4	1	7	6	6	2	3	1	6	5	6	2	2	0	6	6	6	4	4	1	7	6	6	2	3	1	6
sp|P10371|HIS4_ECOLI	sp|P10371|HIS4_ECOLI	6	6	6	sp|P10371|HIS4_ECOLI 1-(5-phosphoribosyl)-5-[(5-phosphoribosylamino)methylideneamino] imidazole-4-carboxamide isomerase OS=Escherichia coli (strain K12) OX=83333 GN=hisA PE=3 SV=2	1	6	6	6	0	0	0	2	3	2	0	0	0	3	3	3	0	0	0	2	4	2	0	0	0	2	3	2	0	0	0	3	3	3	0	0	0	2	4	2	0	0	0	2
sp|P10378|ENTE_ECOLI	sp|P10378|ENTE_ECOLI	8	8	8	sp|P10378|ENTE_ECOLI Enterobactin synthase component E OS=Escherichia coli (strain K12) OX=83333 GN=entE PE=1 SV=3	1	8	8	8	4	5	4	6	6	7	1	1	0	6	7	7	3	5	1	6	4	5	4	5	4	6	6	7	1	1	0	6	7	7	3	5	1	6	4	5	4	5	4	6
sp|P10384|FADL_ECOLI	sp|P10384|FADL_ECOLI	4	4	4	sp|P10384|FADL_ECOLI Long-chain fatty acid transport protein OS=Escherichia coli (strain K12) OX=83333 GN=fadL PE=1 SV=5	1	4	4	4	0	1	0	1	2	1	0	1	2	2	2	3	0	1	0	0	1	1	0	1	0	1	2	1	0	1	2	2	2	3	0	1	0	0	1	1	0	1	0	1
sp|P10408|SECA_ECOLI	sp|P10408|SECA_ECOLI	71	71	71	sp|P10408|SECA_ECOLI Protein translocase subunit SecA OS=Escherichia coli (strain K12) OX=83333 GN=secA PE=1 SV=2	1	71	71	71	44	47	32	52	54	57	40	37	30	57	53	56	46	46	38	49	50	54	44	47	32	52	54	57	40	37	30	57	53	56	46	46	38	49	50	54	44	47	32	52
sp|P10441|LPXB_ECOLI	sp|P10441|LPXB_ECOLI	9	9	9	sp|P10441|LPXB_ECOLI Lipid-A-disaccharide synthase OS=Escherichia coli (strain K12) OX=83333 GN=lpxB PE=1 SV=2	1	9	9	9	0	0	0	4	3	5	0	0	0	5	7	7	0	0	0	4	5	4	0	0	0	4	3	5	0	0	0	5	7	7	0	0	0	4	5	4	0	0	0	4
sp|P10442|RNH2_ECOLI	sp|P10442|RNH2_ECOLI	7	7	7	sp|P10442|RNH2_ECOLI Ribonuclease HII OS=Escherichia coli (strain K12) OX=83333 GN=rnhB PE=1 SV=2	1	7	7	7	2	1	0	3	5	3	0	1	0	4	2	3	0	0	2	3	5	3	2	1	0	3	5	3	0	1	0	4	2	3	0	0	2	3	5	3	2	1	0	3
sp|P10443|DPO3A_ECOLI	sp|P10443|DPO3A_ECOLI	19	19	19	sp|P10443|DPO3A_ECOLI DNA polymerase III subunit alpha OS=Escherichia coli (strain K12) OX=83333 GN=dnaE PE=1 SV=1	1	19	19	19	3	2	5	11	14	10	0	1	1	11	13	11	1	3	4	11	11	11	3	2	5	11	14	10	0	1	1	11	13	11	1	3	4	11	11	11	3	2	5	11
sp|P10908|UGPQ_ECOLI	sp|P10908|UGPQ_ECOLI	5	5	5	sp|P10908|UGPQ_ECOLI Glycerophosphodiester phosphodiesterase, cytoplasmic OS=Escherichia coli (strain K12) OX=83333 GN=ugpQ PE=1 SV=1	1	5	5	5	0	0	0	4	4	2	0	1	0	3	4	3	0	0	0	3	4	3	0	0	0	4	4	2	0	1	0	3	4	3	0	0	0	3	4	3	0	0	0	4
sp|P11349|NARH_ECOLI	sp|P11349|NARH_ECOLI	11	11	10	sp|P11349|NARH_ECOLI Respiratory nitrate reductase 1 beta chain OS=Escherichia coli (strain K12) OX=83333 GN=narH PE=1 SV=3	1	11	11	10	3	2	0	6	6	1	0	1	1	4	7	2	3	5	1	5	8	2	3	2	0	6	6	1	0	1	1	4	7	2	3	5	1	5	8	2	3	2	0	6
sp|P11350|NARI_ECOLI	sp|P11350|NARI_ECOLI	1	1	1	sp|P11350|NARI_ECOLI Respiratory nitrate reductase 1 gamma chain OS=Escherichia coli (strain K12) OX=83333 GN=narI PE=1 SV=1	1	1	1	1	0	0	0	0	1	0	0	0	0	0	1	1	0	0	0	0	1	0	0	0	0	0	1	0	0	0	0	0	1	1	0	0	0	0	1	0	0	0	0	0
sp|P11447|ARLY_ECOLI	sp|P11447|ARLY_ECOLI	7	7	7	sp|P11447|ARLY_ECOLI Argininosuccinate lyase OS=Escherichia coli (strain K12) OX=83333 GN=argH PE=1 SV=3	1	7	7	7	0	0	0	5	3	4	1	1	1	2	2	4	0	0	0	4	5	5	0	0	0	5	3	4	1	1	1	2	2	4	0	0	0	4	5	5	0	0	0	5
sp|P11454|ENTF_ECOLI	sp|P11454|ENTF_ECOLI	21	21	21	sp|P11454|ENTF_ECOLI Enterobactin synthase component F OS=Escherichia coli (strain K12) OX=83333 GN=entF PE=1 SV=3	1	21	21	21	1	2	2	8	12	9	0	0	0	15	14	6	3	1	1	10	8	5	1	2	2	8	12	9	0	0	0	15	14	6	3	1	1	10	8	5	1	2	2	8
sp|P11553|FUCK_ECOLI	sp|P11553|FUCK_ECOLI	4	4	4	sp|P11553|FUCK_ECOLI L-fuculokinase OS=Escherichia coli (strain K12) OX=83333 GN=fucK PE=1 SV=4	1	4	4	4	1	0	0	0	2	0	0	0	0	0	1	1	0	0	0	0	2	0	1	0	0	0	2	0	0	0	0	0	1	1	0	0	0	0	2	0	1	0	0	0
sp|P11557|DAMX_ECOLI	sp|P11557|DAMX_ECOLI	19	19	19	sp|P11557|DAMX_ECOLI Cell division protein DamX OS=Escherichia coli (strain K12) OX=83333 GN=damX PE=1 SV=2	1	19	19	19	4	3	5	13	13	15	6	6	4	13	15	16	5	5	6	11	13	15	4	3	5	13	13	15	6	6	4	13	15	16	5	5	6	11	13	15	4	3	5	13
sp|P11875|SYR_ECOLI	sp|P11875|SYR_ECOLI	41	41	41	sp|P11875|SYR_ECOLI Arginine--tRNA ligase OS=Escherichia coli (strain K12) OX=83333 GN=argS PE=1 SV=1	1	41	41	41	10	11	10	39	33	37	7	8	3	36	34	37	8	13	10	36	31	36	10	11	10	39	33	37	7	8	3	36	34	37	8	13	10	36	31	36	10	11	10	39
sp|P11880|MURF_ECOLI	sp|P11880|MURF_ECOLI	13	13	13	sp|P11880|MURF_ECOLI UDP-N-acetylmuramoyl-tripeptide--D-alanyl-D-alanine ligase OS=Escherichia coli (strain K12) OX=83333 GN=murF PE=1 SV=2	1	13	13	13	2	2	1	8	7	11	0	1	0	9	9	10	2	1	2	7	8	12	2	2	1	8	7	11	0	1	0	9	9	10	2	1	2	7	8	12	2	2	1	8
sp|P12008|AROC_ECOLI	sp|P12008|AROC_ECOLI	8	8	8	sp|P12008|AROC_ECOLI Chorismate synthase OS=Escherichia coli (strain K12) OX=83333 GN=aroC PE=1 SV=4	1	8	8	8	0	1	1	5	6	4	2	1	0	5	7	5	2	2	2	5	5	4	0	1	1	5	6	4	2	1	0	5	7	5	2	2	2	5	5	4	0	1	1	5
sp|P12281|MOEA_ECOLI	sp|P12281|MOEA_ECOLI	14	14	14	sp|P12281|MOEA_ECOLI Molybdopterin molybdenumtransferase OS=Escherichia coli (strain K12) OX=83333 GN=moeA PE=1 SV=1	1	14	14	14	4	5	4	12	12	11	2	4	3	12	11	10	5	2	3	13	11	9	4	5	4	12	12	11	2	4	3	12	11	10	5	2	3	13	11	9	4	5	4	12
sp|P12282|MOEB_ECOLI	sp|P12282|MOEB_ECOLI	2	2	2	sp|P12282|MOEB_ECOLI Molybdopterin-synthase adenylyltransferase OS=Escherichia coli (strain K12) OX=83333 GN=moeB PE=1 SV=1	1	2	2	2	1	1	1	2	2	2	1	0	0	2	2	1	1	0	1	2	1	1	1	1	1	2	2	2	1	0	0	2	2	1	1	0	1	2	1	1	1	1	1	2
sp|P12295|UNG_ECOLI	sp|P12295|UNG_ECOLI	9	9	9	sp|P12295|UNG_ECOLI Uracil-DNA glycosylase OS=Escherichia coli (strain K12) OX=83333 GN=ung PE=1 SV=2	1	9	9	9	1	0	1	6	7	5	1	0	0	5	6	7	1	1	1	6	5	7	1	0	1	6	7	5	1	0	0	5	6	7	1	1	1	6	5	7	1	0	1	6
sp|P12758|UDP_ECOLI	sp|P12758|UDP_ECOLI	13	13	13	sp|P12758|UDP_ECOLI Uridine phosphorylase OS=Escherichia coli (strain K12) OX=83333 GN=udp PE=1 SV=3	1	13	13	13	8	8	7	12	10	11	7	6	6	13	10	12	7	10	8	12	10	11	8	8	7	12	10	11	7	6	6	13	10	12	7	10	8	12	10	11	8	8	7	12
sp|P12994|YBHB_ECOLI	sp|P12994|YBHB_ECOLI	4	4	4	sp|P12994|YBHB_ECOLI UPF0098 protein YbhB OS=Escherichia coli (strain K12) OX=83333 GN=ybhB PE=1 SV=2	1	4	4	4	0	1	0	1	1	4	0	0	0	2	2	3	0	0	0	1	2	3	0	1	0	1	1	4	0	0	0	2	2	3	0	0	0	1	2	3	0	1	0	1
sp|P12996|BIOB_ECOLI	sp|P12996|BIOB_ECOLI	1	1	1	sp|P12996|BIOB_ECOLI Biotin synthase OS=Escherichia coli (strain K12) OX=83333 GN=bioB PE=1 SV=2	1	1	1	1	0	0	0	1	1	1	0	0	0	1	1	0	0	0	0	1	1	1	0	0	0	1	1	1	0	0	0	1	1	0	0	0	0	1	1	1	0	0	0	1
sp|P13000|BIOD1_ECOLI	sp|P13000|BIOD1_ECOLI	2	2	2	sp|P13000|BIOD1_ECOLI ATP-dependent dethiobiotin synthetase BioD 1 OS=Escherichia coli (strain K12) OX=83333 GN=bioD1 PE=1 SV=3	1	2	2	2	1	0	1	1	1	1	0	0	0	1	0	0	1	0	0	1	1	1	1	0	1	1	1	1	0	0	0	1	0	0	1	0	0	1	1	1	1	0	1	1
sp|P13001|BIOH_ECOLI	sp|P13001|BIOH_ECOLI	8	8	8	sp|P13001|BIOH_ECOLI Pimeloyl-[acyl-carrier protein] methyl ester esterase OS=Escherichia coli (strain K12) OX=83333 GN=bioH PE=1 SV=1	1	8	8	8	4	2	2	4	5	4	1	2	0	4	6	2	2	4	1	3	4	4	4	2	2	4	5	4	1	2	0	4	6	2	2	4	1	3	4	4	4	2	2	4
sp|P13009|METH_ECOLI	sp|P13009|METH_ECOLI	31	31	31	sp|P13009|METH_ECOLI Methionine synthase OS=Escherichia coli (strain K12) OX=83333 GN=metH PE=1 SV=5	1	31	31	31	9	7	6	24	24	13	0	1	2	23	20	15	10	10	5	17	19	21	9	7	6	24	24	13	0	1	2	23	20	15	10	10	5	17	19	21	9	7	6	24
sp|P13016|AMPD_ECOLI	sp|P13016|AMPD_ECOLI	4	4	4	sp|P13016|AMPD_ECOLI 1,6-anhydro-N-acetylmuramyl-L-alanine amidase AmpD OS=Escherichia coli (strain K12) OX=83333 GN=ampD PE=1 SV=1	1	4	4	4	1	0	0	0	2	2	0	0	0	1	1	2	0	0	0	0	1	1	1	0	0	0	2	2	0	0	0	1	1	2	0	0	0	0	1	1	1	0	0	0
sp|P13024|FDHE_ECOLI	sp|P13024|FDHE_ECOLI	16	16	16	sp|P13024|FDHE_ECOLI Protein FdhE OS=Escherichia coli (strain K12) OX=83333 GN=fdhE PE=1 SV=2	1	16	16	16	4	10	8	10	13	12	5	7	5	9	13	12	7	10	7	11	12	12	4	10	8	10	13	12	5	7	5	9	13	12	7	10	7	11	12	12	4	10	8	10
sp|P13029|KATG_ECOLI	sp|P13029|KATG_ECOLI	39	39	39	sp|P13029|KATG_ECOLI Catalase-peroxidase OS=Escherichia coli (strain K12) OX=83333 GN=katG PE=1 SV=2	1	39	39	39	18	22	17	31	30	31	7	10	9	30	32	31	19	19	22	29	32	31	18	22	17	31	30	31	7	10	9	30	32	31	19	19	22	29	32	31	18	22	17	31
sp|P13033|GLPB_ECOLI	sp|P13033|GLPB_ECOLI	13	13	13	sp|P13033|GLPB_ECOLI Anaerobic glycerol-3-phosphate dehydrogenase subunit B OS=Escherichia coli (strain K12) OX=83333 GN=glpB PE=1 SV=1	1	13	13	13	4	5	0	10	10	0	6	3	2	8	9	5	3	5	5	10	11	6	4	5	0	10	10	0	6	3	2	8	9	5	3	5	5	10	11	6	4	5	0	10
sp|P13035|GLPD_ECOLI	sp|P13035|GLPD_ECOLI	44	44	44	sp|P13035|GLPD_ECOLI Aerobic glycerol-3-phosphate dehydrogenase OS=Escherichia coli (strain K12) OX=83333 GN=glpD PE=1 SV=3	1	44	44	44	18	20	0	37	35	18	16	10	6	32	31	28	22	19	15	37	36	33	18	20	0	37	35	18	16	10	6	32	31	28	22	19	15	37	36	33	18	20	0	37
sp|P13036|FECA_ECOLI	sp|P13036|FECA_ECOLI	28	28	28	sp|P13036|FECA_ECOLI Fe(3+) dicitrate transport protein FecA OS=Escherichia coli (strain K12) OX=83333 GN=fecA PE=1 SV=2	1	28	28	28	4	1	1	17	22	19	5	2	1	19	24	17	2	0	1	8	16	14	4	1	1	17	22	19	5	2	1	19	24	17	2	0	1	8	16	14	4	1	1	17
sp|P13445|RPOS_ECOLI	sp|P13445|RPOS_ECOLI	19	18	18	sp|P13445|RPOS_ECOLI RNA polymerase sigma factor RpoS OS=Escherichia coli (strain K12) OX=83333 GN=rpoS PE=1 SV=3	1	19	18	18	5	1	3	8	7	5	12	14	15	8	14	10	1	5	4	4	13	7	5	0	3	8	7	4	11	13	14	8	13	9	1	5	3	4	12	7	5	0	3	8
sp|P13458|SBCC_ECOLI	sp|P13458|SBCC_ECOLI	11	11	11	sp|P13458|SBCC_ECOLI Nuclease SbcCD subunit C OS=Escherichia coli (strain K12) OX=83333 GN=sbcC PE=1 SV=1	1	11	11	11	2	1	1	8	8	5	0	0	0	7	6	5	1	0	0	6	3	5	2	1	1	8	8	5	0	0	0	7	6	5	1	0	0	6	3	5	2	1	1	8
sp|P13482|TREA_ECOLI	sp|P13482|TREA_ECOLI	6	6	6	sp|P13482|TREA_ECOLI Periplasmic trehalase OS=Escherichia coli (strain K12) OX=83333 GN=treA PE=1 SV=1	1	6	6	6	0	0	0	3	1	1	0	0	0	3	0	2	0	0	0	2	3	1	0	0	0	3	1	1	0	0	0	3	0	2	0	0	0	2	3	1	0	0	0	3
sp|P13857|RIML_ECOLI	sp|P13857|RIML_ECOLI	3	3	3	sp|P13857|RIML_ECOLI Ribosomal-protein-serine acetyltransferase OS=Escherichia coli (strain K12) OX=83333 GN=rimL PE=1 SV=1	1	3	3	3	0	2	2	0	2	2	0	1	0	0	0	1	0	1	2	0	2	2	0	2	2	0	2	2	0	1	0	0	0	1	0	1	2	0	2	2	0	2	2	0
sp|P14081|SELB_ECOLI	sp|P14081|SELB_ECOLI	30	30	30	sp|P14081|SELB_ECOLI Selenocysteine-specific elongation factor OS=Escherichia coli (strain K12) OX=83333 GN=selB PE=1 SV=3	1	30	30	30	11	8	10	17	23	19	4	1	0	17	17	16	7	8	6	15	19	16	11	8	10	17	23	19	4	1	0	17	17	16	7	8	6	15	19	16	11	8	10	17
sp|P14175|PROV_ECOLI	sp|P14175|PROV_ECOLI	19	19	19	sp|P14175|PROV_ECOLI Glycine betaine/proline betaine transport system ATP-binding protein ProV OS=Escherichia coli (strain K12) OX=83333 GN=proV PE=1 SV=1	1	19	19	19	8	9	8	14	11	14	7	5	4	14	13	14	9	8	7	14	13	14	8	9	8	14	11	14	7	5	4	14	13	14	9	8	7	14	13	14	8	9	8	14
sp|P14176|PROW_ECOLI	sp|P14176|PROW_ECOLI	3	3	3	sp|P14176|PROW_ECOLI Glycine betaine/proline betaine transport system permease protein ProW OS=Escherichia coli (strain K12) OX=83333 GN=proW PE=1 SV=1	1	3	3	3	2	2	2	3	3	3	0	0	1	2	2	3	2	2	1	2	3	3	2	2	2	3	3	3	0	0	1	2	2	3	2	2	1	2	3	3	2	2	2	3
sp|P14294|TOP3_ECOLI	sp|P14294|TOP3_ECOLI	10	10	10	sp|P14294|TOP3_ECOLI DNA topoisomerase 3 OS=Escherichia coli (strain K12) OX=83333 GN=topB PE=1 SV=1	1	10	10	10	2	2	2	3	6	5	1	2	1	4	7	3	1	2	0	4	4	5	2	2	2	3	6	5	1	2	1	4	7	3	1	2	0	4	4	5	2	2	2	3
sp|P14375|ZRAR_ECOLI	sp|P14375|ZRAR_ECOLI	5	5	5	sp|P14375|ZRAR_ECOLI Transcriptional regulatory protein ZraR OS=Escherichia coli (strain K12) OX=83333 GN=zraR PE=1 SV=2	1	5	5	5	0	0	0	3	4	1	1	0	0	3	2	3	0	0	0	2	2	2	0	0	0	3	4	1	1	0	0	3	2	3	0	0	0	2	2	2	0	0	0	3
sp|P14407|FUMB_ECOLI	sp|P14407|FUMB_ECOLI	15	3	3	sp|P14407|FUMB_ECOLI Fumarate hydratase class I, anaerobic OS=Escherichia coli (strain K12) OX=83333 GN=fumB PE=1 SV=2	1	15	3	3	7	10	6	11	12	13	7	6	8	10	10	12	9	10	8	7	10	14	0	1	0	2	2	3	0	0	0	1	1	2	1	1	0	0	1	3	0	1	0	2
sp|P14900|MURD_ECOLI	sp|P14900|MURD_ECOLI	10	10	10	sp|P14900|MURD_ECOLI UDP-N-acetylmuramoylalanine--D-glutamate ligase OS=Escherichia coli (strain K12) OX=83333 GN=murD PE=1 SV=3	1	10	10	10	3	3	4	8	8	9	3	3	3	9	6	9	3	6	4	9	8	9	3	3	4	8	8	9	3	3	3	9	6	9	3	6	4	9	8	9	3	3	4	8
sp|P15005|MCRB_ECOLI;tr|A0A7H2C770|A0A7H2C770_ECOLI	sp|P15005|MCRB_ECOLI;tr|A0A7H2C770|A0A7H2C770_ECOLI	10;7	10;7	10;7	sp|P15005|MCRB_ECOLI 5-methylcytosine-specific restriction enzyme B OS=Escherichia coli (strain K12) OX=83333 GN=mcrB PE=1 SV=3;tr|A0A7H2C770|A0A7H2C770_ECOLI McrBS OS=Escherichia coli (strain K12) OX=83333 GN=mcrB PE=4 SV=1	2	10	10	10	5	2	2	3	6	5	1	0	0	6	6	4	4	2	4	4	4	5	5	2	2	3	6	5	1	0	0	6	6	4	4	2	4	4	4	5	5	2	2	3
sp|P15006|MCRC_ECOLI	sp|P15006|MCRC_ECOLI	1	1	1	sp|P15006|MCRC_ECOLI Protein McrC OS=Escherichia coli (strain K12) OX=83333 GN=mcrC PE=1 SV=3	1	1	1	1	0	0	0	0	1	1	0	0	0	0	1	0	0	0	0	0	1	0	0	0	0	0	1	1	0	0	0	0	1	0	0	0	0	0	1	0	0	0	0	0
sp|P15028|FECB_ECOLI	sp|P15028|FECB_ECOLI	9	9	9	sp|P15028|FECB_ECOLI Fe(3+) dicitrate-binding periplasmic protein OS=Escherichia coli (strain K12) OX=83333 GN=fecB PE=2 SV=3	1	9	9	9	4	4	3	8	7	6	1	1	1	8	8	7	3	5	4	6	7	6	4	4	3	8	7	6	1	1	1	8	8	7	3	5	4	6	7	6	4	4	3	8
sp|P15030|FECC_ECOLI	sp|P15030|FECC_ECOLI	1	1	1	sp|P15030|FECC_ECOLI Fe(3+) dicitrate transport system permease protein FecC OS=Escherichia coli (strain K12) OX=83333 GN=fecC PE=1 SV=2	1	1	1	1	0	0	0	1	1	1	0	0	0	1	1	1	0	0	0	1	1	1	0	0	0	1	1	1	0	0	0	1	1	1	0	0	0	1	1	1	0	0	0	1
sp|P15031|FECE_ECOLI	sp|P15031|FECE_ECOLI	9	9	9	sp|P15031|FECE_ECOLI Fe(3+) dicitrate transport ATP-binding protein FecE OS=Escherichia coli (strain K12) OX=83333 GN=fecE PE=2 SV=1	1	9	9	9	3	4	3	7	8	4	2	0	0	5	8	7	1	3	3	6	8	5	3	4	3	7	8	4	2	0	0	5	8	7	1	3	3	6	8	5	3	4	3	7
sp|P15032|RECE_ECOLI	sp|P15032|RECE_ECOLI	3	3	3	sp|P15032|RECE_ECOLI Exodeoxyribonuclease 8 OS=Escherichia coli (strain K12) OX=83333 GN=recE PE=1 SV=3	1	3	3	3	0	0	0	1	1	2	1	1	1	2	0	0	1	0	0	0	0	1	0	0	0	1	1	2	1	1	1	2	0	0	1	0	0	0	0	1	0	0	0	1
sp|P15034|AMPP_ECOLI	sp|P15034|AMPP_ECOLI	19	19	19	sp|P15034|AMPP_ECOLI Xaa-Pro aminopeptidase OS=Escherichia coli (strain K12) OX=83333 GN=pepP PE=1 SV=2	1	19	19	19	9	5	7	15	15	15	3	4	4	15	11	13	6	10	3	17	13	14	9	5	7	15	15	15	3	4	4	15	11	13	6	10	3	17	13	14	9	5	7	15
sp|P15038|HELD_ECOLI	sp|P15038|HELD_ECOLI	10	10	10	sp|P15038|HELD_ECOLI DNA helicase IV OS=Escherichia coli (strain K12) OX=83333 GN=helD PE=1 SV=2	1	10	10	10	5	4	4	3	6	5	0	0	1	3	9	4	6	7	4	3	7	6	5	4	4	3	6	5	0	0	1	3	9	4	6	7	4	3	7	6	5	4	4	3
sp|P15042|DNLJ_ECOLI	sp|P15042|DNLJ_ECOLI	28	28	28	sp|P15042|DNLJ_ECOLI DNA ligase OS=Escherichia coli (strain K12) OX=83333 GN=ligA PE=1 SV=2	1	28	28	28	10	4	7	20	20	24	5	5	6	19	22	24	5	7	9	20	18	24	10	4	7	20	20	24	5	5	6	19	22	24	5	7	9	20	18	24	10	4	7	20
sp|P15043|RECQ_ECOLI	sp|P15043|RECQ_ECOLI	3	3	3	sp|P15043|RECQ_ECOLI ATP-dependent DNA helicase RecQ OS=Escherichia coli (strain K12) OX=83333 GN=recQ PE=1 SV=5	1	3	3	3	1	0	0	2	1	2	0	0	0	2	1	1	0	0	0	2	1	1	1	0	0	2	1	2	0	0	0	2	1	1	0	0	0	2	1	1	1	0	0	2
sp|P15047|ENTA_ECOLI	sp|P15047|ENTA_ECOLI	6	6	6	sp|P15047|ENTA_ECOLI 2,3-dihydro-2,3-dihydroxybenzoate dehydrogenase OS=Escherichia coli (strain K12) OX=83333 GN=entA PE=1 SV=1	1	6	6	6	1	0	0	5	5	4	1	0	1	5	5	4	1	1	0	5	4	3	1	0	0	5	5	4	1	0	1	5	5	4	1	1	0	5	4	3	1	0	0	5
sp|P15067|GLGX_ECOLI	sp|P15067|GLGX_ECOLI	2	2	2	sp|P15067|GLGX_ECOLI Glycogen debranching enzyme OS=Escherichia coli (strain K12) OX=83333 GN=glgX PE=1 SV=3	1	2	2	2	1	0	1	1	0	1	0	0	0	0	0	0	0	1	0	2	1	1	1	0	1	1	0	1	0	0	0	0	0	0	0	1	0	2	1	1	1	0	1	1
sp|P15070|FLIN_ECOLI	sp|P15070|FLIN_ECOLI	2	2	2	sp|P15070|FLIN_ECOLI Flagellar motor switch protein FliN OS=Escherichia coli (strain K12) OX=83333 GN=fliN PE=1 SV=1	1	2	2	2	0	0	0	0	0	0	0	0	0	2	2	2	1	0	0	1	1	2	0	0	0	0	0	0	0	0	0	2	2	2	1	0	0	1	1	2	0	0	0	0
sp|P15078|CSTA_ECOLI	sp|P15078|CSTA_ECOLI	4	4	4	sp|P15078|CSTA_ECOLI Peptide transporter CstA OS=Escherichia coli (strain K12) OX=83333 GN=cstA PE=1 SV=3	1	4	4	4	1	0	0	3	3	3	0	0	0	2	2	4	0	1	0	2	3	4	1	0	0	3	3	3	0	0	0	2	2	4	0	1	0	2	3	4	1	0	0	3
sp|P15082|SRLR_ECOLI	sp|P15082|SRLR_ECOLI	3	3	3	sp|P15082|SRLR_ECOLI Glucitol operon repressor OS=Escherichia coli (strain K12) OX=83333 GN=srlR PE=1 SV=1	1	3	3	3	0	0	0	2	1	0	0	0	0	2	3	2	0	0	0	2	2	2	0	0	0	2	1	0	0	0	0	2	3	2	0	0	0	2	2	2	0	0	0	2
sp|P15254|PUR4_ECOLI	sp|P15254|PUR4_ECOLI	42	42	42	sp|P15254|PUR4_ECOLI Phosphoribosylformylglycinamidine synthase OS=Escherichia coli (strain K12) OX=83333 GN=purL PE=1 SV=3	1	42	42	42	9	6	4	33	31	24	5	0	0	30	30	29	11	7	4	26	34	29	9	6	4	33	31	24	5	0	0	30	30	29	11	7	4	26	34	29	9	6	4	33
sp|P15286|FLK_ECOLI	sp|P15286|FLK_ECOLI	5	5	5	sp|P15286|FLK_ECOLI Flagellar regulator flk OS=Escherichia coli (strain K12) OX=83333 GN=flk PE=3 SV=2	1	5	5	5	0	0	0	1	2	2	0	0	0	0	3	1	0	0	0	1	1	1	0	0	0	1	2	2	0	0	0	0	3	1	0	0	0	1	1	1	0	0	0	1
sp|P15288|PEPD_ECOLI	sp|P15288|PEPD_ECOLI	33	33	33	sp|P15288|PEPD_ECOLI Cytosol non-specific dipeptidase OS=Escherichia coli (strain K12) OX=83333 GN=pepD PE=1 SV=3	1	33	33	33	16	15	14	27	21	23	14	13	15	26	21	24	17	16	12	28	22	23	16	15	14	27	21	23	14	13	15	26	21	24	17	16	12	28	22	23	16	15	14	27
sp|P15373|PRLF_ECOLI	sp|P15373|PRLF_ECOLI	3	3	3	sp|P15373|PRLF_ECOLI Antitoxin PrlF OS=Escherichia coli (strain K12) OX=83333 GN=prlF PE=1 SV=1	1	3	3	3	2	1	1	2	3	2	2	2	2	2	3	2	2	1	2	2	3	2	2	1	1	2	3	2	2	2	2	2	3	2	2	1	2	2	3	2	2	1	1	2
sp|P15639|PUR9_ECOLI	sp|P15639|PUR9_ECOLI	24	24	24	sp|P15639|PUR9_ECOLI Bifunctional purine biosynthesis protein PurH OS=Escherichia coli (strain K12) OX=83333 GN=purH PE=1 SV=1	1	24	24	24	16	10	5	15	18	11	8	5	1	15	15	9	12	11	7	17	17	12	16	10	5	15	18	11	8	5	1	15	15	9	12	11	7	17	17	12	16	10	5	15
sp|P15640|PUR2_ECOLI	sp|P15640|PUR2_ECOLI	10	10	10	sp|P15640|PUR2_ECOLI Phosphoribosylamine--glycine ligase OS=Escherichia coli (strain K12) OX=83333 GN=purD PE=1 SV=2	1	10	10	10	4	5	2	6	6	6	0	0	0	6	5	7	2	3	1	6	5	6	4	5	2	6	6	6	0	0	0	6	5	7	2	3	1	6	5	6	4	5	2	6
sp|P15723|DGTP_ECOLI	sp|P15723|DGTP_ECOLI	9	9	9	sp|P15723|DGTP_ECOLI Deoxyguanosinetriphosphate triphosphohydrolase OS=Escherichia coli (strain K12) OX=83333 GN=dgt PE=1 SV=4	1	9	9	9	6	5	5	2	3	3	5	4	3	1	3	2	6	7	6	1	1	2	6	5	5	2	3	3	5	4	3	1	3	2	6	7	6	1	1	2	6	5	5	2
sp|P15770|AROE_ECOLI	sp|P15770|AROE_ECOLI	6	6	6	sp|P15770|AROE_ECOLI Shikimate dehydrogenase (NADP(+)) OS=Escherichia coli (strain K12) OX=83333 GN=aroE PE=1 SV=1	1	6	6	6	1	0	0	5	3	3	0	0	0	3	4	4	0	1	1	4	2	2	1	0	0	5	3	3	0	0	0	3	4	4	0	1	1	4	2	2	1	0	0	5
sp|P15877|DHG_ECOLI	sp|P15877|DHG_ECOLI	15	15	15	sp|P15877|DHG_ECOLI Quinoprotein glucose dehydrogenase OS=Escherichia coli (strain K12) OX=83333 GN=gcd PE=1 SV=3	1	15	15	15	1	0	0	5	9	12	1	1	0	8	11	10	0	0	1	5	4	7	1	0	0	5	9	12	1	1	0	8	11	10	0	0	1	5	4	7	1	0	0	5
sp|P15977|MALQ_ECOLI	sp|P15977|MALQ_ECOLI	25	25	25	sp|P15977|MALQ_ECOLI 4-alpha-glucanotransferase OS=Escherichia coli (strain K12) OX=83333 GN=malQ PE=1 SV=2	1	25	25	25	12	13	5	11	16	10	12	8	9	17	14	16	13	12	9	16	15	18	12	13	5	11	16	10	12	8	9	17	14	16	13	12	9	16	15	18	12	13	5	11
sp|P15993|AROP_ECOLI	sp|P15993|AROP_ECOLI	1	1	1	sp|P15993|AROP_ECOLI Aromatic amino acid transport protein AroP OS=Escherichia coli (strain K12) OX=83333 GN=aroP PE=1 SV=3	1	1	1	1	0	0	0	0	0	1	0	0	0	0	0	1	0	0	0	0	0	0	0	0	0	0	0	1	0	0	0	0	0	1	0	0	0	0	0	0	0	0	0	0
sp|P16095|SDHL_ECOLI	sp|P16095|SDHL_ECOLI	18	16	15	sp|P16095|SDHL_ECOLI L-serine dehydratase 1 OS=Escherichia coli (strain K12) OX=83333 GN=sdaA PE=1 SV=3	1	18	16	15	10	5	6	15	14	14	8	4	5	15	13	15	10	6	7	14	11	12	9	5	5	13	12	12	7	4	4	13	11	13	9	4	6	12	9	10	8	5	5	13
sp|P16256|PANF_ECOLI	sp|P16256|PANF_ECOLI	2	2	2	sp|P16256|PANF_ECOLI Sodium/pantothenate symporter OS=Escherichia coli (strain K12) OX=83333 GN=panF PE=1 SV=2	1	2	2	2	1	0	0	1	2	1	1	1	1	1	2	1	0	1	1	1	2	2	1	0	0	1	2	1	1	1	1	1	2	1	0	1	1	1	2	2	1	0	0	1
sp|P16384|MIAA_ECOLI	sp|P16384|MIAA_ECOLI	15	15	15	sp|P16384|MIAA_ECOLI tRNA dimethylallyltransferase OS=Escherichia coli (strain K12) OX=83333 GN=miaA PE=1 SV=2	1	15	15	15	5	4	2	12	9	13	2	1	1	11	10	11	2	4	3	11	11	12	5	4	2	12	9	13	2	1	1	11	10	11	2	4	3	11	11	12	5	4	2	12
sp|P16456|SELD_ECOLI	sp|P16456|SELD_ECOLI	17	17	17	sp|P16456|SELD_ECOLI Selenide, water dikinase OS=Escherichia coli (strain K12) OX=83333 GN=selD PE=1 SV=1	1	17	17	17	7	6	5	12	11	11	4	7	4	12	13	11	9	9	7	12	11	10	7	6	5	12	11	11	4	7	4	12	13	11	9	9	7	12	11	10	7	6	5	12
sp|P16525|TUS_ECOLI	sp|P16525|TUS_ECOLI	3	3	3	sp|P16525|TUS_ECOLI DNA replication terminus site-binding protein OS=Escherichia coli (strain K12) OX=83333 GN=tus PE=1 SV=1	1	3	3	3	0	0	0	0	1	1	0	0	0	1	2	0	0	0	0	1	1	3	0	0	0	0	1	1	0	0	0	1	2	0	0	0	0	1	1	3	0	0	0	0
sp|P16528|ICLR_ECOLI	sp|P16528|ICLR_ECOLI	4	4	4	sp|P16528|ICLR_ECOLI Transcriptional repressor IclR OS=Escherichia coli (strain K12) OX=83333 GN=iclR PE=1 SV=1	1	4	4	4	0	0	0	1	1	2	0	0	0	1	3	0	0	0	0	1	2	2	0	0	0	1	1	2	0	0	0	1	3	0	0	0	0	1	2	2	0	0	0	1
sp|P16659|SYP_ECOLI	sp|P16659|SYP_ECOLI	48	48	48	sp|P16659|SYP_ECOLI Proline--tRNA ligase OS=Escherichia coli (strain K12) OX=83333 GN=proS PE=1 SV=4	1	48	48	48	22	23	25	40	35	37	28	22	24	38	35	35	23	24	19	42	34	39	22	23	25	40	35	37	28	22	24	38	35	35	23	24	19	42	34	39	22	23	25	40
sp|P16676|CYSA_ECOLI	sp|P16676|CYSA_ECOLI	1	1	1	sp|P16676|CYSA_ECOLI Sulfate/thiosulfate import ATP-binding protein CysA OS=Escherichia coli (strain K12) OX=83333 GN=cysA PE=1 SV=2	1	1	1	1	0	0	0	1	1	1	0	0	0	0	1	1	0	1	0	1	1	1	0	0	0	1	1	1	0	0	0	0	1	1	0	1	0	1	1	1	0	0	0	1
sp|P16681|YJDN_ECOLI	sp|P16681|YJDN_ECOLI	1	1	1	sp|P16681|YJDN_ECOLI Protein YjdN OS=Escherichia coli (strain K12) OX=83333 GN=yjdN PE=4 SV=1	1	1	1	1	0	0	0	0	0	1	0	0	0	0	0	0	0	0	0	0	0	0	0	0	0	0	0	1	0	0	0	0	0	0	0	0	0	0	0	0	0	0	0	0
sp|P16690|PHNN_ECOLI	sp|P16690|PHNN_ECOLI	1	1	1	sp|P16690|PHNN_ECOLI Ribose 1,5-bisphosphate phosphokinase PhnN OS=Escherichia coli (strain K12) OX=83333 GN=phnN PE=1 SV=1	1	1	1	1	0	0	0	1	1	1	0	0	0	1	1	1	0	0	0	1	1	1	0	0	0	1	1	1	0	0	0	1	1	1	0	0	0	1	1	1	0	0	0	1
sp|P16700|CYSP_ECOLI	sp|P16700|CYSP_ECOLI	8	8	8	sp|P16700|CYSP_ECOLI Thiosulfate-binding protein OS=Escherichia coli (strain K12) OX=83333 GN=cysP PE=1 SV=1	1	8	8	8	0	3	0	1	5	6	0	0	0	0	3	2	0	2	0	0	7	1	0	3	0	1	5	6	0	0	0	0	3	2	0	2	0	0	7	1	0	3	0	1
sp|P16703|CYSM_ECOLI	sp|P16703|CYSM_ECOLI	6	6	6	sp|P16703|CYSM_ECOLI Cysteine synthase B OS=Escherichia coli (strain K12) OX=83333 GN=cysM PE=1 SV=1	1	6	6	6	1	1	1	1	3	2	1	0	0	3	3	2	1	1	1	1	4	3	1	1	1	1	3	2	1	0	0	3	3	2	1	1	1	1	4	3	1	1	1	1
sp|P16926|MREC_ECOLI	sp|P16926|MREC_ECOLI	13	13	13	sp|P16926|MREC_ECOLI Cell shape-determining protein MreC OS=Escherichia coli (strain K12) OX=83333 GN=mreC PE=1 SV=1	1	13	13	13	0	1	1	7	9	9	0	0	0	6	10	9	0	0	0	4	6	8	0	1	1	7	9	9	0	0	0	6	10	9	0	0	0	4	6	8	0	1	1	7
sp|P17109|MEND_ECOLI	sp|P17109|MEND_ECOLI	5	5	5	sp|P17109|MEND_ECOLI 2-succinyl-5-enolpyruvyl-6-hydroxy-3-cyclohexene-1-carboxylate synthase OS=Escherichia coli (strain K12) OX=83333 GN=menD PE=1 SV=4	1	5	5	5	0	0	0	3	3	3	0	0	0	2	2	2	0	0	0	1	1	3	0	0	0	3	3	3	0	0	0	2	2	2	0	0	0	1	1	3	0	0	0	3
sp|P17115|GUTQ_ECOLI	sp|P17115|GUTQ_ECOLI	10	10	10	sp|P17115|GUTQ_ECOLI Arabinose 5-phosphate isomerase GutQ OS=Escherichia coli (strain K12) OX=83333 GN=gutQ PE=1 SV=3	1	10	10	10	2	3	0	6	7	4	1	0	1	7	8	6	2	3	1	7	6	7	2	3	0	6	7	4	1	0	1	7	8	6	2	3	1	7	6	7	2	3	0	6
sp|P17117|NFSA_ECOLI	sp|P17117|NFSA_ECOLI	10	10	10	sp|P17117|NFSA_ECOLI Oxygen-insensitive NADPH nitroreductase OS=Escherichia coli (strain K12) OX=83333 GN=nfsA PE=1 SV=2	1	10	10	10	6	8	6	9	8	9	6	7	6	9	8	9	8	7	8	8	9	8	6	8	6	9	8	9	6	7	6	9	8	9	8	7	8	8	9	8	6	8	6	9
sp|P17169|GLMS_ECOLI	sp|P17169|GLMS_ECOLI	45	45	45	sp|P17169|GLMS_ECOLI Glutamine--fructose-6-phosphate aminotransferase [isomerizing] OS=Escherichia coli (strain K12) OX=83333 GN=glmS PE=1 SV=4	1	45	45	45	25	25	19	34	33	33	17	17	19	34	31	33	26	27	25	37	33	33	25	25	19	34	33	33	17	17	19	34	31	33	26	27	25	37	33	33	25	25	19	34
sp|P17315|CIRA_ECOLI	sp|P17315|CIRA_ECOLI	18	18	18	sp|P17315|CIRA_ECOLI Colicin I receptor OS=Escherichia coli (strain K12) OX=83333 GN=cirA PE=1 SV=2	1	18	18	18	2	0	0	11	10	9	1	1	0	13	12	9	0	0	1	6	11	7	2	0	0	11	10	9	1	1	0	13	12	9	0	0	1	6	11	7	2	0	0	11
sp|P17443|MURG_ECOLI	sp|P17443|MURG_ECOLI	12	12	12	sp|P17443|MURG_ECOLI UDP-N-acetylglucosamine--N-acetylmuramyl-(pentapeptide) pyrophosphoryl-undecaprenol N-acetylglucosamine transferase OS=Escherichia coli (strain K12) OX=83333 GN=murG PE=1 SV=3	1	12	12	12	0	0	0	7	7	6	0	0	0	6	6	10	1	3	0	7	8	8	0	0	0	7	7	6	0	0	0	6	6	10	1	3	0	7	8	8	0	0	0	7
sp|P17445|BETB_ECOLI	sp|P17445|BETB_ECOLI	16	16	16	sp|P17445|BETB_ECOLI Betaine aldehyde dehydrogenase OS=Escherichia coli (strain K12) OX=83333 GN=betB PE=1 SV=3	1	16	16	16	0	1	0	7	8	8	0	1	0	6	10	6	0	0	0	7	9	8	0	1	0	7	8	8	0	1	0	6	10	6	0	0	0	7	9	8	0	1	0	7
sp|P17802|MUTY_ECOLI	sp|P17802|MUTY_ECOLI	3	3	3	sp|P17802|MUTY_ECOLI Adenine DNA glycosylase OS=Escherichia coli (strain K12) OX=83333 GN=mutY PE=1 SV=1	1	3	3	3	0	0	0	1	3	3	0	0	0	1	3	1	0	0	0	1	3	2	0	0	0	1	3	3	0	0	0	1	3	1	0	0	0	1	3	2	0	0	0	1
sp|P17846|CYSI_ECOLI	sp|P17846|CYSI_ECOLI	10	10	10	sp|P17846|CYSI_ECOLI Sulfite reductase [NADPH] hemoprotein beta-component OS=Escherichia coli (strain K12) OX=83333 GN=cysI PE=1 SV=4	1	10	10	10	0	0	0	3	5	5	0	0	0	3	1	3	0	1	0	4	5	1	0	0	0	3	5	5	0	0	0	3	1	3	0	1	0	4	5	1	0	0	0	3
sp|P17888|PRIA_ECOLI	sp|P17888|PRIA_ECOLI	2	2	2	sp|P17888|PRIA_ECOLI Primosomal protein N OS=Escherichia coli (strain K12) OX=83333 GN=priA PE=1 SV=2	1	2	2	2	0	1	1	1	1	1	0	1	1	1	2	1	0	0	1	1	1	2	0	1	1	1	1	1	0	1	1	1	2	1	0	0	1	1	1	2	0	1	1	1
sp|P17952|MURC_ECOLI	sp|P17952|MURC_ECOLI	20	20	20	sp|P17952|MURC_ECOLI UDP-N-acetylmuramate--L-alanine ligase OS=Escherichia coli (strain K12) OX=83333 GN=murC PE=1 SV=2	1	20	20	20	14	11	12	16	16	15	7	5	5	16	17	15	12	11	8	14	14	16	14	11	12	16	16	15	7	5	5	16	17	15	12	11	8	14	14	16	14	11	12	16
sp|P17993|UBIG_ECOLI	sp|P17993|UBIG_ECOLI	11	11	11	sp|P17993|UBIG_ECOLI Ubiquinone biosynthesis O-methyltransferase OS=Escherichia coli (strain K12) OX=83333 GN=ubiG PE=1 SV=1	1	11	11	11	6	8	6	11	9	9	4	4	3	9	9	9	6	7	5	11	8	9	6	8	6	11	9	9	4	4	3	9	9	9	6	7	5	11	8	9	6	8	6	11
sp|P18133|PNCB_ECOLI	sp|P18133|PNCB_ECOLI	14	14	14	sp|P18133|PNCB_ECOLI Nicotinate phosphoribosyltransferase OS=Escherichia coli (strain K12) OX=83333 GN=pncB PE=1 SV=3	1	14	14	14	6	7	6	9	9	8	3	2	2	9	10	8	6	7	6	11	9	8	6	7	6	9	9	8	3	2	2	9	10	8	6	7	6	11	9	8	6	7	6	9
sp|P18196|MINC_ECOLI	sp|P18196|MINC_ECOLI	10	10	10	sp|P18196|MINC_ECOLI Septum site-determining protein MinC OS=Escherichia coli (strain K12) OX=83333 GN=minC PE=1 SV=1	1	10	10	10	5	5	5	7	7	9	7	5	5	9	7	8	6	5	4	7	8	7	5	5	5	7	7	9	7	5	5	9	7	8	6	5	4	7	8	7	5	5	5	7
sp|P18335|ARGD_ECOLI	sp|P18335|ARGD_ECOLI	6	6	6	sp|P18335|ARGD_ECOLI Acetylornithine/succinyldiaminopimelate aminotransferase OS=Escherichia coli (strain K12) OX=83333 GN=argD PE=1 SV=4	1	6	6	6	1	0	0	6	6	4	0	0	0	4	4	5	1	1	0	4	4	5	1	0	0	6	6	4	0	0	0	4	4	5	1	1	0	4	4	5	1	0	0	6
sp|P18390|YJJA_ECOLI	sp|P18390|YJJA_ECOLI	6	6	6	sp|P18390|YJJA_ECOLI Uncharacterized protein YjjA OS=Escherichia coli (strain K12) OX=83333 GN=yjjA PE=3 SV=3	1	6	6	6	0	0	0	2	3	5	0	0	0	2	4	5	0	0	0	2	4	5	0	0	0	2	3	5	0	0	0	2	4	5	0	0	0	2	4	5	0	0	0	2
sp|P18392|RSTB_ECOLI	sp|P18392|RSTB_ECOLI	4	4	4	sp|P18392|RSTB_ECOLI Sensor protein RstB OS=Escherichia coli (strain K12) OX=83333 GN=rstB PE=1 SV=2	1	4	4	4	0	0	0	1	2	2	0	0	0	1	3	1	0	0	0	3	3	1	0	0	0	1	2	2	0	0	0	1	3	1	0	0	0	3	3	1	0	0	0	1
sp|P18393|YBDZ_ECOLI	sp|P18393|YBDZ_ECOLI	1	1	1	sp|P18393|YBDZ_ECOLI Enterobactin biosynthesis protein YbdZ OS=Escherichia coli (strain K12) OX=83333 GN=ybdZ PE=1 SV=1	1	1	1	1	0	0	0	1	0	1	0	0	0	1	0	0	0	0	0	0	0	1	0	0	0	1	0	1	0	0	0	1	0	0	0	0	0	0	0	1	0	0	0	1
sp|P18775|DMSA_ECOLI	sp|P18775|DMSA_ECOLI	2	2	2	sp|P18775|DMSA_ECOLI Dimethyl sulfoxide reductase DmsA OS=Escherichia coli (strain K12) OX=83333 GN=dmsA PE=1 SV=2	1	2	2	2	0	0	0	1	0	1	0	0	0	1	1	2	0	0	0	0	0	1	0	0	0	1	0	1	0	0	0	1	1	2	0	0	0	0	0	1	0	0	0	1
sp|P18843|NADE_ECOLI	sp|P18843|NADE_ECOLI	20	20	20	sp|P18843|NADE_ECOLI NH(3)-dependent NAD(+) synthetase OS=Escherichia coli (strain K12) OX=83333 GN=nadE PE=1 SV=2	1	20	20	20	8	6	6	13	13	14	7	6	6	13	14	13	7	10	5	13	15	15	8	6	6	13	13	14	7	6	6	13	14	13	7	10	5	13	15	15	8	6	6	13
sp|P19318|NARY_ECOLI	sp|P19318|NARY_ECOLI	2	1	1	sp|P19318|NARY_ECOLI Respiratory nitrate reductase 2 beta chain OS=Escherichia coli (strain K12) OX=83333 GN=narY PE=1 SV=2	1	2	1	1	1	0	0	0	0	0	0	0	0	0	1	0	0	0	0	0	0	0	1	0	0	0	0	0	0	0	0	0	0	0	0	0	0	0	0	0	1	0	0	0
sp|P19624|PDXA_ECOLI	sp|P19624|PDXA_ECOLI	9	9	9	sp|P19624|PDXA_ECOLI 4-hydroxythreonine-4-phosphate dehydrogenase OS=Escherichia coli (strain K12) OX=83333 GN=pdxA PE=1 SV=1	1	9	9	9	2	1	1	5	6	7	0	1	0	7	6	7	0	0	0	8	6	5	2	1	1	5	6	7	0	1	0	7	6	7	0	0	0	8	6	5	2	1	1	5
sp|P19636|EUTC_ECOLI	sp|P19636|EUTC_ECOLI	2	2	2	sp|P19636|EUTC_ECOLI Ethanolamine ammonia-lyase small subunit OS=Escherichia coli (strain K12) OX=83333 GN=eutC PE=1 SV=2	1	2	2	2	0	1	1	1	1	0	0	0	0	1	1	0	0	0	0	0	0	1	0	1	1	1	1	0	0	0	0	1	1	0	0	0	0	0	0	1	0	1	1	1
sp|P19642|PTOCB_ECOLI	sp|P19642|PTOCB_ECOLI	2	2	2	sp|P19642|PTOCB_ECOLI PTS system maltose-specific EIICB component OS=Escherichia coli (strain K12) OX=83333 GN=malX PE=1 SV=3	1	2	2	2	1	0	0	1	1	0	1	1	1	1	0	1	0	0	0	1	1	0	1	0	0	1	1	0	1	1	1	1	0	1	0	0	0	1	1	0	1	0	0	1
sp|P19767|INSA7_ECOLI	sp|P19767|INSA7_ECOLI	1	1	1	sp|P19767|INSA7_ECOLI Insertion element IS1 7 protein InsA OS=Escherichia coli (strain K12) OX=83333 GN=insA7 PE=3 SV=1	1	1	1	1	0	0	0	0	0	0	0	0	0	0	0	0	0	0	0	0	1	0	0	0	0	0	0	0	0	0	0	0	0	0	0	0	0	0	1	0	0	0	0	0
sp|P19926|AGP_ECOLI	sp|P19926|AGP_ECOLI	16	16	16	sp|P19926|AGP_ECOLI Glucose-1-phosphatase OS=Escherichia coli (strain K12) OX=83333 GN=agp PE=1 SV=1	1	16	16	16	0	1	0	14	13	12	0	0	0	11	13	11	0	0	0	12	13	13	0	1	0	14	13	12	0	0	0	11	13	11	0	0	0	12	13	13	0	1	0	14
sp|P19934|TOLA_ECOLI	sp|P19934|TOLA_ECOLI	5	5	5	sp|P19934|TOLA_ECOLI Tol-Pal system protein TolA OS=Escherichia coli (strain K12) OX=83333 GN=tolA PE=1 SV=1	1	5	5	5	0	0	0	3	5	5	0	0	0	4	5	4	0	1	0	1	4	3	0	0	0	3	5	5	0	0	0	4	5	4	0	1	0	1	4	3	0	0	0	3
sp|P20083|PARE_ECOLI	sp|P20083|PARE_ECOLI	22	22	22	sp|P20083|PARE_ECOLI DNA topoisomerase 4 subunit B OS=Escherichia coli (strain K12) OX=83333 GN=parE PE=1 SV=3	1	22	22	22	9	9	7	15	14	14	8	6	7	12	16	11	7	9	6	16	15	11	9	9	7	15	14	14	8	6	7	12	16	11	7	9	6	16	15	11	9	9	7	15
sp|P20099|BISC_ECOLI	sp|P20099|BISC_ECOLI	3	3	3	sp|P20099|BISC_ECOLI Biotin sulfoxide reductase OS=Escherichia coli (strain K12) OX=83333 GN=bisC PE=1 SV=3	1	3	3	3	0	0	0	0	1	0	1	0	0	2	1	0	0	0	0	1	1	0	0	0	0	0	1	0	1	0	0	2	1	0	0	0	0	1	1	0	0	0	0	0
sp|P20605|FIC_ECOLI	sp|P20605|FIC_ECOLI	2	2	2	sp|P20605|FIC_ECOLI Probable protein adenylyltransferase Fic OS=Escherichia coli (strain K12) OX=83333 GN=fic PE=1 SV=1	1	2	2	2	1	0	0	0	0	0	0	0	1	0	0	0	0	0	1	1	0	1	1	0	0	0	0	0	0	0	1	0	0	0	0	0	1	1	0	1	1	0	0	0
sp|P20760|IGG2A_RAT	sp|P20760|IGG2A_RAT	27	27	25	sp|P20760|IGG2A_RAT Ig gamma-2A chain C region OS=Rattus norvegicus OX=10116 GN=Igg-2a PE=1 SV=1	1	27	27	25	24	23	27	6	8	11	23	22	24	8	7	8	24	23	24	9	10	10	24	23	27	6	8	11	23	22	24	8	7	8	24	23	24	9	10	10	23	22	25	6
sp|P20761|IGG2B_RAT	sp|P20761|IGG2B_RAT	3	3	3	sp|P20761|IGG2B_RAT Ig gamma-2B chain C region OS=Rattus norvegicus OX=10116 GN=Igh-1a PE=1 SV=1	1	3	3	3	3	3	3	0	0	0	3	3	3	0	0	0	3	3	3	0	0	1	3	3	3	0	0	0	3	3	3	0	0	0	3	3	3	0	0	1	3	3	3	0
sp|P20762|IGG2C_RAT	sp|P20762|IGG2C_RAT	2	2	2	sp|P20762|IGG2C_RAT Ig gamma-2C chain C region OS=Rattus norvegicus OX=10116 PE=2 SV=1	1	2	2	2	2	2	2	0	0	0	2	2	2	0	0	0	2	2	2	0	0	0	2	2	2	0	0	0	2	2	2	0	0	0	2	2	2	0	0	0	2	2	2	0
sp|P20966|PTFBC_ECOLI	sp|P20966|PTFBC_ECOLI	14	14	14	sp|P20966|PTFBC_ECOLI PTS system fructose-specific EIIBBC component OS=Escherichia coli (strain K12) OX=83333 GN=fruA PE=1 SV=1	1	14	14	14	4	5	3	10	8	13	1	2	3	10	10	13	5	4	5	8	9	12	4	5	3	10	8	13	1	2	3	10	10	13	5	4	5	8	9	12	4	5	3	10
sp|P21151|FADA_ECOLI	sp|P21151|FADA_ECOLI	4	4	4	sp|P21151|FADA_ECOLI 3-ketoacyl-CoA thiolase FadA OS=Escherichia coli (strain K12) OX=83333 GN=fadA PE=1 SV=3	1	4	4	4	1	0	0	2	2	1	0	1	0	3	2	2	1	1	0	3	1	2	1	0	0	2	2	1	0	1	0	3	2	2	1	1	0	3	1	2	1	0	0	2
sp|P21156|CYSD_ECOLI	sp|P21156|CYSD_ECOLI	1	1	1	sp|P21156|CYSD_ECOLI Sulfate adenylyltransferase subunit 2 OS=Escherichia coli (strain K12) OX=83333 GN=cysD PE=1 SV=3	1	1	1	1	0	0	0	0	1	0	0	0	0	0	0	0	0	0	0	0	1	0	0	0	0	0	1	0	0	0	0	0	0	0	0	0	0	0	1	0	0	0	0	0
sp|P21165|PEPQ_ECOLI	sp|P21165|PEPQ_ECOLI	18	18	18	sp|P21165|PEPQ_ECOLI Xaa-Pro dipeptidase OS=Escherichia coli (strain K12) OX=83333 GN=pepQ PE=1 SV=2	1	18	18	18	6	7	4	17	16	17	3	4	5	17	16	17	6	8	4	17	17	17	6	7	4	17	16	17	3	4	5	17	16	17	6	8	4	17	17	17	6	7	4	17
sp|P21169|DCOR_ECOLI	sp|P21169|DCOR_ECOLI	8	8	8	sp|P21169|DCOR_ECOLI Constitutive ornithine decarboxylase OS=Escherichia coli (strain K12) OX=83333 GN=speC PE=1 SV=2	1	8	8	8	1	0	0	2	5	5	0	0	0	5	6	5	1	0	0	3	6	4	1	0	0	2	5	5	0	0	0	5	6	5	1	0	0	3	6	4	1	0	0	2
sp|P21170|SPEA_ECOLI	sp|P21170|SPEA_ECOLI	25	25	25	sp|P21170|SPEA_ECOLI Biosynthetic arginine decarboxylase OS=Escherichia coli (strain K12) OX=83333 GN=speA PE=1 SV=2	1	25	25	25	11	13	9	22	19	19	11	6	9	20	18	17	13	14	10	21	18	19	11	13	9	22	19	19	11	6	9	20	18	17	13	14	10	21	18	19	11	13	9	22
sp|P21177|FADB_ECOLI	sp|P21177|FADB_ECOLI	15	15	15	sp|P21177|FADB_ECOLI Fatty acid oxidation complex subunit alpha OS=Escherichia coli (strain K12) OX=83333 GN=fadB PE=1 SV=2	1	15	15	15	2	2	0	10	8	7	1	0	0	7	9	7	1	2	1	6	11	12	2	2	0	10	8	7	1	0	0	7	9	7	1	2	1	6	11	12	2	2	0	10
sp|P21179|CATE_ECOLI	sp|P21179|CATE_ECOLI	20	20	20	sp|P21179|CATE_ECOLI Catalase HPII OS=Escherichia coli (strain K12) OX=83333 GN=katE PE=1 SV=1	1	20	20	20	7	6	4	10	15	9	3	1	1	10	11	6	9	6	8	10	11	10	7	6	4	10	15	9	3	1	1	10	11	6	9	6	8	10	11	10	7	6	4	10
sp|P21189|DPO2_ECOLI	sp|P21189|DPO2_ECOLI	3	3	3	sp|P21189|DPO2_ECOLI DNA polymerase II OS=Escherichia coli (strain K12) OX=83333 GN=polB PE=1 SV=2	1	3	3	3	0	0	0	1	1	1	1	0	2	1	1	1	0	0	0	1	1	1	0	0	0	1	1	1	1	0	2	1	1	1	0	0	0	1	1	1	0	0	0	1
sp|P21338|RNI_ECOLI	sp|P21338|RNI_ECOLI	4	4	4	sp|P21338|RNI_ECOLI Ribonuclease I OS=Escherichia coli (strain K12) OX=83333 GN=rna PE=1 SV=1	1	4	4	4	2	2	1	4	1	2	1	1	0	3	1	2	1	2	2	4	1	2	2	2	1	4	1	2	1	1	0	3	1	2	1	2	2	4	1	2	2	2	1	4
sp|P21345|GLTP_ECOLI	sp|P21345|GLTP_ECOLI	2	2	2	sp|P21345|GLTP_ECOLI Proton/glutamate-aspartate symporter OS=Escherichia coli (strain K12) OX=83333 GN=gltP PE=1 SV=2	1	2	2	2	0	0	0	1	2	1	0	0	0	1	2	1	0	0	0	0	2	0	0	0	0	1	2	1	0	0	0	1	2	1	0	0	0	0	2	0	0	0	0	1
sp|P21362|YCIF_ECOLI	sp|P21362|YCIF_ECOLI	5	5	5	sp|P21362|YCIF_ECOLI Protein YciF OS=Escherichia coli (strain K12) OX=83333 GN=yciF PE=1 SV=1	1	5	5	5	2	4	4	1	2	5	2	3	2	1	3	3	3	5	4	2	3	3	2	4	4	1	2	5	2	3	2	1	3	3	3	5	4	2	3	3	2	4	4	1
sp|P21365|YCIC_ECOLI	sp|P21365|YCIC_ECOLI	2	2	2	sp|P21365|YCIC_ECOLI UPF0259 membrane protein YciC OS=Escherichia coli (strain K12) OX=83333 GN=yciC PE=1 SV=2	1	2	2	2	1	0	0	1	1	1	0	0	0	1	1	1	1	1	0	0	1	1	1	0	0	1	1	1	0	0	0	1	1	1	1	1	0	0	1	1	1	0	0	1
sp|P21367|YCAC_ECOLI	sp|P21367|YCAC_ECOLI	9	9	9	sp|P21367|YCAC_ECOLI Probable hydrolase YcaC OS=Escherichia coli (strain K12) OX=83333 GN=ycaC PE=1 SV=1	1	9	9	9	1	0	0	6	6	6	0	0	0	7	7	5	1	2	0	7	8	9	1	0	0	6	6	6	0	0	0	7	7	5	1	2	0	7	8	9	1	0	0	6
sp|P21369|PNCA_ECOLI	sp|P21369|PNCA_ECOLI	1	1	1	sp|P21369|PNCA_ECOLI Nicotinamidase OS=Escherichia coli (strain K12) OX=83333 GN=pncA PE=1 SV=1	1	1	1	1	1	0	1	1	1	1	1	0	0	1	1	1	1	0	0	1	1	1	1	0	1	1	1	1	1	0	0	1	1	1	1	0	0	1	1	1	1	0	1	1
sp|P21420|NMPC_ECOLI	sp|P21420|NMPC_ECOLI	8	7	7	sp|P21420|NMPC_ECOLI Putative outer membrane porin protein NmpC OS=Escherichia coli (strain K12) OX=83333 GN=nmpC PE=5 SV=2	1	8	7	7	5	3	1	6	6	5	5	4	3	6	5	6	3	4	5	4	5	6	4	2	1	5	5	4	4	3	2	5	4	5	2	3	4	3	4	5	4	2	1	5
sp|P21499|RNR_ECOLI	sp|P21499|RNR_ECOLI	40	40	40	sp|P21499|RNR_ECOLI Ribonuclease R OS=Escherichia coli (strain K12) OX=83333 GN=rnr PE=1 SV=2	1	40	40	40	14	16	7	26	25	29	16	16	12	27	28	28	14	13	16	23	26	29	14	16	7	26	25	29	16	16	12	27	28	28	14	13	16	23	26	29	14	16	7	26
sp|P21507|SRMB_ECOLI	sp|P21507|SRMB_ECOLI	20	20	20	sp|P21507|SRMB_ECOLI ATP-dependent RNA helicase SrmB OS=Escherichia coli (strain K12) OX=83333 GN=srmB PE=1 SV=1	1	20	20	20	12	16	13	18	19	17	15	12	14	18	15	17	13	13	12	17	18	17	12	16	13	18	19	17	15	12	14	18	15	17	13	13	12	17	18	17	12	16	13	18
sp|P21513|RNE_ECOLI	sp|P21513|RNE_ECOLI	58	58	58	sp|P21513|RNE_ECOLI Ribonuclease E OS=Escherichia coli (strain K12) OX=83333 GN=rne PE=1 SV=6	1	58	58	58	27	28	22	47	43	45	22	17	19	48	42	45	22	29	22	46	40	42	27	28	22	47	43	45	22	17	19	48	42	45	22	29	22	46	40	42	27	28	22	47
sp|P21514|PDEL_ECOLI	sp|P21514|PDEL_ECOLI	3	3	3	sp|P21514|PDEL_ECOLI Cyclic di-GMP phosphodiesterase PdeL OS=Escherichia coli (strain K12) OX=83333 GN=pdeL PE=1 SV=2	1	3	3	3	1	1	1	0	2	0	0	0	0	1	2	0	1	1	0	0	2	0	1	1	1	0	2	0	0	0	0	1	2	0	1	1	0	0	2	0	1	1	1	0
sp|P21599|KPYK2_ECOLI	sp|P21599|KPYK2_ECOLI	31	31	31	sp|P21599|KPYK2_ECOLI Pyruvate kinase II OS=Escherichia coli (strain K12) OX=83333 GN=pykA PE=1 SV=3	1	31	31	31	22	19	16	28	26	26	23	18	20	27	27	27	22	23	20	27	27	27	22	19	16	28	26	26	23	18	20	27	27	27	22	23	20	27	27	27	22	19	16	28
sp|P21645|LPXD_ECOLI	sp|P21645|LPXD_ECOLI	5	5	5	sp|P21645|LPXD_ECOLI UDP-3-O-(3-hydroxymyristoyl)glucosamine N-acyltransferase OS=Escherichia coli (strain K12) OX=83333 GN=lpxD PE=1 SV=2	1	5	5	5	2	2	1	1	4	5	2	2	2	2	4	5	1	2	1	2	5	5	2	2	1	1	4	5	2	2	2	2	4	5	1	2	1	2	5	5	2	2	1	1
sp|P21693|DBPA_ECOLI	sp|P21693|DBPA_ECOLI	5	5	5	sp|P21693|DBPA_ECOLI ATP-dependent RNA helicase DbpA OS=Escherichia coli (strain K12) OX=83333 GN=dbpA PE=1 SV=2	1	5	5	5	0	0	0	2	3	4	0	0	0	1	3	2	0	0	1	2	3	1	0	0	0	2	3	4	0	0	0	1	3	2	0	0	1	2	3	1	0	0	0	2
sp|P21829|YBHA_ECOLI	sp|P21829|YBHA_ECOLI	7	7	7	sp|P21829|YBHA_ECOLI Pyridoxal phosphate phosphatase YbhA OS=Escherichia coli (strain K12) OX=83333 GN=ybhA PE=1 SV=3	1	7	7	7	5	5	3	6	6	5	1	1	0	6	7	7	5	6	5	6	7	7	5	5	3	6	6	5	1	1	0	6	7	7	5	6	5	6	7	7	5	5	3	6
sp|P21865|KDPD_ECOLI	sp|P21865|KDPD_ECOLI	3	3	3	sp|P21865|KDPD_ECOLI Sensor protein KdpD OS=Escherichia coli (strain K12) OX=83333 GN=kdpD PE=1 SV=2	1	3	3	3	0	0	0	1	2	1	0	0	0	1	2	2	0	0	0	1	3	1	0	0	0	1	2	1	0	0	0	1	2	2	0	0	0	1	3	1	0	0	0	1
sp|P21888|SYC_ECOLI	sp|P21888|SYC_ECOLI	33	33	33	sp|P21888|SYC_ECOLI Cysteine--tRNA ligase OS=Escherichia coli (strain K12) OX=83333 GN=cysS PE=1 SV=2	1	33	33	33	21	19	20	25	22	26	20	13	20	25	20	27	20	19	17	23	21	26	21	19	20	25	22	26	20	13	20	25	20	27	20	19	17	23	21	26	21	19	20	25
sp|P21889|SYD_ECOLI	sp|P21889|SYD_ECOLI	46	46	46	sp|P21889|SYD_ECOLI Aspartate--tRNA ligase OS=Escherichia coli (strain K12) OX=83333 GN=aspS PE=1 SV=1	1	46	46	46	26	26	22	40	40	40	26	21	19	42	39	39	29	29	27	43	38	37	26	26	22	40	40	40	26	21	19	42	39	39	29	29	27	43	38	37	26	26	22	40
sp|P21893|RECJ_ECOLI	sp|P21893|RECJ_ECOLI	13	13	13	sp|P21893|RECJ_ECOLI Single-stranded-DNA-specific exonuclease RecJ OS=Escherichia coli (strain K12) OX=83333 GN=recJ PE=1 SV=2	1	13	13	13	2	5	5	6	8	6	0	1	0	7	8	7	2	3	3	6	7	7	2	5	5	6	8	6	0	1	0	7	8	7	2	3	3	6	7	7	2	5	5	6
sp|P22106|ASNB_ECOLI	sp|P22106|ASNB_ECOLI	21	21	21	sp|P22106|ASNB_ECOLI Asparagine synthetase B [glutamine-hydrolyzing] OS=Escherichia coli (strain K12) OX=83333 GN=asnB PE=1 SV=3	1	21	21	21	6	5	2	10	10	9	4	1	1	13	12	10	8	5	4	13	12	10	6	5	2	10	10	9	4	1	1	13	12	10	8	5	4	13	12	10	6	5	2	10
sp|P22186|MRAZ_ECOLI	sp|P22186|MRAZ_ECOLI	3	3	2	sp|P22186|MRAZ_ECOLI Transcriptional regulator MraZ OS=Escherichia coli (strain K12) OX=83333 GN=mraZ PE=1 SV=1	1	3	3	2	0	0	0	1	1	1	0	0	0	1	1	0	0	0	0	1	2	2	0	0	0	1	1	1	0	0	0	1	1	0	0	0	0	1	2	2	0	0	0	1
sp|P22188|MURE_ECOLI	sp|P22188|MURE_ECOLI	17	17	17	sp|P22188|MURE_ECOLI UDP-N-acetylmuramoyl-L-alanyl-D-glutamate--2,6-diaminopimelate ligase OS=Escherichia coli (strain K12) OX=83333 GN=murE PE=1 SV=2	1	17	17	17	11	8	7	14	12	14	6	5	6	14	13	16	9	9	9	13	10	14	11	8	7	14	12	14	6	5	6	14	13	16	9	9	9	13	10	14	11	8	7	14
sp|P22255|CYSQ_ECOLI	sp|P22255|CYSQ_ECOLI	12	12	12	sp|P22255|CYSQ_ECOLI 3(2),5-bisphosphate nucleotidase CysQ OS=Escherichia coli (strain K12) OX=83333 GN=cysQ PE=1 SV=2	1	12	12	12	7	6	6	7	10	8	3	3	4	6	11	7	6	7	5	8	11	6	7	6	6	7	10	8	3	3	4	6	11	7	6	7	5	8	11	6	7	6	6	7
sp|P22256|GABT_ECOLI	sp|P22256|GABT_ECOLI	22	22	22	sp|P22256|GABT_ECOLI 4-aminobutyrate aminotransferase GabT OS=Escherichia coli (strain K12) OX=83333 GN=gabT PE=1 SV=1	1	22	22	22	11	14	18	13	12	13	8	10	10	12	10	10	15	17	13	13	11	10	11	14	18	13	12	13	8	10	10	12	10	10	15	17	13	13	11	10	11	14	18	13
sp|P22259|PCKA_ECOLI	sp|P22259|PCKA_ECOLI	40	40	40	sp|P22259|PCKA_ECOLI Phosphoenolpyruvate carboxykinase (ATP) OS=Escherichia coli (strain K12) OX=83333 GN=pckA PE=1 SV=2	1	40	40	40	12	14	7	32	30	29	15	10	12	34	27	30	12	15	9	33	29	30	12	14	7	32	30	29	15	10	12	34	27	30	12	15	9	33	29	30	12	14	7	32
sp|P22333|ADD_ECOLI	sp|P22333|ADD_ECOLI	15	15	15	sp|P22333|ADD_ECOLI Adenosine deaminase OS=Escherichia coli (strain K12) OX=83333 GN=add PE=3 SV=2	1	15	15	15	8	7	7	13	13	12	2	2	3	12	13	11	7	8	5	13	13	10	8	7	7	13	13	12	2	2	3	12	13	11	7	8	5	13	13	10	8	7	7	13
sp|P22523|MUKB_ECOLI	sp|P22523|MUKB_ECOLI	82	82	82	sp|P22523|MUKB_ECOLI Chromosome partition protein MukB OS=Escherichia coli (strain K12) OX=83333 GN=mukB PE=1 SV=2	1	82	82	82	31	26	17	56	56	59	26	19	20	59	60	65	22	26	23	55	58	63	31	26	17	56	56	59	26	19	20	59	60	65	22	26	23	55	58	63	31	26	17	56
sp|P22524|MUKE_ECOLI	sp|P22524|MUKE_ECOLI	9	9	9	sp|P22524|MUKE_ECOLI Chromosome partition protein MukE OS=Escherichia coli (strain K12) OX=83333 GN=mukE PE=1 SV=5	1	9	9	9	3	3	2	7	7	7	2	3	2	7	7	9	3	3	2	7	7	8	3	3	2	7	7	7	2	3	2	7	7	9	3	3	2	7	7	8	3	3	2	7
sp|P22525|YCBB_ECOLI	sp|P22525|YCBB_ECOLI	3	3	3	sp|P22525|YCBB_ECOLI Probable L,D-transpeptidase YcbB OS=Escherichia coli (strain K12) OX=83333 GN=ycbB PE=1 SV=2	1	3	3	3	0	1	0	2	0	1	1	1	0	1	0	1	0	1	0	2	0	1	0	1	0	2	0	1	1	1	0	1	0	1	0	1	0	2	0	1	0	1	0	2
sp|P22564|RIHC_ECOLI	sp|P22564|RIHC_ECOLI	8	8	8	sp|P22564|RIHC_ECOLI Non-specific ribonucleoside hydrolase RihC OS=Escherichia coli (strain K12) OX=83333 GN=rihC PE=1 SV=1	1	8	8	8	1	1	0	7	7	5	0	1	0	7	7	7	2	1	0	6	6	6	1	1	0	7	7	5	0	1	0	7	7	7	2	1	0	6	6	6	1	1	0	7
sp|P22634|MURI_ECOLI	sp|P22634|MURI_ECOLI	11	11	11	sp|P22634|MURI_ECOLI Glutamate racemase OS=Escherichia coli (strain K12) OX=83333 GN=murI PE=1 SV=2	1	11	11	11	3	3	4	10	5	9	2	0	0	5	5	6	2	1	2	7	4	6	3	3	4	10	5	9	2	0	0	5	5	6	2	1	2	7	4	6	3	3	4	10
sp|P22939|ISPA_ECOLI	sp|P22939|ISPA_ECOLI	15	15	15	sp|P22939|ISPA_ECOLI Farnesyl diphosphate synthase OS=Escherichia coli (strain K12) OX=83333 GN=ispA PE=1 SV=1	1	15	15	15	5	8	4	10	8	5	4	4	3	9	8	7	5	6	3	11	8	5	5	8	4	10	8	5	4	4	3	9	8	7	5	6	3	11	8	5	5	8	4	10
sp|P23003|TRMA_ECOLI	sp|P23003|TRMA_ECOLI	18	18	18	sp|P23003|TRMA_ECOLI tRNA/tmRNA (uracil-C(5))-methyltransferase OS=Escherichia coli (strain K12) OX=83333 GN=trmA PE=1 SV=1	1	18	18	18	5	3	5	12	12	12	3	5	5	11	11	15	4	3	4	11	12	13	5	3	5	12	12	12	3	5	5	11	11	15	4	3	4	11	12	13	5	3	5	12
sp|P23173|TNAB_ECOLI	sp|P23173|TNAB_ECOLI	1	1	1	sp|P23173|TNAB_ECOLI Low affinity tryptophan permease OS=Escherichia coli (strain K12) OX=83333 GN=tnaB PE=1 SV=1	1	1	1	1	0	0	0	0	1	0	0	0	0	1	1	0	0	1	0	0	1	0	0	0	0	0	1	0	0	0	0	1	1	0	0	1	0	0	1	0	0	0	0	0
sp|P23200|MGLC_ECOLI	sp|P23200|MGLC_ECOLI	2	2	2	sp|P23200|MGLC_ECOLI Galactoside transport system permease protein MglC OS=Escherichia coli (strain K12) OX=83333 GN=mglC PE=1 SV=1	1	2	2	2	1	1	0	2	2	0	0	0	0	2	2	2	0	0	0	2	2	2	1	1	0	2	2	0	0	0	0	2	2	2	0	0	0	2	2	2	1	1	0	2
sp|P23256|MALY_ECOLI	sp|P23256|MALY_ECOLI	3	3	3	sp|P23256|MALY_ECOLI Protein MalY OS=Escherichia coli (strain K12) OX=83333 GN=malY PE=1 SV=1	1	3	3	3	0	0	0	3	2	2	0	0	0	2	3	2	1	0	0	3	2	2	0	0	0	3	2	2	0	0	0	2	3	2	1	0	0	3	2	2	0	0	0	3
sp|P23305|YIGA_ECOLI	sp|P23305|YIGA_ECOLI	9	9	9	sp|P23305|YIGA_ECOLI Uncharacterized protein YigA OS=Escherichia coli (strain K12) OX=83333 GN=yigA PE=4 SV=1	1	9	9	9	1	2	0	6	5	5	0	0	0	3	5	4	2	4	1	5	4	5	1	2	0	6	5	5	0	0	0	3	5	4	2	4	1	5	4	5	1	2	0	6
sp|P23325|ARPA_ECOLI	sp|P23325|ARPA_ECOLI	3	3	3	sp|P23325|ARPA_ECOLI Ankyrin repeat protein A OS=Escherichia coli (strain K12) OX=83333 GN=arpA PE=4 SV=3	1	3	3	3	0	1	0	0	1	0	1	1	0	1	0	1	0	1	1	1	1	0	0	1	0	0	1	0	1	1	0	1	0	1	0	1	1	1	1	0	0	1	0	0
sp|P23331|KITH_ECOLI	sp|P23331|KITH_ECOLI	6	6	6	sp|P23331|KITH_ECOLI Thymidine kinase OS=Escherichia coli (strain K12) OX=83333 GN=tdk PE=3 SV=1	1	6	6	6	3	4	3	4	2	5	3	4	3	3	2	4	2	5	4	3	3	3	3	4	3	4	2	5	3	4	3	3	2	4	2	5	4	3	3	3	3	4	3	4
sp|P23367|MUTL_ECOLI	sp|P23367|MUTL_ECOLI	7	7	7	sp|P23367|MUTL_ECOLI DNA mismatch repair protein MutL OS=Escherichia coli (strain K12) OX=83333 GN=mutL PE=1 SV=2	1	7	7	7	0	0	0	4	6	2	1	1	1	4	5	3	0	2	0	2	2	1	0	0	0	4	6	2	1	1	1	4	5	3	0	2	0	2	2	1	0	0	0	4
sp|P23484|FECI_ECOLI	sp|P23484|FECI_ECOLI	9	9	9	sp|P23484|FECI_ECOLI Probable RNA polymerase sigma factor FecI OS=Escherichia coli (strain K12) OX=83333 GN=fecI PE=1 SV=3	1	9	9	9	0	0	2	1	0	0	8	8	6	0	0	0	0	0	0	0	0	1	0	0	2	1	0	0	8	8	6	0	0	0	0	0	0	0	0	1	0	0	2	1
sp|P23522|GARL_ECOLI	sp|P23522|GARL_ECOLI	8	8	8	sp|P23522|GARL_ECOLI 5-keto-4-deoxy-D-glucarate aldolase OS=Escherichia coli (strain K12) OX=83333 GN=garL PE=1 SV=2	1	8	8	8	3	1	0	7	6	0	0	0	0	2	1	1	0	3	0	4	8	2	3	1	0	7	6	0	0	0	0	2	1	1	0	3	0	4	8	2	3	1	0	7
sp|P23524|GLXK1_ECOLI	sp|P23524|GLXK1_ECOLI	6	6	6	sp|P23524|GLXK1_ECOLI Glycerate 2-kinase OS=Escherichia coli (strain K12) OX=83333 GN=garK PE=1 SV=2	1	6	6	6	0	0	0	1	4	0	0	0	0	1	0	0	0	1	0	2	5	0	0	0	0	1	4	0	0	0	0	1	0	0	0	1	0	2	5	0	0	0	0	1
sp|P23538|PPSA_ECOLI	sp|P23538|PPSA_ECOLI	36	36	36	sp|P23538|PPSA_ECOLI Phosphoenolpyruvate synthase OS=Escherichia coli (strain K12) OX=83333 GN=ppsA PE=1 SV=5	1	36	36	36	22	20	11	30	28	20	16	8	6	29	24	22	22	28	18	31	31	28	22	20	11	30	28	20	16	8	6	29	24	22	22	28	18	31	31	28	22	20	11	30
sp|P23721|SERC_ECOLI	sp|P23721|SERC_ECOLI	24	24	24	sp|P23721|SERC_ECOLI Phosphoserine aminotransferase OS=Escherichia coli (strain K12) OX=83333 GN=serC PE=1 SV=4	1	24	24	24	2	0	0	18	17	15	0	0	1	14	14	14	1	1	1	15	18	13	2	0	0	18	17	15	0	0	1	14	14	14	1	1	1	15	18	13	2	0	0	18
sp|P23827|ECOT_ECOLI	sp|P23827|ECOT_ECOLI	6	6	6	sp|P23827|ECOT_ECOLI Ecotin OS=Escherichia coli (strain K12) OX=83333 GN=eco PE=1 SV=1	1	6	6	6	0	0	0	3	5	2	0	0	0	1	5	3	0	0	0	0	5	2	0	0	0	3	5	2	0	0	0	1	5	3	0	0	0	0	5	2	0	0	0	3
sp|P23830|PSS_ECOLI	sp|P23830|PSS_ECOLI	21	21	21	sp|P23830|PSS_ECOLI CDP-diacylglycerol--serine O-phosphatidyltransferase OS=Escherichia coli (strain K12) OX=83333 GN=pssA PE=1 SV=2	1	21	21	21	7	7	3	13	15	17	13	7	10	17	14	16	7	9	7	16	15	15	7	7	3	13	15	17	13	7	10	17	14	16	7	9	7	16	15	15	7	7	3	13
sp|P23836|PHOP_ECOLI	sp|P23836|PHOP_ECOLI	17	17	17	sp|P23836|PHOP_ECOLI Transcriptional regulatory protein PhoP OS=Escherichia coli (strain K12) OX=83333 GN=phoP PE=1 SV=1	1	17	17	17	10	10	7	15	14	12	7	9	4	14	13	14	11	11	8	13	11	12	10	10	7	15	14	12	7	9	4	14	13	14	11	11	8	13	11	12	10	10	7	15
sp|P23837|PHOQ_ECOLI	sp|P23837|PHOQ_ECOLI	4	4	4	sp|P23837|PHOQ_ECOLI Sensor protein PhoQ OS=Escherichia coli (strain K12) OX=83333 GN=phoQ PE=1 SV=1	1	4	4	4	0	0	0	2	2	2	0	0	0	1	0	3	0	0	0	3	0	3	0	0	0	2	2	2	0	0	0	1	0	3	0	0	0	3	0	3	0	0	0	2
sp|P23839|YICC_ECOLI	sp|P23839|YICC_ECOLI	17	17	17	sp|P23839|YICC_ECOLI UPF0701 protein YicC OS=Escherichia coli (strain K12) OX=83333 GN=yicC PE=1 SV=2	1	17	17	17	7	9	5	12	9	11	2	4	5	10	9	10	5	8	5	13	10	12	7	9	5	12	9	11	2	4	5	10	9	10	5	8	5	13	10	12	7	9	5	12
sp|P23842|PDEA_ECOLI	sp|P23842|PDEA_ECOLI	4	4	4	sp|P23842|PDEA_ECOLI Probable cyclic di-GMP phosphodiesterase PdeA OS=Escherichia coli (strain K12) OX=83333 GN=pdeA PE=2 SV=2	1	4	4	4	0	0	1	3	3	3	0	0	0	2	3	2	0	0	0	3	4	2	0	0	1	3	3	3	0	0	0	2	3	2	0	0	0	3	4	2	0	0	1	3
sp|P23843|OPPA_ECOLI	sp|P23843|OPPA_ECOLI	39	39	39	sp|P23843|OPPA_ECOLI Periplasmic oligopeptide-binding protein OS=Escherichia coli (strain K12) OX=83333 GN=oppA PE=1 SV=2	1	39	39	39	15	20	8	31	26	28	4	9	5	31	26	28	17	20	18	30	25	29	15	20	8	31	26	28	4	9	5	31	26	28	17	20	18	30	25	29	15	20	8	31
sp|P23845|CYSN_ECOLI	sp|P23845|CYSN_ECOLI	4	4	4	sp|P23845|CYSN_ECOLI Sulfate adenylyltransferase subunit 1 OS=Escherichia coli (strain K12) OX=83333 GN=cysN PE=1 SV=1	1	4	4	4	0	1	0	1	2	1	0	0	0	0	1	1	0	1	0	2	4	0	0	1	0	1	2	1	0	0	0	0	1	1	0	1	0	2	4	0	0	1	0	1
sp|P23847|DPPA_ECOLI	sp|P23847|DPPA_ECOLI	28	28	28	sp|P23847|DPPA_ECOLI Dipeptide-binding protein OS=Escherichia coli (strain K12) OX=83333 GN=dppA PE=1 SV=1	1	28	28	28	0	0	0	16	18	19	1	1	3	20	18	21	0	2	0	17	14	18	0	0	0	16	18	19	1	1	3	20	18	21	0	2	0	17	14	18	0	0	0	16
sp|P23849|TRKG_ECOLI	sp|P23849|TRKG_ECOLI	1	1	1	sp|P23849|TRKG_ECOLI Trk system potassium uptake protein TrkG OS=Escherichia coli (strain K12) OX=83333 GN=trkG PE=1 SV=1	1	1	1	1	0	0	0	0	0	0	0	0	0	0	0	0	0	0	0	0	0	1	0	0	0	0	0	0	0	0	0	0	0	0	0	0	0	0	0	1	0	0	0	0
sp|P23857|PSPE_ECOLI	sp|P23857|PSPE_ECOLI	8	8	8	sp|P23857|PSPE_ECOLI Thiosulfate sulfurtransferase PspE OS=Escherichia coli (strain K12) OX=83333 GN=pspE PE=1 SV=1	1	8	8	8	3	4	1	5	6	3	1	0	1	5	5	5	3	4	2	5	6	5	3	4	1	5	6	3	1	0	1	5	5	5	3	4	2	5	6	5	3	4	1	5
sp|P23862|PRIC_ECOLI	sp|P23862|PRIC_ECOLI	2	2	2	sp|P23862|PRIC_ECOLI Primosomal replication protein N OS=Escherichia coli (strain K12) OX=83333 GN=priC PE=1 SV=3	1	2	2	2	0	0	1	1	1	1	0	0	0	1	1	1	1	0	1	1	1	2	0	0	1	1	1	1	0	0	0	1	1	1	1	0	1	1	1	2	0	0	1	1
sp|P23865|PRC_ECOLI	sp|P23865|PRC_ECOLI	40	40	40	sp|P23865|PRC_ECOLI Tail-specific protease OS=Escherichia coli (strain K12) OX=83333 GN=prc PE=1 SV=2	1	40	40	40	15	9	2	26	30	24	5	4	3	25	30	24	10	11	8	29	29	25	15	9	2	26	30	24	5	4	3	25	30	24	10	11	8	29	29	25	15	9	2	26
sp|P23869|PPIB_ECOLI	sp|P23869|PPIB_ECOLI	12	12	12	sp|P23869|PPIB_ECOLI Peptidyl-prolyl cis-trans isomerase B OS=Escherichia coli (strain K12) OX=83333 GN=ppiB PE=1 SV=2	1	12	12	12	10	9	9	10	9	10	9	8	8	11	9	9	9	10	7	10	9	10	10	9	9	10	9	10	9	8	8	11	9	9	9	10	7	10	9	10	10	9	9	10
sp|P23871|HEMH_ECOLI	sp|P23871|HEMH_ECOLI	8	8	8	sp|P23871|HEMH_ECOLI Ferrochelatase OS=Escherichia coli (strain K12) OX=83333 GN=hemH PE=1 SV=3	1	8	8	8	0	1	0	5	3	3	0	0	0	4	4	5	0	0	0	5	4	2	0	1	0	5	3	3	0	0	0	4	4	5	0	0	0	5	4	2	0	1	0	5
sp|P23872|AES_ECOLI	sp|P23872|AES_ECOLI	1	1	1	sp|P23872|AES_ECOLI Acetyl esterase OS=Escherichia coli (strain K12) OX=83333 GN=aes PE=1 SV=3	1	1	1	1	0	0	0	0	1	0	0	0	0	0	1	0	0	0	0	0	0	0	0	0	0	0	1	0	0	0	0	0	1	0	0	0	0	0	0	0	0	0	0	0
sp|P23873|HIPB_ECOLI	sp|P23873|HIPB_ECOLI	1	1	1	sp|P23873|HIPB_ECOLI Antitoxin HipB OS=Escherichia coli (strain K12) OX=83333 GN=hipB PE=1 SV=1	1	1	1	1	0	0	0	0	1	0	0	0	0	0	0	0	0	0	0	0	1	0	0	0	0	0	1	0	0	0	0	0	0	0	0	0	0	0	1	0	0	0	0	0
sp|P23874|HIPA_ECOLI	sp|P23874|HIPA_ECOLI	5	5	5	sp|P23874|HIPA_ECOLI Serine/threonine-protein kinase toxin HipA OS=Escherichia coli (strain K12) OX=83333 GN=hipA PE=1 SV=2	1	5	5	5	1	0	0	2	1	1	0	0	1	1	3	2	1	0	0	1	1	0	1	0	0	2	1	1	0	0	1	1	3	2	1	0	0	1	1	0	1	0	0	2
sp|P23876|FEPD_ECOLI	sp|P23876|FEPD_ECOLI	1	1	1	sp|P23876|FEPD_ECOLI Ferric enterobactin transport system permease protein FepD OS=Escherichia coli (strain K12) OX=83333 GN=fepD PE=1 SV=1	1	1	1	1	0	0	0	0	1	1	0	0	0	1	1	1	0	0	0	0	1	1	0	0	0	0	1	1	0	0	0	1	1	1	0	0	0	0	1	1	0	0	0	0
sp|P23878|FEPC_ECOLI	sp|P23878|FEPC_ECOLI	4	4	4	sp|P23878|FEPC_ECOLI Ferric enterobactin transport ATP-binding protein FepC OS=Escherichia coli (strain K12) OX=83333 GN=fepC PE=2 SV=2	1	4	4	4	0	0	0	4	3	2	0	0	0	1	3	2	0	0	0	3	1	1	0	0	0	4	3	2	0	0	0	1	3	2	0	0	0	3	1	1	0	0	0	4
sp|P23882|FMT_ECOLI	sp|P23882|FMT_ECOLI	13	13	13	sp|P23882|FMT_ECOLI Methionyl-tRNA formyltransferase OS=Escherichia coli (strain K12) OX=83333 GN=fmt PE=1 SV=4	1	13	13	13	3	6	5	12	9	12	4	7	3	11	9	10	5	5	6	9	11	11	3	6	5	12	9	12	4	7	3	11	9	10	5	5	6	9	11	11	3	6	5	12
sp|P23886|CYDC_ECOLI	sp|P23886|CYDC_ECOLI	15	15	15	sp|P23886|CYDC_ECOLI ATP-binding/permease protein CydC OS=Escherichia coli (strain K12) OX=83333 GN=cydC PE=3 SV=2	1	15	15	15	0	0	0	12	12	12	0	0	0	11	12	11	1	2	0	13	13	12	0	0	0	12	12	12	0	0	0	11	12	11	1	2	0	13	13	12	0	0	0	12
sp|P23893|GSA_ECOLI	sp|P23893|GSA_ECOLI	13	13	13	sp|P23893|GSA_ECOLI Glutamate-1-semialdehyde 2,1-aminomutase OS=Escherichia coli (strain K12) OX=83333 GN=hemL PE=1 SV=2	1	13	13	13	9	10	8	12	11	13	7	8	7	12	10	13	8	10	7	12	11	13	9	10	8	12	11	13	7	8	7	12	10	13	8	10	7	12	11	13	9	10	8	12
sp|P23894|HTPX_ECOLI	sp|P23894|HTPX_ECOLI	6	6	6	sp|P23894|HTPX_ECOLI Protease HtpX OS=Escherichia coli (strain K12) OX=83333 GN=htpX PE=1 SV=1	1	6	6	6	3	3	3	4	4	4	1	1	0	4	5	6	1	3	2	4	5	4	3	3	3	4	4	4	1	1	0	4	5	6	1	3	2	4	5	4	3	3	3	4
sp|P23908|ARGE_ECOLI	sp|P23908|ARGE_ECOLI	6	6	6	sp|P23908|ARGE_ECOLI Acetylornithine deacetylase OS=Escherichia coli (strain K12) OX=83333 GN=argE PE=1 SV=2	1	6	6	6	1	2	1	2	4	4	0	1	0	2	3	3	2	2	1	1	4	5	1	2	1	2	4	4	0	1	0	2	3	3	2	2	1	1	4	5	1	2	1	2
sp|P23909|MUTS_ECOLI	sp|P23909|MUTS_ECOLI	32	32	32	sp|P23909|MUTS_ECOLI DNA mismatch repair protein MutS OS=Escherichia coli (strain K12) OX=83333 GN=mutS PE=1 SV=1	1	32	32	32	5	8	6	25	25	22	1	0	2	24	23	21	7	8	9	20	21	20	5	8	6	25	25	22	1	0	2	24	23	21	7	8	9	20	21	20	5	8	6	25
sp|P23917|MAK_ECOLI	sp|P23917|MAK_ECOLI	11	11	11	sp|P23917|MAK_ECOLI Fructokinase OS=Escherichia coli (strain K12) OX=83333 GN=mak PE=1 SV=2	1	11	11	11	2	3	2	8	9	6	2	1	1	6	9	4	1	4	2	8	7	6	2	3	2	8	9	6	2	1	1	6	9	4	1	4	2	8	7	6	2	3	2	8
sp|P23930|LNT_ECOLI	sp|P23930|LNT_ECOLI	10	10	10	sp|P23930|LNT_ECOLI Apolipoprotein N-acyltransferase OS=Escherichia coli (strain K12) OX=83333 GN=lnt PE=1 SV=1	1	10	10	10	0	0	0	4	6	6	0	0	0	5	6	6	0	0	0	4	7	6	0	0	0	4	6	6	0	0	0	5	6	6	0	0	0	4	7	6	0	0	0	4
sp|P24077|ENTS_ECOLI	sp|P24077|ENTS_ECOLI	1	1	1	sp|P24077|ENTS_ECOLI Enterobactin exporter EntS OS=Escherichia coli (strain K12) OX=83333 GN=entS PE=1 SV=2	1	1	1	1	0	0	0	1	1	0	0	0	0	0	1	0	0	0	0	0	1	0	0	0	0	1	1	0	0	0	0	0	1	0	0	0	0	0	1	0	0	0	0	1
sp|P24171|DCP_ECOLI	sp|P24171|DCP_ECOLI	25	25	25	sp|P24171|DCP_ECOLI Dipeptidyl carboxypeptidase OS=Escherichia coli (strain K12) OX=83333 GN=dcp PE=1 SV=4	1	25	25	25	4	2	3	14	20	17	3	2	1	17	18	19	3	4	2	16	18	18	4	2	3	14	20	17	3	2	1	17	18	19	3	4	2	16	18	18	4	2	3	14
sp|P24173|RFAC_ECOLI	sp|P24173|RFAC_ECOLI	5	5	5	sp|P24173|RFAC_ECOLI Lipopolysaccharide heptosyltransferase 1 OS=Escherichia coli (strain K12) OX=83333 GN=rfaC PE=1 SV=1	1	5	5	5	1	0	0	2	3	1	0	0	0	2	2	2	1	0	0	1	3	1	1	0	0	2	3	1	0	0	0	2	2	2	1	0	0	1	3	1	1	0	0	2
sp|P24178|YFFB_ECOLI	sp|P24178|YFFB_ECOLI	7	7	7	sp|P24178|YFFB_ECOLI Protein YffB OS=Escherichia coli (strain K12) OX=83333 GN=yffB PE=1 SV=1	1	7	7	7	5	3	3	4	5	4	1	4	3	4	5	5	3	4	3	4	3	4	5	3	3	4	5	4	1	4	3	4	5	5	3	4	3	4	3	4	5	3	3	4
sp|P24182|ACCC_ECOLI	sp|P24182|ACCC_ECOLI	31	31	31	sp|P24182|ACCC_ECOLI Biotin carboxylase OS=Escherichia coli (strain K12) OX=83333 GN=accC PE=1 SV=2	1	31	31	31	20	21	19	27	20	24	21	16	18	28	20	25	19	19	19	28	20	22	20	21	19	27	20	24	21	16	18	28	20	25	19	19	19	28	20	22	20	21	19	27
sp|P24186|FOLD_ECOLI	sp|P24186|FOLD_ECOLI	9	9	9	sp|P24186|FOLD_ECOLI Bifunctional protein FolD OS=Escherichia coli (strain K12) OX=83333 GN=folD PE=1 SV=4	1	9	9	9	6	5	4	5	7	7	2	2	2	6	7	6	5	6	4	7	7	6	6	5	4	5	7	7	2	2	2	6	7	6	5	6	4	7	7	6	6	5	4	5
sp|P24188|TRHO_ECOLI	sp|P24188|TRHO_ECOLI	10	10	10	sp|P24188|TRHO_ECOLI tRNA uridine(34) hydroxylase OS=Escherichia coli (strain K12) OX=83333 GN=trhO PE=1 SV=2	1	10	10	10	4	2	3	5	6	6	2	1	0	3	5	5	2	0	1	2	6	5	4	2	3	5	6	6	2	1	0	3	5	5	2	0	1	2	6	5	4	2	3	5
sp|P24192|HYPD_ECOLI	sp|P24192|HYPD_ECOLI	1	1	1	sp|P24192|HYPD_ECOLI Hydrogenase maturation factor HypD OS=Escherichia coli (strain K12) OX=83333 GN=hypD PE=1 SV=1	1	1	1	1	0	0	0	1	0	0	0	0	0	1	0	0	0	0	0	1	1	0	0	0	0	1	0	0	0	0	0	1	0	0	0	0	0	1	1	0	0	0	0	1
sp|P24193|HYPE_ECOLI	sp|P24193|HYPE_ECOLI	3	3	3	sp|P24193|HYPE_ECOLI Carbamoyl dehydratase HypE OS=Escherichia coli (strain K12) OX=83333 GN=hypE PE=1 SV=2	1	3	3	3	1	1	1	1	1	2	1	1	1	1	2	1	1	1	1	1	2	1	1	1	1	1	1	2	1	1	1	1	2	1	1	1	1	1	2	1	1	1	1	1
sp|P24202|MRR_ECOLI	sp|P24202|MRR_ECOLI	10	10	10	sp|P24202|MRR_ECOLI Mrr restriction system protein OS=Escherichia coli (strain K12) OX=83333 GN=mrr PE=1 SV=1	1	10	10	10	6	5	2	6	7	5	1	1	3	6	4	5	5	4	1	3	7	5	6	5	2	6	7	5	1	1	3	6	4	5	5	4	1	3	7	5	6	5	2	6
sp|P24203|YJIA_ECOLI	sp|P24203|YJIA_ECOLI	13	13	13	sp|P24203|YJIA_ECOLI P-loop guanosine triphosphatase YjiA OS=Escherichia coli (strain K12) OX=83333 GN=yjiA PE=1 SV=3	1	13	13	13	8	6	3	9	9	5	5	3	4	9	8	7	5	6	6	8	8	6	8	6	3	9	9	5	5	3	4	9	8	7	5	6	6	8	8	6	8	6	3	9
sp|P24205|LPXM_ECOLI	sp|P24205|LPXM_ECOLI	10	10	10	sp|P24205|LPXM_ECOLI Lipid A biosynthesis myristoyltransferase OS=Escherichia coli (strain K12) OX=83333 GN=lpxM PE=1 SV=1	1	10	10	10	1	1	0	7	5	9	0	0	0	3	6	7	0	1	0	5	5	7	1	1	0	7	5	9	0	0	0	3	6	7	0	1	0	5	5	7	1	1	0	7
sp|P24207|PHEP_ECOLI	sp|P24207|PHEP_ECOLI	3	3	3	sp|P24207|PHEP_ECOLI Phenylalanine-specific permease OS=Escherichia coli (strain K12) OX=83333 GN=pheP PE=1 SV=1	1	3	3	3	0	0	0	2	1	2	0	0	0	1	2	2	0	0	0	1	1	1	0	0	0	2	1	2	0	0	0	1	2	2	0	0	0	1	1	1	0	0	0	2
sp|P24215|UXUA_ECOLI	sp|P24215|UXUA_ECOLI	22	22	22	sp|P24215|UXUA_ECOLI Mannonate dehydratase OS=Escherichia coli (strain K12) OX=83333 GN=uxuA PE=1 SV=2	1	22	22	22	7	8	6	16	18	15	5	4	1	16	18	15	5	10	6	18	21	16	7	8	6	16	18	15	5	4	1	16	18	15	5	10	6	18	21	16	7	8	6	16
sp|P24216|FLID_ECOLI	sp|P24216|FLID_ECOLI	2	2	2	sp|P24216|FLID_ECOLI Flagellar hook-associated protein 2 OS=Escherichia coli (strain K12) OX=83333 GN=fliD PE=1 SV=5	1	2	2	2	0	0	0	0	0	0	0	0	0	0	2	1	0	0	0	0	1	0	0	0	0	0	0	0	0	0	0	0	2	1	0	0	0	0	1	0	0	0	0	0
sp|P24224|ACPS_ECOLI	sp|P24224|ACPS_ECOLI	2	2	2	sp|P24224|ACPS_ECOLI Holo-[acyl-carrier-protein] synthase OS=Escherichia coli (strain K12) OX=83333 GN=acpS PE=1 SV=3	1	2	2	2	0	0	0	2	2	2	0	0	0	1	2	1	0	1	0	2	2	2	0	0	0	2	2	2	0	0	0	1	2	1	0	1	0	2	2	2	0	0	0	2
sp|P24228|DACB_ECOLI	sp|P24228|DACB_ECOLI	10	10	10	sp|P24228|DACB_ECOLI D-alanyl-D-alanine carboxypeptidase DacB OS=Escherichia coli (strain K12) OX=83333 GN=dacB PE=1 SV=2	1	10	10	10	5	2	3	7	8	8	0	1	0	7	8	7	5	2	2	7	9	8	5	2	3	7	8	8	0	1	0	7	8	7	5	2	2	7	9	8	5	2	3	7
sp|P24230|RECG_ECOLI	sp|P24230|RECG_ECOLI	8	8	8	sp|P24230|RECG_ECOLI ATP-dependent DNA helicase RecG OS=Escherichia coli (strain K12) OX=83333 GN=recG PE=1 SV=1	1	8	8	8	2	2	1	4	6	5	2	1	1	5	6	5	2	1	1	5	6	6	2	2	1	4	6	5	2	1	1	5	6	5	2	1	1	5	6	6	2	2	1	4
sp|P24232|HMP_ECOLI	sp|P24232|HMP_ECOLI	18	18	18	sp|P24232|HMP_ECOLI Flavohemoprotein OS=Escherichia coli (strain K12) OX=83333 GN=hmp PE=1 SV=1	1	18	18	18	4	4	3	14	17	12	1	0	1	15	13	15	3	4	3	13	17	14	4	4	3	14	17	12	1	0	1	15	13	15	3	4	3	13	17	14	4	4	3	14
sp|P24240|ASCB_ECOLI	sp|P24240|ASCB_ECOLI	3	3	3	sp|P24240|ASCB_ECOLI 6-phospho-beta-glucosidase AscB OS=Escherichia coli (strain K12) OX=83333 GN=ascB PE=3 SV=2	1	3	3	3	1	2	1	0	1	2	0	0	0	0	2	2	1	0	1	0	0	1	1	2	1	0	1	2	0	0	0	0	2	2	1	0	1	0	0	1	1	2	1	0
sp|P24242|ASCG_ECOLI	sp|P24242|ASCG_ECOLI	7	7	7	sp|P24242|ASCG_ECOLI HTH-type transcriptional regulator AscG OS=Escherichia coli (strain K12) OX=83333 GN=ascG PE=1 SV=4	1	7	7	7	0	0	0	2	4	1	0	0	1	3	3	3	0	1	0	4	4	2	0	0	0	2	4	1	0	0	1	3	3	3	0	1	0	4	4	2	0	0	0	2
sp|P24251|CRL_ECOLI	sp|P24251|CRL_ECOLI	13	13	13	sp|P24251|CRL_ECOLI Sigma factor-binding protein Crl OS=Escherichia coli (strain K12) OX=83333 GN=crl PE=1 SV=5	1	13	13	13	4	7	7	11	9	10	4	6	5	10	11	11	7	8	6	9	10	11	4	7	7	11	9	10	4	6	5	10	11	11	7	8	6	9	10	11	4	7	7	11
sp|P24255|RP54_ECOLI	sp|P24255|RP54_ECOLI	13	13	13	sp|P24255|RP54_ECOLI RNA polymerase sigma-54 factor OS=Escherichia coli (strain K12) OX=83333 GN=rpoN PE=1 SV=2	1	13	13	13	3	2	4	8	7	9	10	10	10	6	7	8	4	2	4	8	8	10	3	2	4	8	7	9	10	10	10	6	7	8	4	2	4	8	8	10	3	2	4	8
sp|P24554|RADA_ECOLI	sp|P24554|RADA_ECOLI	15	15	15	sp|P24554|RADA_ECOLI DNA repair protein RadA OS=Escherichia coli (strain K12) OX=83333 GN=radA PE=1 SV=1	1	15	15	15	7	6	8	8	9	10	8	5	7	7	10	10	6	6	4	5	9	9	7	6	8	8	9	10	8	5	7	7	10	10	6	6	4	5	9	9	7	6	8	8
sp|P25397|TEHB_ECOLI	sp|P25397|TEHB_ECOLI	8	8	8	sp|P25397|TEHB_ECOLI Tellurite methyltransferase OS=Escherichia coli (strain K12) OX=83333 GN=tehB PE=1 SV=1	1	8	8	8	4	3	2	5	5	8	0	0	0	5	5	3	1	3	1	6	4	7	4	3	2	5	5	8	0	0	0	5	5	3	1	3	1	6	4	7	4	3	2	5
sp|P25437|FRMA_ECOLI	sp|P25437|FRMA_ECOLI	10	10	10	sp|P25437|FRMA_ECOLI S-(hydroxymethyl)glutathione dehydrogenase OS=Escherichia coli (strain K12) OX=83333 GN=frmA PE=1 SV=3	1	10	10	10	5	5	3	9	10	8	5	5	5	8	10	9	4	6	5	9	10	8	5	5	3	9	10	8	5	5	5	8	10	9	4	6	5	9	10	8	5	5	3	9
sp|P25516|ACNA_ECOLI	sp|P25516|ACNA_ECOLI	47	47	47	sp|P25516|ACNA_ECOLI Aconitate hydratase A OS=Escherichia coli (strain K12) OX=83333 GN=acnA PE=1 SV=3	1	47	47	47	23	21	20	32	26	34	16	16	16	32	28	36	23	28	20	33	31	38	23	21	20	32	26	34	16	16	16	32	28	36	23	28	20	33	31	38	23	21	20	32
sp|P25519|HFLX_ECOLI	sp|P25519|HFLX_ECOLI	23	23	23	sp|P25519|HFLX_ECOLI GTPase HflX OS=Escherichia coli (strain K12) OX=83333 GN=hflX PE=1 SV=3	1	23	23	23	10	11	6	14	18	16	6	8	6	16	19	17	6	11	7	16	15	19	10	11	6	14	18	16	6	8	6	16	19	17	6	11	7	16	15	19	10	11	6	14
sp|P25522|MNME_ECOLI	sp|P25522|MNME_ECOLI	22	22	22	sp|P25522|MNME_ECOLI tRNA modification GTPase MnmE OS=Escherichia coli (strain K12) OX=83333 GN=mnmE PE=1 SV=3	1	22	22	22	1	3	1	15	17	17	0	1	2	14	18	17	2	1	0	15	18	16	1	3	1	15	17	17	0	1	2	14	18	17	2	1	0	15	18	16	1	3	1	15
sp|P25524|CODA_ECOLI	sp|P25524|CODA_ECOLI	7	7	7	sp|P25524|CODA_ECOLI Cytosine deaminase OS=Escherichia coli (strain K12) OX=83333 GN=codA PE=1 SV=3	1	7	7	7	1	0	0	6	4	6	0	0	0	6	4	5	0	0	0	6	6	4	1	0	0	6	4	6	0	0	0	6	4	5	0	0	0	6	6	4	1	0	0	6
sp|P25526|GABD_ECOLI	sp|P25526|GABD_ECOLI	21	21	21	sp|P25526|GABD_ECOLI Succinate-semialdehyde dehydrogenase [NADP(+)] GabD OS=Escherichia coli (strain K12) OX=83333 GN=gabD PE=1 SV=1	1	21	21	21	2	3	4	11	11	18	2	4	3	14	13	19	2	3	3	14	12	15	2	3	4	11	11	18	2	4	3	14	13	19	2	3	3	14	12	15	2	3	4	11
sp|P25534|UBIH_ECOLI	sp|P25534|UBIH_ECOLI	6	6	6	sp|P25534|UBIH_ECOLI 2-octaprenyl-6-methoxyphenol hydroxylase OS=Escherichia coli (strain K12) OX=83333 GN=ubiH PE=1 SV=2	1	6	6	6	1	0	0	3	4	4	0	0	0	3	4	4	0	0	0	2	3	5	1	0	0	3	4	4	0	0	0	3	4	4	0	0	0	2	3	5	1	0	0	3
sp|P25535|UBII_ECOLI	sp|P25535|UBII_ECOLI	13	13	13	sp|P25535|UBII_ECOLI 2-octaprenylphenol hydroxylase OS=Escherichia coli (strain K12) OX=83333 GN=ubiI PE=1 SV=2	1	13	13	13	2	1	0	8	10	6	0	1	0	5	9	6	2	3	2	6	11	10	2	1	0	8	10	6	0	1	0	5	9	6	2	3	2	6	11	10	2	1	0	8
sp|P25536|NTPPA_ECOLI	sp|P25536|NTPPA_ECOLI	5	5	5	sp|P25536|NTPPA_ECOLI dTTP/UTP pyrophosphatase OS=Escherichia coli (strain K12) OX=83333 GN=yhdE PE=1 SV=1	1	5	5	5	2	1	2	3	3	4	0	0	1	3	3	4	0	2	2	2	4	3	2	1	2	3	3	4	0	0	1	3	3	4	0	2	2	2	4	3	2	1	2	3
sp|P25539|RIBD_ECOLI	sp|P25539|RIBD_ECOLI	13	13	13	sp|P25539|RIBD_ECOLI Riboflavin biosynthesis protein RibD OS=Escherichia coli (strain K12) OX=83333 GN=ribD PE=1 SV=1	1	13	13	13	6	6	5	9	9	9	4	3	5	9	10	10	5	7	2	8	8	7	6	6	5	9	9	9	4	3	5	9	10	10	5	7	2	8	8	7	6	6	5	9
sp|P25552|GPPA_ECOLI	sp|P25552|GPPA_ECOLI	6	6	6	sp|P25552|GPPA_ECOLI Guanosine-5-triphosphate,3-diphosphate pyrophosphatase OS=Escherichia coli (strain K12) OX=83333 GN=gppA PE=1 SV=3	1	6	6	6	1	1	0	4	5	5	0	0	0	4	3	5	0	0	1	4	6	6	1	1	0	4	5	5	0	0	0	4	3	5	0	0	1	4	6	6	1	1	0	4
sp|P25553|ALDA_ECOLI	sp|P25553|ALDA_ECOLI	30	30	30	sp|P25553|ALDA_ECOLI Lactaldehyde dehydrogenase OS=Escherichia coli (strain K12) OX=83333 GN=aldA PE=1 SV=2	1	30	30	30	19	16	12	29	24	23	13	17	14	25	23	24	19	21	17	27	25	25	19	16	12	29	24	23	13	17	14	25	23	24	19	21	17	27	25	25	19	16	12	29
sp|P25665|METE_ECOLI	sp|P25665|METE_ECOLI	5	5	5	sp|P25665|METE_ECOLI 5-methyltetrahydropteroyltriglutamate--homocysteine methyltransferase OS=Escherichia coli (strain K12) OX=83333 GN=metE PE=1 SV=6	1	5	5	5	0	0	0	1	4	2	0	0	0	3	4	3	0	0	0	1	5	4	0	0	0	1	4	2	0	0	0	3	4	3	0	0	0	1	5	4	0	0	0	1
sp|P25666|HTRL_ECOLI	sp|P25666|HTRL_ECOLI	3	3	3	sp|P25666|HTRL_ECOLI Protein HtrL OS=Escherichia coli (strain K12) OX=83333 GN=htrL PE=2 SV=2	1	3	3	3	2	0	2	1	2	1	0	0	0	1	3	3	1	1	2	1	2	1	2	0	2	1	2	1	0	0	0	1	3	3	1	1	2	1	2	1	2	0	2	1
sp|P25714|YIDC_ECOLI	sp|P25714|YIDC_ECOLI	23	23	23	sp|P25714|YIDC_ECOLI Membrane protein insertase YidC OS=Escherichia coli (strain K12) OX=83333 GN=yidC PE=1 SV=2	1	23	23	23	10	12	10	16	18	17	8	8	6	17	18	20	11	12	12	13	16	17	10	12	10	16	18	17	8	8	6	17	18	20	11	12	12	13	16	17	10	12	10	16
sp|P25737|LYSP_ECOLI	sp|P25737|LYSP_ECOLI	1	1	1	sp|P25737|LYSP_ECOLI Lysine-specific permease OS=Escherichia coli (strain K12) OX=83333 GN=lysP PE=1 SV=5	1	1	1	1	0	0	0	0	0	1	0	0	0	1	1	1	0	0	0	0	1	1	0	0	0	0	0	1	0	0	0	1	1	1	0	0	0	0	1	1	0	0	0	0
sp|P25738|MSYB_ECOLI	sp|P25738|MSYB_ECOLI	5	5	5	sp|P25738|MSYB_ECOLI Acidic protein MsyB OS=Escherichia coli (strain K12) OX=83333 GN=msyB PE=4 SV=1	1	5	5	5	1	0	1	3	4	3	3	4	2	2	4	4	0	1	1	2	2	5	1	0	1	3	4	3	3	4	2	2	4	4	0	1	1	2	2	5	1	0	1	3
sp|P25740|RFAG_ECOLI	sp|P25740|RFAG_ECOLI	6	6	6	sp|P25740|RFAG_ECOLI Lipopolysaccharide core biosynthesis protein RfaG OS=Escherichia coli (strain K12) OX=83333 GN=rfaG PE=1 SV=1	1	6	6	6	1	2	2	3	4	4	0	0	0	2	5	2	0	3	2	3	5	4	1	2	2	3	4	4	0	0	0	2	5	2	0	3	2	3	5	4	1	2	2	3
sp|P25741|RFAP_ECOLI	sp|P25741|RFAP_ECOLI	3	3	3	sp|P25741|RFAP_ECOLI Lipopolysaccharide core heptose(I) kinase RfaP OS=Escherichia coli (strain K12) OX=83333 GN=rfaP PE=3 SV=1	1	3	3	3	0	0	0	0	1	1	0	0	0	1	2	1	0	1	0	1	2	1	0	0	0	0	1	1	0	0	0	1	2	1	0	1	0	1	2	1	0	0	0	0
sp|P25742|RFAQ_ECOLI	sp|P25742|RFAQ_ECOLI	8	8	8	sp|P25742|RFAQ_ECOLI Lipopolysaccharide core heptosyltransferase RfaQ OS=Escherichia coli (strain K12) OX=83333 GN=rfaQ PE=3 SV=2	1	8	8	8	0	0	0	5	6	6	1	1	0	5	4	4	0	1	0	3	7	5	0	0	0	5	6	6	1	1	0	5	4	4	0	1	0	3	7	5	0	0	0	5
sp|P25745|MNMA_ECOLI	sp|P25745|MNMA_ECOLI	13	13	13	sp|P25745|MNMA_ECOLI tRNA-specific 2-thiouridylase MnmA OS=Escherichia coli (strain K12) OX=83333 GN=mnmA PE=1 SV=4	1	13	13	13	5	4	3	7	12	9	5	6	5	9	9	9	5	3	2	6	10	9	5	4	3	7	12	9	5	6	5	9	9	9	5	3	2	6	10	9	5	4	3	7
sp|P25746|HFLD_ECOLI	sp|P25746|HFLD_ECOLI	7	7	7	sp|P25746|HFLD_ECOLI High frequency lysogenization protein HflD OS=Escherichia coli (strain K12) OX=83333 GN=hflD PE=1 SV=1	1	7	7	7	1	2	3	4	6	7	1	1	1	4	4	5	2	2	2	4	6	5	1	2	3	4	6	7	1	1	1	4	4	5	2	2	2	4	6	5	1	2	3	4
sp|P25798|FLIF_ECOLI	sp|P25798|FLIF_ECOLI	4	4	4	sp|P25798|FLIF_ECOLI Flagellar M-ring protein OS=Escherichia coli (strain K12) OX=83333 GN=fliF PE=1 SV=3	1	4	4	4	0	0	0	0	0	0	0	0	0	3	2	1	0	0	0	2	2	1	0	0	0	0	0	0	0	0	0	3	2	1	0	0	0	2	2	1	0	0	0	0
sp|P25888|RHLE_ECOLI	sp|P25888|RHLE_ECOLI	18	18	18	sp|P25888|RHLE_ECOLI ATP-dependent RNA helicase RhlE OS=Escherichia coli (strain K12) OX=83333 GN=rhlE PE=1 SV=3	1	18	18	18	5	8	10	9	12	14	6	12	8	7	12	15	3	3	6	6	8	12	5	8	10	9	12	14	6	12	8	7	12	15	3	3	6	6	8	12	5	8	10	9
sp|P25894|LOIP_ECOLI	sp|P25894|LOIP_ECOLI	11	11	11	sp|P25894|LOIP_ECOLI Metalloprotease LoiP OS=Escherichia coli (strain K12) OX=83333 GN=loiP PE=1 SV=2	1	11	11	11	3	1	0	9	8	8	0	0	0	8	9	8	3	2	0	10	8	9	3	1	0	9	8	8	0	0	0	8	9	8	3	2	0	10	8	9	3	1	0	9
sp|P25906|PDXI_ECOLI	sp|P25906|PDXI_ECOLI	7	7	7	sp|P25906|PDXI_ECOLI Pyridoxine 4-dehydrogenase OS=Escherichia coli (strain K12) OX=83333 GN=pdxI PE=1 SV=1	1	7	7	7	0	0	0	2	3	3	0	0	0	3	3	5	0	0	0	3	4	3	0	0	0	2	3	3	0	0	0	3	3	5	0	0	0	3	4	3	0	0	0	2
sp|P26281|HPPK_ECOLI	sp|P26281|HPPK_ECOLI	2	2	2	sp|P26281|HPPK_ECOLI 2-amino-4-hydroxy-6-hydroxymethyldihydropteridine pyrophosphokinase OS=Escherichia coli (strain K12) OX=83333 GN=folK PE=1 SV=3	1	2	2	2	1	0	0	1	2	2	0	0	0	2	2	1	2	0	0	1	2	1	1	0	0	1	2	2	0	0	0	2	2	1	2	0	0	1	2	1	1	0	0	1
sp|P26365|AMIB_ECOLI	sp|P26365|AMIB_ECOLI	7	7	7	sp|P26365|AMIB_ECOLI N-acetylmuramoyl-L-alanine amidase AmiB OS=Escherichia coli (strain K12) OX=83333 GN=amiB PE=1 SV=2	1	7	7	7	1	0	0	5	6	5	0	0	0	3	7	3	1	0	0	5	5	6	1	0	0	5	6	5	0	0	0	3	7	3	1	0	0	5	5	6	1	0	0	5
sp|P26602|UBIC_ECOLI	sp|P26602|UBIC_ECOLI	5	5	5	sp|P26602|UBIC_ECOLI Chorismate pyruvate-lyase OS=Escherichia coli (strain K12) OX=83333 GN=ubiC PE=1 SV=2	1	5	5	5	0	1	0	2	5	3	0	0	0	3	4	3	2	0	0	3	5	3	0	1	0	2	5	3	0	0	0	3	4	3	2	0	0	3	5	3	0	1	0	2
sp|P26612|AMY2_ECOLI	sp|P26612|AMY2_ECOLI	2	2	2	sp|P26612|AMY2_ECOLI Cytoplasmic alpha-amylase OS=Escherichia coli (strain K12) OX=83333 GN=amyA PE=1 SV=3	1	2	2	2	0	0	0	1	1	0	0	0	0	1	1	0	0	0	0	1	1	1	0	0	0	1	1	0	0	0	0	1	1	0	0	0	0	1	1	1	0	0	0	1
sp|P26616|MAO1_ECOLI	sp|P26616|MAO1_ECOLI	26	26	26	sp|P26616|MAO1_ECOLI NAD-dependent malic enzyme OS=Escherichia coli (strain K12) OX=83333 GN=maeA PE=1 SV=4	1	26	26	26	14	16	10	22	23	20	10	11	8	22	22	20	14	15	10	23	24	21	14	16	10	22	23	20	10	11	8	22	22	20	14	15	10	23	24	21	14	16	10	22
sp|P26646|ACUI_ECOLI	sp|P26646|ACUI_ECOLI	16	16	16	sp|P26646|ACUI_ECOLI Probable acrylyl-CoA reductase AcuI OS=Escherichia coli (strain K12) OX=83333 GN=acuI PE=1 SV=1	1	16	16	16	8	10	8	11	9	9	8	1	7	12	12	11	9	8	9	11	11	10	8	10	8	11	9	9	8	1	7	12	12	11	9	8	9	11	11	10	8	10	8	11
sp|P26647|PLSC_ECOLI	sp|P26647|PLSC_ECOLI	5	5	5	sp|P26647|PLSC_ECOLI 1-acyl-sn-glycerol-3-phosphate acyltransferase OS=Escherichia coli (strain K12) OX=83333 GN=plsC PE=1 SV=1	1	5	5	5	1	0	1	4	4	4	1	0	0	3	3	2	1	3	1	3	4	2	1	0	1	4	4	4	1	0	0	3	3	2	1	3	1	3	4	2	1	0	1	4
sp|P26648|FTSP_ECOLI	sp|P26648|FTSP_ECOLI	11	11	11	sp|P26648|FTSP_ECOLI Cell division protein FtsP OS=Escherichia coli (strain K12) OX=83333 GN=ftsP PE=1 SV=2	1	11	11	11	0	0	1	5	6	6	1	0	2	7	6	9	0	0	0	5	6	7	0	0	1	5	6	6	1	0	2	7	6	9	0	0	0	5	6	7	0	0	1	5
sp|P27126|RFAS_ECOLI	sp|P27126|RFAS_ECOLI	6	6	6	sp|P27126|RFAS_ECOLI Lipopolysaccharide core biosynthesis protein RfaS OS=Escherichia coli (strain K12) OX=83333 GN=rfaS PE=4 SV=1	1	6	6	6	1	0	1	1	3	4	0	0	0	3	4	3	1	1	2	2	2	2	1	0	1	1	3	4	0	0	0	3	4	3	1	1	2	2	2	2	1	0	1	1
sp|P27127|RFAB_ECOLI	sp|P27127|RFAB_ECOLI	3	3	3	sp|P27127|RFAB_ECOLI Lipopolysaccharide 1,6-galactosyltransferase OS=Escherichia coli (strain K12) OX=83333 GN=rfaB PE=3 SV=2	1	3	3	3	0	0	0	1	2	2	0	0	0	2	3	2	0	0	0	1	2	3	0	0	0	1	2	2	0	0	0	2	3	2	0	0	0	1	2	3	0	0	0	1
sp|P27128|RFAI_ECOLI	sp|P27128|RFAI_ECOLI	9	9	9	sp|P27128|RFAI_ECOLI Lipopolysaccharide 1,3-galactosyltransferase OS=Escherichia coli (strain K12) OX=83333 GN=rfaI PE=3 SV=1	1	9	9	9	0	2	0	5	7	8	0	0	0	4	7	7	1	2	0	5	7	7	0	2	0	5	7	8	0	0	0	4	7	7	1	2	0	5	7	7	0	2	0	5
sp|P27129|RFAJ_ECOLI	sp|P27129|RFAJ_ECOLI	3	3	3	sp|P27129|RFAJ_ECOLI Lipopolysaccharide 1,2-glucosyltransferase OS=Escherichia coli (strain K12) OX=83333 GN=rfaJ PE=3 SV=2	1	3	3	3	1	0	1	1	1	2	0	0	0	1	2	1	1	1	1	0	1	0	1	0	1	1	1	2	0	0	0	1	2	1	1	1	1	0	1	0	1	0	1	1
sp|P27238|YFED_ECOLI	sp|P27238|YFED_ECOLI	2	2	2	sp|P27238|YFED_ECOLI Uncharacterized protein YfeD OS=Escherichia coli (strain K12) OX=83333 GN=yfeD PE=4 SV=3	1	2	2	2	0	0	0	1	1	2	0	0	0	1	1	0	0	0	1	1	1	1	0	0	0	1	1	2	0	0	0	1	1	0	0	0	1	1	1	1	0	0	0	1
sp|P27240|RFAY_ECOLI	sp|P27240|RFAY_ECOLI	7	7	7	sp|P27240|RFAY_ECOLI Lipopolysaccharide core heptose(II) kinase RfaY OS=Escherichia coli (strain K12) OX=83333 GN=rfaY PE=3 SV=2	1	7	7	7	0	0	0	6	5	7	0	0	0	6	5	7	1	1	0	5	5	6	0	0	0	6	5	7	0	0	0	6	5	7	1	1	0	5	5	6	0	0	0	6
sp|P27241|RFAZ_ECOLI	sp|P27241|RFAZ_ECOLI	5	5	5	sp|P27241|RFAZ_ECOLI Lipopolysaccharide core biosynthesis protein RfaZ OS=Escherichia coli (strain K12) OX=83333 GN=rfaZ PE=4 SV=2	1	5	5	5	1	1	1	2	3	3	1	0	0	2	3	3	1	1	0	1	1	3	1	1	1	2	3	3	1	0	0	2	3	3	1	1	0	1	1	3	1	1	1	2
sp|P27242|WAAU_ECOLI	sp|P27242|WAAU_ECOLI	14	14	14	sp|P27242|WAAU_ECOLI Lipopolysaccharide 1,2-N-acetylglucosaminetransferase OS=Escherichia coli (strain K12) OX=83333 GN=waaU PE=4 SV=2	1	14	14	14	2	2	2	7	11	8	2	0	0	6	9	8	2	1	2	3	7	7	2	2	2	7	11	8	2	0	0	6	9	8	2	1	2	3	7	7	2	2	2	7
sp|P27243|RFAL_ECOLI	sp|P27243|RFAL_ECOLI	2	2	2	sp|P27243|RFAL_ECOLI O-antigen ligase OS=Escherichia coli (strain K12) OX=83333 GN=rfaL PE=1 SV=2	1	2	2	2	0	0	0	0	2	1	0	0	0	1	2	1	0	0	0	1	2	1	0	0	0	0	2	1	0	0	0	1	2	1	0	0	0	1	2	1	0	0	0	0
sp|P27247|PLSX_ECOLI	sp|P27247|PLSX_ECOLI	2	2	2	sp|P27247|PLSX_ECOLI Phosphate acyltransferase OS=Escherichia coli (strain K12) OX=83333 GN=plsX PE=1 SV=2	1	2	2	2	0	0	0	1	2	2	0	0	0	1	1	2	0	0	0	1	1	2	0	0	0	1	2	2	0	0	0	1	1	2	0	0	0	1	1	2	0	0	0	1
sp|P27248|GCST_ECOLI	sp|P27248|GCST_ECOLI	16	16	16	sp|P27248|GCST_ECOLI Aminomethyltransferase OS=Escherichia coli (strain K12) OX=83333 GN=gcvT PE=1 SV=3	1	16	16	16	6	7	2	12	11	10	7	7	5	13	9	10	7	8	6	12	12	10	6	7	2	12	11	10	7	7	5	13	9	10	7	8	6	12	12	10	6	7	2	12
sp|P27249|GLND_ECOLI	sp|P27249|GLND_ECOLI	11	11	11	sp|P27249|GLND_ECOLI Bifunctional uridylyltransferase/uridylyl-removing enzyme OS=Escherichia coli (strain K12) OX=83333 GN=glnD PE=1 SV=2	1	11	11	11	1	1	1	8	8	6	0	0	0	7	6	8	0	0	1	6	5	8	1	1	1	8	8	6	0	0	0	7	6	8	0	0	1	6	5	8	1	1	1	8
sp|P27250|AHR_ECOLI	sp|P27250|AHR_ECOLI	6	6	6	sp|P27250|AHR_ECOLI Aldehyde reductase Ahr OS=Escherichia coli (strain K12) OX=83333 GN=ahr PE=1 SV=2	1	6	6	6	0	1	2	4	3	4	0	0	0	4	4	3	2	0	1	6	4	3	0	1	2	4	3	4	0	0	0	4	4	3	2	0	1	6	4	3	0	1	2	4
sp|P27278|NADR_ECOLI	sp|P27278|NADR_ECOLI	9	9	9	sp|P27278|NADR_ECOLI Trifunctional NAD biosynthesis/regulator protein NadR OS=Escherichia coli (strain K12) OX=83333 GN=nadR PE=1 SV=2	1	9	9	9	3	2	2	5	5	4	2	0	1	4	6	4	0	2	1	4	4	4	3	2	2	5	5	4	2	0	1	4	6	4	0	2	1	4	4	4	3	2	2	5
sp|P27296|DING_ECOLI	sp|P27296|DING_ECOLI	2	2	2	sp|P27296|DING_ECOLI ATP-dependent DNA helicase DinG OS=Escherichia coli (strain K12) OX=83333 GN=dinG PE=1 SV=3	1	2	2	2	1	1	1	0	0	1	1	1	2	0	0	1	0	0	0	0	0	1	1	1	1	0	0	1	1	1	2	0	0	1	0	0	0	0	0	1	1	1	1	0
sp|P27298|OPDA_ECOLI	sp|P27298|OPDA_ECOLI	49	49	49	sp|P27298|OPDA_ECOLI Oligopeptidase A OS=Escherichia coli (strain K12) OX=83333 GN=prlC PE=3 SV=3	1	49	49	49	29	27	22	39	37	39	18	18	18	42	40	41	24	25	19	44	39	42	29	27	22	39	37	39	18	18	18	42	40	41	24	25	19	44	39	42	29	27	22	39
sp|P27300|LPXK_ECOLI	sp|P27300|LPXK_ECOLI	4	4	4	sp|P27300|LPXK_ECOLI Tetraacyldisaccharide 4-kinase OS=Escherichia coli (strain K12) OX=83333 GN=lpxK PE=1 SV=2	1	4	4	4	0	0	0	0	3	3	0	0	0	2	3	4	0	0	0	2	2	3	0	0	0	0	3	3	0	0	0	2	3	4	0	0	0	2	2	3	0	0	0	0
[truncated: 823 more rows]
[truncated: 169 more columns]
