# Supplementary material for: General transcription factor from Escherichia coli with a distinct mechanism of action
Source: Nat Struct Mol Biol. 2024 Jan 4;31(1):141–9. doi: 10.1038/s41594-023-01154-w (PMC10803263; doi:10.1038/s41594-023-01154-w)
Supplement: Supplementary file 4 — Supplementary Code. [file 41594_2023_1154_MOESM4_ESM.zip › ceda/ceda-chip-seq/readme.txt]

This is root directory for analysis of  ChIP-seq data collected for E. coli CedA
and RpoC. This directory shall be set as working directory in R session.

Subdirectories and their content:

1. `data` contains text files listing  depth of sequencing for every chromosomal
position in every sample reported by `samtools depth`; files are omitted due to
size limits.

2. `resources` contains  sequence of E. coli genome downloaded  from NBCI, lists
of known genes and promoters downloaded from Biocyc.

3. `results` contains intermediate and final results of analyses.

4. `scr` contains R scripts to be run according to their numerical order.
