# Supplementary material for: General transcription factor from Escherichia coli with a distinct mechanism of action
Source: Nat Struct Mol Biol. 2024 Jan 4;31(1):141–9. doi: 10.1038/s41594-023-01154-w (PMC10803263; doi:10.1038/s41594-023-01154-w)
Supplement: Supplementary file 4 — Supplementary Code. [file 41594_2023_1154_MOESM4_ESM.zip › ceda/ceda-chip-seq/resources/GCF_000005845.2_ASM584v2_genomic.fna]

>NC_000913.3 Escherichia coli str. K-12 substr. MG1655, complete genome
AGCTTTTCATTCTGACTGCAACGGGCAATATGTCTCTGTGTGGATTAAAAAAAGAGTGTCTGATAGCAGCTTCTGAACTG
GTTACCTGCCGTGAGTAAATTAAAATTTTATTGACTTAGGTCACTAAATACTTTAACCAATATAGGCATAGCGCACAGAC
AGATAAAAATTACAGAGTACACAACATCCATGAAACGCATTAGCACCACCATTACCACCACCATCACCATTACCACAGGT
AACGGTGCGGGCTGACGCGTACAGGAAACACAGAAAAAAGCCCGCACCTGACAGTGCGGGCTTTTTTTTTCGACCAAAGG
TAACGAGGTAACAACCATGCGAGTGTTGAAGTTCGGCGGTACATCAGTGGCAAATGCAGAACGTTTTCTGCGTGTTGCCG
ATATTCTGGAAAGCAATGCCAGGCAGGGGCAGGTGGCCACCGTCCTCTCTGCCCCCGCCAAAATCACCAACCACCTGGTG
GCGATGATTGAAAAAACCATTAGCGGCCAGGATGCTTTACCCAATATCAGCGATGCCGAACGTATTTTTGCCGAACTTTT
GACGGGACTCGCCGCCGCCCAGCCGGGGTTCCCGCTGGCGCAATTGAAAACTTTCGTCGATCAGGAATTTGCCCAAATAA
AACATGTCCTGCATGGCATTAGTTTGTTGGGGCAGTGCCCGGATAGCATCAACGCTGCGCTGATTTGCCGTGGCGAGAAA
ATGTCGATCGCCATTATGGCCGGCGTATTAGAAGCGCGCGGTCACAACGTTACTGTTATCGATCCGGTCGAAAAACTGCT
GGCAGTGGGGCATTACCTCGAATCTACCGTCGATATTGCTGAGTCCACCCGCCGTATTGCGGCAAGCCGCATTCCGGCTG
ATCACATGGTGCTGATGGCAGGTTTCACCGCCGGTAATGAAAAAGGCGAACTGGTGGTGCTTGGACGCAACGGTTCCGAC
TACTCTGCTGCGGTGCTGGCTGCCTGTTTACGCGCCGATTGTTGCGAGATTTGGACGGACGTTGACGGGGTCTATACCTG
CGACCCGCGTCAGGTGCCCGATGCGAGGTTGTTGAAGTCGATGTCCTACCAGGAAGCGATGGAGCTTTCCTACTTCGGCG
CTAAAGTTCTTCACCCCCGCACCATTACCCCCATCGCCCAGTTCCAGATCCCTTGCCTGATTAAAAATACCGGAAATCCT
CAAGCACCAGGTACGCTCATTGGTGCCAGCCGTGATGAAGACGAATTACCGGTCAAGGGCATTTCCAATCTGAATAACAT
GGCAATGTTCAGCGTTTCTGGTCCGGGGATGAAAGGGATGGTCGGCATGGCGGCGCGCGTCTTTGCAGCGATGTCACGCG
CCCGTATTTCCGTGGTGCTGATTACGCAATCATCTTCCGAATACAGCATCAGTTTCTGCGTTCCACAAAGCGACTGTGTG
CGAGCTGAACGGGCAATGCAGGAAGAGTTCTACCTGGAACTGAAAGAAGGCTTACTGGAGCCGCTGGCAGTGACGGAACG
GCTGGCCATTATCTCGGTGGTAGGTGATGGTATGCGCACCTTGCGTGGGATCTCGGCGAAATTCTTTGCCGCACTGGCCC
GCGCCAATATCAACATTGTCGCCATTGCTCAGGGATCTTCTGAACGCTCAATCTCTGTCGTGGTAAATAACGATGATGCG
ACCACTGGCGTGCGCGTTACTCATCAGATGCTGTTCAATACCGATCAGGTTATCGAAGTGTTTGTGATTGGCGTCGGTGG
CGTTGGCGGTGCGCTGCTGGAGCAACTGAAGCGTCAGCAAAGCTGGCTGAAGAATAAACATATCGACTTACGTGTCTGCG
GTGTTGCCAACTCGAAGGCTCTGCTCACCAATGTACATGGCCTTAATCTGGAAAACTGGCAGGAAGAACTGGCGCAAGCC
AAAGAGCCGTTTAATCTCGGGCGCTTAATTCGCCTCGTGAAAGAATATCATCTGCTGAACCCGGTCATTGTTGACTGCAC
TTCCAGCCAGGCAGTGGCGGATCAATATGCCGACTTCCTGCGCGAAGGTTTCCACGTTGTCACGCCGAACAAAAAGGCCA
ACACCTCGTCGATGGATTACTACCATCAGTTGCGTTATGCGGCGGAAAAATCGCGGCGTAAATTCCTCTATGACACCAAC
GTTGGGGCTGGATTACCGGTTATTGAGAACCTGCAAAATCTGCTCAATGCAGGTGATGAATTGATGAAGTTCTCCGGCAT
TCTTTCTGGTTCGCTTTCTTATATCTTCGGCAAGTTAGACGAAGGCATGAGTTTCTCCGAGGCGACCACGCTGGCGCGGG
AAATGGGTTATACCGAACCGGACCCGCGAGATGATCTTTCTGGTATGGATGTGGCGCGTAAACTATTGATTCTCGCTCGT
GAAACGGGACGTGAACTGGAGCTGGCGGATATTGAAATTGAACCTGTGCTGCCCGCAGAGTTTAACGCCGAGGGTGATGT
TGCCGCTTTTATGGCGAATCTGTCACAACTCGACGATCTCTTTGCCGCGCGCGTGGCGAAGGCCCGTGATGAAGGAAAAG
TTTTGCGCTATGTTGGCAATATTGATGAAGATGGCGTCTGCCGCGTGAAGATTGCCGAAGTGGATGGTAATGATCCGCTG
TTCAAAGTGAAAAATGGCGAAAACGCCCTGGCCTTCTATAGCCACTATTATCAGCCGCTGCCGTTGGTACTGCGCGGATA
TGGTGCGGGCAATGACGTTACAGCTGCCGGTGTCTTTGCTGATCTGCTACGTACCCTCTCATGGAAGTTAGGAGTCTGAC
ATGGTTAAAGTTTATGCCCCGGCTTCCAGTGCCAATATGAGCGTCGGGTTTGATGTGCTCGGGGCGGCGGTGACACCTGT
TGATGGTGCATTGCTCGGAGATGTAGTCACGGTTGAGGCGGCAGAGACATTCAGTCTCAACAACCTCGGACGCTTTGCCG
ATAAGCTGCCGTCAGAACCACGGGAAAATATCGTTTATCAGTGCTGGGAGCGTTTTTGCCAGGAACTGGGTAAGCAAATT
CCAGTGGCGATGACCCTGGAAAAGAATATGCCGATCGGTTCGGGCTTAGGCTCCAGTGCCTGTTCGGTGGTCGCGGCGCT
GATGGCGATGAATGAACACTGCGGCAAGCCGCTTAATGACACTCGTTTGCTGGCTTTGATGGGCGAGCTGGAAGGCCGTA
TCTCCGGCAGCATTCATTACGACAACGTGGCACCGTGTTTTCTCGGTGGTATGCAGTTGATGATCGAAGAAAACGACATC
ATCAGCCAGCAAGTGCCAGGGTTTGATGAGTGGCTGTGGGTGCTGGCGTATCCGGGGATTAAAGTCTCGACGGCAGAAGC
CAGGGCTATTTTACCGGCGCAGTATCGCCGCCAGGATTGCATTGCGCACGGGCGACATCTGGCAGGCTTCATTCACGCCT
GCTATTCCCGTCAGCCTGAGCTTGCCGCGAAGCTGATGAAAGATGTTATCGCTGAACCCTACCGTGAACGGTTACTGCCA
GGCTTCCGGCAGGCGCGGCAGGCGGTCGCGGAAATCGGCGCGGTAGCGAGCGGTATCTCCGGCTCCGGCCCGACCTTGTT
CGCTCTGTGTGACAAGCCGGAAACCGCCCAGCGCGTTGCCGACTGGTTGGGTAAGAACTACCTGCAAAATCAGGAAGGTT
TTGTTCATATTTGCCGGCTGGATACGGCGGGCGCACGAGTACTGGAAAACTAAATGAAACTCTACAATCTGAAAGATCAC
AACGAGCAGGTCAGCTTTGCGCAAGCCGTAACCCAGGGGTTGGGCAAAAATCAGGGGCTGTTTTTTCCGCACGACCTGCC
GGAATTCAGCCTGACTGAAATTGATGAGATGCTGAAGCTGGATTTTGTCACCCGCAGTGCGAAGATCCTCTCGGCGTTTA
TTGGTGATGAAATCCCACAGGAAATCCTGGAAGAGCGCGTGCGCGCGGCGTTTGCCTTCCCGGCTCCGGTCGCCAATGTT
GAAAGCGATGTCGGTTGTCTGGAATTGTTCCACGGGCCAACGCTGGCATTTAAAGATTTCGGCGGTCGCTTTATGGCACA
AATGCTGACCCATATTGCGGGTGATAAGCCAGTGACCATTCTGACCGCGACCTCCGGTGATACCGGAGCGGCAGTGGCTC
ATGCTTTCTACGGTTTACCGAATGTGAAAGTGGTTATCCTCTATCCACGAGGCAAAATCAGTCCACTGCAAGAAAAACTG
TTCTGTACATTGGGCGGCAATATCGAAACTGTTGCCATCGACGGCGATTTCGATGCCTGTCAGGCGCTGGTGAAGCAGGC
GTTTGATGATGAAGAACTGAAAGTGGCGCTAGGGTTAAACTCGGCTAACTCGATTAACATCAGCCGTTTGCTGGCGCAGA
TTTGCTACTACTTTGAAGCTGTTGCGCAGCTGCCGCAGGAGACGCGCAACCAGCTGGTTGTCTCGGTGCCAAGCGGAAAC
TTCGGCGATTTGACGGCGGGTCTGCTGGCGAAGTCACTCGGTCTGCCGGTGAAACGTTTTATTGCTGCGACCAACGTGAA
CGATACCGTGCCACGTTTCCTGCACGACGGTCAGTGGTCACCCAAAGCGACTCAGGCGACGTTATCCAACGCGATGGACG
TGAGTCAGCCGAACAACTGGCCGCGTGTGGAAGAGTTGTTCCGCCGCAAAATCTGGCAACTGAAAGAGCTGGGTTATGCA
GCCGTGGATGATGAAACCACGCAACAGACAATGCGTGAGTTAAAAGAACTGGGCTACACTTCGGAGCCGCACGCTGCCGT
AGCTTATCGTGCGCTGCGTGATCAGTTGAATCCAGGCGAATATGGCTTGTTCCTCGGCACCGCGCATCCGGCGAAATTTA
AAGAGAGCGTGGAAGCGATTCTCGGTGAAACGTTGGATCTGCCAAAAGAGCTGGCAGAACGTGCTGATTTACCCTTGCTT
TCACATAATCTGCCCGCCGATTTTGCTGCGTTGCGTAAATTGATGATGAATCATCAGTAAAATCTATTCATTATCTCAAT
CAGGCCGGGTTTGCTTTTATGCAGCCCGGCTTTTTTATGAAGAAATTATGGAGAAAAATGACAGGGAAAAAGGAGAAATT
CTCAATAAATGCGGTAACTTAGAGATTAGGATTGCGGAGAATAACAACCGCCGTTCTCATCGAGTAATCTCCGGATATCG
ACCCATAACGGGCAATGATAAAAGGAGTAACCTGTGAAAAAGATGCAATCTATCGTACTCGCACTTTCCCTGGTTCTGGT
CGCTCCCATGGCAGCACAGGCTGCGGAAATTACGTTAGTCCCGTCAGTAAAATTACAGATAGGCGATCGTGATAATCGTG
GCTATTACTGGGATGGAGGTCACTGGCGCGACCACGGCTGGTGGAAACAACATTATGAATGGCGAGGCAATCGCTGGCAC
CTACACGGACCGCCGCCACCGCCGCGCCACCATAAGAAAGCTCCTCATGATCATCACGGCGGTCATGGTCCAGGCAAACA
TCACCGCTAAATGACAAATGCCGGGTAACAATCCGGCATTCAGCGCCTGATGCGACGCTGGCGCGTCTTATCAGGCCTAC
GTTAATTCTGCAATATATTGAATCTGCATGCTTTTGTAGGCAGGATAAGGCGTTCACGCCGCATCCGGCATTGACTGCAA
ACTTAACGCTGCTCGTAGCGTTTAAACACCAGTTCGCCATTGCTGGAGGAATCTTCATCAAAGAAGTAACCTTCGCTATT
AAAACCAGTCAGTTGCTCTGGTTTGGTCAGCCGATTTTCAATAATGAAACGACTCATCAGACCGCGTGCTTTCTTAGCGT
AGAAGCTGATGATCTTAAATTTGCCGTTCTTCTCATCGAGGAACACCGGCTTGATAATCTCGGCATTCAATTTCTTCGGC
TTCACCGATTTAAAATACTCATCTGACGCCAGATTAATCACCACATTATCGCCTTGTGCTGCGAGCGCCTCGTTCAGCTT
GTTGGTGATGATATCTCCCCAGAATTGATACAGATCTTTCCCTCGGGCATTCTCAAGACGGATCCCCATTTCCAGACGAT
AAGGCTGCATTAAATCGAGCGGGCGGAGTACGCCATACAAGCCGGAAAGCATTCGCAAATGCTGTTGGGCAAAATCGAAA
TCGTCTTCGCTGAAGGTTTCGGCCTGCAAGCCGGTGTAGACATCACCTTTAAACGCCAGAATCGCCTGGCGGGCATTCGC
CGGCGTGAAATCTGGCTGCCAGTCATGAAAGCGAGCGGCGTTGATACCCGCCAGTTTGTCGCTGATGCGCATCAGCGTGC
TAATCTGCGGAGGCGTCAGTTTCCGCGCCTCATGGATCAACTGCTGGGAATTGTCTAACAGCTCCGGCAGCGTATAGCGC
GTGGTGGTCAACGGGCTTTGGTAATCAAGCGTTTTCGCAGGTGAAATAAGAATCAGCATATCCAGTCCTTGCAGGAAATT
TATGCCGACTTTAGCAAAAAATGAGAATGAGTTGATCGATAGTTGTGATTACTCCTGCGAAACATCATCCCACGCGTCCG
GAGAAAGCTGGCGACCGATATCCGGATAACGCAATGGATCAAACACCGGGCGCACGCCGAGTTTACGCTGGCGTAGATAA
TCACTGGCAATGGTATGAACCACAGGCGAGAGCAGTAAAATGGCGGTCAAATTGGTAATAGCCATGCAGGCCATTATGAT
ATCTGCCAGTTGCCACATCAGCGGAAGGCTTAGCAAGGTGCCGCCGATGACCGTTGCGAAGGTGCAGATCCGCAAACACC
AGATCGCTTTAGGGTTGTTCAGGCGTAAAAAGAAGAGATTGTTTTCGGCATAAATGTAGTTGGCAACGATGGAGCTGAAG
GCAAACAGAATAACCACAAGGGTAACAAACTCAGCACCCCAGGAACCCATTAGCACCCGCATCGCCTTCTGGATAAGCTG
AATACCTTCCAGCGGCATGTAGGTTGTGCCGTTACCCGCCAGTAATATCAGCATGGCGCTTGCCGTACAGATGACCAGGG
TGTCGATAAAAATGCCAATCATCTGGACAATCCCTTGCGCTGCCGGATGCGGAGGCCAGGACGCCGCTGCCGCTGCCGCG
TTTGGCGTCGAACCCATTCCCGCCTCATTGGAAAACATACTGCGCTGAAAACCGTTAGTAATCGCCTGGCTTAAGGTATA
TCCCGCCGCGCCGCCTGCCGCTTCCTGCCAGCCAAAAGCACTCTCAAAAATAGACCAAATGACGTGGGGAAGTTGCCCGA
TATTCATTACGCAAATTACCAGGCTGGTCAGTACCCAGATTATCGCCATCAACGGGACAAAGCCCTGCATGAGCCGGGCG
ACGCCATGAAGACCGCGAGTGATTGCCAGCAGAGTAAAGACAGCGAGAATAATGCCTGTCACCAGCGGGGGAAAATCAAA
AGAAAAACTCAGGGCGCGGGCAACGGCGTTCGCTTGAACTCCGCTGAAAATTATGCCATAGGCGATGAGCAAAAAGACGG
CGAACAGAACGCCCATCCAGCGCATCCCCAGCCCGCGCGCCATATACCATGCCGGTCCGCCACGAAACTGCCCATTGACG
TCACGTTCTTTATAAAGTTGTGCCAGAGAACATTCGGCAAACGAGGTCGCCATGCCGATAAACGCGGCAACCCACATCCA
AAAGACGGCTCCAGGTCCACCGGCGGTAATAGCCAGCGCAACGCCGGCCAGGTTGCCGCTACCCACGCGCGCCGCAAGAC
TGGTACACAATGACTGAAATGAGGTTAAACCGCCTGGCTGTGGATGAATGCTATTTTTAAGACTTTTGCCAAACTGGCGG
ATGTAGCGAAACTGCACAAATCCGGTGCGAAAAGTGAACCAACAACCTGCGCCGAAGAGCAGGTAAATCATTACCGATCC
CCAAAGGACGCTGTTAATGAAGGAGAAAAAATCTGGCATGCATATCCCTCTTATTGCCGGTCGCGATGACTTTCCTGTGT
AAACGTTACCAATTGTTTAAGAAGTATATACGCTACGAGGTACTTGATAACTTCTGCGTAGCATACATGAGGTTTTGTAT
AAAAATGGCGGGCGATATCAACGCAGTGTCAGAAATCCGAAACAGTCTCGCCTGGCGATAACCGTCTTGTCGGCGGTTGC
GCTGACGTTGCGTCGTGATATCATCAGGGCAGACCGGTTACATCCCCCTAACAAGCTGTTTAAAGAGAAATACTATCATG
ACGGACAAATTGACCTCCCTTCGTCAGTACACCACCGTAGTGGCCGACACTGGGGACATCGCGGCAATGAAGCTGTATCA
ACCGCAGGATGCCACAACCAACCCTTCTCTCATTCTTAACGCAGCGCAGATTCCGGAATACCGTAAGTTGATTGATGATG
CTGTCGCCTGGGCGAAACAGCAGAGCAACGATCGCGCGCAGCAGATCGTGGACGCGACCGACAAACTGGCAGTAAATATT
GGTCTGGAAATCCTGAAACTGGTTCCGGGCCGTATCTCAACTGAAGTTGATGCGCGTCTTTCCTATGACACCGAAGCGTC
AATTGCGAAAGCAAAACGCCTGATCAAACTCTACAACGATGCTGGTATTAGCAACGATCGTATTCTGATCAAACTGGCTT
CTACCTGGCAGGGTATCCGTGCTGCAGAACAGCTGGAAAAAGAAGGCATCAACTGTAACCTGACCCTGCTGTTCTCCTTC
GCTCAGGCTCGTGCTTGTGCGGAAGCGGGCGTGTTCCTGATCTCGCCGTTTGTTGGCCGTATTCTTGACTGGTACAAAGC
GAATACCGATAAGAAAGAGTACGCTCCGGCAGAAGATCCGGGCGTGGTTTCTGTATCTGAAATCTACCAGTACTACAAAG
AGCACGGTTATGAAACCGTGGTTATGGGCGCAAGCTTCCGTAACATCGGCGAAATTCTGGAACTGGCAGGCTGCGACCGT
CTGACCATCGCACCGGCACTGCTGAAAGAGCTGGCGGAGAGCGAAGGGGCTATCGAACGTAAACTGTCTTACACCGGCGA
AGTGAAAGCGCGTCCGGCGCGTATCACTGAGTCCGAGTTCCTGTGGCAGCACAACCAGGATCCAATGGCAGTAGATAAAC
TGGCGGAAGGTATCCGTAAGTTTGCTATTGACCAGGAAAAACTGGAAAAAATGATCGGCGATCTGCTGTAATCATTCTTA
GCGTGACCGGGAAGTCGGTCACGCTACCTCTTCTGAAGCCTGTCTGTCACTCCCTTCGCAGTGTATCATTCTGTTTAACG
AGACTGTTTAAACGGAAAAATCTTGATGAATACTTTACGTATTGGCTTAGTTTCCATCTCTGATCGCGCATCCAGCGGCG
TTTATCAGGATAAAGGCATCCCTGCGCTGGAAGAATGGCTGACATCGGCGCTAACCACGCCGTTTGAACTGGAAACCCGC
TTAATCCCCGATGAGCAGGCGATCATCGAGCAAACGTTGTGTGAGCTGGTGGATGAAATGAGTTGCCATCTGGTGCTCAC
CACGGGCGGAACTGGCCCGGCGCGTCGTGACGTAACGCCCGATGCGACGCTGGCAGTAGCGGACCGCGAGATGCCTGGCT
TTGGTGAACAGATGCGCCAGATCAGCCTGCATTTTGTACCAACTGCGATCCTTTCGCGTCAGGTGGGCGTGATTCGCAAA
CAGGCGCTGATCCTTAACTTACCCGGTCAGCCGAAGTCTATTAAAGAGACGCTGGAAGGTGTGAAGGACGCTGAGGGTAA
CGTTGTGGTACACGGTATTTTTGCCAGCGTACCGTACTGCATTCAGTTGCTGGAAGGGCCATACGTTGAAACGGCACCGG
AAGTGGTTGCAGCATTCAGACCGAAGAGTGCAAGACGCGACGTTAGCGAATAAAAAAATCCCCCCGAGCGGGGGGATCTC
AAAACAATTAGTGGGATTCACCAATCGGCAGAACGGTGCGACCAAACTGCTCGTTCAGTACTTCACCCATCGCCAGATAG
ATTGCGCTGGCACCGCAGATCAGCCCAATCCAGCCGGCAAAGTGGATGATTGCGGCGTTACCGGCAATGTTACCGATCGC
CAGCAGGGCAAACAGCACGGTCAGGCTAAAGAAAACGAATTGCAGAACGCGTGCGCCTTTCAGCGTGCCGAAGAACATAA
ACAGCGTAAATACGCCCCACAGACCCAGGTAGACACCAAGGAACTGTGCATTTGGCGCATCGGTCAGACCCAGTTTCGGC
ATCAGCAGAATCGCAACCAGCGTCAGCCAGAAAGAACCGTAAGAGGTGAATGCGGTTAAACCGAAAGTGTTGCCTTTTTT
GTACTCCAGCAGACCAGCAAAAATTTGCGCGATGCCGCCGTAGAAAATGCCCATGGCAAGAATAATACCGTCCAGAGCGA
AATAACCCACGTTGTGCAGGTTAAGCAGAATGGTGGTCATGCCGAAGCCCATCAGGCCCAGCGGTGCCGGATTAGCCAAC
TTAGTGTTGCCCATAATTCCTCAAAAATCATCATCGAATGAATGGTGAAATAATTTCCCTGAATAACTGTAGTGTTTTCA
GGGCGCGGCATAATAATCAGCCAGTGGGGCAGTGTCTACGATCTTTTGAGGGGAAAATGAAAATTTTCCCCGGTTTCCGG
TATCAGACCTGAGTGGCGCTAACCATCCGGCGCAGGCAGGCGATTTGCAGTACGGCTGGAATCGTCACGCGATAGGCGCT
GCCGCTGACCGCTTTAACCCCATTTAGTGCCGCACCTACAGGGCCTCCCAGCCCCGCGCCGCGCAGCAAACCATGCCCAA
GTACGCTCATTGCTGCGTGGGTGCGTAAAATGCGGGTCAGTTGGCTGGAAAGCAAATGCGACACACCTTTTGCCAATAAT
TTGTCTTTCATCAGCAGCGGCAGCAGCTCTTCCAGCTCATTCACCCTGGCATCGACCGCGTGCAGAAACTCCTGCTTATG
TTCCTCGTCCATTTTCTTCCAGGTATTACGCAGAAATTGTTCCAGTAACTGTTGCTCAATTTCAAACGTAGACATCTCTT
TGTCGGCTTTCAGCTTCAATCGCTTTGAAACATCGAGCAAAATGGCCCGATACAATTTACCGTGTCCGCGCAGTTTGTTG
GCGATACTATCGCCACCAAAATGCTGTAATTCTCCGGCAATCAGCTGCCAGTTGCGGCGATGTTGCTCGGGATGCCCTTC
CATCGATTTAAACAGTTCGTTGCGCATCAGTACGCTGGAGAGGCGAGTTTTGCCTTTTTCATTATGGGTGAGCAATCGGG
CGAAATTTGCCAACTGTTCCTCACTACAATGCTGAAGAAAATCCAGATCTGAATCATTCAGGTAATTAACATTCATTTTT
TGTGGCTTCTATATTCTGGCGTTAGTCGTCGCCGATAATTTTCAGCGTGGCCATATCCGATGAGTTCACCGTATGACCCG
AAAAGGTGATTTTTGAGACGCAGCGTTTATTGTCGTTATCGCTGTTAATGTTGATCCAGTCAGTGGTTTGCCCTTCTTTT
ATTTCTGAAGGAATATTCAGGCTCTGACTGGCGCTACGGGCGGCTTTGAAATAAACCGATGCACCGCTTAACTGTAAATC
GCCATGGTCGGCAGAGAGTTGTATGCGTTTCACAATGCGACAAACAGGAAGTTTCAGCGCCAGATCGTTGGTTTCGTTAC
GCGGCATTGCAATGGCGCCGAGGAGTTTATGGTCGTTTGCCTGCGCCGTGCAGCACAGCATCAGGCTAATCGCCAGGCTG
GCGGAAATCGTAAAAACGGATTTCATAAGGATTCTCTTAGTGGGAAGAGGTAGGGGGATGAATACCCACTAGTTTACTGC
TGATAAAGAGAAGATTCAGGCACGTAATCTTTTCTTTTTATTACAATTTTTTGATGAATGCCTTGGCTGCGATTCATTCT
TTATATGAATAAAATTGCTGTCAATTTTACGTCTTGTCCTGCCATATCGCGAAATTTCTGCGCAAAAGCACAAAAAATTT
TTGCATCTCCCCCTTGATGACGTGGTTTACGACCCCATTTAGTAGTCAACCGCAGTGAGTGAGTCTGCAAAAAAATGAAA
TTGGGCAGTTGAAACCAGACGTTTCGCCCCTATTACAGACTCACAACCACATGATGACCGAATATATAGTGGAGACGTTT
AGATGGGTAAAATAATTGGTATCGACCTGGGTACTACCAACTCTTGTGTAGCGATTATGGATGGCACCACTCCTCGCGTG
CTGGAGAACGCCGAAGGCGATCGCACCACGCCTTCTATCATTGCCTATACCCAGGATGGTGAAACTCTAGTTGGTCAGCC
GGCTAAACGTCAGGCAGTGACGAACCCGCAAAACACTCTGTTTGCGATTAAACGCCTGATTGGTCGCCGCTTCCAGGACG
AAGAAGTACAGCGTGATGTTTCCATCATGCCGTTCAAAATTATTGCTGCTGATAACGGCGACGCATGGGTCGAAGTTAAA
GGCCAGAAAATGGCACCGCCGCAGATTTCTGCTGAAGTGCTGAAAAAAATGAAGAAAACCGCTGAAGATTACCTGGGTGA
ACCGGTAACTGAAGCTGTTATCACCGTACCGGCATACTTTAACGATGCTCAGCGTCAGGCAACCAAAGACGCAGGCCGTA
TCGCTGGTCTGGAAGTAAAACGTATCATCAACGAACCGACCGCAGCTGCGCTGGCTTACGGTCTGGACAAAGGCACTGGC
AACCGTACTATCGCGGTTTATGACCTGGGTGGTGGTACTTTCGATATTTCTATTATCGAAATCGACGAAGTTGACGGCGA
AAAAACCTTCGAAGTTCTGGCAACCAACGGTGATACCCACCTGGGGGGTGAAGACTTCGACAGCCGTCTGATCAACTATC
TGGTTGAAGAATTCAAGAAAGATCAGGGCATTGACCTGCGCAACGATCCGCTGGCAATGCAGCGCCTGAAAGAAGCGGCA
GAAAAAGCGAAAATCGAACTGTCTTCCGCTCAGCAGACCGACGTTAACCTGCCATACATCACTGCAGACGCGACCGGTCC
GAAACACATGAACATCAAAGTGACTCGTGCGAAACTGGAAAGCCTGGTTGAAGATCTGGTAAACCGTTCCATTGAGCCGC
TGAAAGTTGCACTGCAGGACGCTGGCCTGTCCGTATCTGATATCGACGACGTTATCCTCGTTGGTGGTCAGACTCGTATG
CCAATGGTTCAGAAGAAAGTTGCTGAGTTCTTTGGTAAAGAGCCGCGTAAAGACGTTAACCCGGACGAAGCTGTAGCAAT
CGGTGCTGCTGTTCAGGGTGGTGTTCTGACTGGTGACGTAAAAGACGTACTGCTGCTGGACGTTACCCCGCTGTCTCTGG
GTATCGAAACCATGGGCGGTGTGATGACGACGCTGATCGCGAAAAACACCACTATCCCGACCAAGCACAGCCAGGTGTTC
TCTACCGCTGAAGACAACCAGTCTGCGGTAACCATCCATGTGCTGCAGGGTGAACGTAAACGTGCGGCTGATAACAAATC
TCTGGGTCAGTTCAACCTAGATGGTATCAACCCGGCACCGCGCGGCATGCCGCAGATCGAAGTTACCTTCGATATCGATG
CTGACGGTATCCTGCACGTTTCCGCGAAAGATAAAAACAGCGGTAAAGAGCAGAAGATCACCATCAAGGCTTCTTCTGGT
CTGAACGAAGATGAAATCCAGAAAATGGTACGCGACGCAGAAGCTAACGCCGAAGCTGACCGTAAGTTTGAAGAGCTGGT
ACAGACTCGCAACCAGGGCGACCATCTGCTGCACAGCACCCGTAAGCAGGTTGAAGAAGCAGGCGACAAACTGCCGGCTG
ACGACAAAACTGCTATCGAGTCTGCGCTGACTGCACTGGAAACTGCTCTGAAAGGTGAAGACAAAGCCGCTATCGAAGCG
AAAATGCAGGAACTGGCACAGGTTTCCCAGAAACTGATGGAAATCGCCCAGCAGCAACATGCCCAGCAGCAGACTGCCGG
TGCTGATGCTTCTGCAAACAACGCGAAAGATGACGATGTTGTCGACGCTGAATTTGAAGAAGTCAAAGACAAAAAATAAT
CGCCCTATAAACGGGTAATTATACTGACACGGGCGAAGGGGAATTTCCTCTCCGCCCGTGCATTCATCTAGGGGCAATTT
AAAAAAGATGGCTAAGCAAGATTATTACGAGATTTTAGGCGTTTCCAAAACAGCGGAAGAGCGTGAAATCAGAAAGGCCT
ACAAACGCCTGGCCATGAAATACCACCCGGACCGTAACCAGGGTGACAAAGAGGCCGAGGCGAAATTTAAAGAGATCAAG
GAAGCTTATGAAGTTCTGACCGACTCGCAAAAACGTGCGGCATACGATCAGTATGGTCATGCTGCGTTTGAGCAAGGTGG
CATGGGCGGCGGCGGTTTTGGCGGCGGCGCAGACTTCAGCGATATTTTTGGTGACGTTTTCGGCGATATTTTTGGCGGCG
GACGTGGTCGTCAACGTGCGGCGCGCGGTGCTGATTTACGCTATAACATGGAGCTCACCCTCGAAGAAGCTGTACGTGGC
GTGACCAAAGAGATCCGCATTCCGACTCTGGAAGAGTGTGACGTTTGCCACGGTAGCGGTGCAAAACCAGGTACACAGCC
GCAGACTTGTCCGACCTGTCATGGTTCTGGTCAGGTGCAGATGCGCCAGGGATTCTTCGCTGTACAGCAGACCTGTCCAC
ACTGTCAGGGCCGCGGTACGCTGATCAAAGATCCGTGCAACAAATGTCATGGTCATGGTCGTGTTGAGCGCAGCAAAACG
CTGTCCGTTAAAATCCCGGCAGGGGTGGACACTGGAGACCGCATCCGTCTTGCGGGCGAAGGTGAAGCGGGCGAGCATGG
CGCACCGGCAGGCGATCTGTACGTTCAGGTTCAGGTTAAACAGCACCCGATTTTCGAGCGTGAAGGCAACAACCTGTATT
GCGAAGTCCCGATCAACTTCGCTATGGCGGCGCTGGGTGGCGAAATCGAAGTACCGACCCTTGATGGTCGCGTCAAACTG
AAAGTGCCTGGCGAAACCCAGACCGGTAAGCTATTCCGTATGCGCGGTAAAGGCGTCAAGTCTGTCCGCGGTGGCGCACA
GGGTGATTTGCTGTGCCGCGTTGTCGTCGAAACACCGGTAGGCCTGAACGAAAGGCAGAAACAGCTGCTGCAAGAGCTGC
AAGAAAGCTTCGGTGGCCCAACCGGCGAGCACAACAGCCCGCGCTCAAAGAGCTTCTTTGATGGTGTGAAGAAGTTTTTT
GACGACCTGACCCGCTAACCTCCCCAAAAGCCTGCCCGTGGGCAGGCCTGGGTAAAAATAGGGTGCGTTGAAGATATGCG
AGCACCTGTAAAGTGGCGGGGATCACTCCCATAAGCGCTAACTTAAGGGTTGTGGTATTACGCCTGATATGATTTAACGT
GCCGATGAATTACTCTCACGATAACTGGTCAGCAATTCTGGCCCATATTGGTAAGCCCGAAGAACTGGATACTTCGGCAC
GTAATGCCGGGGCTCTAACCCGCCGCCGCGAAATTCGTGATGCTGCAACTCTGCTACGTCTGGGGCTGGCTTACGGCCCC
GGGGGGATGTCATTACGTGAAGTCACTGCATGGGCTCAGCTCCATGACGTTGCAACATTATCTGACGTGGCTCTCCTGAA
GCGGCTGCGGAATGCCGCCGACTGGTTTGGCATACTTGCCGCACAAACACTTGCTGTACGCGCCGCAGTTACGGGTTGTA
CAAGCGGAAAGAGATTGCGTCTTGTCGATGGAACAGCAATCAGTGCGCCCGGGGGCGGCAGCGCTGAATGGCGACTACAT
ATGGGATATGATCCTCATACCTGTCAGTTCACTGATTTTGAGCTAACCGACAGCAGAGACGCTGAACGGCTGGACCGATT
TGCGCAAACGGCAGACGAGATACGCATTGCTGACCGGGGATTCGGTTCGCGTCCCGAATGTATCCGCTCACTTGCTTTTG
GAGAAGCTGATTATATCGTCCGGGTTCACTGGCGAGGATTGCGCTGGTTAACTGCAGAAGGAATGCGCTTTGACATGATG
GGTTTTCTGCGCGGGCTGGATTGCGGTAAGAACGGTGAAACCACTGTAATGATAGGCAATTCAGGTAATAAAAAAGCCGG
AGCTCCCTTTCCGGCACGTCTCATTGCCGTATCACTTCCTCCCGAAAAAGCATTAATCAGTAAAACCCGACTGCTCAGCG
AGAATCGTCGAAAAGGACGAGTAGTTCAGGCGGAAACGCTGGAAGCAGCGGGCCATGTGCTATTGCTAACATCATTACCG
GAAGATGAATATTCAGCAGAGCAAGTGGCTGATTGTTACCGTCTGCGATGGCAAATTGAACTGGCTTTTAAGCGGCTCAA
AAGTTTGCTGCACCTGGATGCTTTGCGTGCAAAGGAACCTGAACTCGCGAAAGCGTGGATATTTGCTAATCTACTCGCCG
CATTTTTAATTGACGACATAATCCAGCCATCGCTGGATTTCCCCCCCAGAAGTGCCGGATCCGAAAAGAAGAACTAACTC
GTTGTGGAGAATAACAAAAATGGTCATCTGGAGCTTACAGGTGGCCATTCGTGGGACAGTATCCCTGACAGCCTACAAAA
CGCAATTGAAGAACGCGAGGCATCGTCTTAACGAGGCACCGAGGCGTCGCATTCTTCAGATGGTTCAACCCTTAAGTTAG
CGCTTATGGGATCACTCCCCGCCGTTGCTCTTACTCGGATTCGTAAGCCGTGAAAACAGCAACCTCCGTCTGGCCAGTTC
GGATGTGAACCTCACAGAGGTCTTTTCTCGTTACCAGCGCCGCCACTACGGCGGTGATACAGATGACGATCAGGGCGACA
ATCATCGCCTTATGCTGCTTCATTGCTCTCTTCTCCTTGACCTTACGGTCAGTAAGAGGCACTCTACATGTGTTCAGCAT
ATAGGAGGCCTCGGGTTGATGGTAAAATATCACTCGGGGCTTTTCTCTATCTGCCGTTCAGCTAATGCCTGAGACAGACA
GCCTCAAGCACCCGCCGCTATTATATCGCTCTCTTTAACCCATTTTGTTTTATCGATTCTAATCCTGAAGACGCCTCGCA
TTTTTGTGGCGTAATTTTTTAATGATTTAATTATTTAACTTTAATTTATCTCTTCATCGCAATTATTGACGACAAGCTGG
ATTATTTTTGAAATATTGGCCTAACAAGCATCGCCGACTGACAACAAATTAATTATTACTTTTCCTAATTAATCCCTCAG
GAATCCTCACCTTAAGCTATGATTATCTAGGCTTAGGGTCACTCGTGAGCGCTTACAGCCGTCAAAAACGCATCTCACCG
CTGATGGCGCAAATTCTTCAATAGCTCGTAAAAAACGAATTATTCCTACACTATAATCTGATTTTAACGATGATTCGTGC
GGGGTAAAATAGTAAAAACGATCTATTCACCTGAAAGAGAAATAAAAAGTGAAACATCTGCATCGATTCTTTAGCAGTGA
TGCCTCGGGAGGCATTATTCTTATCATTGCCGCTATCCTGGCGATGATTATGGCCAACAGCGGCGCAACCAGTGGATGGT
ATCACGACTTTCTGGAGACGCCGGTTCAGCTCCGGGTTGGTTCACTCGAAATCAACAAAAACATGCTGTTATGGATAAAT
GACGCGCTGATGGCGGTATTTTTCCTGTTAGTCGGTCTGGAAGTTAAACGTGAACTGATGCAAGGATCGCTAGCCAGCTT
ACGCCAGGCCGCATTTCCAGTTATCGCCGCTATTGGTGGGATGATTGTGCCGGCATTACTCTATCTGGCTTTTAACTATG
CCGATCCGATTACCCGCGAAGGGTGGGCGATCCCGGCGGCTACTGACATTGCTTTTGCACTTGGTGTACTGGCGCTGTTG
GGAAGTCGTGTTCCGTTAGCGCTGAAGATCTTTTTGATGGCTCTGGCTATTATCGACGATCTTGGGGCCATCATTATCAT
CGCATTGTTCTACACTAATGACTTATCGATGGCCTCTCTTGGCGTCGCGGCTGTAGCAATTGCGGTACTCGCGGTATTGA
ATCTGTGTGGTGCACGCCGCACGGGCGTCTATATTCTTGTTGGCGTGGTGTTGTGGACTGCGGTGTTGAAATCGGGGGTT
CACGCAACTCTGGCGGGGGTAATTGTCGGCTTCTTTATTCCTTTGAAAGAGAAGCATGGGCGTTCTCCAGCGAAGCGACT
GGAGCATGTGTTGCACCCGTGGGTGGCGTATCTGATTTTGCCGCTGTTTGCATTTGCTAATGCTGGCGTTTCACTGCAAG
GCGTCACGCTGGATGGCTTGACCTCCATTCTGCCATTGGGGATCATCGCTGGCTTGCTGATTGGCAAACCGCTGGGGATT
AGTCTGTTCTGCTGGTTGGCGCTGCGTTTGAAACTGGCGCATCTGCCTGAGGGAACGACTTATCAGCAAATTATGGTGGT
GGGGATCCTGTGCGGTATCGGTTTTACTATGTCTATCTTTATTGCCAGCCTGGCCTTTGGTAGCGTAGATCCAGAACTGA
TTAACTGGGCGAAACTCGGTATCCTGGTCGGTTCTATCTCTTCGGCGGTAATTGGATACAGCTGGTTACGCGTTCGTTTG
CGTCCATCAGTTTGACAGGACGGTTTACCGGGGAGCCATAAACGGCTCCCTTTTCATTGTTATCAGGGAGAGAAATGAGC
ATGTCTCATATCAATTACAACCACTTGTATTACTTCTGGCATGTCTATAAAGAAGGTTCCGTGGTTGGCGCAGCGGAGGC
GCTTTATTTAACTCCACAAACCATTACCGGACAGATTCGAGCGCTGGAAGAGCGCCTGCAAGGCAAATTATTTAAACGCA
AGGGACGTGGTCTCGAACCCAGCGAGCTGGGAGAACTGGTCTATCGCTATGCCGATAAAATGTTCACCTTAAGCCAGGAA
ATGCTGGATATTGTGAACTATCGCAAAGAATCCAATTTATTGTTTGACGTTGGCGTGGCTGATGCACTTTCCAAACGCCT
GGTCAGTAGCGTACTTAACGCCGCAGTGGTAGAAGGCGAGCCCATTCATCTTCGCTGCTTCGAATCCACCCACGAAATGC
TGCTGGAGCAATTAAGTCAGCATAAACTGGATATGATCATTTCTGACTGTCCGATAGACTCTACGCAGCAGGAAGGCCTG
TTCTCCGTGAGAATTGGCGAATGTGGCGTGAGTTTCTGGTGTACAAATCCACCACCAGAAAAACCGTTCCCGGCTTGTCT
GGAAGAACGGCGACTTTTGATTCCTGGGCGACGTTCAATGTTAGGGCGCAAATTGCTTAACTGGTTTAACTCCCAGGGAT
TAAACGTAGAAATCCTCGGCGAGTTTGATGATGCCGCTTTGATGAAAGCTTTTGGTGCGATGCACAATGCAATCTTCGTT
GCCCCAACGCTTTATGCATATGACTTTTATGCCGATAAAACTGTCGTAGAAATTGGTCGCGTCGAGAATGTGATGGAAGA
GTACCATGCTATTTTTGCTGAGCGGATGATTCAGCACCCGGCGGTACAGCGAATCTGCAATACGGATTATTCTGCGCTTT
TTAGTCCAGCGGTGCGTTAATCGGCAGCTCCCCCAAAGTTAAGGTGGGGGAGATAGATTAGTTGTACATTACCACGATTT
TGACTCGGCTCATTATTTGCCCGCTTGAGACATTGTTTCCATATGTACGCGGGCGAATAAATAGAGGAATCTGATTACTT
CCTTCATGGGGATGCTGAAAAGAGTAGTAATTGCTGGTAATGACTCCAACTTATTGATAGTGTTTTATGTTCAGATAATG
CCCGATGACTTTGTCATGCAGCTCCACCGATTTTGAGAACGACAGCGACTTCCGTCCCAGCCGTGCCAGGTGCTGCCTCA
GATTCAGGTTATGCCGCTCAATTCGCTGCGTATATCGCTTGCTGATTACGTGCAGCTTTCCCTTCAGGCGGGATTCATAC
AGCGGCCAGCCATCCGTCATCCATATCACCACGTCAAAGGGTGACAGCAGGCTCATAAGACGCCCCAGCGTCGCCATAGT
GCGTTCACCGAATACGTGCGCAACAACCGTCTTCCGGAGACTGTCATACGCGTAAAACAGCCAGCGCTGGCGCGATTTAG
CCCCGACATAGCCCCACTGTTCGTCCATTTCCGCGCAGACGATGACGTCACTGCCCGGCTGTATGCGCGAGGTTACCGAC
TGCGGCCTGAGTTTTTTAAGTGACGTAAAATCGTGTTGAGGCCAACGCCCATAATGCGGGCTGTTGCCCGGCATCCAACG
CCATTCATGGCCATATCAATGATTTTCTGGTGCGTACCGGGTTGAGAAGCGGTGTAAGTGAACTGCAGTTGCCATGTTTT
ACGGCAGTGAGAGCAGAGATAGCGCTGATGTCCGGCGGTGCTTTTGCCGTTACGCACCACCCCGTCAGTAGCTGAACAGG
AGGGACAGCTGATAGAAACAGAAGCCACTGGAGCACCTCAAAAACACCATCATACACTAAATCAGTAAGTTGGCAGCATC
ACCTACCTCAATGTGTATCACAATATCCATATTCTTTGTGGGGGAGTCTGGAGATTGAGTAGATATTCTTGTTCAGAATG
TATCAGCCGATGGTTCTACGATTCTTAAGCCACGAAGAGTTCAGATAGTACAACGGCATGTCTCTTTTGACTATCTGGCA
ACCGGCAGTGTGTTCTCTCACGCATCACAAAAGCAGCAGGCATAAAAAAACCCGCTTGCGCGGGCTTTTTCACAAAGCTT
CAGCAAATTGGCGATTAAGCCAGTTTGTTGATCTGTGCAGTCAGGTTAGCCTTATGACGTGCAGCTTTGTTTTTGTGGAT
CAGACCTTTAGCAGCCTGACGGTCCACGATCGGTTGCATTTCGTTAAATGCTTTCTGTGCAGCAGCTTTGTCGCCAGCTT
CGATAGCTGCGTATACTTTCTTGATGAAAGTACGCATCATAGAGCGACGGCTTGCGTTGTGCTTACGAGCCTTTTCAGAC
TGAATGGCGCGCTTCTTAGCTGATTTGATATTAGCCAAGGTCCAACTCCCAAATGTGTTCTATATGGACAATTCAAAGGC
CGAGGAATATGCCCTTTTAGCCTTCTTTTGTCAATGGATTTGTGCAAATAAGCGCCGTTAATGTGCCGGCACTCGTTACG
TAGTGATGGCGCAGGATTCTACCAGCTTGCGGGGTGTGAATACAGCTTTTCCGCGATAAAAATTGCAGCAGGCGGTCAGT
TTCTTCCCGTGATTTGCGCCATGGCAATGAAAAGCCACTTCTTTCTGATTTCGGTACTCAATCGCCGGTTAACCTTGACC
GCTGTACAAGGTATACTCGGACGATTTTCACTGTTTTGAGCCAGACATGAAGCTGATACGCGGCATACATAATCTCAGCC
AGGCCCCGCAAGAAGGGTGTGTGCTGACTATTGGTAATTTCGACGGCGTGCATCGCGGTCATCGCGCGCTGTTACAGGGC
TTGCAGGAAGAAGGGCGCAAGCGCAACTTACCGGTGATGGTGATGCTTTTTGAACCTCAACCACTGGAACTGTTTGCTAC
CGATAAAGCCCCGGCAAGACTGACCCGGCTGCGGGAAAAACTGCGTTACCTTGCAGAGTGTGGCGTTGATTACGTGCTGT
GCGTGCGTTTCGACAGGCGTTTCGCGGCGTTAACCGCGCAAAATTTCATCAGCGATCTTCTGGTGAAGCATTTGCGCGTA
AAATTTCTTGCCGTAGGTGATGATTTCCGCTTTGGCGCTGGTCGTGAAGGCGATTTCTTGTTATTACAGAAAGCTGGCAT
GGAATACGGCTTCGATATCACCAGTACGCAAACTTTTTGCGAAGGTGGCGTGCGCATCAGCAGCACCGCCGTGCGTCAGG
CCCTTGCGGATGACAATCTGGCTCTGGCAGAGAGTTTACTGGGGCACCCGTTTGCCATCTCCGGGCGTGTAGTCCACGGT
GATGAATTAGGGCGCACTATAGGTTTCCCGACGGCGAATGTACCGCTGCGCCGTCAGGTTTCCCCGGTGAAAGGGGTTTA
TGCGGTAGAAGTGCTGGGCCTCGGTGAAAAGCCGTTACCCGGCGTGGCAAACATCGGAACACGCCCAACGGTTGCCGGTA
TTCGCCAGCAGCTGGAAGTGCATTTGTTAGATGTTGCAATGGACCTTTACGGTCGCCATATACAAGTAGTGCTGCGTAAA
AAAATACGCAATGAGCAGCGATTTGCGTCGCTGGACGAACTGAAAGCGCAGATTGCGCGTGATGAATTAACCGCCCGCGA
ATTTTTTGGGCTAACAAAACCGGCTTAAGCCTGTTATGTAATCAAACCGAAATACGGAACCGAGAATCTGATGAGTGACT
ATAAATCAACCCTGAATTTGCCGGAAACAGGGTTCCCGATGCGTGGCGATCTCGCCAAGCGCGAACCCGGAATGCTGGCG
CGTTGGACTGATGATGATCTGTACGGCATCATCCGTGCGGCTAAAAAAGGCAAAAAAACCTTCATTCTGCATGATGGCCC
TCCTTATGCGAATGGCAGCATTCATATTGGTCACTCGGTTAACAAGATTCTGAAAGACATTATCGTGAAGTCCAAAGGGC
TTTCCGGTTATGACTCGCCGTATGTGCCTGGCTGGGACTGCCACGGTCTGCCGATCGAGCTGAAAGTCGAGCAAGAATAC
GGTAAGCCGGGTGAGAAATTCACCGCCGCCGAGTTCCGCGCCAAGTGCCGCGAATACGCGGCGACCCAGGTTGACGGTCA
ACGCAAAGACTTTATCCGTCTGGGCGTGCTGGGCGACTGGTCGCACCCGTACCTGACCATGGACTTCAAAACTGAAGCCA
ACATCATCCGCGCGCTGGGCAAAATCATCGGCAACGGTCACCTGCACAAAGGCGCGAAGCCAGTTCACTGGTGCGTTGAC
TGCCGTTCTGCGCTGGCGGAAGCGGAAGTTGAGTATTACGACAAAACTTCTCCGTCCATCGACGTTGCTTTCCAGGCAGT
CGATCAGGATGCACTGAAAGCAAAATTTGCCGTAAGCAACGTTAACGGCCCAATCTCGCTGGTAATCTGGACCACCACGC
CGTGGACTCTGCCTGCCAACCGCGCAATCTCTATTGCACCAGATTTCGACTATGCGCTGGTGCAGATCGACGGTCAGGCC
GTGATTCTGGCGAAAGATCTGGTTGAAAGCGTAATGCAGCGTATCGGCGTGACCGATTACACCATTCTCGGCACGGTAAA
AGGTGCGGAGCTTGAGCTGCTGCGCTTTACCCATCCGTTTATGGGCTTCGACGTTCCGGCAATCCTCGGCGATCACGTTA
CCCTGGATGCCGGTACCGGTGCCGTTCACACCGCGCCTGGCCACGGCCCGGACGACTATGTGATCGGTCAGAAATACGGC
CTGGAAACCGCTAACCCGGTTGGCCCGGACGGCACTTATCTGCCGGGCACTTATCCGACGCTGGATGGCGTGAACGTCTT
CAAAGCGAACGACATCGTCGTTGCGCTGCTGCAGGAAAAAGGCGCGCTGCTGCACGTTGAGAAAATGCAGCACAGCTATC
CGTGCTGCTGGCGTCACAAAACGCCGATCATCTTCCGCGCGACGCCGCAGTGGTTCGTCAGCATGGATCAGAAAGGTCTG
CGTGCGCAGTCACTGAAAGAGATCAAAGGCGTGCAGTGGATCCCGGACTGGGGCCAGGCGCGTATCGAGTCGATGGTTGC
TAACCGTCCTGACTGGTGTATCTCCCGTCAGCGCACCTGGGGTGTACCGATGTCACTGTTCGTGCACAAAGACACGGAAG
AGCTGCATCCGCGTACCCTTGAACTGATGGAAGAAGTGGCAAAACGCGTTGAAGTCGATGGCATCCAGGCGTGGTGGGAT
CTCGATGCGAAAGAGATCCTCGGCGACGAAGCTGATCAGTACGTGAAAGTGCCGGACACATTGGATGTATGGTTTGACTC
CGGATCTACCCACTCTTCTGTTGTTGACGTGCGTCCGGAATTTGCCGGTCACGCAGCGGACATGTATCTGGAAGGTTCTG
ACCAACACCGCGGCTGGTTCATGTCTTCCCTAATGATCTCCACCGCGATGAAGGGTAAAGCGCCGTATCGTCAGGTACTG
ACCCACGGCTTTACCGTGGATGGTCAGGGCCGCAAGATGTCTAAATCCATCGGCAATACCGTTTCGCCGCAGGATGTGAT
GAACAAACTGGGCGCGGATATTCTGCGTCTGTGGGTGGCATCAACCGACTACACCGGTGAAATGGCCGTTTCTGACGAGA
TCCTGAAACGTGCTGCCGATAGCTATCGTCGTATCCGTAACACCGCGCGCTTCCTGCTGGCAAACCTGAACGGTTTTGAT
CCAGCAAAAGATATGGTGAAACCGGAAGAGATGGTGGTACTGGATCGCTGGGCCGTAGGTTGTGCGAAAGCGGCACAGGA
AGACATCCTCAAGGCGTACGAAGCATACGATTTCCACGAAGTGGTACAGCGTCTGATGCGCTTCTGCTCCGTTGAGATGG
GTTCCTTCTACCTCGACATCATCAAAGACCGTCAGTACACCGCCAAAGCGGACAGTGTGGCGCGTCGTAGCTGCCAGACT
GCGCTATATCACATCGCAGAAGCGCTGGTGCGCTGGATGGCACCAATCCTCTCCTTCACCGCTGATGAAGTGTGGGGCTA
CCTGCCGGGCGAACGTGAAAAATACGTCTTCACCGGTGAGTGGTACGAAGGCCTGTTTGGCCTGGCAGACAGTGAAGCGA
TGAACGATGCGTTCTGGGACGAGCTGTTGAAAGTGCGTGGCGAAGTGAACAAAGTCATTGAGCAAGCGCGTGCCGACAAG
AAAGTGGGTGGCTCGCTGGAAGCGGCAGTAACCTTGTATGCAGAACCGGAACTGTCGGCGAAACTGACCGCGCTGGGCGA
TGAATTACGATTTGTCCTGTTGACCTCCGGCGCTACCGTTGCAGACTATAACGACGCACCTGCTGATGCTCAGCAGAGCG
AAGTACTCAAAGGGCTGAAAGTCGCGTTGAGTAAAGCCGAAGGTGAGAAGTGCCCACGCTGCTGGCACTACACCCAGGAT
GTCGGCAAGGTGGCGGAACACGCAGAAATCTGCGGCCGCTGTGTCAGCAACGTCGCCGGTGACGGTGAAAAACGTAAGTT
TGCCTGATGAGTCAATCGATCTGTTCAACAGGGCTACGCTGGCTGTGGCTGGTGGTAGTCGTGCTGATTATCGATCTGGG
CAGCAAATACCTGATCCTCCAGAACTTTGCTCTGGGGGATACGGTCCCGCTGTTCCCGTCGCTTAATCTGCATTATGCGC
GTAACTATGGCGCGGCGTTTAGTTTCCTTGCCGATAGCGGCGGCTGGCAGCGTTGGTTCTTTGCCGGTATTGCGATTGGT
ATTAGCGTGATCCTGGCAGTGATGATGTATCGCTCGAAGGCCACGCAGAAGCTAAACAATATCGCTTACGCGCTGATTAT
TGGCGGCGCGCTGGGCAACCTGTTCGACCGCCTGTGGCACGGCTTCGTTGTCGATATGATCGACTTCTACGTCGGCGACT
GGCACTTCGCCACCTTCAACCTTGCCGATACTGCCATCTGTGTCGGTGCGGCACTGATTGTGCTGGAAGGTTTTTTGCCT
TCTAGAGCGAAAAAACAATAATAAACCCTGCCGGATGCGATGCTGACGCATCTTATCCGGCCTACAGATTGCTGCGAAAT
CGTAGGCCGGATAAGGCGTTTACGCCGCATCCGGCAAAAATCCTTAAATATAAGAGCAAACCTGCATGTCTGAATCTGTA
CAGAGCAATAGCGCCGTCCTGGTGCACTTCACGCTAAAACTCGACGATGGCACCACCGCCGAGTCTACCCGCAACAACGG
TAAACCGGCGCTGTTCCGCCTGGGTGATGCTTCTCTTTCTGAAGGGCTGGAGCAACACCTGTTGGGGCTGAAAGTGGGCG
ATAAAACCACCTTCTCGTTGGAGCCAGATGCGGCGTTTGGCGTGCCGTCACCGGACCTGATTCAGTACTTCTCCCGCCGT
GAATTTATGGATGCAGGCGAGCCAGAAATTGGCGCAATCATGCTTTTTACCGCAATGGATGGCAGTGAGATGCCTGGCGT
GATCCGCGAAATTAACGGCGACTCCATTACCGTTGATTTCAACCATCCGCTGGCCGGGCAGACCGTTCATTTTGATATTG
AAGTGCTGGAAATCGATCCGGCACTGGAGGCGTAACATGCAGATCCTGTTGGCCAACCCGCGTGGTTTTTGTGCCGGGGT
AGACCGCGCTATCAGCATTGTTGAAAACGCGCTGGCCATTTACGGCGCACCGATATATGTCCGTCACGAAGTGGTACATA
ACCGCTATGTGGTCGATAGCTTGCGTGAGCGTGGGGCTATCTTTATTGAGCAGATTAGCGAAGTACCGGACGGCGCGATC
CTGATTTTCTCCGCACACGGTGTTTCTCAGGCGGTACGTAACGAAGCAAAAAGTCGCGATTTGACGGTGTTTGATGCCAC
CTGTCCGCTGGTGACCAAAGTGCATATGGAAGTCGCCCGCGCCAGTCGCCGTGGCGAAGAATCTATTCTCATCGGTCACG
CCGGGCACCCGGAAGTGGAAGGGACAATGGGCCAGTACAGTAACCCGGAAGGGGGAATGTATCTGGTCGAATCGCCGGAC
GATGTGTGGAAACTGACGGTCAAAAACGAAGAGAAGCTCTCCTTTATGACCCAGACCACGCTGTCGGTGGATGACACGTC
TGATGTGATCGACGCGCTGCGTAAACGCTTCCCGAAAATTGTCGGTCCGCGCAAAGATGACATCTGCTACGCCACGACTA
ACCGTCAGGAAGCGGTACGCGCCCTGGCAGAACAGGCGGAAGTTGTGTTGGTGGTCGGTTCGAAAAACTCCTCCAACTCC
AACCGTCTGGCGGAGCTGGCCCAGCGTATGGGCAAACGCGCGTTTTTGATTGACGATGCGAAAGACATCCAGGAAGAGTG
GGTGAAAGAGGTTAAATGCGTCGGCGTGACTGCGGGCGCATCGGCTCCGGATATTCTGGTGCAGAATGTGGTGGCACGTT
TGCAGCAGCTGGGCGGTGGTGAAGCCATTCCGCTGGAAGGCCGTGAAGAAAACATTGTTTTCGAAGTGCCGAAAGAGCTG
CGTGTCGATATTCGTGAAGTCGATTAAGTCATTAGCAGCCTAAGTTATGCGAAAATGCCGGTCTTGTTACCGGCATTTTT
TATGGAGAAAACATGCGTTTACCTATCTTCCTCGATACTGACCCCGGCATTGACGATGCCGTCGCCATTGCCGCCGCGAT
TTTTGCACCCGAACTCGACCTGCAACTGATGACCACCGTCGCGGGTAATGTCTCGGTTGAGAAAACTACCCGCAATGCCC
TGCAACTGCTGCATTTCTGGAATGCGGAGATTCCGCTCGCCCAAGGGGCCGCTGTGCCACTGGTACGCGCACCGCGTGAT
GCGGCATCTGTGCACGGCGAATCGGGAATGGCTGGCTACGACTTTGTTGAGCACAACCGAAAGCCGCTCGGGATACCGGC
GTTTCTGGCGATTCGGGATGCCCTGATGCGTGCACCAGAGCCTGTTACCCTGGTGGCCATCGGCCCGTTAACCAATATTG
CGCTGTTACTTTCACAATGCCCGGAATGCAAGCCGTATATTCGCCGTCTGGTGATCATGGGTGGTTCTGCCGGACGCGGC
AACTGTACGCCAAACGCCGAGTTTAATATTGCTGCCGATCCAGAAGCTGCTGCCTGTGTCTTCCGCAGTGGTATTGAAAT
CGTCATGTGCGGTTTGGATGTCACCAATCAGGCAATATTAACTCCTGACTATCTCTCTACACTGCCGCAGTTAAACCGTA
CCGGGAAAATGCTTCACGCCCTGTTTAGCCACTACCGTAGCGGCAGTATGCAAAGCGGCTTGCGAATGCACGATCTCTGC
GCCATCGCCTGGCTGGTGCGCCCGGACCTGTTCACTCTCAAACCCTGTTTTGTGGCAGTGGAAACTCAGGGCGAATTTAC
CTCAGGCACGACGGTGGTTGATATCGACGGTTGCCTGGGCAAGCCAGCCAATGTACAGGTGGCATTGGATCTGGATGTGA
AAGGCTTCCAGCAGTGGGTGGCTGAGGTGCTGGCTCTGGCGTCGTAACCTGTCACATGTTATTGGCATGCAGTCATTCAT
CGACTCATGCCTTTCACTGATATCCCTCCCTGTTTATCATTAATTTCTAATTATCAGCGTTTTTGGCTGGCGGCGTAGCG
ATGCGCTGGTTACTCTGAAAACGGTCTATGCAAATTAACAAAAGAGAATAGCTATGCATGATGCAAACATCCGCGTTGCC
ATCGCGGGAGCCGGGGGGCGTATGGGCCGCCAGTTGATTCAGGCGGCGCTGGCATTAGAGGGCGTGCAGTTGGGCGCTGC
GCTGGAGCGTGAAGGATCTTCTTTACTGGGCAGCGACGCCGGTGAGCTGGCCGGAGCCGGGAAAACAGGCGTTACCGTGC
AAAGCAGCCTCGATGCGGTAAAAGATGATTTTGATGTGTTTATCGATTTTACCCGTCCGGAAGGTACGCTGAACCATCTC
GCTTTTTGTCGCCAGCATGGCAAAGGGATGGTGATCGGCACTACGGGGTTTGACGAAGCCGGTAAACAAGCAATTCGTGA
CGCCGCTGCCGATATTGCGATTGTCTTTGCTGCCAATTTTAGCGTTGGCGTTAACGTCATGCTTAAGCTGCTGGAGAAAG
CAGCCAAAGTGATGGGTGACTACACCGATATCGAAATTATTGAAGCACATCATAGACATAAAGTTGATGCGCCGTCAGGC
ACCGCACTGGCAATGGGAGAGGCGATCGCCCACGCCCTTGATAAAGATCTGAAAGATTGCGCGGTCTACAGTCGTGAAGG
CCACACCGGTGAACGTGTGCCTGGCACCATTGGTTTTGCCACCGTGCGTGCAGGTGACATCGTTGGTGAACATACCGCGA
TGTTTGCCGATATTGGCGAGCGTCTGGAGATCACCCATAAGGCGTCCAGCCGTATGACATTTGCTAACGGCGCGGTAAGA
TCGGCTTTGTGGTTGAGTGGTAAGGAAAGCGGTCTTTTTGATATGCGAGATGTACTTGATCTCAATAATTTGTAACCACA
AAATATTTGTTATGGTGCAAAAATAACACATTTAATTTATTGATTATAAAGGGCTTTAATTTTTGGCCCTTTTATTTTTG
GTGTTATGTTTTTAAATTGTCTATAAGTGCCAAAAATTACATGTTTTGTCTTCTGTTTTTGTTGTTTTAATGTAAATTTT
GACCATTTGGTCCACTTTTTTCTGCTCGTTTTTATTTCATGCAATCTTCTTGCTGCGCAAGCGTTTTCCAGAACAGGTTA
GATGATCTTTTTGTCGCTTAATGCCTGTAAAACATGCATGAGCCACAAAATAATATAAAAAATCCCGCCATTAAGTTGAC
TTTTAGCGCCCATATCTCCAGAATGCCGCCGTTTGCCAGAAATTCGTCGGTAAGCAGATTTGCATTGATTTACGTCATCA
TTGTGAATTAATATGCAAATAAAGTGAGTGAATATTCTCTGGAGGGTGTTTTGATTAAGTCAGCGCTATTGGTTCTGGAA
GACGGAACCCAGTTTCACGGTCGGGCCATAGGGGCAACAGGTTCGGCGGTTGGGGAAGTCGTTTTCAATACTTCAATGAC
CGGTTATCAAGAAATCCTCACTGATCCTTCCTATTCTCGTCAAATCGTTACTCTTACTTATCCCCATATTGGCAATGTCG
GCACCAATGACGCCGATGAAGAATCTTCTCAGGTACATGCACAAGGTCTGGTGATTCGCGACCTGCCGCTGATTGCCAGC
AACTTCCGTAATACCGAAGACCTCTCTTCTTACCTGAAACGCCATAACATCGTGGCGATTGCCGATATCGATACCCGTAA
GCTGACGCGTTTACTGCGCGAGAAAGGCGCACAGAATGGCTGCATTATCGCGGGCGATAACCCGGATGCGGCGCTGGCGT
TAGAAAAAGCCCGCGCGTTCCCAGGTCTGAATGGCATGGATCTGGCAAAAGAAGTGACCACCGCAGAAGCCTATAGCTGG
ACACAAGGGAGCTGGACGTTGACCGGTGGCCTGCCAGAAGCGAAAAAAGAAGACGAGCTGCCGTTCCACGTCGTGGCTTA
TGATTTTGGTGCCAAGCGCAACATCCTGCGGATGCTGGTGGATAGAGGCTGTCGCCTGACCATCGTTCCGGCGCAAACTT
CTGCGGAAGATGTGCTGAAAATGAATCCAGACGGCATCTTCCTCTCCAACGGTCCTGGCGACCCGGCCCCGTGCGATTAC
GCCATTACCGCCATCCAGAAATTCCTCGAAACCGATATTCCGGTATTCGGCATCTGTCTCGGTCATCAGCTGCTGGCGCT
GGCGAGCGGTGCGAAGACTGTCAAAATGAAATTTGGTCACCACGGCGGCAACCATCCGGTTAAAGATGTGGAGAAAAACG
TGGTAATGATCACCGCCCAGAACCACGGTTTTGCGGTGGACGAAGCAACATTACCTGCAAACCTGCGTGTCACGCATAAA
TCCCTGTTCGACGGTACGTTACAGGGCATTCATCGCACCGATAAACCGGCATTCAGCTTCCAGGGGCACCCTGAAGCCAG
CCCTGGTCCACACGACGCCGCGCCGTTGTTCGACCACTTTATCGAGTTAATTGAGCAGTACCGTAAAACCGCTAAGTAAT
CAGGAGTAAAAGAGCCATGCCAAAACGTACAGATATAAAAAGTATCCTGATTCTGGGTGCGGGCCCGATTGTTATCGGTC
AGGCGTGTGAGTTTGACTACTCTGGCGCGCAAGCGTGTAAAGCCCTGCGTGAAGAGGGTTACCGCGTCATTCTGGTGAAC
TCCAACCCGGCGACCATCATGACCGACCCGGAAATGGCTGATGCAACCTACATCGAGCCGATTCACTGGGAAGTTGTACG
CAAGATTATTGAAAAAGAGCGCCCGGACGCGGTGCTGCCAACGATGGGCGGTCAGACGGCGCTGAACTGCGCGCTGGAGC
TGGAACGTCAGGGCGTGTTGGAAGAGTTCGGTGTCACCATGATTGGTGCCACTGCCGATGCGATTGATAAAGCAGAAGAC
CGCCGTCGTTTCGACGTAGCGATGAAGAAAATTGGTCTGGAAACCGCGCGTTCCGGTATCGCACACACGATGGAAGAAGC
GCTGGCGGTTGCCGCTGACGTGGGCTTCCCGTGCATTATTCGCCCATCCTTTACCATGGGCGGTAGCGGCGGCGGTATCG
CTTATAACCGTGAAGAGTTTGAAGAAATTTGCGCCCGCGGTCTGGATCTCTCTCCGACCAAAGAGTTGCTGATTGATGAG
TCGCTGATCGGCTGGAAAGAGTACGAGATGGAAGTGGTGCGTGATAAAAACGACAACTGCATCATCGTCTGCTCTATCGA
AAACTTCGATGCGATGGGCATCCACACCGGTGACTCCATCACTGTCGCGCCAGCCCAAACGCTGACCGACAAAGAATATC
AAATCATGCGTAACGCCTCGATGGCGGTGCTGCGTGAAATCGGCGTTGAAACCGGTGGTTCCAACGTTCAGTTTGCGGTG
AACCCGAAAAACGGTCGTCTGATTGTTATCGAAATGAACCCACGCGTGTCCCGTTCTTCGGCGCTGGCGTCGAAAGCGAC
CGGTTTCCCGATTGCTAAAGTGGCGGCGAAACTGGCGGTGGGTTACACCCTCGACGAACTGATGAACGACATCACTGGCG
GACGTACTCCGGCCTCCTTCGAGCCGTCCATCGACTATGTGGTTACTAAAATTCCTCGCTTCAACTTCGAAAAATTCGCC
GGTGCTAACGACCGTCTGACCACTCAGATGAAATCGGTTGGCGAAGTGATGGCGATTGGTCGCACGCAGCAGGAATCCCT
GCAAAAAGCGCTGCGCGGCCTGGAAGTCGGTGCGACTGGATTCGACCCGAAAGTGAGCCTGGATGACCCGGAAGCGTTAA
CCAAAATCCGTCGCGAACTGAAAGACGCAGGCGCAGATCGTATCTGGTACATCGCCGATGCGTTCCGTGCGGGCCTGTCT
GTGGACGGCGTCTTCAACCTGACCAACATTGACCGCTGGTTCCTGGTACAGATTGAAGAGCTGGTGCGTCTGGAAGAGAA
AGTGGCGGAAGTGGGCATCACTGGCCTGAACGCTGACTTCCTGCGCCAGCTGAAACGCAAAGGCTTTGCCGATGCGCGCT
TGGCAAAACTGGCGGGCGTACGCGAAGCGGAAATCCGTAAGCTGCGTGACCAGTATGACCTGCACCCGGTTTATAAGCGC
GTGGATACCTGTGCGGCAGAGTTCGCCACCGACACCGCTTACATGTACTCCACTTATGAAGAAGAGTGCGAAGCGAATCC
GTCTACCGACCGTGAAAAAATCATGGTGCTTGGCGGCGGCCCGAACCGTATCGGTCAGGGTATCGAATTCGACTACTGTT
GCGTACACGCCTCGCTGGCGCTGCGCGAAGACGGTTACGAAACCATTATGGTTAACTGTAACCCGGAAACCGTCTCCACC
GACTACGACACTTCCGACCGCCTCTACTTCGAGCCGGTAACTCTGGAAGATGTGCTGGAAATCGTGCGTATCGAGAAGCC
GAAAGGCGTTATCGTCCAGTACGGCGGTCAGACCCCGCTGAAACTGGCGCGCGCGCTGGAAGCTGCTGGCGTACCGGTTA
TCGGCACCAGCCCGGATGCTATCGACCGTGCAGAAGACCGTGAACGCTTCCAGCATGCGGTTGAGCGTCTGAAACTGAAA
CAACCGGCGAACGCCACCGTTACCGCTATTGAAATGGCGGTAGAGAAGGCGAAAGAGATTGGCTACCCGCTGGTGGTACG
TCCGTCTTACGTTCTCGGCGGTCGGGCGATGGAAATCGTCTATGACGAAGCTGACCTGCGTCGCTACTTCCAGACGGCGG
TCAGCGTGTCTAACGATGCGCCAGTGTTGCTGGACCACTTCCTCGATGACGCGGTAGAAGTTGACGTGGATGCCATCTGC
GACGGCGAAATGGTGCTGATTGGCGGCATCATGGAGCATATTGAGCAGGCGGGCGTGCACTCCGGTGACTCCGCATGTTC
TCTGCCAGCCTACACCTTAAGTCAGGAAATTCAGGATGTGATGCGCCAGCAGGTGCAGAAACTGGCCTTCGAATTGCAGG
TGCGCGGCCTGATGAACGTGCAGTTTGCGGTGAAAAACAACGAAGTCTACCTGATTGAAGTTAACCCGCGTGCGGCGCGT
ACCGTTCCGTTCGTCTCCAAAGCCACCGGCGTACCGCTGGCAAAAGTGGCGGCGCGCGTGATGGCTGGCAAATCGCTGGC
TGAGCAGGGCGTAACCAAAGAAGTTATCCCGCCGTACTACTCGGTGAAAGAAGTGGTGCTGCCGTTCAATAAATTCCCGG
GCGTTGACCCGCTGTTAGGGCCAGAAATGCGCTCTACCGGGGAAGTCATGGGCGTGGGCCGCACCTTCGCTGAAGCGTTT
GCCAAAGCGCAGCTGGGCAGCAACTCCACCATGAAGAAACACGGTCGTGCGCTGCTTTCCGTGCGCGAAGGCGATAAAGA
ACGCGTGGTGGACCTGGCGGCAAAACTGCTGAAACAGGGCTTCGAGCTGGATGCGACCCACGGCACGGCGATTGTGCTGG
GCGAAGCAGGTATCAACCCGCGTCTGGTAAACAAGGTGCATGAAGGCCGTCCGCACATTCAGGACCGTATCAAGAATGGC
GAATATACCTACATCATCAACACCACCTCAGGCCGTCGTGCGATTGAAGACTCCCGCGTGATTCGTCGCAGTGCGCTGCA
ATATAAAGTGCATTACGACACCACCCTGAACGGCGGCTTTGCCACCGCGATGGCGCTGAATGCCGATGCGACTGAAAAAG
TAATTTCGGTGCAGGAAATGCACGCACAGATCAAATAATAGCGTGTCATGGCAGATATTTTTCATCCGCTAATTTGATCG
AATAACTAATACGGTTCTCTGATGAGGACCGTTTTTTTTTGCCCATTAAGTAAATCTTTTGGGGAATCGATATTTTTGAT
GACATAAGCAGGATTTAGCTCACACTTATCGACGGTGAAGTTGCATACTATCGATATATCCACAATTTTAATATGGCCTT
GTTTAATTGCTTCAAAACGAGTCATAGCCAGACTTTTAATTTGTGAAACTGGAGTTCGTATGTGTGAAGGATATGTTGAA
AAACCACTCTACTTGTTAATCGCCGAATGGATGATGGCTGAAAATCGGTGGGTGATAGCAAGAGAGATCTCTATTCATTT
CGATATTGAACACAGCAAGGCGGTTAATACCCTGACTTATATTCTGTCGGAAGTCACAGAAATAAGCTGCGAAGTTAAGA
TGATCCCTAATAAGCTGGAAGGGCGGGGATGCCAGTGTCAGCGACTGGTTAAAGTGGTCGATATCGATGAGCAAATTTAC
GCGCGCCTGCGCAATAACAGTCGGGAAAAATTAGTCGGTGTAAGAAAGACGCCGCGTATTCCTGCCGTTCCGCTCACGGA
ACTTAACCGCGAGCAGAAGTGGCAGATGATGTTGTCAAAGAGTATGCGTCGTTAATTTTATCTCGTTGATACCGGGCGTC
CTGCTTGCCAGATGCGATGTTGTAGCATCTTATCCAGCAACCAGGTCGCATCCGGCAAGATCACCGTTTAGGCGTCACAT
CCGTCGTCCCCTGCAAACGGGGGCGATTTTCCTCCATTTGCCTCAGTGGCTGCGTTTCATGTAACGATACATGACAGCGC
CCGACAAGATCCTGATACTCTTTGGTATTCAACCGTTTCCAGTGTAACTCGTCGTCACTAACATTGCGTACAGCGCGGGC
TGGCGTACCCATCAACAACTGGCGTTTCTCGCCGCGAAAGCCCGCTTTGACAAAGCTCATGGCGGCAACAATGCTCTCTT
CGCCAATGACCGCGCCATCCATAATCACGCTGTTCATCCCGACCAATGCATCGCGACCAATCAAACAACCATGCAGGATC
GCTCCGTGCCCGATATGGCCGTTTTCCCCAACGATAGTGTCAGTGTCGCAGTAGCCATGCATAATGCAGCCATCCTGAAT
ATTGGCTCCCGCTTGCACGATCAACCGCCCGTAGTCACCACGCAGTGAGGCGAGTGGGCCGATGTAGACACCGGCTCCCA
CAATCACATCGCCAATCAAGACGGCACTGGGATGGACAAACGCCGTCGGGTGAACCACCGGAATTAACCCCTCAAAGGCG
TAATAGCTCACGGTTGTTAACGTCCTTTCCACACCGGATCGCGCTTCTCGGCAAACGCCAGCGGCCCTTCAATGGCATCT
TCCGAATGCAGAACCGATGGATAGTGTTTCAACACGCCGCTGCGAATATAGCGATACGCTTCTTCTACCGGCATTTCGCT
GGTGGTGCGGTAGATCTCTTTCAGCGCCGCAATCGCCAGCGGGGCGCTGTTAACCAGCTGCTGAGCCAGTTCGCGGGCGT
TATCCATCAGTTCCGCCTGGCTAACCACGCGGTTGACTATCCCCCAACGCAGCGCCTCTTCTGCGCCCATTCGTCTGCCG
GTCATCACCATTTCATTGACGATGGCAGGCGGCAGGATCTTCGGCAGACGCAGCACACCGCCGCTGTCAGGAACGATGCC
CAGTTTGGCTTCCGGCAGGGCGAAGCTGGCGTTATCGGCACAAACAATAAAATCTGCCGCCAGCGCCAGTTCAAAGCCGC
CGCCAAAGGCATAGCCGTTCACAGCTGCGATAACCGGTTTGTCGAGATTGAAAATTTCGGTTAATCCCGCAAAACCACCC
GGACCAAAGTCAGCATCCGGTGCTTCGCCTTCTGCTGCCGCTTTTAAATCCCAGCCCGCGGAAAAGAACTTCTCTCCGGC
ACCGGTAATAATGGCGACACGTAATTGCGGATCGTCACGGAAATTTAGAAATACTTCGCCCATTTCAAAGCTGGTTTTTG
CATCAATAGCATTCGCTTTTGGACGATCAAGGGTAATTTCCAGAATTGATCCATTGCGGGTCAGATGTAATGATTCACTC
ATTCCTTTTCTCCATTTTTGCTTTTTCAGGGACGACAACATCCCTGCAAAAAATGCATATTGTTTTAGAGTGTGATTATT
AGCTGGCAGGGTAGTTCCCTGCTGTTTCATTTATTTCAGATTCTTTCTAATTATTTTCCCCGAGCAATTACGTGGCAGAT
CTTTTCTGATCTCCAGATAAGAGGGCACTTTAAATTTCGCCATATTTTGTTCGCAGAAGCGGAAAAATTCCTCTTCGCTC
AATGTTTCACCTTCATTCAGCACCACAAATGCTTTGATGGCTTCATCGCGAATCGAATCTTTAATACCCACAACCACGAT
GTCCTGAATTTTCGGGTGCGCGGCGATAATATTTTCCAGCTCCACGCAGGAGACATTCTCGCCGCCACGTTTAATCATAT
TGCAGCGGCGATCGACGAAATAAAAAAAGTCCTCTTCGTCGCGGTATCCGGTATCGCCGGTATGCAGCCAGCCATCGGCT
TCCAGCACTTTCGCAGTGGCTTGTGGGTTGAGAAAGTACTCTTTGAAGATGGTTTTCCCAGGTATGCCTTTAATGCAGAT
TTCACCGATCTCACCAGCCGGGAGCGGGCGATTGTGATCGTCGCGGATCTCCGCTTCGTAGCAAAACCCCACCCGACCAA
TCGACGGCCAGCGTCGTTTATCGCCAGGACGATCGCCGATAATGCCCACAATGGTTTCCGTCATCCCATAAGACGTCAGC
AAGCGAACGCCGAAGCGTTCACAAAACGCATCTTTTTCCTGCTCCGACAAGTTGAGATAAAACATCACTTCCCGCAGGCG
GTGTTGCTGATCGTTCGCTGAAGGCGGCTGTACCATCAACGTACGGATCATCATCGGAATACATTCGGTAACGGTGGCGC
GGTACTTCTGTACCTGTCCCCAGAAGGCGCGGGCGCTGTATTTCTCGACCAGCACAAAGGTGGCCCCGGCAGAAAACGCC
GCCATCGCCGCAGTACACTGGCAATCGATATGAAACGCAGGCATTACCGTCAGGTAGACGTCATCGTCACGCAGTGCACA
CTGCCAGGCGGAGTAATATCCAGCGAAGCGCAGGTTGTAATGGGTAATCACCACACCTTTCGGTCGGGAGGTGGTGCCGG
AGGTGAAGAGAATTTCCGCCGTATCGTCAGTCGATAGCGGCGGTGCATAGCACAAGGTGGCAGGTTGTTGATTTTTCAGT
TGAGTAAACGAACTCACGCCATCATCAGCGGGAAGTGCCACATCTGTCAGGCAAATGTGCCGCAATTGAGTGGCATCTTC
CTGCTGAATCTGTTGATACATAGGATAGAATTGCGCACTGGTCACCAGCAGGCACGCCTGGCTATTTTGCAGGATCCACG
CGCTTTCCTCGCACAACAGGCGGGCGTTAATCGGCACCATAATCGCGCCAATTTTTGCCAGCCCGAACCAGCAAAAGATA
AATTCCGGGCAGTTGTCGAGATGTAGTGCAACCTTGTCGCCTTTGCGAATCCCCAGCGTATAAAACAGGTTTGCCGTGCG
GTTAATCTCCTGATTTAACTCAAGATAACTATACCGGTTAACGACTCCGCCGCTGGATTCACAAATCAGCGCCGTTTTAT
GACCGTAAACGTCCGCAAGATCGTCCCACATTTGACGTAGATGTTGTCCGCCAATGATATCCATTGCACCTCTATCCATT
TTTGTTCGTTTGTTATTGGGCGGGCGCTAGTCAGGCAAGCCGACTGACGCCACGCGTTTAGTCCTCAACTTTGGCCAGAC
CTTTGCTGACCAACTCCTGAATGTCGTTTTCGCTGTAGCCGATATTTTTCAAAATGGCAGCCGTGTCCATGCCATGTGAG
GGCATTCCGCGCCAGATTTGTCCGGGGTTATTTTTGAATTTCGGCATGATGTTCGGCCCTTTGCAGGTGCGACCATCCAT
CGTTTGCCACTGAGTGATTGATTCGCGAGCCACATACTGTGGATTGCTTTCCAGTTCCGGTACGGTCAGCACTTTGGCGC
AGGCGATATTCAGTTCAGCAAAGCGTTCTTTTACTTCCGCGATGGTATGTGTCGCCAGCCAGGCATCGAGTTTCTCTTCA
ACCAGTGGGCCGTAAGGGCATTCGATACGGTGGATAAGCTGAGTGCCTTCCGGGATTTCTGGCGTGCCAAGCAGATGTGC
GAGGCCAATATCTTTAAAGCACTCTTCAATTTGGGTAATGCCCACCAGTTCCATCACGATGTAGCCGTCGGCACATTTAT
ACAGACCGCAACCGGCGTAGTAGGGATCTTTACCTTTGCTCATGCGCGGGCACATTTCGCCGCCGTTGAAGTAATCCATC
ATGAAGTACTGGCCCATACGCAGCATCACTTCATACATGGCGATGTCGATACTTTCGCCTTTACCGGTTTCACGCACTTT
ATGCAGTGCTGCCAGCGCCGCCGTGGTGGCGGTCAGGCCAGAAAAGTAATCGGCGGTATACGGGAAGGCAGGCATTGGCT
GGTCAACATCACCGTTCTGAATCAGGTAACCACTAAAGGCCTGGGCGATAGTGTTATAGGCCGGAAGATTGGTGTACTCC
TCGGTGCCGTACTGACCAAAACCGGACAGGTGAGCGATAACCAGTTTCGGGTTGTGCTGCCACAGTACTTCATCGGTAAT
GCCACGACGGGCAAAGGCCGGACCTTTACTGGCTTCGATGAAGATATCGGTGGTTTCCATTAATTTCAGAAACGCTTCGC
GGCCTTCATCTTTGAAAATATTTAACGACAGCGCGTGCAAATTGCGGCGGGAGAGTTGCGGGTAGTTCGGTTGAACGCGA
ATGGTGTCGGCCCAGGCGACGTTCTCGATCCAGATAACTTCCGCGCCCCATTCTGCGAACATTTGCCCGGCAAACGGTCC
GGCGATTTCGATACCGGAGAAGACAACGCGCAATCCGGCCAACGGCCCGAATTTCGGCATGGGTAGATGATCCATTATTT
GCTCCTGAAAAATTTATGTAGCGCATGACTGCCGGATGCGGCGTAAACGCTTTATCCGGCCTACATTCGTGCTCCCGTAG
GCCTGATAAGACGCATCAGCGTCGCATCAGGCAGCGCACGGACTTAGCGGTATTGCTTCAGCACCGCACGACCCAGCGTC
AGGATCTGCATTTCGTCAGATCCCCCGGAGACGCGGTCTACACGCAGATCACGCCAGAAGCGGCTGATGCGGTGGTTGCC
CGCAATCCCGACACCGCCCAGCACCTGCATTGCGCTATCCACAACTTCAAATGCCGCATTGGCGCAGAAGTATTTGCACA
TCGCTGCATCGCCAGAGGTGATGGTGCCGTTGTCTGCTTTCCACGCTGCTTCATACAGCATGTTTTTCATGGAGTTTAAT
TTGATCGCCATGTGGGCGAATTTTTCCTGAATCAACTGGAAACGACCAATAGCCTCGCCAAACTGCACGCGCTGATTGGC
GTAGCGCGCCGCATCTTCAAAGGCGCACATCGCCGTACCGTAGTTGGTGAGGGCTACCAGGAAACGTTCATGGTCGAACT
CTTCTTTGACGCGGTTAAAGCCGTTACCTTCCCGACCGAACATGTCTTTCTCGTCCAGTTCCACGTCGTCAAAGGTGATT
TCACAGCAGCTATCCATACGCAGACCGAGCTTTTCAAGTTTGGTCACTTTGATGCCCGGTTTGCTCATATCAACAAACCA
TTCGGTGTAGACAGGTTTGTCCGGAGAAGCCCCGTCGCGCGCCATCACCACGATGTACGGGGTGTAGGCGCTGCTGGTAA
TAAAACACTTACTACCATTAAGATAAATCTTACCATTTCTACGGGTATAAGTCGTTTTCAGGCTACCCACGTCGGAGCCC
GCGCCCGGTTCGGTAATCGCTGAGTTCCACATCTGCTTACCGGTGCCGCGGAAAGCCATAATTTTGTCGATCTGCTCTTG
TGTGCCTTCGCGCAGGAAGGTGTTGAACCCGCCCGGCAACTGGTACAGCACATAGGTTGGTGCCCCCAGACGTCCCAGCT
CCATCCACACGGCGGCGAGAGTAACAAACCCCGCGTCCAGACCACCGTGCTCTTCAGGGATCAGCAGACTGTCGATACCC
ATATCCGCCAGTGCTTTGACAAAACGTTCCGGGTAGACGCTGTCACGGTCGCACTCGGCAAAATAGGCCTCCCAGTTTTC
GCTGGCCATCAGTTCGCGGATACCGGCGACAAACAGTTCCTGCTCATCATTTAAATTAAAATCCATCTTTCAACCTCTTG
ATATTTTGGGGGTTAATTAATCTTTCCAGTTCTGTTTCGCGTCTTTAATAAAGGAGAGCGTCACCATAATGTTGACGAAG
AACAGCGGGCATCCTCCGGCGATAATGGCGGTTTGAATCGGTTTCAGGCCGCCGAGCGCCAGCAGAACAATACCGATAAT
GCCAACCAGAATTGACCAACCGATACGCACCAGCAGAGGTGGTTCTTCACCATCGCGTACTTCGCGGCAAGTGGACATCG
CCAGGGTATAAGAGCAGGCGTTAACCAGCGTAACGGTGGCAATAAAGCAGAGGATGAAGAAGCCCCACATGGTGGCGGTG
CTGAGTGGCAGAGCGGCCCAGGTTTCAATGATGGCGCGCGCCACACCGTACTGTTCGATCAGATTTGGAATGTTGATGAT
GTTTTTATCTATCAACAGCAGAGTGTTACTACCGAGTACAGTCCACAGGATCCAGGTTGACGCTGTCAGCCCCAGCACCA
TGCCGAAGCACAGTTCACGCACAGTACGACCACGGGAGATGCGGGCGAGGAAGATACTCATCTGGATAGCATAAATCACC
CACCATGCCCAGTAGAACACGGTCCAGCCCTGCGGGAAGCCGCCTTTAGCGATGGGATCGGTATAGAACAACATGCGCGG
CAGATACATCAGCAACATCCCCACCGAATCGGTGAAGTAGTTCATGATGAAGCTGGCACCGCTGACAATGAACACCCAAC
CCAGCATCAGGAAGCTCAGGTAACTACGCACGTCACTGGCGATACGTACCCCTTTTTGCAGACCGCAAGCGACGCAAATG
GCGTTGAGGATAATCCAGCAGGTAATGATGATAGCGTCCAGTTGCAGGGTATGCGGAATGCCAAACAACCATTGCATACA
CTCGGTCACCAGCGGCGTGGCAAGGCCCAGACTGGTACCCATCGCGAAGATCAAGGCGACGAGATAGAAGTTGTCGACGA
TAGTGCCGAACAACCCTTTGGCGTGTTTTTCACCTACCAGCGGCACCAGTGTCGAGCTGGGGCGAATCACTTCCATTTTG
CGGACAAAGAAGAAGTAAGCGAAGGCGACTGAAAGGAAGCTGTAAGTGGCCCACGGCAGAGGTCCCCAGTGGAACAAGCT
GTAAGCCAGCCCCAACTCTTTCGCCCCTGTCGAGTTCGGTTCTAAGCCAAACGGCGGGGTGGAGATGTAGTAGTAGATCT
CAATCGATCCCCAGAACAGTACGGCAGCAGACGTACAGGAGGCGAACATCATAAAGATCCAACTGGCGGTGCTAAATTCT
GGCGGTTCGTTACCTAAACGCTTTTTGGCATACGGGCCAAACACCAGCCAGAACCAACCGAAAAGCATCACCACCATATA
CCATTCAAATGCCCATCCCCATACATTGGTGACGTAACTGAATACAGCATTAATAACGACATTCGCTGCATCCAGATCTC
TGACTGTAAGCCAACAAAGTATGCCGACGATTATTAACGGCGGAAAGAAAACCTTCGGTTCTATTCCCGTTTTTCTCTTT
TCATTCTTCATGAGTTAATTCCACTGTGAAAACGAATATTTATTTTGCGTTCCCGTTTGTTTTATTTTTGTTAACATTTA
ATATAATTATTATTAACCTCGTGGACGCGTTAATGGCTAACTCATAATGGGTATTCAATAAGCTGTATTCTGTGATTGGT
ATCACATTTTTGTTTCGGGTGAATAGAGGGCGTTTTTTCGTTAATTTTGATTAATAATCAGTTTGTTATGCTCTGTTGTG
AGTAAAAAATAACATCTGACTTTCAATATTGGTGATCCATAAAACAATATTGAAAATTTCTTTTTGCTACGCCGTGTTTT
CAATATTGGTGAGGAACTTAACAATATTGAAAGTTGGATTTATCTGCGTGTGACATTTTCAATATTGGTGATTAAAGTTT
TATTTCAAAATTAAAGGGCGTGATATCTGTAATTAACACCACCGATATGAACGACGTTTCCTTCATGATTTCTGGAGATG
CAATGAAGATTATTACTTGCTATAAGTGCGTGCCTGATGAACAGGATATTGCGGTCAATAATGCTGATGGTTCATTAGAC
TTCAGCAAAGCCGATGCCAAAATAAGCCAATACGATCTCAACGCTATTGAAGCGGCTTGCCAGCTAAAGCAACAGGCAGC
AGAGGCGCAGGTGACAGCCTTAAGTGTGGGCGGTAAAGCCCTGACCAACGCCAAAGGGCGTAAAGATGTGCTATCGCGCG
GCCCGGATGAACTGATTGTGGTGATTGATGACCAGTTCGAGCAGGCACTGCCGCAACAAACGGCGAGCGCACTGGCTGCA
GCCGCCCAGAAAGCAGGCTTTGATCTGATCCTCTGTGGCGATGGTTCTTCCGACCTTTATGCCCAGCAGGTTGGTCTGCT
GGTGGGCGAAATCCTCAATATTCCGGCAGTTAACGGCGTCAGCAAAATTATCTCCCTGACGGCAGATACCCTCACCGTTG
AGCGCGAACTGGAAGATGAAACCGAAACCTTAAGCATTCCGCTGCCTGCGGTTGTTGCTGTTTCCACTGATATCAACTCC
CCACAAATTCCTTCGATGAAAGCCATTCTCGGCGCGGCGAAAAAGCCCGTCCAGGTATGGTCGGCGGCGGATATTGGTTT
TAACGCAGAGGCAGCCTGGTCAGAACAACAGGTTGCCGCGCCGAAACAGCGCGAACGTCAGCGCATCGTGATTGAAGGCG
ACGGCGAAGAACAGATCGCCGCATTTGCTGAAAATCTTCGCAAAGTCATTTAATTACAGGGGATGCTATGAACACGTTTT
CTCAAGTCTGGGTATTCAGCGATACCCCTTCTCGTCTGCCGGAACTGATGAACGGTGCGCAGGCTTTAGCTAATCAAATC
AACACCTTTGTCCTCAATGATGCCGACGGCGCACAGGCAATCCAGCTCGGCGCTAATCATGTCTGGAAATTAAACGGCAA
ACCGGACGATCGGATGATCGAAGATTACGCCGGTGTCATGGCTGACACTATTCGCCAGCACGGCGCAGACGGCCTGGTGC
TGCTGCCAAACACCCGTCGCGGCAAATTACTGGCGGCAAAACTGGGTTATCGCCTTAAAGCGGCGGTGTCTAACGATGCC
AGCACCGTCAGCGTACAGGACGGTAAAGCGACAGTGAAACACATGGTTTACGGTGGTCTGGCGATTGGCGAAGAACGCAT
TGCCACGCCGTATGCGGTACTGACCATCAGCAGCGGCACGTTCGATGCGGCTCAGCCAGACGCGTCACGCACTGGCGAAA
CGCACACCGTGGAGTGGCAGGCTCCGGCTGTGGCGATTACCCGCACGGCAACCCAGGCGCGCCAGAGCAACAGCGTCGAT
CTCGACAAAGCCCGTCTGGTGGTCAGCGTCGGTCGCGGTATTGGCAGCAAAGAGAACATTGCGCTGGCAGAACAGCTTTG
CAAGGCGATAGGTGCGGAGTTGGCCTGTTCTCGTCCGGTGGCGGAAAACGAAAAATGGATGGAGCACGAACGCTATGTCG
GTATCTCCAACCTGATGCTGAAACCTGAACTGTACCTGGCGGTGGGGATCTCCGGGCAGATCCAGCACATGGTTGGCGCT
AACGCGTCGCAAACCATTTTCGCCATCAATAAAGATAAAAATGCGCCGATCTTCCAGTACGCGGATTACGGCATTGTTGG
CGACGCCGTGAAGATCCTTCCGGCGCTGACCGCAGCTTTAGCGCGTTGATCCACTCTGGCAGGGCTGCATTTTGGCCCTG
CCGCTGACAGGGAGCTCTTATGTCCGAAGATATCTTTGACGCCATCATCGTCGGTGCAGGGCTTGCCGGTTCGGTTGCCG
CACTGGTGCTCGCCCGCGAAGGTGCGCAAGTGTTAGTTATCGAGCGTGGCAATTCCGCAGGTGCCAAGAACGTCACCGGC
GGGCGTCTCTATGCCCACAGTCTGGAACACATTATTCCTGGTTTCGCCGACTCCGCCCCCGTAGAACGCCTGATCACCCA
TGAAAAACTCGCGTTTATGACGGAAAAGTCAGCGATGACTATGGACTACTGCAATGGTGACGAAACCTCGCCATCCCAGC
GTTCTTACTCCGTTTTGCGCAGTAAATTTGATGCCTGGCTGATGGAGCAGGCCGAAGAAGCGGGCGCGCAGTTAATTACC
GGGATCCGCGTCGATAACCTCGTACAGCGCGATGGCAAAGTCGTCGGTGTAGAAGCCGATGGCGATGTGATTGAAGCGAA
AACGGTGATCCTTGCTGATGGGGTGAACTCCATCCTTGCCGAAAAATTGGGGATGGCAAAACGCGTCAAACCGACGGATG
TGGCGGTTGGCGTGAAGGAACTGATCGAGTTACCGAAGTCGGTTATTGAAGACCGTTTTCAGTTGCAGGGTAATCAGGGG
GCGGCTTGCCTGTTTGCGGGATCACCCACCGATGGCCTGATGGGCGGCGGCTTCCTTTATACCAATGAAAACACCCTGTC
GCTGGGGCTGGTTTGTGGTTTGCATCATCTGCATGACGCGAAAAAATCGGTGCCGCAAATGCTGGAAGATTTCAAACAGC
ATCCGGCCGTTGCACCGCTGATCGCGGGCGGCAAGCTGGTGGAATATTCCGCTCACGTAGTGCCGGAAGCAGGCATCAAC
ATGCTGCCGGAGTTGGTTGGTGACGGCGTATTGATTGCCGGTGATGCCGCCGGAATGTGTATGAACCTCGGTTTTACCAT
TCGCGGTATGGATCTGGCGATTGCCGCCGGGGAAGCCGCAGCAAAAACCGTGCTTTCAGCGATGAAAAGCGACGATTTCA
GTAAGCAAAAACTGGCGGAATATCGTCAGCATCTTGAGAGTGGTCCGCTGCGCGATATGCGTATGTACCAGAAACTACCG
GCGTTCCTTGATAACCCACGCATGTTTAGCGGCTACCCGGAGCTGGCGGTGGGTGTGGCGCGTGACCTGTTCACCATTGA
TGGCAGCGCGCCGGAACTGATGCGCAAGAAAATCCTCCGCCACGGCAAGAAAGTGGGCTTCATCAATCTAATCAAGGATG
GCATGAAAGGAGTGACCGTTTTATGACTTCTCCCGTCAATGTGGACGTCAAACTGGGCGTCAATAAATTCAATGTCGATG
AAGAGCATCCGCACATTGTTGTGAAGGCCGATGCTGATAAACAGGCGCTGGAGCTGCTGGTGAAAGCGTGCCCCGCAGGT
CTGTACAAGAAGCAGGATGACGGCAGTGTGCGCTTCGATTACGCCGGATGTCTGGAGTGCGGCACCTGTCGCATTCTGGG
GCTGGGGTCGGCGCTGGAACAGTGGGAATACCCGCGCGGCACCTTTGGTGTGGAGTTCCGTTACGGCTGATGTTGGTTTG
ATACGTAACGCCGCACTGACTCTCATTGCAAAAAACAGGAATAACCATGCAACCGTCCAGAAACTTTGACGATCTCAAAT
TCTCCTCTATTCACCGCCGCATTTTGCTGTGGGGAAGCGGTGGTCCGTTTCTGGATGGTTATGTACTGGTAATGATTGGC
GTGGCGCTGGAGCAACTGACGCCGGCGCTGAAACTGGACGCTGACTGGATTGGCTTGCTGGGCGCGGGAACGCTCGCCGG
GCTGTTCGTTGGCACATCGCTGTTTGGTTATATTTCCGATAAAGTCGGACGGCGCAAAATGTTCCTCATTGATATCATCG
CCATCGGCGTGATATCGGTGGCGACGATGTTTGTTTCATCCCCCGTCGAACTGTTGGTGATGCGGGTACTTATCGGCATT
GTCATCGGTGCAGATTATCCCATCGCCACCTCAATGATCACCGAGTTCTCCAGTACCCGTCAGCGGGCGTTTTCCATCAG
CTTTATTGCCGCGATGTGGTATGTCGGCGCGACCTGTGCCGATCTGGTCGGCTACTGGCTTTATGATGTGGAAGGCGGCT
GGCGCTGGATGCTGGGTAGCGCGGCGATCCCCTGTTTGTTGATTTTGATTGGTCGATTCGAACTGCCTGAATCTCCCCGC
TGGTTATTACGCAAAGGGCGAGTAAAAGAGTGCGAAGAGATGATGATCAAACTGTTTGGCGAACCGGTGGCTTTCGATGA
AGAGCAGCCGCAGCAAACCCGTTTTCGCGATCTGTTTAATCGCCGCCATTTTCCTTTTGTTCTGTTTGTTGCCGCCATCT
GGACCTGCCAGGTGATCCCAATGTTCGCCATTTACACCTTTGGCCCGCAAATCGTTGGTTTGTTGGGATTGGGGGTTGGC
AAAAACGCGGCACTAGGGAATGTGGTGATTAGCCTGTTCTTTATGCTCGGCTGTATTCCGCCGATGCTGTGGTTAAACAC
TGCCGGACGGCGTCCATTGTTGATTGGCAGCTTTGCCATGATGACGCTGGCGCTGGCGGTTTTGGGGCTAATCCCGGATA
TGGGGATCTGGCTGGTAGTGATGGCCTTTGCGGTGTATGCCTTTTTCTCTGGCGGGCCGGGTAATTTGCAGTGGCTCTAT
CCTAATGAACTCTTCCCGACAGATATCCGCGCCTCTGCCGTGGGCGTGATTATGTCCTTAAGTCGTATTGGCACCATTGT
TTCGACCTGGGCACTACCGATCTTTATCAATAATTACGGTATCAGTAACACGATGCTAATGGGGGCGGGTATCTCGCTGT
TTGGCTTGTTGATTTCCGTAGCGTTTGCCCCGGAGACTCGAGGGATGTCACTGGCGCAGACCAGCAATATGACGATCCGC
GGGCAGAGAATGGGGTAAATTGTTCAGATTTCTCTCTTTTCTGAATCAATATTATTGACTATAAGCCGCGTGAATATATG
ACTACACTTTGTGGGAAAACAAAGGCGTAATCACGCGGGCTACCTATGATTCTTATAATTTATGCGCATCCGTATCCGCA
TCATTCCCATGCGAATAAACGGATGCTTGAACAGGCAAGGACGCTGGAAGGCGTCGAAATTCGCTCTCTTTATCAACTCT
ATCCTGACTTCAATATCGATATTGCCGCCGAGCAGGAGGCGCTGTCTCGCGCCGATCTGATCGTCTGGCAGCATCCGATG
CAGTGGTACAGCATTCCTCCGCTCCTCAAACTTTGGATCGATAAAGTTTTCTCCCACGGCTGGGCTTACGGTCATGGCGG
CACGGCGCTGCATGGCAAACATTTGCTGTGGGCGGTGACGACCGGCGGCGGGGAAAGCCATTTTGAAATTGGTGCGCATC
CGGGCTTTGATGTGCTGTCGCAGCCGCTACAGGCGACGGCAATCTACTGCGGGCTGAACTGGCTGCCACCGTTTGCCATG
CACTGCACCTTTATTTGTGACGACGAAACCCTCGAAGGGCAGGCGCGTCACTATAAGCAACGTCTGCTGGAATGGCAGGA
GGCCCATCATGGATAGCCATACGCTGATTCAGGCGCTGATTTATCTCGGTTCGGCAGCGCTGATTGTACCCATTGCGGTA
CGTCTTGGTCTGGGATCGGTACTTGGCTACCTGATCGCCGGCTGCATTATTGGCCCGTGGGGGCTGCGACTGGTGACCGA
TGCCGAATCTATTCTGCACTTTGCCGAGATTGGGGTGGTGCTGATGCTGTTTATTATCGGCCTCGAACTCGATCCACAAA
GGCTGTGGAAGCTGCGTGCGGCAGTGTTCGGCTGTGGCGCATTGCAGATGGTGATTTGCGGCGGCCTGCTGGGGCTGTTC
TGCATGTTACTTGGGCTGCGCTGGCAGGTCGCGGAATTGATCGGCATGACGCTGGCGCTCTCCTCTACGGCGATTGCCAT
GCAGGCGATGAATGAACGCAATCTGATGGTGACGCAAATGGGTCGCAGTGCCTTTGCGGTGCTGCTGTTCCAGGATATCG
CGGCGATCCCGCTGGTGGCGATGATTCCGCTACTGGCAACGAGCAGTGCCTCGACGACGATGGGCGCATTTGCTCTCTCG
GCGTTAAAAGTGGCGGGTGCGCTGGTGCTGGTGGTATTGCTGGGGCGCTATGTCACGCGTCCGGCGCTGCGTTTTGTAGC
CCGCTCTGGCTTGCGGGAAGTGTTTAGTGCCGTGGCGTTATTCCTCGTGTTTGGCTTTGGTTTGCTGCTGGAAGAGGTCG
GCTTGTCGATGGCGATGGGCGCGTTTCTGGCGGGCGTACTGCTGGCAAGCTCGGAATACCGTCATGCGCTGGAGAGCGAT
ATCGAACCATTTAAAGGTTTGCTGTTGGGGCTGTTTTTCATCGGTGTTGGCATGTCGATAGACTTTGGCACGCTGCTTGA
AAACCCATTGCGCATTGTCATTTTGCTGCTCGGTTTCCTCATCATCAAAATCGCCATGCTGTGGCTGATTGCCCGACCGT
TGCAAGTGCCAAATAAACAGCGTCGTTGGTTTGCGGTGTTGTTAGGGCAGGGCAGTGAGTTTGCCTTTGTGGTATTTGGC
GCGGCGCAGATGGCGAATGTGCTGGAGCCGGAGTGGGCGAAATCGCTGACCCTGGCGGTGGCGCTGTCGATGGCAGCAAC
GCCGATTCTGCTGGTGATCCTCAATCGCCTTGAGCAATCTTCTACTGAGGAAGCGCGTGAAGCCGATGAGATCGACGAAG
AACAGCCGCGCGTGATTATCGCCGGATTCGGTCGTTTTGGGCAGATTACCGGACGTTTACTGCTCTCCAGCGGGGTGAAA
ATGGTGGTACTCGATCACGATCCGGACCATATCGAAACCTTGCGTAAATTTGGTATGAAAGTGTTTTATGGCGATGCCAC
GCGGATGGATTTACTGGAATCTGCCGGAGCGGCGAAAGCGGAAGTGCTGATTAACGCCATCGACGATCCGCAAACCAACC
TGCAACTGACAGAGATGGTGAAAGAACATTTCCCGCATTTGCAGATTATTGCCCGCGCCCGCGATGTCGACCACTACATT
CGTTTGCGTCAGGCAGGCGTTGAAAAGCCGGAGCGTGAAACCTTCGAAGGTGCGCTGAAAACCGGGCGTCTGGCACTGGA
AAGTTTAGGTCTGGGGCCGTATGAAGCGCGAGAACGTGCCGATGTGTTCCGCCGCTTTAATATTCAGATGGTGGAAGAGA
TGGCAATGGTTGAGAACGACACCAAAGCCCGCGCGGCGGTCTATAAACGCACCAGCGCGATGTTAAGTGAGATCATTACC
GAGGACCGCGAACATCTGTCATTAATTCAACGACATGGCTGGCAGGGAACCGAAGAAGGTAAACATACCGGCAACATGGC
GGATGAACCGGAAACGAAACCCTCATCCTAATAAAGAGTGACGTAAATCACACTTTACAGCTAACTGTTTGTTTTTGTTT
CATTGTAATGCGGCGAGTCCAGGGAGAGAGCGTGGACTCGCCAGCAGAATATAAAATTTTCCTCAACATCATCCTCGCAC
CAGTCGACGACGGTTTACGCTTTACGTATAGTGGCGACAATTTTTTTTATCGGGAAATCTCAATGATCAGTCTGATTGCG
GCGTTAGCGGTAGATCGCGTTATCGGCATGGAAAACGCCATGCCGTGGAACCTGCCTGCCGATCTCGCCTGGTTTAAACG
CAACACCTTAAATAAACCCGTGATTATGGGCCGCCATACCTGGGAATCAATCGGTCGTCCGTTGCCAGGACGCAAAAATA
TTATCCTCAGCAGTCAACCGGGTACGGACGATCGCGTAACGTGGGTGAAGTCGGTGGATGAAGCCATCGCGGCGTGTGGT
GACGTACCAGAAATCATGGTGATTGGCGGCGGTCGCGTTTATGAACAGTTCTTGCCAAAAGCGCAAAAACTGTATCTGAC
GCATATCGACGCAGAAGTGGAAGGCGACACCCATTTCCCGGATTACGAGCCGGATGACTGGGAATCGGTATTCAGCGAAT
TCCACGATGCTGATGCGCAGAACTCTCACAGCTATTGCTTTGAGATTCTGGAGCGGCGGTAATTTTGTATAGAATTTACG
GCTAGCGCCGGATGCGACGCCGGTCGCGTCTTATCCGGCCTTCCTATATCAGGCTGTGTTTAAGACGCCGCCGCTTCGCC
CAAATCCTTATGCCGGTTCGACGGCTGGACAAAATACTGTTTATCTTCCCAGCGCAGGCAGGTTAATGTACCACCCCAGC
AGCAGCCGGTATCCAGCGCGTATATACCTTCCGGCGTACCTTTGCCCTCCAGCGATGCCCAGTGACCAAAGGCGATGCTG
TATTCTTCAGCGACAGGGCCAGGAATCGCAAACCACGGTTTCAGTGGGGCAGGGGCCTCTTCCGGCGATTCTTTGCTGTA
CATATCCAGTTGACCGTTCGGGAAGCAAAAACGCATACGGGTAAAAGCGTTGGTGATAAAACGCAGTCTTCCCAGCCCCC
GCAATTCCGGTGACCAGTTATTTGGCATATCGCCGTACATGGCATCAAGAAAGAAGGGATAGGAGTCACTCGATAGCACC
GCTTCTACATCGCGTGCGCACTCTTTGGCGGTCTGCAGATCCCACTGCGGCGTGATCCCTGCGTGGGCCATCACCAGCTT
TTTCTCTTCGTCGATTTGCAGCAGAGGCTGGCGCCGCAGCCAGTTAAGCAGCTCGTCGGCATCCGGCGCTTCCAGCAGCG
GTGTCAGGCGATCTTTCGGTTTATTGCGGCTGATCCCGGCAAATACCGCCAGCAGATGCAGATCGTGATTGCCCAGCACC
AGACGTACGCTGTCGCCTAAGGATTTCACATAGCGCAGAACATCCAGCGAACCCGGCCCGCGCGCGACCAGATCGCCCGT
CAGCCAGAGGGTATCTTTCCCAGGGGTAAATTCTACTTTATGCAGCAATGCGATCAGTTCATCGTAACAACCATGAACGT
CGCCAATAAGGTATGTCGCCATATTCTTTTAATGAATGAGTGTGGGAACGGCGAGTCGGAATACGGGAATGTCGATGCTG
AAAGGGACGCCATTTTCATCGATCATTTCGTAGTGACCCTGCATGGTGCCCAGCGGGGTTTCAATGATTGCACCGCTGGT
GTACTGGTACTCTTCGCCAGGCGCGATAAGTGGCTGGACGCCAACCACTCCTTCGCCCTGGACTTCGGTTTCACGGCCAT
TGCCATTGGTGATCAGCCAGTAACGCCCCAACAACTGCACTGGCGCTCGCCCCAGATTGCGTATGGTTACGGTATAAGCA
AAAACGTAACGTTCATTATCAGGTGAAGATTGAGCCTCAATGTAGACGCTTTGAACCTGAATACACACTCGGGGCGAATT
GATCATCGTTAACTCTCCTGCAAAGGCGCGTTCTCCGCCAGATAGTTCGCCATCTGGCAATATTGCGCGACAGAGATATT
TTCCGCTCGCATCGCCGGGTCGATCCCCATTCCCGTTAACACCTCGACGCTAAACAGGTTGCCGAGGCTGTTACGAATGG
TTTTACGACGCTGGTTAAAGGCTTCGGTGGTGATGCGGCTCAACACACGAACATCTTTAACCGGGTGAGGCATCGTTGCA
TGAGGAACCAGGCGCACGACGGCGGAATCCACTTTGGGTGGTGGTGTAAAGGCTGACGGCGGTACTTCCAGTACCGGGAT
CACATTGCAATAGTATTGCGCCATGACGCTTAATCGACCATACGCTTTGCTGTTCGGTCCTGCAACCAGACGATTCACCA
CCTCTTTTTGCAACATAAAGTGCATGTCGGCAATGGCATCAGTATAGCTAAACAGATGGAACATCAACGGCGTGGAGATG
TTATAAGGCAGGTTGCCGAAAACACGCAGCGGCTGACCCATTTTCTCGGCCAGTTCACCAAAGTTAAAGGTCATCGCATC
CTGCTGATAAATCGTCAGTTTCGGGCCTAAGAATGGATGCGTTTGCAGACGTGCCGCCAGATCGCGGTCAAGTTCGATGA
CCGTCAGCTGGTCCAGACGTTCGCCGACCGGTTCGGTCAATGCCGCCAGACCGGGGCCGATTTCGACCATCGCCTGGCCC
TTTTGCGGGTTAATGGCAGACACAATACTGTCGATCACGAACTGATCGTTGAGAAAGTTTTGCCCGAAGCGTTTACGGGC
TAAGTGGCCCTGGTGGACTCGATTATTCATTGGGTGTTAACAATCATTTTGATGGCGAGATTAAGCGCCGTAATAAAACT
GCCGACATCGGCTTTGCCACGTCCCGCCAGTTCAAGCGCGGTGCCGTGGTCCACTGATGTGCGAATAAAGGGCAGGCCCA
GCGTAATGTTCACACCGCGCCCGAAGCCCTGGTATTTTAGCACGGGAAGACCCTGATCGTGGTACATCGCCAGCACGGCG
TCGGCGTTATCAAGATATTTCGGCTGAAACAGGGTATCGGCAGGCAGCGGCCCGTTGAGTTTCATCCCCTGCGCCCGCAG
CTCATTGAGCACCGGAATAATGGTGTCTATCTCTTCCGTACCCATATGACCGCCTTCGCCCGCGTGCGGATTCAGCCCGC
AGACCAGAATGCGCGGTTCGGCAATACCAAATTTGGTCCGCAAATCGTGATGCAAAATAGCAATCACTTCGTGCAAAAGT
GCAGGGGTGATAGCGTCTGCGATATCGCGCAGCGGTAAATGCGTCGTTGCCAGCGCCACGCGAAGTTCTTCGGTCGCCAG
CATCATCACCACCTTTTTCGCCTGCGAACGCTCTTCGAAAAACTCGGTATGACCGGTAAAAGGAATGCCAGCGTCGTTAA
TAACGCCTTTATGCACCGGACCTGTGATCAGCGCGGCAAATTCGCCGTTCAGACAACCATCGCACGCTCGCGCCAGCGTT
TCCACCACATAATGCCCATTTTCAACCGCTAACTGCCCCGCAGTGACAGGTGCACGTAGCGCGACAGGAAGTAGCGTTAA
TGTGCCCGCAGTTTGCGGTTGTGCAGGGGAGTTGGGGGAATAAGGGCGGAGGGTGAGCGGCAAACCGAGCATCGCTGCCC
GGTTGGTAAGGAGAGTGGCATCGGCACAAACAACCAGTTCGACCGGCCACTCACGCTGTGCAAGCTGGACAACTAAGTCC
GGGCCAATCCCGGCGGGCTCGCCGGGAGTGATCACAACACGTTGGGTTTTAACCATTAGTTGCTCAGGATTTTAACGTAG
GCGCTGGCACGTTGTTCCTGCATCCAGCTTGCTGCTTCTTCCGAGAACTTACGGTTCATCAGCATGCGGTATGCACGATC
TTTCTGCGCAGCGTCGGTTTTATCGACATTACGGGTATCCAGCAGTTCGATTAAATGCCAGCCGAATGAAGAGTGAACCG
GTGCACTCATTTGACCTTTGTTCAGGCGAGTCAGGGCGTCACGGAAGGCCGGATCGAAAATATCTGGTGTAGCCCAGCCG
AGATCGCCGCCCTGGTTAGCAGAGCCTGGATCCTGAGAGAACTCTTTCGCTGCGGCAGCAAAAGTCGTTTTACCACTCTT
GATATCAGCAGCAATCTGTTCCAGTTTCACACGGGCCTGTTCGTCAGTCATGATCGGCGACGGTTTCAGCAGAATATGGC
GAGCATGAACTTCGGTCACCGAGATATTTTTGCTTTCGCCGCGCAGGTCGTTAACTTTCAGAATATGGAAGCCAACGCCG
GAACGAATCGGGCCAACAATGTCGCCTTTCTTCGCGGTGCTTAATGCCTGGGCGAAGATCCCGGGCAACTCCTGAATACG
GCCCCAGCCCATCTGGCCGCCGTTCAGCGCCTGCTGGTCGGCAGAATGAGCAATCGCCAGCTTACCGAAATCAGCGCCGT
TACGCGCCTGATCGACAATGGCGCGCGCCTGGCTTTCCGCTTCGTTCACCTGATCAGAGGTCGGGTTTTCCGGCAGCGGG
ATCAGGATGTGGCTCAGGTTCAGCTCAGTGCTGGCGTCGTTTTGGTTACCCACCTGCTGCGCCAGGGATTCGACTTCCTG
CGGCAGGATGGTGATGCGACGACGCACCTCGTTGTTACGCACTTCAGAGATAATCATCTCTTTGCGGATCTGGTTACGAT
AGGTGTTGTAGTTCAGTCCATCGTAAGCCAGACGGCTGCGCATCTGATCCAGCGTCATGTTGTTCTGTTTCGCGATGTTA
GCAATCGCCTGATCCAGCTGCTCATCGGAGATTTTCACTCCCATTTTCTGCCCCATCTGCAGGATGATTTGATCCATGAT
CAAACGTTCCATGATTTGGTGGCGCAGCGTCGCGTCATCAGGAAGTTGCTGCCTTGCCTGAGCAGCGTTCAGTTTTACCG
ACTGCATTAATCCATCAACGTCGCTTTCCAGCACGACGCCGTTATTGACGACGGCTGCGACTTTATCGACTACCTGGGGG
GCAGCGAAACTGGTATTCGCGATCATGGCGATACCGAGAAGCAGCGTTTTCCAGTTCTTCATACTTTTTCCATTTCAATT
AACCGCACTGCGGATTACGTGGTAAATCAACAAATCACAAAGTGTTTTGATACGGCAGAATGTTCGAACGCAGCATCTCT
TGCGTACCCAGACCGTAGTTGGAGCTCAGGCCGCGAAGTTCGATGTTAAAGCCGATTGCGTTGTCATATACCGCATGTTG
TTTATCGTTATCCCAACCGTTCAGCTTCCGCTCGTAACCGACGCGAATTGCATAGCAGCAGGAGCTGTATTGCACACCTA
ACATAGAGTCGGCTTGCTTGTTAGCATTGGTGTCGTAGTAGTAGGCCCCAACAATGGACCAACGATCGGCAATTGGCCAG
CTGGCGACAGCACCTACCTGCGAAATACCATTCTTATATTGCTCAGCAGTGGAATAGTACTTAGGCAGCGTAGCCTGAAT
ATATTCCGGGCTGGCGTAACGGTAATTCAGCTGTACCAGACGGTCTTCATCCCGACGGTATTCAATGCTGGAGTTACTGG
TCGCTACGTTATCCAGACGTGTATCGTACTGAATCCCGCCACGCAATCCCCAACGCTCGGAGATACGCCAGTAAGTATCG
CCTGCCCACACCAGTGAACCCGTTTTGTCGTCATTCTCCCATGTTATGTTGTCATCGCCAGTGCGAGACTCCGTGAAATA
GTAGATTTGACCAACGGAAATATTAAAACGTTCAACGGCAGCATCATCATATATGCGAGATGTGACACCGGTCGTCACCT
GGTTAGCGGAGGCAATACGGTCAAGACCGCCGTAAGTCCGGTCCCGGAACAGGCCAGAGTAGTCAGATTGCAGCAGAGAC
GAGTCGTAGTTATAGATGTCGCTCTGATCGCGATACGGCACGTACAAATACTGCGCGCGCGGTTCCAGCGTTTGGGTATA
ACCCGGAGCCAGCATTTCCATATCGCGTTCAAAGACCATTTTGCCGTCAACTTTGAATTGCGGCATTACGCGGTTAACGG
ATTCGTCCAGCTTGGTCGTGTTTCTGGAGTTATACCAGTCAAGATTGGTTTGCTGATAATGGGTTGCCAGCAACTTCGCT
TCGGTATTGATGCTGCCCCAGTTATTAGAGAGCGGCAAATTGATGGTCGGTTCCAGGTGAACACGGGTTGCTTCAGGCAT
GTCGTCTCTGGTGTTAACAAAGTGCACTGCCTGGCCGTAAATACGCGTATCAAACGGACCAACATCATTCTGGTAGTAAT
TAACGTCTAACTGCGGCTCTGCCGAGTAGCTACTGGTGTTCTGTTCGCTGAAAACCTGGAACTGCTTGGTTGAAACGGTG
GCATTGAAGTTTTGCACCGCATAGCCAACGCTGAATTTTTGCGTTGCGTAGCCGTCAGTACTGGAACCGTACTTGTTATC
GAAATCATTGAAGTAGCTAGGATCGCTGACCTTGGTGTAGTCGACGTTGAAACGCCACACCTGATCCATGACCCCGGAGT
GGTTCCAGTAGAATAACCAACGACGTGAACTGTCATCGTTCGGGTGTTCATCTTCATAGACTTTATCTGAAGGCAGATAG
TCCAGTTCCATCAAGCCAGCGCCCGCCTGGGAGAGGTAGCGGAATTCGTTCTCCCACATGATGTTGCCACGACGATGCAT
ATAATGCGGCGTGATGGTGGCATCCATATTTGGCGCGATGTTCCAGTAATATGGCAGGTAGAACTCAAAGTAGTTGGTGG
TGGTGTACTTGGCGTTCGGGATCAAGAAACCAGAGCGACGTTTGTCACCCACCGGCAACTGCAAATAGGGGCTATAAAAG
ATCGGTACCGGACCCACCTTAAAGCGGGCGTTCCAGATCTCCGCAACTTGTTCTTCGCGGTCATGAATAATTTCGCTACC
TACCACGCTCCAGGTGTCAGAACCCGGCAGACAGGAGGTAAAGCTACCGTTATCCAGAATGGTATAGCGGTTTTCGCCAC
GTTGTTTCATCAGGTCCGCTTTACCGCGACCCTGGCGACCCACCATCTGGTAATCACCTTCCCAGACGTTGGTATCTTTG
GTGTTCAGATTCGCCCAGCCTTTCGGCCCTTTGAGGATCACCTGGTTATCGTCGTAATGGACATTACCGAGCGCATCAAC
GGTACGTACCGGCTCCGGTTGTCCTGGTGCCTCTTTTTGATGGAGCTGCACTTCGTCGGCCTGCAGACGGCTGTTACCCT
GCATGATATCCACGCTGCCAGTAAACACGGCGTCATCCGGGTAGTCCCCTTTCGCGTGGTCAGCATTGATAGTCACGGGT
AAGTCATTGGTATCGCCCTGTACCAGAGGACGGTCATAGCTTGGCACGCCCAACATGCACTGTGAGGCGAGGTCGGCTGC
CAGTCCCTGTTGACTATAAAGGGCGGTGGCAATCATGGTGGCCAGGAGAGTGGGGATACGTTTTTTCATACGTTGATTTT
ATTGTTCCATCATCGGTAACGTTGCGCGTGACAAACGGTCAGAGACTAACGTACTCGTCATCTCTACGCTAGTGTTAATC
CTGTCCGAATAGCGTCAGTGGTGTTAGGCACGGCATTGAATGACAGGTATGATAATGCAAATTATAGGCGATGTCCCACA
ATTGACCGCAGCCGGAAAACGGTAAAAGCACCTTTATATTGTGGGAGATAGCCCTGATATCCGTGTGTCGATTTGGGGAA
TATATGCAGTATTGGGGAAAAATCATTGGCGTGGCCGTGGCCTTACTGATGGGCGGCGGCTTTTGGGGCGTAGTGTTAGG
CCTGTTAATTGGCCATATGTTTGATAAAGCCCGTAGCCGTAAAATGGCGTGGTTCGCCAACCAGCGTGAGCGTCAGGCGC
TGTTTTTTGCCACCACTTTTGAAGTGATGGGGCATTTAACCAAATCCAAAGGTCGCGTCACGGAGGCTGATATTCATATC
GCCAGCCAGTTGATGGACCGAATGAATCTTCATGGCGCTTCCCGTACTGCGGCGCAAAATGCGTTCCGGGTGGGAAAATC
AGACAATTACCCGCTGCGCGAAAAGATGCGCCAGTTTCGCAGTGTCTGCTTTGGTCGTTTTGACTTAATTCGTATGTTTC
TGGAGATCCAGATTCAGGCGGCGTTTGCTGATGGTTCACTGCACCCGAATGAACGGGCGGTGCTGTATGTCATTGCAGAA
GAATTAGGGATCTCCCGCGCTCAGTTTGACCAGTTTTTGCGCATGATGCAGGGCGGTGCACAGTTTGGCGGCGGTTATCA
GCAGCAAACTGGCGGTGGTAACTGGCAGCAAGCGCAGCGTGGCCCAACGCTGGAAGATGCCTGTAATGTGCTGGGCGTGA
AGCCGACGGATGATGCGACCACCATCAAACGTGCCTACCGTAAGCTGATGAGTGAACACCATCCCGATAAGCTGGTGGCG
AAAGGTTTGCCGCCTGAGATGATGGAGATGGCGAAGCAGAAAGCGCAGGAAATTCAGCAGGCATATGAGCTGATAAAGCA
GCAGAAAGGGTTTAAATGACCCTGTAAATGATGCTGAGTAACTGCCCACGATTAAAGGTGGCCGCCCTGGCGGTCACTTC
TTTGAGAAAAGGCGTTTACTCAGAATGGTGGACAGGCTCAATGCACGGTTTACGGGAGGGGTTCTGTAGGTTTTATCGCG
TTGACCCTGCTTAAGGTTGAGAGCTTTACGACGAGCGGAATTATATTTTTACGTCTTAAAAATAAAAAACACATACCTGA
ATGAGCGATTTTTGAAAGTATATTTATTCAGAACGCGCATCATGAGTTTTTAACTCAATGCGAGGCTATTACCATGAAAG
TATCAGTTCCAGGCATGCCGGTTACACTTTTAAATATGAGCAAGAACGATATTTATAAGATGGTGAGCGGGGACAAGATG
GACGTGAAGATGAATATCTTTCAACGCTTGTGGGAGACGTTACGCCATCTGTTCTGGTCAGATAAACAGACTGAGGCTTA
TAAACTTCTGTTCAATTTCGTGAATAACCAGACTGGCAACATCAACGCCTCAGAATACTTTACTGGGGCTATCAACGAGA
ATGAGAGAGAAAAGTTTATCAATAGCCTGGAATTATTCAATAAACTTAAAACATGCGCAAAAAATCCGGATGAGTTGGTC
GCAAAGGGCAATATGCGCTGGGTCGCCCAGACCTTCGGGGATATCGAGTTAAGTGTCACTTTTTTCATTGAAAAGAATAA
GATATGTACTCAGACGTTGCAGCTGCATAAGGGCCAAGGTAACTTGGGCGTTGATCTTAGAAAGGCTTACCTTCCCGGCG
TTGACATGAGGGATTGTTACCTTGGTAAAAAAACAATGAAAGGTAGCAATGATATCCTTTATGAGAGACCTGGGTGGAAT
GCTAACCTGGGCGTGCTACCCCGGACGGTGCTACCCCGGACGGTGCTAACCCGGACGGTGCTAACCTGGACGGTGCTACC
GTGAACGGTGCTACCTCCTTATATGATGAGGTAATTATTATTAATAAAATCCCCCCCAAAAAAATTGATACTAAAGGAGT
TGCTACTGAAGAAGTTGCTACTAAAAAAGTACTGCTGAACAAATTACTGACAACGCAATTATTGAATGAGCCAGAATAAG
CTAAGGTTGAAGGGGCTGGAACGCCCCTTCAACCTTAGCAGTAGCGTGGGATGATTTCACAATTAGAAAGACCTGCATGA
TGAGCTAGAGAAGAGGCTAGTGACGCAAGGCGTCGTGCAGGACACGGATCACCGAGATGGGCATCGCCAACCAGACTGCT
AATTAGCCCATGAATAACAATCAGAAAGGACCATAACAGACCCGTTAAAATGAAATATAAGAGACGGTCAACGGGTGAAG
AAAAAGTTCAAAAATTCGCTGTGGAGCAGGAAGGGAATTACCGAATGGAAAGCGTAGCCACACGCAACAACTGAAAGCAG
TTTGGCAGAAACAAAAAATCCCCGGACTCGGGGATTTATGTACAAGAGGCAGCCCTTAGGATGAGGGTATAAACGTACAG
GAAAGGTTAAAAATCCGCTGGCGCTTTAAACGTCATACTATTGCCATACGCCGGATGGGTAATCGTCAACATCTCTGCAT
GTAGCAACAAACGTGGTGCCATCGCTCTCGCTTCTGGTGATGCATAAAAACGATCGCCGAGAATCGGATGACCCAGCGCC
AGCATATGCACACGCAATTGATGCGAACGCCCGGTAATCGGTTTTAACACCACTCTTGCCGTGTTATCCGCCGCATACTC
CACCACTTCATATTCCGTCTGCGCAGGTTTACCCGTTTCGTAACAGACTTTCTGTTTCGGGCGGTTTGGCCAGTCGCAAA
TCAGCGGCAGATCCACCAGACCTTCTGCGGGGGATGGATGCCCCCAGACGCGGGCCACATACTGCTTTTTCGGCTCGCGC
TCGCGGAACTGGCGTTTTAACTCCCGCTCCGCGGCTTTGGTCAGCGCCACTACAATCACGCCGCTGGTAGCCATATCCAG
ACGATGCACCGATTCTGCCTGCGGATAATCACGCTGAATGCGCGTCATCACGCTGTCTTTGTGCTCTTCCAGACGACCCG
GCACTGACAACAAACCGCTCGGCTTGTTGACCACCATAATATGGTCATCCTGATACAGGATAACCAACCAGGGTTCCTGC
GGTGGATTGTAGTTTTCCATCCCCATTTTCGGCTCCGTTACTGATGCGTTACAACGATCAAACGCAGGGCATCCAGACGC
CAACCTGCCTGATCCAGGCTTTCCATTACCTGCTGACGGTTGCTCTCAATGGCGGTCAGTTCGTCGTCACGAATGTTCGG
GTTCACTGCACGCAGAGCTTCCAGACGAGACAGCTCGGCAGACAGTTTTTCGTCGGCTTCGTTACGCGCTGCATCAATCA
ATGCACGGGCAGATTTCTCGATCTGCGCTTCACCCAGTTGAAGGATAGCGTGAACATCCTGCTGCACGGCGTTAACCAGT
TTGCTGCCGGTGTGACGGTTAACCGCGTTAAGCTGGCGGTTAAAGGTTTCAAACTCTACCTGCGCCGCCAGGTTGTTGCC
GTTTTTATCCAGCAGCATACGTACCGGCGTCGGTGGCAGGAAGCGGTTGAGCTGCAACTGCTTCGGAGCCTGGGCTTCAA
CCACATAAATCAGTTCCACCAACAGCGTACCTACCGGCAACGCTTTGTTTTTTAACAGTGAAATCGTGCTGCTACCGGTA
TCGCCAGAAAGGATCAGATCCAGACCGTTGCGGATCAGCGGATGCTCCCAGGTAATAAACTGTGCATCTTCACGCGCCAG
CGCCACTTCACGATCAAAGGTGATGGTGATGCCATCTTCCGACAGGCCAGGGAAGTCCGGCACCAGCATATGATCGGACG
GCGTCAGCACGATCATGTTGTCGCCGCGATCGTCCTGATTGATACCGATAATATCGAACAGGTTCATGGCGAAGGCGATC
AGGTTGGTATCGTCATCCTGCTCTTCAATGCTTTCTGCCAGTGCCTGGGCTTTTTCGCCACCGTTGGAGTGGATTTCCAG
CAGGCGGTCACGACCCTGTTCCAGCTGTGCTTTCAGCGCTTCATGTTGCTCGCGGCAGTTTTTGATCAGATCGTCAAAGC
CTTCGGTTTGATCCGGTGAAGCCAGATAGTTAATCAGATCGTTGTATACGCTATCGTAAATAGTGCGTCCGGTCGGGCAG
GTGTGCTCAAATGCATCCAGACCTTCGTGATACCAGCGCACCAGCACCGACTGAGCGGTTTTCTCCAGATAAGGCACATG
GATCTGAATATCGTGCGCCTGGCCGATACGATCCAGACGACCAATACGCTGCTCCAGTAGATCCGGGTTGAATGGCAGGT
CAAACATCACCATGTGGCTGGCGAACTGGAAGTTACGTCCTTCAGAACCGATTTCTGAGCACAGCAGTACCTGTGCGCCG
GTGTCTTCTTCGGCAAACCAGGCGGCAGCGCGGTCACGTTCGATAATCGACATACCTTCGTGGAACACCGCAGCGCGAAT
ACCTTCACGTTCGCGCAGTACCTGCTCCAGTTGCAGCGCAGTGGCAGCTTTGGCGCAGATCACCAGCACTTTCTGAGAGC
GATGGCTGGTCAGGTAGCCCATCAGCCACTCAACGCGCGGATCGAAGTTCCACCAGGTGGCGTTATCACCTTCAAATTCC
TGATAAATACGCTCCGGGTAGAGCATATCGCGAGCACGATCTTCCGCACTTTTACGTGCGCCCATAATGCCGGAGACTTT
AATAGCCGTCTGATACTGCGTCGGTAGCGGCAGCTTAATGGTGTGCAGCTCGCGTTTCGGGAATCCTTTCACACCGTTAC
GCGTGTTACGGAACAGCACGCGGCTGGTGCCGTGGCGATCCATCAGCATCGAAACCAGCTCCTGACGGGCGCTCTGGGCA
TCTTCGCTGTCGCTGTTTGCTGCCTGCAACAGCGGCTCGATATCCTGCTCGCCGATCATCTCGCCGAGCATGTTCAGTTC
GTCATTGCTCAGTTTGTTACCTGCCAGCAGCATGGCAACGGCGTCCGCAACCGGACGATAATTTTTCTGCTCTTCAACGA
ACTGCGCAAAATCGTGGAAACGGTTCGGGTCCAGCAGACGCAGACGGGCGAAGTGGCTTTCCATCCCCAGCTGTTCCGGG
GTCGCGGTCAGCAGCAGAACGCCCGGCACGTGCTCTGCCAGTTGTTCAATGGCCTGATATTCACGGCTTGGCGCATCTTC
GCTCCACACCAGGTGATGCGCTTCATCGACCACCAGCAGGTCCCATTCGGCTTCACAGAGATGTTCCAGGCGCTGTTTGC
TACGACGGGCAAAATCCAGCGAGCAAATCACCAGCTGTTCGGTGTCAAACGGGTTGTAAGCATCGTGCTGAGCTTCGGCA
TAACGCTCATCATCAAATAGCGCAAAGCGCAGGTTGAAACGGCGCAGCATTTCTACCAGCCACTGATGCTGTAAGGTTTC
CGGGACGATAATTAGCACACGTTCAGCAGCGCCAGAGAGCAGTTGCTGATGCAGGATCATCCCGGCTTCAATGGTTTTCC
CTAAACCCACTTCGTCAGCCAGCAGGACGCGCGGCGCGTGGCGGCGACCAACATCATGAGCGATGTTGAGCTGATGCGGG
ATCAGGCTGGTACGCTGACCGCGCAGGCCGCTGTACGGCATACGGAACTGTTCGCTGGAATATTTACGCGCGCGATAACG
CAGCGCAAAGCGGTCCATACGGTCAATCTGCCCGGCAAACAGACGGTCCTGCGGTTTGCTGAACACCAGTTTGCTATCAA
GGAAAACTTCACGCAGGGCTACGCCGGACTCTTCAGTATCCAGGCGAGTACCGATATAGGTCAGCAAGCCATTTTCTTCT
TTTACTTCTTCGACTTGCATCTGCCAGCCGTCATGGCTGGTAATGGTATCACCAGGGTTGAACATCACGCGGGTCACGGG
GGAATCACTGCGTGCGTACAGACGGTTTTCACCAGTAGATGGGAAAAGTAAAGTGACAGTTCGCGCATCCACCGCGACAA
CGGTTCCAAGTCCCAATTCGCTTTCTGTATCGCTGATCCAGCGTTGACCAAGTGTAAAAGGCATATGTGTTCGGCTCTAT
ATCTTTAATTGCAGGCAATAACCACCCGCTACCGTGCTTATGAGGTAGTGGTGTTATTCAGGTCCAGGAATGGAAAGGGC
GCTATGGTACTGGATGGCAAAGCATTCGTCACGCATCAAAATGGTATCTGGCGAACTCTTTTTTTTGCTCAAAATAGCCC
AAGTTGCCCGGTCATAAGTGTAGCAAAATTATCCTCAATAAAAGGGAGTATTCCCTCCGCCACGGGTTGTAGCTGGCGGG
TCAGATAGTGTTCGTAATCCAGTGGTGAACGTTGGTAGTCCAGCGGCTCCGGGCCGTTGGTGGTCCATACGTACTTAATG
GTGCCGCGATTCTGATATTGCAAGGGGCGACCACGCTTTTGGTTTTCTTCATCGGCAAGGCGAGCGGCGCGTACATGAGG
CGGCACATTACGCTGATACTCGCTCAGCGGACGGCGAAGGCGTTTACGGTAAACCAGTCGCGCATCCAGTTCACCCGCCA
TCAGTTTGTCGATGGTTTCGCGTACATATTCCTGATATGGCTCGTTGCGGAAGATGCGCAGGTATAGCTCCTGCTGAAAC
TGCTGGGCCAGCGGCGTCCAGTCGGTGCGCACGGTTTCCAGCCCTTTAAACACCATCCGCTGCTTGTCGCCCTCCTGAAT
CAGTCCGGCATAACGCTTTTTACTGCCGGTATCGGCTCCGCGAATGGTTGGCATCAGAAAACGGCAGAAATGGGTTTCAT
ACTCCAGTTCTAATGCGCTGGTCAGCCGTTGTTTTTGCAGCGTTTCCGCCCACCAGGCGTTAACGTGCTGCACCAGTGCA
CGACCGATTTTCGCCGCTTCTTCTTCCGAATGTGCGCCTTTCAGCCAGACAAACGTTGAGTCGGTATCGCCGTAGATAAC
GTCGTAGCCCTGTGCTTCAATCAACGCTTTGGTTTGCCGCATGATCTGATGACCACGCATGGTGATCGACGATGCCAGCC
GCGGATCGAAGAAGCGGCAGGCGGTGGTGCCGAGCACGCCATAAAAGGCATTCATGATGATTTTCAGCGCCTGCGACAGC
GGTTTGTTACCCTGGCGTTTGGCTTCATCGCGCCCGTGCCAGATGTTAGTCACAATCTCCGGCAGGCAATGTTTTTCTCG
CGAGAACCAGGCATCGAGAAAACCTTCGGTACTGTGCTCTGGATCAGGCTGCGCCATGCCTTCCACCAGCCCGACGGGAT
CAATCAGAAAGGTGCGGATGATCGACGGGTACAGGCTTTTATAGTCCAGCACCAGCACTGAATCATAAAGCCCTGGCCGT
GAATCCATCACGTAGCCGCCAGGGCTGGCGTGCGGCGGCACTTCGCCGAGATTAGGCGCGACATAACCAGCGCGATGCAT
TCGCGGAAAATAGAGATGACCAAATGCCGCCACCGAACCGCCGTGTCGGTCCACCGGCAGGCCGTTCACCGTTGCCCGTT
CGAGTAAAAATGGCATGATTTCAGTTTTGTGGAAGATCTGCGTCACCAGCTCGCAATCTTTCAGGTTATAAGTTGCCAGC
GCAGGTTTATCTTCGGCGAAACGGCGGTCAATTTCGTCCATTCGATCCCACGGGTTATCGATAGATTTTCCTTCGCCTAA
TAGCTCCTGAGCGACAGTTTCCAGCGAGAATGAAGAGAAATTCCAGAACGCGGATTTCAGCGCCTCGATACCGTCGATAA
TTAGCCGACCTTTAGCCTGGGCAAAAAAGACGCCGTTTTTAAAGCCGTGCTCGCGCCACTCCAGCTCGCTATTATCGCGC
CCAAGACGCAGCGGAAGACGGTAACGCTCGGCATGTTTTTGCAGCATTCGCAGATCGAACTGCACCACGTTCCAACCGAT
GATCACATCAGGATCGTAGTTGGCAAACCAGGCGTTGAGTTTTTCCAGCAACTGCGGGCGGCTGGCGACGTATTCCAGTT
CGAAATCAAGCGAGGAGGCGTCGCCATTCTCCGGCCCCAGCATATAAACGATGCGCTGCCCGCAGCCTTCCAGGCCGATG
CAGTACAGCTCACCGTGGCGGGTGGTTTCAATATCTATAGAAACCCACTTGAGCGGCGGACGATAGTCGGGATGCGGTTT
CAGACGGGCATTAACGATAGTGCCATTGTGCATATCACCCTCGACCCACACCGGTGAGGTGATAAACCGCTCCATCAGAT
AGCGTTCTGGCGGACGCACATCGGCCTCGTAGACGGTAACGCCACCTTCACGCAGGCGCTTTTCGTAATTCATCAATTGG
CGATGGGCGCGACAGTAAAGGCCATACACCGGCTGGCGGTGAAAATCCTTTAACGCCAGCGGTGTCAGGCGAAAGCCTTG
TTCACCCTGCAAAATATGCTGAGCGCGGGGAACCTGATCGGCGGGAATAAACGCCACGGACTCTTGCGGTGCAAGCGTAA
CCTGCAACGGCCCGTTGTCCGTCGCCAGCCAGAAGGAGACTTCTGTCCCTTGCGGGGTGTCCCGCCAGTGTCGGGTTAAG
ATAAAACCTGCCTGCGCCACGCTGAAAATCCATCAAAAAACCAGGCTTGAGTATAGCCTGGTTTCGTTTGATTGGCTGTG
GTTTTATACAGTCATTACTGCCCGTAATATGCCTTCGCGCCATGCTTACGCAGATAGTGTTTATCCAGCAGCGTTTGCTG
CATATCCGGTAACTGCGGCGCTAACTGACGGCAGAATATCCCCATATAAGCGACCTCTTCCAGCACGATGGCGTTATGCA
CCGCATCTTCGGCATTTTTGCCCCATGCAAACGGGCCGTGGGAATGGACCAGAACGCCGGGCATTTGCGCTGCATCGATA
CCCTGTTTTTCAAAGGTTTCTACGATGACGTTACCGGTTTCCCACTCATATTCGCCGTTGATTTCTGCGTCGGTCATTTT
GCGGGTGCAGGGAATGGTGCCGTAGAAATAGTCGGCGTGGGTGGTGCCGGTTGCTGGAATCGACTGACCCGCCTGCGCCC
AGATGGTGGCGTGGCGCGAGTGCGTATGCACAATGCCGCCAATGGAGGGGAATGCCTGATAGAGCAGCCGGTGAGTTGGC
GTGTCGGAGGAGGGCTTTTTCGTACCTTCAACCACTTCACCGGTTTCGATGCTAACCACGACCATATCGTCAGCGGTCAT
GACGCTGTAATCGACGCCGGAAGGTTTGATCACAAAGACGCCGCGCTCGCGATCAACGGCGCTGACGTTGCCCCATGTGA
GCGTGACCAGGTTGTGTTTTGGCAGCGCCAGGTTGGCTTCTAATACCTGGCGTTTGAGATCTTCTAACATGTTGACTCCT
TCGTGCCGGATGCGCTTTGCTTATCCGGCCTACAAAATCGCAGCGTGTAGGCCTGATAAGACGCGCCAGCGTCGCATCAG
GCGTTGAATGCCGGATGCGCTTTGCTTATCCGGCCTACAAAATCGCAGCGCGTAGGCCTGATAAGACGCGCCAGCGTCGC
ATCAGGCGTTGAATGCCGGATGCGCTTTGCTTATCCGGCCTACAAAATCGCAGCGTGTAGGCCAGATAAGACGCGTCAGC
GTCGCATCAGGCGTTACATACCGGATGCGGCTACTTAGCGACGAAACCCGTAATACACTTCGTTCCAGCGCAGCGCGTCT
TTAAACGCTGGCAGGCGTGTGTCGTTATCAATCACCGTGATTTCAATGTCGTGCATCTCGGCGAATTGGCGCATATCGTT
GAGGTTCAGTGCATGGCTGAAGACGGTATGGTGCGCGCCACCAGCGAGGATCCACGCTTCGGAAGCAGTTGGCAGATCCG
GTTGCGCTTTCCACAGCGCATTCGCCACCGGCAGTTTCGGCAGGGAGTGCGGTGTTTTCACCGTGTCGATGCAGTTAACC
AGTAGACGGTAACGATCGCCGAGATCAATCAAGCTGGCGACAATCGCTGGGCCGGTTTGGGTATTGAAGATCAGGCGGGC
AGGATCGTCCTTACCACCAATACCGAGATGCTGAACGTCGAGGATCGGTTTCTCTTCTGCGGCGATCGACGGGCAGACTT
CCAGCATATGGGAGCCGAGCACCAGGTCATTACCTTTCTCGAAGTGATAGGTGTAGTCCTCCATAAAGGAGGTGCCGCCC
TGCAGACCGGTTGACATCACCTTCATGATGCGAAGCAGGGCGGCAGTTTTCCAGTCGCCTTCGCCCGCAAAGCCGTAACC
CTGCTGCATCAGACGCTGTACGGCCAGACCAGGAAGCTGTTTCAGACCGTGCAAATCTTCAAAGGTGGTGGTGAACGCGT
GGAAGCCACCTTGTTCCAGGAAACGCTTCATCCCCAGCTCAATACGCGCCGCTTCCAGCACGTTCTGTCGTTTTTTGCCG
TGGATTTGTGTGGCAGGCGTCATGGTGTAGCAGCTTTCGTACTCATCGACCAGCGCGTTAACATCGCCGTCGCTGATGGA
GTTCACCACCTGCACCAGATCGCCAACCGCCCAGGTATTGACGGAGAAACCGAACTTGATCTGTGCGGCAACTTTATCGC
CATCGGTGACCGCCACTTCACGCATGTTATCGCCAAATCGGCAGACTTTCAGATGACGGGTATCCTGTTTAGAGACCGCC
TGACGCATCCAGGAGCCGATACGCTCATGGGCTTGTTTATCCTGCCAGTGACCGGTAACCACGGCATGTTGCTGACGCAT
ACGCGCGCCAATGAAGCCGAACTCGCGACCGCCATGTGCAGTCTGGTTCAGGTTCATAAAGTCCATATCGATACTGTCCC
ACGGCAGCGCCGCGTTGAACTGGGTGTGGAATTGCAGCAACGGTTTGTTGAGCATGGTCAGGCCGTTGATCCACATTTTG
GCCGGGGAGAAGGTGTGCAGCCACACCACCAGACCAGCGCAACGATCGTCGTAATTCGCGTCGCGGCAAATAGCGGTGAT
TTCATCCGGCGTGGTGCCCAGCGGTTTCAACACCAGTTTGCAGGGCAGTTTCGCTTCCGTATTCAGCGCATTAACGACGT
GCTCGGCATGTTGGGTGACCTGACGCAGGGTTTCCGGGCCATACAGATGCTGGCTGCCAATGACAAACCACACTTCATAA
TTATCAAAAATCGTCATTATCGTGTCCTTATAGAGTCGCAACGGCCTGGGCAGCCTGTGCCGGGGCGGAAGTTGGAAGAT
AGTGTTGTTCGGCGCTCATCGCCCATTGCTGATAGCGGCGATAAAGCTGTTCAAAGCGTTGTGCCTGCTCGCTGCACGGT
TGCAGGGTTTTCTCTACCGCACTGGCCATTTTTTGCTGAGCTGATGGGATGTCTGCGTGCACTTTCGCGGCGACGGCAGC
AAAAATCGCCGCACCGAGCGCACAGCACTGGTCAGAGGCAACAATTTGCAGCGGGCGATTCAGCACGTCGCAGCAGGCCT
GCATAATGACCTGGTTTTTCCGCGCGATGCCGCCCAGTGCCATCACGTTATTAACGGCGATCCCCTGATCGGTAAAGCAC
TCCATGATTGCGCGTGCGCCAAAGGCGGTGGCAGCAATCAAACCGCCGAACAGCAGCGGAGCGTCGGTAGCGAGGTTAAG
ATCGGTAATCACCCCTTTCAGGCGTTGGTTAGCGTTCGGTGTGCGGCGGCCGTTAAACCAGTCGAGCACCACCGGCAGGT
GATCCAGAGACGGATTTTTGGCCCATGCTTCGGTCAGCGCCGGAAGCAGTTGTTTCTGGCTGGCGTTGATTTGCGTTTTC
AGTTCCGGATGCTGGGCGGCAAGCTGTTCCAGCGGCCAGCCGAGTACGCGACCAAACCAGGCGTAGATATCACCAAACGC
CGATTGGCCTGCTTCCAGACCGATAAATCCAGGCACCACGCTGCCATCAACCTGACCGCAAATACCTTTAACTGCCCGCT
CGCCAACGCTCTGTTTGTCGGCAATCAGAATGTCGCAGGTGGAAGTACCGATAACTTTTACCAGTGCGTTAGGCTGTGCG
CCTGCGCCAACTGCGCCCATATGGCAGTCAAACGCGCCGCCGGAAATCACCACGCTTTCAGGCAGGCCGAGACGCTGCGC
CCATTCCGGGCATAAGGTGCCCACCGGAATATCGGCAGTCCAAGTGTCAGTGAACAGCGGGGAAGGCAAATGGCGATTGA
GGATCGGGTCCAGCTCATCAAAGAAACTGGCTGGCGGCAGGCCGCCCCAGCTTTCGTGCCACAGAGATTTATGCCCGGCG
CTGCAACGTCCGCGACGAATATCCTGCGGGCGGGTGGTACCGGAAAGCAGAGCTGGCACCCAGTCGCACAGCTCAATCCA
CGATGCGGCAGATTGCGCCACGGCGCTGTCCTGGCGAGTCACATGCAGGATTTTTGCCCAGAACCATTCGCTGGAATAAA
TACCACCAATGTAGCGGGAGTAGTCAACGTTGCCCGGCGCGTGGCACAAACGGGTAATCTCTTCCGCTTCTTCAACCGCA
GTGTGGTCTTTCCACAATACGAACATCGCGTTCGGGTTTTCGGCAAACTCCGGGCGCAGCGCCAGCACGTTTCCGTCGGC
ATCAATCGGTGCGGGCGTCGAGCCGGTACTGTCAACGCCAATCCCGACCACAGCTGCGCGCTGTTCGACGCTAAGCTCTG
CAAGCACGGTTTTCAGTGCCGCTTCCATTGACTCAATGTAGTCACGCGGATGATGACGGAACTGGTTATTCGGGGCATCA
CAAAATTGCCCTTTCTGCCAACGGGGATACCACTCTACGCTGGTGGCGATCTCTTCACCGGTAGCGCAGTCCACCGCCAA
AGCTCGCACAGAATCACTGCCAAAATCGAGGCCAATTGCAATCGCCATCGTTTCACTCCATCCAAAAAAACGGGTATGGA
GAAACAGTAGAGAGTTGCGATAAAAAGCGTCAGGTAGGATCCGCTAATCTTATGGATAAAAATGCTATGGCATAGCAAAG
TGTGACGCCGTGCAAATAATCAATGTGGACTTTTCTGCCGTGATTATAGACACTTTTGTTACGCGTTTTTGTCATGGCTT
TGGTCCCGCTTTGTTACAGAATGCTTTTAATAAGCGGGGTTACCGGTTGGGTTAGCGAGAAGAGCCAGTAAAAGACGCAG
TGACGGCAATGTCTGATGCAATATGGACAATTGGTTTCTTCTCTGAATGGTGGGAGTATGAAAAGTATGGCTGAAGCGCA
AAATGATCCCCTGCTGCCGGGATACTCGTTTAACGCCCATCTGGTGGCGGGTTTAACGCCGATTGAGGCCAACGGTTATC
TCGATTTTTTTATCGACCGACCGCTGGGAATGAAAGGTTATATTCTCAATCTCACCATTCGCGGTCAGGGGGTGGTGAAA
AATCAGGGACGAGAATTTGTCTGCCGACCGGGTGATATTTTGCTGTTCCCGCCAGGAGAGATTCATCACTACGGTCGTCA
TCCGGAGGCTCGCGAATGGTATCACCAGTGGGTTTACTTTCGTCCGCGCGCCTACTGGCATGAATGGCTTAACTGGCCGT
CAATATTTGCCAATACGGGTTTCTTTCGCCCGGATGAAGCGCACCAGCCGCATTTCAGCGACCTGTTTGGGCAAATCATT
AACGCCGGGCAAGGGGAAGGGCGCTATTCGGAGCTGCTGGCGATAAATCTGCTTGAGCAATTGTTACTGCGGCGCATGGA
AGCGATTAACGAGTCGCTCCATCCACCGATGGATAATCGGGTACGCGAGGCTTGTCAGTACATCAGCGATCACCTGGCAG
ACAGCAATTTTGATATCGCCAGCGTCGCACAGCATGTTTGCTTGTCGCCGTCGCGTCTGTCACATCTTTTCCGCCAGCAG
TTAGGGATTAGCGTCTTAAGCTGGCGCGAGGACCAACGCATTAGTCAGGCGAAGCTGCTTTTGAGCACTACCCGGATGCC
TATCGCCACCGTCGGTCGCAATGTTGGTTTTGACGATCAACTCTATTTCTCGCGAGTATTTAAAAAATGCACCGGGGCCA
GCCCGAGCGAGTTTCGTGCCGGTTGTGAAGAAAAAGTGAATGATGTAGCCGTCAAGTTGTCATAATTGGTAACGAATCAG
ACAATTGACGGCTTGACGGAGTAGCATAGGGTTTGCAGAATCCCTGCTTCGTCCATTTGACAGGCACATTATGCAAGCAT
TGCTGGAACACTTTATTACCCAATCCACCGTGTATTCATTGATGGCGGTGGTGTTGGTGGCCTTTCTGGAGTCGCTGGCG
CTGGTCGGTTTGATTCTACCCGGTACGGTGCTGATGGCGGGGCTGGGAGCGCTGATTGGCAGCGGCGAGTTAAGTTTCTG
GCACGCCTGGCTGGCAGGGATTATTGGCTGCTTGATGGGCGACTGGATTTCTTTCTGGCTGGGTTGGCGTTTTAAAAAGC
CGTTGCATCGCTGGTCATTTCTGAAGAAAAACAAAGCACTACTTGATAAAACTGAACATGCGTTGCATCAACACAGCATG
TTCACCATTCTGGTCGGTCGTTTTGTTGGCCCGACGCGTCCGCTGGTGCCAATGGTGGCGGGAATGCTGGATCTGCCGGT
GGCTAAATTTATTACGCCGAATATTATCGGCTGCCTGCTGTGGCCGCCGTTTTACTTCCTGCCAGGGATTCTGGCGGGCG
CGGCGATCGATATTCCTGCCGGAATGCAGAGCGGTGAGTTTAAATGGTTGCTGCTGGCAACAGCGGTGTTTTTGTGGGTT
GGTGGCTGGCTGTGCTGGCGGTTATGGCGCAGCGGTAAAGCGACTGACCGTTTGAGTCATTATTTGTCCCGCGGTCGTTT
GTTGTGGCTGACGCCGTTGATTTCTGCCATCGGCGTGGTGGCGCTGGTGGTGTTAATTCGCCACCCGTTGATGCCGGTGT
ATATCGATATTTTGCGTAAAGTGGTTGGGGTTTAGGAGATAGTCTTGTGCGGGTTGCCTGATGCGACGCTTGCCGCGTCT
TATCAGGCCTACAAAACGCACTACCCGTAGGTCGGATAAGGCGTTCACGCCGCATCCGACAGTGCATACTAACCCGTAAT
CCCCAATAGTGCCGAAGCACTCGCCTTACCGCTCAACAACTCATTGGTCATACCCTGCCAGGCGATGCGCCCGTCGGCGA
CTACTACCGAGCGCGTGGCGATCCGCGCCGCATCTTCCACGCTGTGCGACACCATCAATAGCGTCATTTTTTGCTGCTGG
CAGCTCGTGCTCACCAGCGTCAACATCTCCTGACGTAACGCCGGATCGAGCGCAGAGAACGGTTCATCGAGCAATAAAAT
CGGCTGTTCGCGTACCAGACAACGCGCTAACGCCACTCGCTGTCGCTGACCGCCGGAAAGCTCGCCCGGTAACCGCGCCA
TTAAATTATCAATCCCCATCTGGCGGGCGATAGCGTGCATTTTCCCCTGCTGTACCGCGTTCAGTTTCAATCCCGGATTT
AGCCCCAGCCCGATGTTCTGTGCGACCGTCAGGTGGCTGAACAGGTTGTTCTCCTGAAACAGCATCGACACCGGACGGCG
TGACGGCGGCATAGTTGTGTGATCTACGCCATCGATAGTCAGCGAACCGCTGGCTGGCGTCAGAAAACCGGCGATCAAAT
TCAGCAGGGTACTTTTACCCGCGCCGCTTGGCCCGAGGATCGCCACCTGCTCGCCGCGTTCCACCGTTAAGCTAAAACGC
ATCGGCAAATGGTGGTAAAGCCAGGTGATATCAGTCAGTTTTAACATTTCGCCCCGGTAGTTTTTCAATCACGGTAAACA
GCAGAAAACAGAGCAGCAGCAGAATTAACGCGGTGACCGCACCGTCCTGGCTGCGATAGGAGCCAATTTGCTGGTAGAGA
TAAAACGGCAGGGTGCGGAAATCATCGTTACCGAACAACGCCACCACGCCAAAATCACCAATCGACAGCACGCATGCAAA
GGCCAGCGCCTGCGCCAGTGGACGTTTCAGGGCGCGCAGCTCCACCACTTTTAAGCGTGACCAGCCTTCAATCCCCAGCG
ACTGACATAACATGCTGTAGCGGGCGGTGATATCGCGCATCGGGTTTTCCAGCACTTTCAGCGCATAAGGGATCGCCATT
AACGCATTGGTGAAAATCACAATGCCGTCAGCAGATTGTGGCAGGCCGATAGTGTTGTTGAGCAGTAAAAAGAAGCCGGT
AGCCAGCACAATCCCCGGCATGGCGAGGATCAACATGCCGCTCATCTCCAGCACCTGACCCGCCAGCATTTTCTGCCGCG
CCCGCAGTTCGCGACTGCTCCATAGCAGCATCATGGTCAGCACTACGCACAATACACCTGCCGCCAGCGCAATACGCAAC
GAGGTCCACAGCGCCTGCCACAGCACCGGTTGTGCCAGCACTTCCGGCAACTGGCGATTTACCCCATCGACGATCACCGC
CAGTAACGGTGGCAGCAACAGCAGCAGCGCCAGCACAATTAACACCGTGTCGCAAATGCGGCTATGCAGACGATCGTCCG
GGTCGCGCCAGCCTTGCAGCAGCGTGGTGCCGGGCGCAATGGCCTTACTCAATCGCTGACTCAACAGCACCAGCCCGAGG
CAGCACACCATCTGGAGCAGCGCCAGCATTGCCGCGCGGGCAGGATCGTAGTCGTAACTCAGCGCCTGATAGATTGCCAG
CTCGATAGTGGTCGCCTGCGGACCGCCCCCCAGCGATAGCACGGTGGCGAAGCTGGCGAAACAGAGCATAAAGATAAGCG
CAGCAACCGGCGGGATTTGTCGCCGTAACCACGGCCATTCGACGAAGCGGAAAAAATGCCAGCTACGCATCCCAAGCTGG
GCGGCAAGTTGACGCTGTTCGCCGGGGATGTTTTCCAGTGCCTGGAGTAATAAGCGGCTCGCCATCGGCAGATTAAAAAA
CACATGGGCCAGCAAAATACCTTGCAGGCCGTAGGGCGAAAAGGTCCACTCCAGACCGAGCGATTGGCAGAGTGTTGCCA
GCCAGCCCTGGCGACCATAGACGCTAAGAATGCCGAAAACAGCGACCAACACCGGGAGGATCAAGGTCATTGCACACAGA
CGCAACAGCGCCAGCCGACCCGGAAAGCGCCTGCGATAGAGCGCGCGGGCGAGGAATATCGCGGGTATGACAGAGAGCAG
TGCCGAGAGAAACGCCTGCCAGAAGGAGAAGCGCACCACATGCCACAGATAGCTGTCCTGCCAGACTGCCACCCAGTCAT
CCTGCGGCGCGTTCCACCACAGGGCGAGAAACGCCGCCAGCGCAACCGCTACCACCAGCGTGGTGGCGCTTACACCTGGA
ATTAACCAGCCGGGAATTAACGGCTGACGGCGCGTTGCCATTCGCTAATCCATGCCTGACGTTGTGCCGCCACTTCGGCT
GGCGTGAACTCCAACGTGGTTGCGGGTTTGGTCAATTTTTCAAAACCGGCAGGCAGCGTGACGTTTGCCACCGGATACAT
CCAGTTGCCGGTTGGGATCGCATTCTGGAAAGCCGGAGAAACCATAAACTGGAGGAATTTTTGCGCCAGCTCCGGCTGCT
TGCTGGCAGCGGTGCGGGCGGCGACTTCCACTTGCAGATAGTGACCTTCGCTGAAGTTCGCGGCGGCGTAGTTATCTTTC
TTCTCTTCGAGAATGTGATAAGCCGGAGAGGTGGTGTAACTCAGTACCAGATCGCTTTCACCTTTTAAAAACAGGCCGTA
GGCTTCGCTCCAGCCTTTGGTGACCGTGACCGTTTTCTTCGCCAGTTTCTGCCAGGCTTGTGGGGCGTCATCGCCATAGA
CTTTTTGCATCCATAGCAACAGACCCAGCCCCGGTGTACTGGTGCGCGGATCCTGATAAATCACCCGCCAGTTTTGATCG
CTCTCAACCAGTTCTTTCAGGCTTTGTGGCGGGTTTTTCAGTTTGTTCTTGTCATAAACGAAGGCGAAGTAGCCATAATC
AAACGGTACGAAAGTGTCATTATTCCAGCCGCCGGGAACGTTAACGGCATCCGCTGCCACACCGCTTTTGGCAAACAGTC
CGGTTTTACTGGCGGCGTCTAACAGGTTGTTATCCAGCCCCAGCACCACATCGGCTTTACTGTTTTTGCCTTCCATCCGT
AGACGGTTGAGAAGCGAAACGCCATCTTCCAGCGCCACCAGTTTCAGTTCGCAATTACAGTCGGCTTCAAAGGCTTTTTT
AACCACCGGACCAGGCCCCCAGTCGGCGGCGAAGGAATCGTAGGTATAAACAGTCAGAACGGGTTTAGCGAAAACGGGCG
CTGTGCACAGCAACAGCAGGGGCAGACATTTTTTTAACACTTTGCACCTCAAAAAAGAGTGGCAAAGGACTTGAGAAGGA
GCCTCAAATCCCTTCGCCGGCGTTATCCGGATCAGGTTCGACGGGTATTTTCTCAGCGCACGCGTACGCGTGGCACCCCG
TTGAGAACGGCGTTAGTGTAGTGATTTTGTTATCAACCAGCAATCATGGATCCGGTGGCGCAAACCACGCTGATTTAAAA
TCGAACCAGCCGAGGGTATTCATGCGCAGGCCGCGCATACTGCGTTGCCCCTGAATGATCAGCCAGTGGTGCAATAATGG
CACCATCGCTTTGCTGGCGACCAGTTGCTGGCACCAGTTCGCCAGATTCATCTCGCCATTGCGCCAGCGAGCAGCGTCGG
CTTGCCAGTCAATGGGAATGCAATGTTGTAGCAGTGGCACTTCGCATAAATGTGCGAAAACAGAGAAGTCCAGCGGCAGG
GTAAAGTTGGCGCTGTTTAGCCAGATATCACTTTCGATCTCTCCTGTATGCCACTGATCGTAGTCGATCTCTTTGATTTT
CAGCGTGACCTGGTGACTTGCCAGAATCTGCTGCATGATCCCGGCAATCACCCGATGCTCACTGTGATCCTGATAAAAGG
TTAGGGTGAGGCTTTCCAGGCCAGCCGGTTTTTCGCTCTTTATGGTGCGGGCATGGTGCCAACGGGGGAGCAGTCCATAA
GCCGGGAACCACAGTTGCTGGTACTGTTCCTCAGCGAAATAGACCAGATTAGTTGGAGAAAGCACATAGCTTACCCAGTC
CCTGACTTGCTGATTCGCCCCGCGATGGGTGCGGCTGTCGAACAGTAAATAGTAGCAACCTTCCTCCAGGCGGCTTTCAA
TCTCTTTTTCCTCGCCCTGTGGACCTTTTAGCATCAGCCCTCCGGCTGGCTCGTCGGCAATTTCCGGCAGAACCCAGACG
TTAACTTCGTCGATTAATGCCCGGTAACCGAAGAAGTCATCGAATGCCTGAATTTTCAGTTGATTGGTGCTGTTGCGAAT
CACCGCATACGGACCGGTGCCGATGGGATGGCTGGCAAAGTTACTGAGGGTTTCCCATTCGCGCGGCAGGATCATCGCCG
GAACTTGCCCCAGCAGTAACGGTAACCAGCGGTCCGGTTGCGTGAGATGGATATCCAGCGTCCAGGGCGTCGGCGACACA
ATGTCAGCAATATGCGAATAGAGCGGCAGCGTATTGATTCGTTTTAAAGAGGCGATCACATCGTCCATTTCCAGTTCACG
ACCATGGTGAAAATGGACTCCTGGACGCAAAAAGAAACGCCAGTGAAGCGGTGAAATTTGCTGCCAGTGGTGGGCGATGT
CTGCTTCCAGTTCCCCATTTTCCTCATTTATGCGCGTTAGCGAACTGAAGATTTGCCGGGCGATATGGGTTTCGGAACGG
CGCAATGCGCTGCCAGGTAGCAGATTACGCAACGGACGATAGTAGAGCACGCGCAGGATGTGCCGCCCCTGGCGGAAGCT
GCGGCCCAGATGAGAAACCAGCATTTGCCGCACAGTCGCTTTGTCGCCAACCAACTGCACCAGTTGATCGATACGATCCT
GCTCCAGCAGGTCTTCCGCCCGCTGTTGCTGAAGCGCCAGCCCGGTATAGAGGAATGTCAGACGCGAGCGTTTACCGCGC
CCGACTTCCGCTTCCCACGTCAGCCAGCCGCGATCCTGCATGGTGTTGAGCAGGGTGCGCATATGACGACGCGAGCAGCT
CAATAACGCTGCCAGTTCGTTGAGCGTTGTGTCCTGCGATTTACCCTCGCAGCATTGCCACAGGCGGATGAACTGTTGTT
GCAGACGAGCAGATGGCATAAAAGGGGAACTCCTGTGCAAAAGACAGCAATTTTATTTTCCCTATATTAAGTCAATAATT
CCTAACGATGAAGCAAGGGGGTGCCCCATGCGTCAGTTTTATCAGCACTATTTTACCGCGACAGCGAAGTTGTGCTGGTT
GCGTTGGTTAAGCGTCCCACAACGATTAACCATGCTTGAAGGACTGATGCAGTGGGATGACCGCAATTCTGAAAGTTGAC
TTGCCTGCATCATGTGTGACTGAGTATTGGTGTAAAATCACCCGCCAGCAGATTATACCTGCTGGTTTTTTTTATTCTCG
CCGCGCTAAAAAGGGAACGTATGATCTGGATAATGACGATGGCTCGCCGTATGAACGGTGTTTACGCGGCATTTATGCTG
GTCGCTTTTATGATGGGGGTGGCCGGGGCGCTACAGGCTCCTACATTGAGCTTATTTCTGAGTCGTGAGGTTGGCGCGCA
ACCTTTCTGGATCGGCCTCTTTTATACGGTGAATGCTATTGCTGGGATCGGCGTAAGCCTCTGGTTGGCAAAACGTTCTG
ACAGTCAGGGCGATCGGCGAAAACTGATTATATTTTGCTGTTTGATGGCTATCGGCAATGCGCTATTGTTTGCATTTAAT
CGTCATTATCTGACGCTTATCACCTGTGGTGTGCTTCTGGCATCTCTGGCCAATACGGCAATGCCACAGTTATTTGCTCT
GGCGCGGGAATATGCGGATAACTCGGCGCGAGAAGTGGTGATGTTTAGCTCGGTGATGCGTGCGCAGCTTTCTCTGGCAT
GGGTTATCGGTCCACCGTTGGCCTTTATGCTGGCGTTGAATTACGGCTTTACGGTGATGTTTTCGATTGCCGCCGGGATA
TTCACACTCAGTCTGGTATTGATTGCATTTATGCTTCCGTCTGTGGCGCGGGTAGAACTGCCGTCGGAAAATGCTTTATC
AATGCAAGGTGGCTGGCAGGATAGTAACGTACGGATGTTATTTGTCGCCTCGACGTTAATGTGGACCTGCAACACCATGT
ACATTATTGATATGCCGTTGTGGATCAGTAGCGAGTTAGGATTGCCAGACAAACTGGCGGGTTTCCTGATGGGGACGGCA
GCTGGACTGGAAATACCAGCAATGATTCTGGCTGGCTACTATGTCAAACGTTATGGTAAGCGGCGAATGATGGTCATAGC
AGTGGCGGCAGGAGTACTGTTTTACACCGGATTGATTTTCTTTAATAGCCGTATGGCGTTGATGACGCTGCAACTTTTTA
ACGCTGTATTTATCGGCATTGTTGCGGGTATTGGGATGCTATGGTTTCAGGATTTAATGCCTGGAAGAGCGGGGGCAGCT
ACCACCTTATTTACTAACAGTATTTCTACCGGGGTAATTCTGGCTGGCGTTATTCAGGGAGCAATTGCACAAAGTTGGGG
GCACTTTGCTGTCTACTGGGTAATTGCGGTTATTTCTGTTGTCGCATTATTTTTAACCGCAAAGGTTAAAGACGTTTGAT
GACGTGGACGATAGCGGAAAGCCCGGTCATTTGACCGGGCAAGGGGATTAATTCATAAACGCAGGTTGTTTTGCTTCATA
AGCGGCAATGGCGTCGTCGTGCTGCAAGGTAAGCCCAATACTGTCCAGACCGTTCATCATGCAGTGGCGGCGGAAGGCAT
CGATGGTAAAGCGATAGGTTTTCTCTCCCGCTTTCACCTCTTGCGCTTCCAGATCCACGTCGAAATGGATCCCCGGATTA
GCTTTCACCAGCGCAAACAGTTCGTCCACTTCTGCATCGCTTAATTTCACCGGCAGCAGCTGGTTGTTAAAGCTATTGCC
GTAGAAGATGTCAGCAAAACTCGGCGCAATCACCACTTTAAAACCGTAGTCGGTCAATGCCCAGGGCGCGTGCTCACGCG
AAGAGCCACAGCCGAAGTTTTCTCGTGCCAGCAAAATGGAAGCGCCCTGATACTGCGGGAAGTTCAGCACGAAGTCCGGG
TTTGGCTGTTGGCCTTTTTCATCCAGAAAACGCCAGTCGTTAAACAGATGCGCGCCAAAACCCGTACGGGTCACTTTCTG
CAAAAACTGTTTCGGGATGATTGCATCGGTATCGACATTGGCGGCATCCAGCGGAACCACCAGGCCTGTGTGTTTGATAA
ATTTCTCTGCCATGGTGTGCTCCTTATTTAATGTTGCGAATGTCGGCGAAATGTCCGGTCACAGCAGCAGCGGCAGCCAT
TGCCGGGCTGACCAGATGCGTGCGCCCGCCGCGCCCCTGGCGGCCTTCAAAGTTACGGTTGCTGGTGGAGGCACAACGTT
CGCCCGGATTCAGACGGTCGTTGTTCATCGCCAGACACATTGAGCAGCCAGGCAAGCGCCATTCAAAACCGGCTTCAATA
AAGATTTTATCCAGACCTTCCGCTTCCGCCTGGGCTTTTACCGGGCCAGAGCCGGGAACCACCAGTGCCTGCACGCCTGG
CGCGACTTTTCGCCCTTTGGCGATCTCCGCTGCCGCGCGTAAATCTTCAATGCGCGAGTTGGTACAGGAACCGATAAACA
CTTTGTCGATAGCCACTTCGGTCAGCGGAATACCCGGTTTCAGCCCCATATAGGCCAGCGCTTTTTCTGCCGACGCGCGT
TCAACCGGATCGGCAAACGAAGCCGGATCGGGAATATTGTCGTTCACGGAAATCACCTGGCCGGGATTGGTGCCCCAGGT
GACCTGCGGTGAAATTTCTTCTGCTTGCAGAGTGACAACGGTATCGAAAGTTGCGCCTTCGTCGGTTTGCAGGGTTTTCC
AGTAGGCAACGGCGTCGTCGAAATCTTTGCCTTTCGGCGCATGCAGACGGCCTTTGACATAGTTAAAGGTGGTTTCGTCC
GGTGCAACCAGACCGGCTTTTGCGCCCATTTCGATTGCCATATTGCACAGGGTCATACGACCTTCCATGCTTAAATCACG
GATTGCTTCGCCGCAAAACTCCACCACATGCCCGGTGCCGCCTGCGCTACCGGTTTTACCGATAATTGCCAGCACGATAT
CTTTTGCGGTAATGCCCGGCGCGGCTTTGCCCTGGACTTCAATTTTCATGGTTTTTGCGCGGCCCTGTTTCAGGGTTTGC
GTTGCCAGTACGTGTTCAACTTCGGAAGTGCCGATACCAAAGGCCAGTGCGCCAAACGCGCCGTGGGTGGCGGTATGCGA
GTCGCCGCAGACAATGGTCATCCCCGGCAAGGTGACGCCCTGTTCCGGCCCCATTACGTGGACGATCCCCTGATACGGGT
GATTCAGGTCATACAGTTCGACGCCAAATTCTTTGCAGTTTTTGATCAGTTCCTGCATCTGGATACGCGCCATTTCACCG
CAGGCATTAATGTCTTTGGTCTGGGTAGAGACGTTGTGATCCATGGTAGCGAAGGTTTTGCCCGGCTGACGTACCGGGCG
ACCGTGGGCGCGCAGACCATCGAACGCCTGCGGTGAGGTCACTTCATGCACCAGGTGGCGGTCGATATATAACAGTGGGG
TTTCGTTTTCGGCTTCGTACACAACGTGAGCGTCGAACAATTTTTCGTATAACGTCTTAGCCATGATTACACCCCTTCTG
CTACATAGCGGGCAATGATATCGCCCATTTCATCGGTACTAACGGCGGCAGCGCCACGGGCTAAATCCCCGGTGCGAATG
CCTTCTTCTAATGCGCGGTTAATGGCGCGTTCAATGGCGCAAGCCGCATCATCGGCATCCAGGCTGTAACGCAGCAGCAG
TGCCAGCGAAAGGATTTGTGCAATCGGGTTGGCGATGTTTTTGCCTGCGATATCTGGTGCCGAGCCGCCCGCCGGTTCAT
ACAGTCCAAAACCTTGCTCGTTCAGGCTGGCGGAAGGCAACATCCCCATCGAGCCAGTGATCATTGCGCACTCGTCAGAC
AGAATGTCGCCAAACAGGTTGGAGCACAGCAGAACGTCAAACTGTGATGGATCTTTAATCAGCTGCATGGTGGCGTTGTC
GATGTACATATGCGCCAGTTCGACATCCGGGTATTCCGTGGCGATCTCGTTAACGATCTCCCGCCATAAAATAGAGGATT
GCAGCACGTTGGCTTTATCGATCGACGTCACTTTGTGGCGACGCTTGCGAGCAGATTCAAACGCGATGCGGGCGATACGT
TCGATCTCAAAACGGTGATACACCTCGGTATCAAAGGCTTTTTCATATTGTCCGCTACCTTCGCGGCCTTTTGGCTGACC
GAAATAGATGCCGCCGGTCAGTTCGCGCACACACAGGATGTCGAAGCCGTTTGCGGCAATGTCTGCACGCAGCGGACAGA
ATGCTTCCAGCCCCTGATACAGTTTTGCCGGGCGCAGGTTGCTGAATAATTTGAAGTGCTTACGCAGAGGCAGCAGCGCG
CCGCGTTCTGGTTGCTGGTCTGGTGGTAAATGTTCCCACTTCGGGCCGCCTACCGAGCCAAACAGCACGGCATCGGCTTG
CTCACAACCTTCAACCGTCGCAGGCGGCAGTGGTTGCCCGTGGTTATCAATGGCTGCGCCGCCTACATCGTAATGGCTGG
TGGTGATGCGCATCGCAAAGCGGTTGCGCACGGCATCCAGCACTTTCAGCGCCTGGGTCATCACTTCCGGACCAATACCG
TCCCCCGGCAATACGGCAATATGGTAATTCTTCGACATCACACGGTTTCCTTGTTGTTTTCGTTGTGTTGAGCTTTGCGT
TGCAACTCTTTTTCGACTTCTGCGGCACGCCAGATATTGTTCAGAACGTGCACCATGGCTTTGGCAGATGACTCGACAAT
ATCGGTAGCCAGGCCGACGCCGTGGAAGCGGCGACCGTTGTAGTTAGCGACGATATCCACCTGACCCAGCGCATCTTTAC
CGTGGCCTTTGGCGGTCAGGCTGTATTTCACCAGTTCGACGTTATATTCAGTGATGCGGTTAATTGCCTGATAGACGGCA
TCGACCGGACCGTTACCGTTGGCGGCTTCTGCTTTGACTTCTTCGCCACAGGCCAGTTTGACGGCGGCGGTGGCGATATC
GTTAGAGCCAGACTGCACGCTGAAGTAATCCAGACGGAAATGCTCCGGCTCTTCTTGCTGCTTACCGATGAAGGCCAGCG
CCTCCAGATCGTAATCAAACACCTGACCTTTTTTGTCCGCCAGCTTCAGGAAAGCATCGTACAAATTGTCTAAATTATAT
TCACTTTCTTTATACCCCATCTCATCCATGCGATGTTTCACCGCCGCACGCCCCGAACGAGAGGTCAGATTCAGCTGGAT
TTGGTTCAGACCAATAGATTCTGGTGTCATGATTTCGTAGTTTTCGCGGTTTTTCAGCACGCCATCCTGGTGTATACCGG
AGGAGTGTGCGAATGCGCCGCTGCCAACAATGGCTTTGTTTGCCGGGATCGGCATATTACAAATCTGGCTAACTAACTGG
CTGGTGCGCCATATCTCCTGGTGATTAATGGCGGTGTGGACGTTGAGAATATCCTTACGAACTTTGATCGCCATGATGAC
TTCTTCCAGGGAACAGTTTCCGGCACGCTCGCCGATCCCGTTCATTGCGCCTTCCACCTGGCGTGCACCGGCATGTACCG
CCGCCAGTGAGTTTCCGACCGCCAGGCCCAAATCGTCGTGGGTATGTACGGAGATAATGGCTTTGTCGATGTTAGGCACG
CGTTCATACAGGCCGCTGATGATTCCGGCGAACTCAAACGGCATGGTGTAGCCCACGGTGTCCGGAATGTTGATGGTGGT
GGCACCGGCATTAATCGCCGCTTCGACCACTCGCGCCAGATCGGCAATGGGTGTACGCCCGGCATCTTCGCAAGAAAATT
CAACATCATCGGTGTAATTACGGGCGCGTTTCACCATATAGATAGCGCGTTCGATCACCTCGTCCAGCGTGCTGCGCAGC
TTGGTGGCGATGTGCATTGGCGAAGTGGCAATAAAGGTATGAATACGGAAGGCTTCGGCGACTTTCAGGGATTCGGCCGC
CACGTCGATATCTTTTTCCACGCAGCGAGCTAACGCACATACGCGGCTGTTTTTAACCTGGCGGGCGATGGTTTGCACCG
ATTCAAAATCGCCCGGCGAAGAGACGGGGAAACCGACTTCCATCACGTCAACACCCATACGCTCAAGGGCCAGCGCAATT
TGCAGTTTTTCTTTCACACTCAAGCTTGCCTGTAACGCCTGTTCACCGTCGCGCAATGTGGTATCGAAAATAATGACTTG
CTGGCTCATGGTTTGGGTCCTTGTCTCTTTTAGAGCGCCTCGCTTCGGGCATAAAAAAACCCGCGCAATGGCGCGGGTTT
TTTGTTTGACTGCGTGCTGGCTTAATGCTGGATGCCGCTCACTCGTCTACCGCGCAAAGAAGATGCGTTTAGTAGTAGTA
GACCGATAAAGCGAACGATGTGAGTCATTAAATCAGCTCCAGATGAATGCGATATGCTTTTAGAGTTACTGGATACAAAA
ACGGATGTCAACCCTGACGCAATAAAAACGTCCCGCCAGCGTGAGTTCTGCATCCGTAAAATTAGCTAATTGTGCTGCGG
TGGTTAAAGTAAGCGATATTAATTTCTGCTTAACTACCGACGCTTTTCATCGGTTGACATATTTCAGCATAAATTTTTGC
ATCTAATCAACGAGGAAAAAGGGGACAAAATGCACGCGTTGCAAAACCTATCCTGATGATTTGTATTGAATTATATGTTT
TGCGATTTTTTTTGATATTGATTTGGTGAATATTATTGATCAATTAATGTTAAGAATTAATGCATTAAATATATAAATTA
ATTATTAAATAAGCACATTTAATCCATTTTGTAGATGATTGAGTATTCGCGGTAGTTATGATTAGATTGTTTTCGCAACA
AAAACATTATGGATTATTATGCTGTGGTAAATGACTCATTCCACGGCAATGGATTCTGTTTTTATCAGAACCCGTATCTT
TATGTTTTCCGAATTTTACTCATTTTGCTTTTTCTTATTTTATATGCATGATAAATCATATTCTTCAGGATTATTTCTCT
GCATTCCAATAAGGGAAAGGGAGTTAAGTGTGACAGTGGAGTTAAGTATGCCAGAGGTACAAACAGATCATCCAGAGACG
GCGGAGTTAAGCAAACCACAGCTACGCATGGTCGATCTCAACTTATTAACCGTTTTCGATGCCGTGATGCAGGAGCAAAA
CATTACTCGTGCCGCTCATGTTCTGGGAATGTCGCAACCTGCGGTCAGTAACGCTGTTGCACGCCTGAAGGTGATGTTTA
ATGACGAGCTTTTTGTTCGTTATGGCCGTGGTATTCAACCGACTGCTCGCGCATTTCAACTTTTTGGTTCAGTTCGTCAG
GCATTGCAACTAGTACAAAATGAATTGCCTGGTTCAGGTTTTGAACCCGCGAGCAGTGAACGTGTATTTCATCTTTGTGT
TTGCAGCCCGTTAGACAGCATTCTGACCTCGCAGATTTATAATCACATTGAGCAGATTGCGCCAAATATACATGTTATGT
TCAAGTCTTCATTAAATCAGAACACTGAACATCAGCTGCGTTATCAGGAAACGGAGTTTGTGATTAGTTATGAAGACTTC
CATCGTCCTGAATTTACCAGCGTACCATTATTTAAAGATGAAATGGTGCTGGTAGCCAGCAAAAATCATCCAACAATTAA
GGGCCCGTTACTGAAACATGATGTTTATAACGAACAACATGCGGCGGTTTCGCTCGATCGTTTCGCGTCATTTAGTCAAC
CTTGGTATGACACGGTAGATAAGCAAGCCAGTATCGCGTATCAGGGCATGGCAATGATGAGCGTACTTAGCGTGGTGTCG
CAAACGCATTTGGTCGCTATTGCGCCGCGTTGGCTGGCTGAAGAGTTCGCTGAATCCTTAGAATTACAGGTATTACCGCT
GCCGTTAAAACAAAACAGCAGAACCTGTTATCTCTCCTGGCATGAAGCTGCCGGGCGCGATAAAGGCCATCAGTGGATGG
AAGAGCAATTAGTCTCAATTTGCAAACGCTAACTGATTGCAGAATAGGTCAGACATGAATGTCTGGTTTATTCTGCATTT
TTTATTGAATGTAGAATTTTATTCTGAATGTGTGGGCTCTCTATTTTAGGATTAATTAAAAAAATAGAGAAATTGCTGTA
AGTTGTGGGATTCAGCCGATTTATTATCAATTTAATCCTCTGTAATGGAGGATTTTATCGTTTCTTTTCACCTTTCCTCC
TGTTTATTCTTATTACCCCGTGTTTATGTCTCTGGCTGCCAATTGCTTAAGCAAGATCGGACGGTTAATGTGTTTTACAC
ATTTTTTCCGTCAAACAGTGAGGCAGGCCATGGAGATGTTGTCTGGAGCCGAGATGGTCGTCCGATCGCTTATCGATCAG
GGCGTTAAACAAGTATTCGGTTATCCCGGAGGCGCAGTCCTTGATATTTATGATGCATTGCATACCGTGGGTGGTATTGA
TCATGTATTAGTTCGTCATGAGCAGGCGGCGGTGCATATGGCCGATGGCCTGGCGCGCGCGACCGGGGAAGTCGGCGTCG
TGCTGGTAACGTCGGGTCCAGGGGCGACCAATGCGATTACTGGCATCGCCACCGCTTATATGGATTCCATTCCATTAGTT
GTCCTTTCCGGGCAGGTAGCGACCTCGTTGATAGGTTACGATGCCTTTCAGGAGTGCGACATGGTGGGGATTTCGCGACC
GGTGGTTAAACACAGTTTTCTGGTTAAGCAAACGGAAGACATTCCGCAGGTGCTGAAAAAGGCTTTCTGGCTGGCGGCAA
GTGGTCGCCCAGGACCAGTAGTCGTTGATTTACCGAAAGATATTCTTAATCCGGCGAACAAATTACCCTATGTCTGGCCG
GAGTCGGTCAGTATGCGTTCTTACAATCCCACTACTACCGGACATAAAGGGCAAATTAAGCGTGCTCTGCAAACGCTGGT
AGCGGCAAAAAAACCGGTTGTCTACGTAGGCGGTGGGGCAATCACGGCGGGCTGCCATCAGCAGTTGAAAGAAACGGTGG
AGGCGTTGAATCTGCCCGTTGTTTGCTCATTGATGGGGCTGGGGGCGTTTCCGGCAACGCATCGTCAGGCACTGGGCATG
CTGGGAATGCACGGTACCTACGAAGCCAATATGACGATGCATAACGCGGATGTGATTTTCGCCGTCGGGGTACGATTTGA
TGACCGAACGACGAACAATCTGGCAAAGTACTGCCCAAATGCCACTGTTCTGCATATCGATATTGATCCTACTTCCATTT
CTAAAACCGTGACTGCGGATATCCCGATTGTGGGGGATGCTCGCCAGGTCCTCGAACAAATGCTTGAACTCTTGTCGCAA
GAATCCGCCCATCAACCACTGGATGAGATCCGCGACTGGTGGCAGCAAATTGAACAGTGGCGCGCTCGTCAGTGCCTGAA
ATATGACACTCACAGTGAAAAGATTAAACCGCAGGCGGTGATCGAGACTCTTTGGCGGTTGACGAAGGGAGACGCTTACG
TGACGTCCGATGTCGGGCAGCACCAGATGTTTGCTGCACTTTATTATCCATTCGACAAACCGCGTCGCTGGATCAATTCC
GGTGGCCTCGGCACGATGGGTTTTGGTTTACCTGCGGCACTGGGCGTCAAAATGGCGTTGCCAGAAGAAACCGTGGTTTG
CGTCACTGGCGACGGCAGTATTCAGATGAACATCCAGGAACTGTCTACCGCGTTGCAATACGAGTTGCCCGTACTGGTGG
TGAATCTCAATAACCGCTATCTGGGGATGGTGAAGCAGTGGCAGGACATGATCTATTCCGGCCGTCATTCACAATCTTAT
ATGCAATCGCTACCCGATTTCGTCCGTCTGGCGGAAGCCTATGGGCATGTCGGGATCCAGATTTCTCATCCGCATGAGCT
GGAAAGCAAACTTAGCGAGGCGCTGGAACAGGTGCGCAATAATCGCCTGGTGTTTGTTGATGTTACCGTCGATGGCAGCG
AGCACGTCTACCCGATGCAGATTCGCGGGGGCGGAATGGATGAAATGTGGTTAAGCAAAACGGAGAGAACCTGATTATGC
GCCGGATATTATCAGTCTTACTCGAAAATGAATCAGGCGCGTTATCCCGCGTGATTGGCCTTTTTTCCCAGCGTGGCTAC
AACATTGAAAGCCTGACCGTTGCGCCAACCGACGATCCGACATTATCGCGTATGACCATCCAGACCGTGGGCGATGAAAA
AGTACTTGAGCAGATCGAAAAGCAATTACACAAACTGGTCGATGTCTTGCGCGTGAGTGAGTTGGGGCAGGGCGCGCATG
TTGAGCGGGAAATCATGCTGGTGAAAATTCAGGCCAGCGGTTACGGGCGTGACGAAGTGAAACGTAATACGGAAATATTC
CGTGGGCAAATTATCGATGTCACACCCTCGCTTTATACCGTTCAATTAGCAGGCACCAGCGGTAAGCTTGATGCATTTTT
AGCATCGATTCGCGATGTGGCGAAAATTGTGGAGGTTGCTCGCTCTGGTGTGGTCGGACTTTCGCGCGGCGATAAAATAA
TGCGTTGAGAATGATCTCAATGCGCAATTTACAGCCCAACATGTCACGTTGGGCTTTTTTTGCGAAATCAGTGGGAACCT
GGAATAAAAGCAGTTGCCGCAGTTAATTTTCTGCGCTTAGATGTTAATGAATTTAACCCATACCAGTACAATGGCTATGG
TTTTTACATTTTACGCAAGGGGCAATTGTGAAACTGGATGAAATCGCTCGGCTGGCGGGAGTGTCGCGGACCACTGCAAG
CTATGTTATTAACGGCAAAGCGAAGCAATACCGTGTGAGCGACAAAACCGTTGAAAAAGTCATGGCTGTGGTGCGTGAGC
ACAATTACCACCCGAACGCCGTGGCAGCTGGGCTTCGTGCTGGACGCACACGTTCTATTGGTCTTGTGATCCCCGATCTG
GAGAACACCAGCTATACCCGCATCGCTAACTATCTTGAACGCCAGGCGCGGCAACGGGGTTATCAACTGCTGATTGCCTG
CTCAGAAGATCAGCCAGACAACGAAATGCGGTGCATTGAGCACCTTTTACAGCGTCAGGTTGATGCCATTATTGTTTCGA
CGTCGTTGCCTCCTGAGCATCCTTTTTATCAACGCTGGGCTAACGACCCGTTCCCGATTGTCGCGCTGGACCGCGCCCTC
GATCGTGAACACTTCACCAGCGTGGTTGGTGCCGATCAGGATGATGCCGAAATGCTGGCGGAAGAGTTACGTAAGTTTCC
CGCCGAGACGGTGCTTTATCTTGGTGCGCTACCGGAGCTTTCTGTCAGCTTCCTGCGTGAACAAGGTTTCCGTACTGCCT
GGAAAGATGATCCGCGCGAAGTGCATTTCCTGTATGCCAACAGCTATGAGCGGGAGGCGGCTGCCCAGTTATTCGAAAAA
TGGCTGGAAACGCATCCGATGCCGCAGGCGCTGTTCACAACGTCGTTTGCGTTGTTGCAAGGAGTGATGGATGTCACGCT
GCGTCGCGACGGCAAACTGCCTTCTGACCTGGCAATTGCCACCTTTGGCGATAACGAACTGCTCGACTTCTTACAGTGTC
CGGTGCTGGCAGTGGCTCAACGTCACCGCGATGTCGCAGAGCGTGTGCTGGAGATTGTCCTGGCAAGCCTGGACGAACCG
CGTAAGCCAAAACCTGGTTTAACGCGCATTAAACGTAATCTCTATCGCCGCGGCGTGCTCAGCCGTAGCTAAGCCGCGAA
CAAAAATACGCGCCAGGTGAATTTCCCTCTGGCGCGTAGAGTACGGGACTGGACATCAATATGCTTAAAGTAAATAAGAC
TATTCCTGACTATTATTGATAAATGCTTTTAAACCCGCCCGTTAATTAACTCACCAGCTGAAATTCACAATAATTAAGTG
ATATCGACAGCGCGTTTTTGCATTATTTTGTTACATGCGGCGATGAATTGCCGATTTAACAAACACTTTTCTTTGCTTTT
GCGCAAACCCGCTGGCATCAAGCGCCACACAGACGTAACAAGGACTGTTAACCGGGGAAGATATGTCCTAAAATGCCGCT
CGCGTCGCAAACTGACACTTTATATTTGCTGTGGAAAATAGTGAGTCATTTTAAAACGGTGATGACGATGAGGGATTTTT
TCTTACAGCTATTCATAACGTTAATTTGCTTCGCACGTTGGACGTAAAATAAACAACGCTGATATTAGCCGTAAACATCG
GGTTTTTTACCTCGGTATGCCTTGTGACTGGCTTGACAAGCTTTTCCTCAGCTCCGTAAACTCCTTTCAGTGGGAAATTG
TGGGGCAAAGTGGGAATAAGGGGTGAGGCTGGCATGTTCCGGGGAGCAACGTTAGTCAATCTCGACAGCAAAGGGCGCTT
ATCAGTGCCTACCCGTTATCGGGAACAGCTGCTTGAGAACGCTGCCGGTCAAATGGTTTGCACCATTGACATTTATCACC
CGTGCCTGCTGCTTTACCCCCTGCCTGAATGGGAAATTATCGAGCAAAAATTATCGCGTCTGTCGAGCATGAACCCGGTT
GAGCGCCGTGTGCAGCGCCTACTGTTAGGTCATGCCAGCGAATGTCAGATGGATGGCGCAGGTCGATTGTTAATCGCGCC
AGTACTGCGGCAACATGCCGGGCTGACAAAAGAAGTGATGCTGGTTGGACAGTTCAACAAGTTTGAGCTGTGGGATGAAA
CAACCTGGCATCAACAGGTCAAGGAAGATATCGACGCAGAGCAGTTGGCTACCGGAGACTTATCGGAGCGACTGCAGGAC
TTGTCTCTATAAAATGATGGAAAACTATAAACATACTACGGTGCTGCTGGATGAAGCCGTTAATGGCCTCAATATCCGTC
CTGATGGCATCTACATTGATGGGACTTTTGGTCGCGGTGGTCACTCACGTCTGATCCTCTCGCAGCTTGGCGAAGAGGGG
CGTTTGCTGGCGATCGATCGCGACCCGCAGGCTATCGCCGTTGCGAAGACTATTGATGATCCGCGCTTCTCCATCATCCA
CGGACCTTTCTCCGCGCTGGGCGAATACGTTGCCGAGCGCGATCTTATCGGCAAGATCGACGGCATTCTCCTCGATCTTG
GCGTCTCTTCACCGCAACTTGATGATGCTGAACGTGGCTTTTCCTTTATGCGCGATGGTCCGCTGGACATGCGTATGGAC
CCAACCCGTGGGCAGTCAGCCGCTGAATGGCTACAAACCGCAGAAGAAGCCGATATCGCCTGGGTATTGAAAACCTATGG
TGAAGAGCGTTTTGCCAAACGCATTGCCCGCGCCATTGTCGAGCGTAACCGCGAACAGCCGATGACCCGCACCAAAGAAC
TGGCGGAAGTCGTGGCTGCTGCAACGCCGGTGAAAGATAAGTTTAAACATCCCGCGACCCGTACCTTCCAGGCGGTGCGC
ATTTGGGTAAACAGTGAACTGGAGGAGATAGAGCAGGCGCTAAAAAGCTCGCTCAACGTGCTGGCCCCGGGTGGGCGGCT
TTCGATCATCAGCTTCCACTCGCTGGAAGACCGTATTGTGAAACGTTTTATGCGTGAAAACAGCCGCGGTCCGCAAGTTC
CGGCAGGGTTACCGATGACTGAAGAGCAGCTCAAAAAACTGGGTGGCCGTCAGCTGCGAGCACTAGGCAAGTTAATGCCG
GGCGAAGAAGAGGTGGCTGAGAACCCTCGTGCCCGTAGTTCAGTTCTGCGTATTGCAGAGAGGACGAATGCATGATCAGC
AGAGTGACAGAAGCTCTAAGCAAAGTTAAAGGATCGATGGGAAGCCACGAGCGCCATGCATTGCCTGGTGTTATCGGTGA
CGATCTTTTGCGATTTGGGAAGCTGCCACTCTGCCTGTTCATTTGCATTATTTTGACGGCGGTGACTGTGGTAACCACGG
CGCACCATACCCGTTTACTGACCGCTCAGCGCGAACAACTGGTGCTGGAGCGAGATGCTTTAGACATTGAATGGCGCAAC
CTGATCCTTGAAGAGAATGCGCTCGGCGACCATAGCCGGGTGGAAAGGATCGCCACGGAAAAGCTGCAAATGCAGCATGT
TGATCCGTCACAAGAAAATATCGTAGTGCAAAAATAAGGATAAACGCGACGCATGAAAGCAGCGGCGAAAACGCAGAAAC
CAAAACGTCAGGAAGAACATGCCAACTTTATCAGTTGGCGTTTTGCGTTGTTATGCGGCTGTATTCTCCTGGCGCTGGCT
TTTCTGCTCGGACGCGTAGCGTGGTTACAAGTTATCTCCCCGGATATGCTGGTGAAAGAGGGCGACATGCGTTCTCTTCG
CGTTCAGCAAGTTTCCACCTCCCGCGGCATGATTACTGACCGTTCTGGTCGCCCGTTAGCGGTGAGCGTGCCGGTAAAAG
CGATTTGGGCTGACCCGAAAGAAGTGCATGACGCTGGCGGTATCAGCGTCGGTGACCGCTGGAAGGCGCTGGCTAACGCG
CTCAATATTCCGCTGGATCAGCTTTCAGCCCGCATTAACGCCAACCCGAAAGGGCGCTTTATTTATCTGGCGCGTCAGGT
GAACCCTGACATGGCGGACTACATCAAAAAACTGAAACTGCCGGGGATTCATCTGCGTGAAGAGTCTCGCCGTTACTATC
CGTCCGGCGAAGTGACTGCTCACCTCATCGGCTTTACTAACGTCGATAGTCAAGGGATTGAGGGCGTTGAGAAGAGTTTC
GATAAATGGCTTACCGGGCAGCCGGGTGAGCGCATTGTGCGTAAAGACCGCTATGGTCGCGTAATTGAAGATATTTCTTC
TACTGACAGCCAGGCAGCGCACAACCTGGCGCTGAGTATTGATGAACGCCTGCAGGCGCTGGTTTATCGCGAACTGAACA
ACGCGGTGGCCTTTAACAAGGCTGAATCTGGTAGCGCCGTGCTGGTGGATGTCAACACCGGTGAAGTGCTGGCGATGGCT
AACAGCCCGTCATACAACCCTAACAATCTGAGCGGCACGCCGAAAGAGGCGATGCGTAACCGTACCATCACCGACGTGTT
TGAACCGGGCTCAACGGTTAAACCGATGGTGGTAATGACCGCGTTGCAACGTGGCGTGGTGCGGGAAAACTCGGTACTCA
ATACCATTCCTTATCGAATTAACGGCCACGAAATCAAAGACGTGGCACGCTACAGCGAATTAACCCTGACCGGGGTATTA
CAGAAGTCGAGTAACGTCGGTGTTTCCAAGCTGGCGTTAGCGATGCCGTCCTCAGCGTTAGTAGATACTTACTCACGTTT
TGGACTGGGAAAAGCGACCAATTTGGGGTTGGTCGGAGAACGCAGTGGCTTATATCCTCAAAAACAACGGTGGTCTGACA
TAGAGAGGGCCACCTTCTCTTTCGGCTACGGGCTAATGGTAACACCATTACAGTTAGCGCGAGTCTACGCAACTATCGGC
AGCTACGGCATTTATCGCCCACTGTCGATTACCAAAGTTGACCCCCCGGTTCCCGGTGAACGTGTCTTCCCGGAATCCAT
TGTCCGCACTGTGGTGCATATGATGGAAAGCGTGGCGCTACCAGGCGGCGGCGGCGTGAAGGCGGCGATTAAAGGCTATC
GTATCGCCATTAAAACCGGTACCGCGAAAAAGGTCGGGCCGGACGGTCGCTACATCAATAAATATATTGCTTATACCGCA
GGCGTTGCGCCTGCGAGTCAGCCGCGCTTCGCGCTGGTTGTTGTTATCAACGATCCGCAGGCGGGTAAATACTACGGCGG
CGCCGTTTCCGCGCCGGTCTTTGGTGCCATCATGGGCGGCGTATTGCGTACCATGAACATCGAGCCGGATGCGCTGACAA
CGGGCGATAAAAATGAATTTGTGATTAATCAAGGCGAGGGGACAGGTGGCAGATCGTAATTTGCGCGACCTTCTTGCTCC
GTGGGTGCCAGACGCACCTTCGCGAGCACTGCGAGAGATGACACTCGACAGCCGTGTGGCTGCGGCGGGCGATCTCTTTG
TAGCTGTAGTAGGTCATCAGGCGGACGGGCGTCGATATATCCCGCAGGCGATAGCGCAAGGTGTGGCTGCCATTATTGCA
GAGGCGAAAGATGAGGCGACCGATGGTGAAATCCGTGAAATGCACGGCGTACCGGTCATCTATCTCAGCCAGCTCAACGA
GCGTTTATCTGCACTGGCGGGCCGCTTTTACCATGAACCCTCTGACAATTTACGTCTCGTGGGCGTAACGGGCACCAACG
GCAAAACCACGACTACCCAGCTGTTGGCGCAGTGGAGCCAACTGCTTGGCGAAATCAGCGCGGTAATGGGCACCGTTGGT
AACGGCCTGCTGGGGAAAGTGATCCCGACAGAAAATACAACCGGTTCGGCAGTCGATGTTCAGCATGAGCTGGCGGGGCT
GGTGGATCAGGGCGCGACGTTTTGCGCAATGGAAGTTTCCTCCCACGGGCTGGTACAGCACCGTGTGGCGGCATTGAAAT
TTGCGGCGTCGGTCTTTACCAACTTAAGCCGCGATCACCTTGATTATCATGGTGATATGGAACACTACGAAGCCGCGAAA
TGGCTGCTTTATTCTGAGCATCATTGCGGTCAGGCGATTATTAACGCCGACGATGAAGTGGGCCGCCGCTGGCTGGCAAA
ACTGCCGGACGCGGTTGCGGTATCAATGGAAGATCATATTAATCCGAACTGTCACGGACGCTGGTTGAAAGCGACCGAAG
TGAACTATCACGACAGCGGTGCGACGATTCGCTTTAGCTCAAGTTGGGGCGATGGCGAAATTGAAAGCCATCTGATGGGC
GCTTTTAACGTCAGCAACCTGCTGCTCGCGCTGGCGACACTGTTGGCACTCGGCTATCCACTGGCTGATCTGCTGAAAAC
CGCCGCGCGTCTGCAACCGGTTTGCGGACGTATGGAAGTGTTCACTGCGCCAGGCAAACCGACGGTGGTGGTGGATTACG
CGCATACGCCGGATGCACTGGAAAAAGCCTTACAGGCGGCGCGTCTGCACTGTGCGGGCAAGCTGTGGTGTGTCTTTGGC
TGTGGTGGCGATCGCGATAAAGGTAAGCGTCCACTGATGGGCGCAATTGCCGAAGAGTTTGCTGACGTGGCGGTGGTGAC
GGACGATAACCCGCGTACCGAAGAACCGCGTGCCATCATCAACGATATTCTGGCGGGAATGTTAGATGCCGGACATGCCA
AAGTGATGGAAGGCCGTGCTGAAGCGGTGACTTGCGCCGTTATGCAGGCTAAAGAGAATGATGTGGTACTGGTCGCGGGC
AAAGGCCATGAAGATTACCAGATTGTTGGCAATCAGCGTCTGGACTACTCCGATCGCGTCACGGTGGCGCGTCTGCTGGG
GGTGATTGCATGATTAGCGTAACCCTTAGCCAACTTACCGACATTCTCAACGGTGAACTGCAAGGTGCAGATATCACCCT
TGATGCTGTAACCACTGATACCCGAAAACTGACGCCGGGCTGCCTGTTTGTTGCCCTGAAAGGCGAACGTTTTGATGCCC
ACGATTTTGCCGACCAGGCGAAAGCTGGCGGCGCAGGCGCACTACTGGTTAGCCGTCCGCTGGACATCGACCTGCCGCAG
TTAATCGTCAAGGATACGCGTCTGGCGTTTGGTGAACTGGCTGCATGGGTTCGCCAGCAAGTTCCGGCGCGCGTGGTTGC
TCTGACGGGGTCCTCCGGCAAAACCTCCGTTAAAGAGATGACGGCGGCGATTTTAAGCCAGTGCGGCAACACGCTTTATA
CGGCAGGCAATCTCAACAACGACATCGGTGTACCGATGACGCTGTTGCGCTTAACGCCGGAATACGATTACGCAGTTATT
GAACTTGGCGCGAACCATCAGGGCGAAATAGCCTGGACTGTGAGTCTGACTCGCCCGGAAGCTGCGCTGGTCAACAACCT
GGCAGCGGCGCATCTGGAAGGTTTTGGCTCGCTTGCGGGTGTCGCGAAAGCGAAAGGTGAAATCTTTAGCGGCCTGCCGG
AAAACGGTATCGCCATTATGAACGCCGACAACAACGACTGGCTGAACTGGCAGAGCGTAATTGGCTCACGCAAAGTGTGG
CGTTTCTCACCCAATGCCGCCAACAGCGATTTCACCGCCACCAATATCCATGTGACCTCGCACGGTACGGAATTTACCCT
ACAAACCCCAACCGGTAGCGTCGATGTTCTGCTGCCGTTGCCGGGGCGTCACAATATTGCGAATGCGCTGGCAGCCGCTG
CGCTCTCCATGTCCGTGGGCGCAACGCTTGATGCTATCAAAGCGGGGCTGGCAAATCTGAAAGCTGTTCCAGGCCGTCTG
TTCCCCATCCAACTGGCAGAAAACCAGTTGCTGCTCGACGACTCCTACAACGCCAATGTCGGTTCAATGACTGCAGCAGT
CCAGGTACTGGCTGAAATGCCGGGCTACCGCGTGCTGGTGGTGGGCGATATGGCGGAACTGGGCGCTGAAAGCGAAGCCT
GCCATGTACAGGTGGGCGAGGCGGCAAAAGCTGCTGGTATTGACCGCGTGTTAAGCGTGGGTAAACAAAGCCATGCTATC
AGCACCGCCAGCGGCGTTGGCGAACATTTTGCTGATAAAACTGCGTTAATTACGCGTCTTAAATTACTGATTGCTGAGCA
ACAGGTAATTACGATTTTAGTTAAGGGTTCACGTAGTGCCGCCATGGAAGAGGTAGTACGCGCTTTACAGGAGAATGGGA
CATGTTAGTTTGGCTGGCCGAACATTTGGTCAAATATTATTCCGGCTTTAACGTCTTTTCCTATCTGACGTTTCGCGCCA
TCGTCAGCCTGCTGACCGCGCTGTTCATCTCATTGTGGATGGGCCCGCGTATGATTGCTCATTTGCAAAAACTTTCCTTT
GGTCAGGTGGTGCGTAACGACGGTCCTGAATCACACTTCAGCAAGCGCGGTACGCCGACCATGGGCGGGATTATGATCCT
GACGGCGATTGTGATCTCCGTACTGCTGTGGGCTTACCCGTCCAATCCGTACGTCTGGTGCGTGTTGGTGGTGCTGGTAG
GTTACGGTGTTATTGGCTTTGTTGATGATTATCGCAAAGTGGTGCGTAAAGACACCAAAGGGTTGATCGCTCGTTGGAAG
TATTTCTGGATGTCGGTCATTGCGCTGGGTGTCGCCTTCGCCCTGTACCTTGCCGGCAAAGACACGCCCGCAACGCAGCT
GGTGGTCCCATTCTTTAAAGATGTGATGCCGCAGCTGGGGCTGTTCTACATTCTGCTGGCTTACTTCGTCATTGTGGGTA
CTGGCAACGCGGTAAACCTGACCGATGGTCTCGACGGCCTGGCAATTATGCCGACCGTATTTGTCGCCGGTGGTTTTGCG
CTGGTGGCGTGGGCGACCGGCAATATGAACTTTGCCAGCTACTTGCATATACCGTATCTGCGACACGCCGGGGAACTGGT
TATTGTCTGTACCGCGATAGTCGGGGCAGGACTGGGCTTCCTGTGGTTTAACACCTATCCGGCGCAGGTCTTTATGGGCG
ATGTAGGTTCGCTGGCGTTAGGTGGTGCGTTAGGCATTATCGCCGTACTGCTACGTCAGGAATTCCTGCTGGTGATTATG
GGGGGCGTGTTCGTGGTAGAAACGCTTTCTGTCATCCTGCAGGTCGGCTCCTTTAAACTGCGCGGACAACGTATTTTCCG
CATGGCACCGATTCATCACCACTATGAACTGAAAGGCTGGCCGGAACCGCGCGTCATTGTGCGTTTCTGGATTATTTCGC
TGATGCTGGTTCTGATTGGTCTGGCAACGCTGAAGGTACGTTAATCATGGCTGATTATCAGGGTAAAAATGTCGTCATTA
TCGGCCTGGGCCTCACCGGGCTTTCCTGCGTGGACTTTTTCCTCGCTCGCGGTGTGACGCCGCGCGTTATGGATACGCGT
ATGACACCGCCTGGCCTGGATAAATTACCCGAAGCCGTAGAACGCCACACGGGCAGTCTGAATGATGAATGGCTGATGGC
GGCAGATCTGATTGTCGCCAGTCCCGGTATTGCACTGGCGCATCCATCCTTAAGCGCTGCCGCTGATGCCGGAATCGAAA
TCGTTGGCGATATCGAGCTGTTCTGTCGCGAAGCACAAGCACCGATTGTGGCGATTACCGGTTCTAACGGCAAAAGCACG
GTCACCACGCTAGTGGGTGAAATGGCGAAAGCGGCGGGGGTTAACGTTGGTGTGGGTGGCAATATTGGCCTGCCTGCGTT
GATGCTACTGGATGATGAGTGTGAACTGTACGTGCTGGAACTGTCGAGCTTCCAGCTGGAAACCACCTCCAGCTTACAGG
CGGTAGCAGCGACCATTCTGAACGTGACTGAAGATCATATGGATCGCTATCCGTTTGGTTTACAACAGTATCGTGCAGCA
AAACTGCGCATTTACGAAAACGCGAAAGTTTGCGTGGTTAATGCTGATGATGCCTTAACAATGCCGATTCGCGGTGCGGA
TGAACGCTGCGTCAGCTTTGGCGTCAACATGGGTGACTATCACCTGAATCATCAGCAGGGCGAAACCTGGCTGCGGGTTA
AAGGCGAGAAAGTGCTGAATGTGAAAGAGATGAAACTTTCCGGGCAGCATAACTACACCAATGCGCTGGCGGCGCTGGCG
CTGGCAGATGCTGCAGGGTTACCGCGTGCCAGCAGCCTGAAAGCGTTAACCACATTCACTGGTCTGCCGCATCGCTTTGA
AGTTGTGCTGGAGCATAACGGCGTACGTTGGATTAACGATTCGAAAGCGACCAACGTCGGCAGTACGGAAGCGGCGCTGA
ATGGCCTGCACGTAGACGGCACACTGCATTTGTTGCTGGGTGGCGATGGTAAATCGGCGGACTTTAGCCCACTGGCGCGT
TACCTGAATGGCGATAACGTACGTCTGTATTGTTTCGGTCGTGACGGCGCGCAGCTGGCGGCGCTACGCCCGGAAGTGGC
AGAACAAACCGAAACTATGGAACAGGCGATGCGCTTGCTGGCTCCGCGTGTTCAGCCGGGCGATATGGTTCTGCTCTCCC
CAGCCTGTGCCAGCCTTGATCAGTTCAAGAACTTTGAACAACGAGGCAATGAGTTTGCCCGTCTGGCGAAGGAGTTAGGT
TGATGCGTTTATCTCTCCCTCGCCTGAAAATGCCGCGCCTGCCAGGATTCAGTATCCTGGTCTGGATCTCCACGGCGCTA
AAGGGCTGGGTGATGGGCTCGCGGGAAAAAGATACCGACAGCCTGATCATGTACGATCGCACCTTACTGTGGCTGACCTT
CGGCCTCGCGGCGATTGGCTTTATCATGGTGACCTCGGCGTCAATGCCCATAGGGCAACGCTTAACCAACGATCCGTTCT
TCTTCGCGAAGCGTGATGGTGTCTATCTGATTTTGGCGTTTATTCTGGCGATCATTACGCTGCGTCTGCCGATGGAGTTC
TGGCAACGCTACAGTGCCACGATGCTGCTCGGATCTATCATCCTGCTGATGATCGTCCTGGTAGTGGGTAGCTCGGTTAA
AGGGGCATCGCGTTGGATCGATCTCGGTTTGCTGCGTATCCAGCCTGCGGAGCTGACAAAACTGTCGCTGTTTTGCTATA
TCGCCAACTATCTGGTGCGTAAAGGCGACGAAGTACGTAATAACCTGCGCGGCTTCCTGAAACCGATGGGCGTGATTCTG
GTGTTGGCAGTGTTACTGCTGGCACAGCCAGACCTTGGTACGGTGGTGGTGTTGTTTGTGACTACGCTGGCGATGTTGTT
CCTGGCGGGAGCGAAATTGTGGCAGTTCATTGCCATTATCGGTATGGGCATTTCAGCGGTTGTGTTGCTGATACTCGCCG
AACCGTACCGTATCCGCCGTGTTACCGCATTCTGGAACCCGTGGGAAGATCCCTTTGGCAGCGGCTATCAGTTAACGCAA
TCGCTGATGGCGTTTGGTCGCGGCGAACTTTGGGGGCAAGGTTTAGGTAACTCGGTACAAAAACTGGAGTATCTGCCGGA
AGCGCACACTGACTTTATTTTCGCCATTATCGGCGAAGAACTGGGGTATGTCGGTGTGGTGCTGGCACTTTTAATGGTAT
TCTTCGTCGCTTTTCGCGCGATGTCGATTGGCCGTAAAGCATTAGAAATTGACCACCGTTTTTCCGGTTTTCTCGCCTGT
TCTATTGGCATCTGGTTTAGCTTCCAGGCGCTGGTTAACGTAGGCGCGGCGGCGGGGATGTTACCGACCAAAGGTCTGAC
ATTGCCGCTGATCAGTTACGGTGGTTCGAGCTTACTGATTATGTCGACAGCCATCATGATGCTGTTGCGTATTGATTATG
AAACGCGTCTGGAGAAAGCGCAGGCGTTTGTACGAGGTTCACGATGAGTGGTCAAGGAAAGCGATTAATGGTGATGGCAG
GCGGAACCGGTGGACATGTATTCCCGGGACTGGCGGTTGCGCACCATCTAATGGCTCAGGGTTGGCAAGTTCGCTGGCTG
GGGACTGCCGACCGTATGGAAGCGGACTTAGTGCCAAAACATGGCATCGAAATTGATTTCATTCGTATCTCTGGTCTGCG
TGGAAAAGGTATAAAAGCACTGATAGCTGCCCCGCTGCGTATCTTCAACGCCTGGCGTCAGGCGCGGGCGATTATGAAAG
CGTACAAACCTGACGTGGTGCTCGGTATGGGAGGCTACGTGTCAGGTCCAGGTGGTCTGGCCGCGTGGTCGTTAGGCATT
CCGGTTGTACTTCATGAACAAAACGGTATTGCGGGCTTAACCAATAAATGGCTGGCGAAGATTGCCACCAAAGTGATGCA
GGCGTTTCCAGGTGCTTTCCCTAATGCGGAAGTAGTGGGTAACCCGGTGCGTACCGATGTGTTGGCGCTGCCGTTGCCGC
AGCAACGTTTGGCTGGACGTGAAGGTCCGGTTCGTGTGCTGGTAGTGGGTGGTTCTCAGGGCGCACGCATTCTTAACCAG
ACAATGCCGCAGGTTGCTGCGAAACTGGGTGATTCAGTCACTATCTGGCATCAGAGCGGCAAAGGTTCGCAACAATCCGT
TGAACAGGCGTATGCCGAAGCGGGGCAACCGCAGCATAAAGTGACGGAATTTATTGATGATATGGCGGCGGCGTATGCGT
GGGCGGATGTCGTCGTTTGCCGCTCCGGTGCGTTAACGGTGAGTGAAATCGCCGCGGCAGGACTACCGGCGTTGTTTGTG
CCGTTTCAACATAAAGACCGCCAGCAATACTGGAATGCGCTACCGCTGGAAAAAGCGGGCGCAGCCAAAATTATCGAGCA
GCCACAGCTTAGCGTGGATGCTGTCGCCAACACCCTGGCCGGGTGGTCGCGAGAAACCTTATTAACCATGGCAGAACGCG
CCCGCGCTGCATCCATTCCGGATGCCACCGAGCGAGTGGCAAATGAAGTGAGCCGGGTTGCCCGGGCGTAATTGTAGCGA
TGCCTTTTGCATCGTATGAATTTAAGAAGTTAATGGCGTAAAGAATGAATACACAACAATTGGCAAAACTGCGTTCCATC
GTGCCCGAAATGCGTCGCGTTCGGCACATACATTTTGTCGGCATTGGTGGTGCCGGTATGGGCGGTATTGCCGAAGTTCT
GGCCAATGAAGGTTATCAGATCAGTGGTTCCGATTTAGCGCCAAATCCGGTCACGCAGCAGTTAATGAATCTGGGTGCGA
CGATTTATTTCAACCATCGCCCGGAAAACGTACGTGATGCCAGCGTGGTCGTTGTTTCCAGCGCGATTTCTGCCGATAAC
CCGGAAATTGTCGCCGCTCATGAAGCGCGTATTCCGGTGATCCGTCGTGCCGAAATGCTGGCTGAGTTAATGCGTTTTCG
TCATGGCATCGCCATTGCCGGAACGCACGGCAAAACGACAACCACCGCGATGGTTTCCAGCATCTACGCAGAAGCGGGGC
TCGACCCAACCTTCGTTAACGGCGGGCTGGTAAAAGCGGCGGGGGTTCATGCGCGTTTGGGGCATGGTCGGTACCTGATT
GCCGAAGCAGATGAGAGTGATGCATCGTTCCTGCATCTGCAACCGATGGTGGCGATTGTCACCAATATCGAAGCCGACCA
CATGGATACCTACCAGGGCGACTTTGAGAATTTAAAACAGACTTTTATTAATTTTCTGCACAACCTGCCGTTTTACGGTC
GTGCGGTGATGTGTGTTGATGATCCGGTGATCCGCGAATTGTTACCGCGAGTGGGGCGTCAGACCACGACTTACGGCTTC
AGCGAAGATGCCGACGTGCGTGTAGAAGATTATCAGCAGATTGGCCCGCAGGGGCACTTTACGCTGCTGCGCCAGGACAA
AGAGCCGATGCGCGTCACCCTGAATGCGCCAGGTCGTCATAACGCGCTGAACGCCGCAGCTGCGGTTGCGGTTGCTACGG
AAGAGGGCATTGACGACGAGGCTATTTTGCGGGCGCTTGAAAGCTTCCAGGGGACTGGTCGCCGTTTTGATTTCCTCGGT
GAATTCCCGCTGGAGCCAGTGAATGGTAAAAGCGGTACGGCAATGCTGGTCGATGACTACGGCCACCACCCGACGGAAGT
GGACGCCACCATTAAAGCGGCGCGCGCAGGCTGGCCGGATAAAAACCTGGTAATGCTGTTTCAGCCGCACCGTTTTACCC
GTACGCGCGACCTGTATGATGATTTCGCCAATGTGCTGACGCAGGTTGATACCCTGTTGATGCTGGAAGTGTATCCGGCT
GGCGAAGCGCCAATTCCGGGAGCGGACAGCCGTTCGCTGTGTCGCACAATTCGTGGACGTGGGAAAATTGATCCCATTCT
GGTGCCGGATCCGGCGCGGGTAGCCGAGATGCTGGCACCGGTATTAACCGGTAACGACCTGATTCTCGTTCAGGGGGCTG
GTAATATTGGAAAAATTGCCCGTTCTTTAGCTGAAATCAAACTGAAGCCGCAAACTCCGGAGGAAGAACAACATGACTGA
TAAAATCGCGGTCCTGTTGGGTGGGACCTCCGCTGAGCGGGAAGTTTCTCTGAATTCTGGCGCAGCGGTGTTAGCCGGAC
TGCGTGAAGGCGGTATTGACGCGTATCCTGTCGACCCGAAAGAAGTCGACGTGACGCAACTGAAGTCGATGGGCTTTCAG
AAAGTGTTTATCGCGCTACACGGTCGCGGCGGTGAAGATGGTACGCTGCAGGGGATGCTCGAGCTGATGGGCTTGCCTTA
TACCGGAAGCGGAGTGATGGCATCTGCGCTTTCAATGGATAAACTACGCAGCAAACTTCTATGGCAAGGTGCCGGTTTAC
CGGTCGCGCCGTGGGTAGCGTTAACCCGCGCAGAGTTTGAAAAAGGCCTGAGCGATAAGCAGTTAGCAGAAATTTCTGCT
CTGGGTTTGCCGGTTATCGTTAAGCCGAGCCGCGAAGGTTCCAGTGTGGGAATGTCAAAAGTAGTAGCAGAAAATGCTCT
ACAAGATGCATTAAGATTGGCATTTCAGCACGATGAAGAAGTATTGATTGAAAAATGGCTAAGTGGGCCGGAGTTCACGG
TTGCGATACTCGGTGAAGAAATTTTACCGTCAATACGTATTCAACCGTCCGGAACCTTCTATGATTATGAGGCGAAGTAT
CTCTCTGATGAGACACAGTATTTCTGCCCCGCAGGTCTGGAAGCGTCACAAGAGGCCAATTTGCAGGCATTAGTGCTGAA
AGCATGGACGACGTTAGGTTGCAAAGGATGGGGACGTATTGACGTTATGCTGGACAGCGATGGACAGTTTTATCTGCTGG
AAGCCAATACCTCACCGGGTATGACCAGCCACAGCCTGGTGCCGATGGCGGCACGTCAGGCAGGTATGAGCTTCTCGCAG
TTGGTAGTACGAATTCTGGAACTGGCGGACTAATATGTCGCAGGCTGCTCTGAACACGCGAAACAGCGAAGAAGAGGTTT
CTTCTCGCCGCAATAATGGAACGCGTCTGGCGGGGATCCTTTTCCTGCTGACCGTTTTAACGACAGTGTTGGTGAGCGGC
TGGGTCGTGTTGGGCTGGATGGAAGATGCGCAACGCCTGCCGCTCTCAAAGCTGGTGTTGACCGGTGAACGCCATTACAC
ACGTAATGACGATATCCGGCAGTCGATCCTGGCATTGGGTGAGCCGGGTACCTTTATGACCCAGGATGTCAACATCATCC
AGACGCAAATAGAACAACGCCTGCCGTGGATTAAGCAGGTGAGCGTCAGAAAGCAGTGGCCTGATGAATTGAAGATTCAT
CTGGTTGAATATGTGCCGATTGCGCGGTGGAATGATCAACATATGGTAGACGCGGAAGGAAATACCTTCAGCGTGCCGCC
AGAACGCACCAGCAAGCAGGTGCTTCCAATGCTGTATGGCCCGGAAGGCAGCGCCAATGAAGTGTTGCAGGGCTATCGCG
AAATGGGGCAGATGCTGGCAAAGGACAGATTTACTCTGAAGGAAGCGGCGATGACCGCGCGGCGTTCCTGGCAGTTGACG
CTGAATAACGATATTAAGCTCAATCTTGGCCGGGGCGATACGATGAAACGTTTGGCTCGCTTTGTAGAACTTTATCCGGT
TTTACAGCAGCAGGCGCAAACCGATGGCAAACGGATTAGCTACGTTGATTTGCGTTATGACTCTGGAGCGGCAGTAGGCT
GGGCGCCCTTGCCGCCAGAGGAATCTACTCAGCAACAAAATCAGGCACAGGCAGAACAACAATGATCAAGGCGACGGACA
GAAAACTGGTAGTAGGACTGGAGATTGGTACCGCGAAGGTTGCCGCTTTAGTAGGGGAAGTTCTGCCCGACGGTATGGTC
AATATCATTGGCGTGGGCAGCTGCCCGTCGCGTGGTATGGATAAAGGCGGGGTGAACGACCTCGAATCCGTGGTCAAGTG
CGTACAACGCGCCATTGACCAGGCAGAATTGATGGCAGATTGTCAGATCTCTTCGGTATATCTGGCGCTTTCTGGTAAGC
ACATCAGCTGCCAGAATGAAATTGGTATGGTGCCTATTTCTGAAGAAGAAGTGACGCAAGAAGATGTGGAAAACGTCGTC
CATACCGCGAAATCGGTGCGTGTGCGCGATGAGCATCGTGTGCTGCATGTGATCCCGCAAGAGTATGCGATTGACTATCA
GGAAGGGATCAAGAATCCGGTAGGACTTTCGGGCGTGCGGATGCAGGCAAAAGTGCACCTGATCACATGTCACAACGATA
TGGCGAAAAACATCGTCAAAGCGGTTGAACGTTGTGGGCTGAAAGTTGACCAACTGATATTTGCCGGACTGGCATCAAGT
TATTCGGTATTGACGGAAGATGAACGTGAACTGGGTGTCTGCGTCGTCGATATCGGTGGTGGTACAATGGATATCGCCGT
TTATACCGGTGGGGCATTGCGCCACACTAAGGTAATTCCTTATGCTGGCAATGTCGTGACCAGTGATATCGCTTACGCCT
TTGGCACGCCGCCAAGCGACGCCGAAGCGATTAAAGTTCGCCACGGTTGTGCGCTGGGTTCCATCGTTGGAAAAGATGAG
AGCGTGGAAGTGCCGAGCGTAGGTGGTCGTCCGCCACGGAGTCTGCAACGTCAGACACTGGCAGAGGTGATCGAGCCGCG
CTATACCGAGCTGCTCAACCTGGTCAACGAAGAGATATTGCAGTTGCAGGAAAAGCTTCGCCAACAAGGGGTTAAACATC
ACCTGGCGGCAGGCATTGTATTAACCGGTGGCGCAGCGCAGATCGAAGGTCTTGCAGCCTGTGCTCAGCGCGTGTTTCAT
ACGCAAGTGCGTATCGGCGCGCCGCTGAACATTACCGGTTTAACGGATTATGCTCAGGAGCCGTATTATTCGACGGCGGT
GGGATTGCTTCACTATGGGAAAGAGTCACATCTTAACGGTGAAGCTGAAGTAGAAAAACGTGTTACAGCATCAGTTGGCT
CGTGGATCAAGCGACTCAATAGTTGGCTGCGAAAAGAGTTTTAATTTTTATGAGGCCGACGATGATTACGGCCTCAGGCG
ACAGGCACAAATCGGAGAGAAACTATGTTTGAACCAATGGAACTTACCAATGACGCGGTGATTAAAGTCATCGGCGTCGG
CGGCGGCGGCGGTAATGCTGTTGAACACATGGTGCGCGAGCGCATTGAAGGTGTTGAATTCTTCGCGGTAAATACCGATG
CACAAGCGCTGCGTAAAACAGCGGTTGGACAGACGATTCAAATCGGTAGCGGTATCACCAAAGGACTGGGCGCTGGCGCT
AATCCAGAAGTTGGCCGCAATGCGGCTGATGAGGATCGCGATGCATTGCGTGCGGCGCTGGAAGGTGCAGACATGGTCTT
TATTGCTGCGGGTATGGGTGGTGGTACCGGTACAGGTGCAGCACCAGTCGTCGCTGAAGTGGCAAAAGATTTGGGTATCC
TGACCGTTGCTGTCGTCACTAAGCCTTTCAACTTTGAAGGCAAGAAGCGTATGGCATTCGCGGAGCAGGGGATCACTGAA
CTGTCCAAGCATGTGGACTCTCTGATCACTATCCCGAACGACAAACTGCTGAAAGTTCTGGGCCGCGGTATCTCCCTGCT
GGATGCGTTTGGCGCAGCGAACGATGTACTGAAAGGCGCTGTGCAAGGTATCGCTGAACTGATTACTCGTCCGGGTTTGA
TGAACGTGGACTTTGCAGACGTACGCACCGTAATGTCTGAGATGGGCTACGCAATGATGGGTTCTGGCGTGGCGAGCGGT
GAAGACCGTGCGGAAGAAGCTGCTGAAATGGCTATCTCTTCTCCGCTGCTGGAAGATATCGACCTGTCTGGCGCGCGCGG
CGTGCTGGTTAACATCACGGCGGGCTTCGACCTGCGTCTGGATGAGTTCGAAACGGTAGGTAACACCATCCGTGCATTTG
CTTCCGACAACGCGACTGTGGTTATCGGTACTTCTCTTGACCCGGATATGAATGACGAGCTGCGCGTAACCGTTGTTGCG
ACAGGTATCGGCATGGACAAACGTCCTGAAATCACTCTGGTGACCAATAAGCAGGTTCAGCAGCCAGTGATGGATCGCTA
CCAGCAGCATGGGATGGCTCCGCTGACCCAGGAGCAGAAGCCGGTTGCTAAAGTCGTGAATGACAATGCGCCGCAAACTG
CGAAAGAGCCGGATTATCTGGATATCCCAGCATTCCTGCGTAAGCAAGCTGATTAAGAATTGACTGGAATTTGGGTTTCG
AGGCTCTTTGTGCTAAACTGGCCCGCCGAATGTATAGTACACTTCGGTTGGATAGGTAATTTGGCGAGATAATACGATGA
TCAAACAAAGGACACTTAAACGTATCGTTCAGGCGACGGGTGTCGGTTTACATACCGGCAAGAAAGTCACCCTGACGTTA
CGCCCTGCGCCGGCCAACACCGGGGTCATCTATCGTCGCACCGACTTGAATCCACCGGTAGATTTCCCGGCCGATGCCAA
ATCTGTGCGTGATACCATGCTCTGTACGTGTCTGGTCAACGAGCATGATGTACGGATTTCAACCGTAGAGCACCTCAATG
CTGCTCTCGCGGGCTTGGGCATCGATAACATTGTTATCGAAGTTAACGCGCCGGAAATCCCGATCATGGACGGCAGCGCC
GCTCCGTTTGTATACCTGCTGCTTGACGCCGGTATCGACGAGTTGAACTGCGCCAAAAAATTTGTTCGCATCAAAGAGAC
TGTTCGTGTCGAAGATGGCGATAAGTGGGCTGAATTTAAGCCGTACAATGGTTTTTCGCTGGATTTCACCATCGATTTTA
ACCATCCGGCTATTGATTCCAGCAACCAGCGCTATGCGATGAACTTCTCCGCTGATGCGTTTATGCGCCAGATCAGCCGT
GCGCGTACGTTCGGTTTCATGCGTGATATCGAATATCTGCAGTCCCGTGGTTTGTGCCTGGGCGGCAGCTTCGATTGTGC
CATCGTTGTTGACGATTATCGCGTACTGAACGAAGACGGCCTGCGTTTTGAAGACGAATTTGTGCGTCACAAAATGCTCG
ATGCGATCGGTGACTTGTTCATGTGTGGTCACAATATTATTGGTGCATTTACCGCTTATAAATCCGGTCATGCACTGAAT
AACAAACTGCTGCAGGCTGTCCTGGCGAAACAGGAAGCCTGGGAATATGTGACCTTCCAGGACGACGCAGAACTGCCGTT
GGCCTTCAAAGCGCCTTCAGCTGTACTGGCATAACGACATTTATACTGTCGTATAAAATTCGACTGGCAAATCTGGCACT
CTCTCCGGCCAGGTGAACCAGTCGTTTTTTTTTGAATTTTATAAGAGCTATAAAAAACGGTGCGAACGCTGTTTTCTTAA
GCACTTTTCCGCACAACTTATCTTCATTCGTGCTGTGGACTGCAGGCTTTAATGATAAGATTTGTGCGCTAAATACGTTT
GAATATGATCGGGATGGCAATAACGTGAGTGGAATACTGACGCGCTGGCGACAGTTTGGTAAACGCTACTTCTGGCCGCA
TCTCTTATTAGGGATGGTTGCGGCGAGTTTAGGTTTGCCTGCGCTCAGCAACGCCGCCGAACCAAACGCGCCCGCAAAAG
CGACAACCCGCAACCACGAGCCTTCAGCCAAAGTTAACTTTGGTCAATTGGCCTTGCTGGAAGCGAACACACGCCGCCCG
AATTCGAACTATTCCGTTGATTACTGGCATCAACATGCCATTCGCACGGTAATCCGTCATCTTTCTTTCGCAATGGCACC
GCAAACACTGCCCGTTGCTGAAGAATCTTTGCCTCTTCAGGCGCAACATCTTGCATTACTGGATACGCTCAGCGCGCTGC
TGACCCAGGAAGGCACGCCGTCTGAAAAGGGTTATCGCATTGATTATGCGCATTTTACCCCACAAGCAAAATTCAGCACG
CCCGTCTGGATAAGCCAGGCGCAAGGCATCCGTGCTGGCCCTCAACGCCTCACCTAACAACAATAAACCTTTACTTCATT
TTATTAACTCCGCAACGCGGGGCGTTTGAGATTTTATTATGCTAATCAAATTGTTAACTAAAGTTTTCGGTAGTCGTAAC
GATCGCACCCTGCGCCGGATGCGCAAAGTGGTCAACATCATCAATGCCATGGAACCGGAGATGGAAAAACTCTCCGACGA
AGAACTGAAAGGGAAAACCGCAGAGTTTCGTGCACGTCTGGAAAAAGGCGAAGTGCTGGAAAATCTGATCCCGGAAGCTT
TCGCCGTGGTACGTGAGGCAAGTAAGCGCGTCTTTGGTATGCGTCACTTCGACGTTCAGTTACTCGGCGGTATGGTTCTT
AACGAACGCTGCATCGCCGAAATGCGTACCGGTGAAGGAAAAACCCTGACCGCAACGCTGCCTGCTTACCTGAACGCACT
AACCGGTAAAGGCGTGCACGTAGTTACCGTCAACGACTACCTGGCGCAACGTGACGCCGAAAACAACCGTCCGCTGTTTG
AATTCCTTGGCCTGACTGTCGGTATCAACCTGCCGGGCATGCCAGCACCGGCAAAGCGCGAAGCTTACGCAGCTGACATC
ACTTACGGTACGAACAACGAATACGGCTTTGACTACCTGCGCGACAACATGGCGTTCAGCCCTGAAGAACGTGTACAGCG
TAAACTGCACTATGCGCTGGTGGACGAAGTGGACTCCATCCTGATCGATGAAGCGCGTACACCGCTGATCATTTCCGGCC
CGGCAGAAGACAGCTCGGAAATGTATAAACGCGTGAATAAAATTATTCCGCACCTGATCCGTCAGGAAAAAGAAGACTCC
GAAACCTTCCAGGGCGAAGGCCACTTCTCGGTGGACGAAAAATCTCGCCAGGTGAACCTGACCGAACGTGGTCTGGTGCT
GATTGAAGAACTGCTGGTGAAAGAGGGCATCATGGATGAAGGGGAGTCTCTGTACTCTCCGGCCAACATCATGCTGATGC
ACCACGTAACGGCGGCGCTGCGCGCTCATGCGCTGTTTACCCGTGACGTCGACTACATCGTTAAAGATGGTGAAGTTATC
ATCGTTGACGAACACACCGGTCGTACCATGCAGGGCCGTCGCTGGTCCGATGGTCTGCACCAGGCTGTGGAAGCGAAAGA
AGGTGTGCAGATCCAGAACGAAAACCAAACGCTGGCTTCGATCACCTTCCAGAACTACTTCCGTCTGTATGAAAAACTGG
CGGGGATGACCGGTACTGCTGATACCGAAGCTTTCGAATTTAGCTCAATCTACAAGCTGGATACCGTCGTTGTTCCGACC
AACCGTCCAATGATTCGTAAAGATCTGCCGGACCTGGTCTACATGACTGAAGCGGAAAAAATTCAGGCGATCATTGAAGA
TATCAAAGAACGTACTGCGAAAGGCCAGCCGGTGCTGGTGGGTACTATCTCCATCGAAAAATCGGAGCTGGTGTCAAACG
AACTGACCAAAGCCGGTATTAAGCACAACGTCCTGAACGCCAAATTCCACGCCAACGAAGCGGCGATTGTTGCTCAGGCA
GGTTATCCGGCTGCGGTGACTATCGCGACCAATATGGCGGGTCGTGGTACAGATATTGTGCTCGGTGGTAGCTGGCAGGC
AGAAGTTGCCGCGCTGGAAAATCCGACCGCAGAGCAAATTGAAAAAATTAAAGCCGACTGGCAGGTACGTCACGATGCGG
TACTGGAAGCAGGTGGCCTGCATATCATCGGTACCGAGCGTCACGAATCCCGTCGTATCGATAACCAGTTGCGCGGTCGT
TCTGGTCGTCAGGGGGATGCTGGTTCTTCCCGTTTCTACCTGTCGATGGAAGATGCGCTGATGCGTATTTTTGCTTCCGA
CCGAGTATCCGGCATGATGCGTAAACTGGGTATGAAGCCAGGCGAAGCCATTGAACACCCGTGGGTGACTAAAGCGATTG
CCAACGCCCAGCGTAAAGTTGAAAGCCGTAACTTCGACATTCGTAAGCAACTGCTGGAATATGATGACGTGGCTAACGAT
CAGCGTCGCGCCATTTACTCCCAGCGTAACGAACTGTTGGATGTCAGCGATGTGAGCGAAACCATTAACAGCATTCGTGA
AGATGTGTTCAAAGCGACCATTGATGCCTACATTCCACCACAGTCGCTGGAAGAAATGTGGGATATTCCGGGGCTGCAGG
AACGTCTGAAGAACGATTTCGACCTCGATTTGCCAATTGCCGAGTGGCTGGATAAAGAACCAGAACTGCATGAAGAGACG
CTGCGTGAGCGCATTCTGGCGCAGTCCATCGAAGTGTATCAGCGTAAAGAAGAAGTGGTTGGTGCTGAGATGATGCGTCA
CTTCGAGAAAGGCGTCATGCTGCAAACGCTTGACTCCCTGTGGAAAGAGCACCTGGCAGCGATGGACTATCTGCGTCAGG
GTATCCACCTGCGTGGCTACGCACAGAAAGATCCGAAGCAGGAATACAAACGTGAATCGTTCTCCATGTTTGCAGCGATG
CTGGAGTCGTTGAAATATGAAGTTATCAGTACGCTGAGCAAAGTTCAGGTACGTATGCCTGAAGAGGTTGAGGAGCTGGA
ACAACAGCGTCGTATGGAAGCCGAGCGTTTAGCGCAAATGCAGCAGCTTAGCCATCAGGATGACGACTCTGCAGCCGCAG
CTGCACTGGCGGCGCAAACCGGAGAGCGCAAAGTAGGACGTAACGATCCTTGCCCGTGCGGTTCTGGTAAAAAATACAAG
CAGTGCCATGGCCGCCTGCAATAAAAGCTAACTGTTGAAGTAAAAGGCGCAGGATTCTGCGCCTTTTTTATAGGTTTAAG
ACAATGAAAAAGCTGCAAATTGCGGTAGGTATTATTCGCAACGAGAACAATGAAATCTTTATAACGCGTCGCGCAGCAGA
TGCGCACATGGCGAATAAACTGGAGTTTCCCGGCGGTAAAATTGAAATGGGTGAAACGCCGGAACAGGCGGTGGTGCGTG
AACTTCAGGAAGAAGTCGGGATTACCCCCCAACATTTTTCGCTATTTGAAAAACTGGAATATGAATTCCCGGACAGGCAT
ATAACACTGTGGTTTTGGCTGGTCGAACGCTGGGAAGGGGAGCCGTGGGGTAAAGAAGGGCAACCCGGTGAGTGGATGTC
GCTGGTCGGTCTTAATGCCGATGATTTTCCGCCAGCCAATGAACCGGTAATTGCGAAGCTTAAACGTCTGTAGGTCAGAT
AAGGCGTTTTCGCCGCATCCGACATTCGCACACGATGCCTGATGCGACGCTGGCGCGTCTTATCAGGCCTAAAGGGATTT
CTAACTCATTGATAAATTTGTTTTTGTAGGTCGGATAAGGCGTTCACGCCGCATCCGACATTTGCACAAGATGCCTGATG
CGACGCTGTCCGCGTCTTATCAGGCCTACGTGCGGCATCAGACAAATGTCACTGCTTTGGTTCTTCGCTCCAGTCATCGC
TTTCGGAAAGATCGCCACTGCTGGGGATTCGTTTTTCTTCAGCAGCCCATTCTCCGAGGTCGATCAGCTGACAACGTTTG
GAGCAAAATGGCCGAAACGGGCTGATTTCACCCCACACCACCGTTTTCCCGCAGGTTGGGCAATTCACCGTAATAGTTTC
TGACATTTTTACTCCTTAGCAACAGGCCAGTTCGAAATCCAGACGTTCCGGTACCTGTCCGTTTTCAGTGTCCAGCGGCA
TAAAACGAATGGCAAAACGGCTCTTATGTCCGGAAATTTGCGGATAAAGCTGTGAATCGAGCGACAGATTCAGGCGCAGC
AAGTCGGCATCGCCACCGTTATCCTGATAAAAACCATTCAGGCTGGTTTGTTTACGGAAGGGGGCCGACTGGCGAATTAA
ATCCAGCACCATGGTAAGTGCCTGGGTGAGCGGGTTCAGGCTGGCAATCCAGGTTTCTACCTGGCTGTCGCGCTGCGCCT
GGGGTAGATGCAGCCAAATGTGCAATGTAGGTAAATCAAAGCTGCAACAGCCGCCTGGGATGCTCAGTCGCTGACGCACC
AGAGCAATCAAACGATCTTCACGCAGAAATTGCCCGATACGCGGCGCGGAAATTAATACGCTCCCCGCCGCTTTTAACTG
CTGAATTAATGCTTCAATACGGCTCTGGTCCACGCCAGGCACGCCAATCCAGGTCTGGAGTTTACGTTGCTGCCGGTCAA
GTTCTTTCAACAGCTCAGTGCGGACTTCGCCGCGCTCGAAAACATCCAGTAATTCACTGACATTACGGAAGAAATGCAGC
GCGCCAGCGTGGTCAACGATGGGTAAATTAACGGTGAGTTGCTGAATCAAAAACTCAATGCGCAGCCATGTACGCATTTT
TTCATTTAGTGGATGTTCAAAAAGGACCTGGGTCTGCATTACGGTTTTTCCTGTGAGACAAACTGCGACGCAAGCTGCAA
ATAGTGTGCGTGCAGGCGGGCAACATCCGATGCGATAGCATCCGGTGCGCCGTTATTATCAATGACGTCATCTGCCACGG
CAAGGCGGGCTTCGCGCGTTGCCTGAGCAGCAAGGATTTGTTCGACATGCTCGCGAGTTACATCATCGCGCTGCATGGTG
CGCTTAAGTTGCGTTTCTGGGCTGACATCCACCACAAGCACTCGATTCGCTTTTTTATACAGTGAGTTTTCTACCAGCAA
TGGCACAACCCACAGTACATAGGGGGAAGTAGCTTGCTGGATCTGGTGTTGCGTCTCTTGCTGAATCAGCGGATGCAGCA
GGGCGTTAAGCCAGTTTTTCTCTTCCGGGTTGGCGAAGATCCGCTCGCGCAAGGCCCGGCGCTGCAATGTTCCATCAGCA
GCAATCATGTTAGCGCCAAAGTGATCAGCAATGGCATGTAGCGCAGGTGCACCTGGTTCAACCACCTGACGCGCAATAAT
ATCGGCATCAATGACGTTAATTCCGAGATCAGCAAACGCATTGGCAACGGTACTCTTGCCACTGCCAATGCCTCCCGTTA
AGGCAACTATATACCTCATAATTTATATTCCCGGGAATTCATCATGATTATCAAAACGTTAAAAATGAGTGCACGAAAGC
GAAATTGATGAAACGTTCGCTCACTATTTACCAGGTAAATTTATGGGATTGTAGCGTAAAAAAAGACAATTTCGCAGTCT
TGCGCCGCATTGATTAGTGCGTATGATAGCGTCACTGGAGTTGCGCTCTTACCCTTATAGCCATTAACCCCAGGAATCCG
CACATGCGTATTGAAGAAGATCTGAAGTTAGGTTTTAAAGACGTTCTCATCCGCCCTAAACGCTCCACTCTTAAAAGCCG
TTCCGATGTTGAACTGGAACGTCAATTCACCTTCAAACATTCAGGTCAGAGCTGGTCCGGCGTGCCGATTATCGCCGCAA
ATATGGACACCGTAGGCACATTTTCTATGGCCTCTGCGCTGGCTTCTTTTGATATTTTGACTGCTGTGCATAAACACTAT
TCTGTCGAAGAGTGGCAAGCGTTTATCAACAATTCTTCCGCTGATGTGCTGAAACATGTGATGGTTTCTACCGGTACGTC
TGATGCGGATTTCGAAAAAACTAAACAGATTCTCGACCTGAACCCGGCATTAAACTTCGTTTGTATTGACGTGGCGAATG
GTTATTCCGAACACTTCGTGCAGTTCGTTGCGAAAGCGCGTGAAGCGTGGCCGACCAAAACCATTTGTGCTGGTAACGTA
GTGACTGGTGAAATGTGTGAGGAGCTTATCCTCTCAGGTGCCGATATCGTTAAAGTTGGCATTGGCCCAGGTTCTGTTTG
TACAACTCGCGTCAAAACAGGCGTCGGTTATCCGCAACTTTCTGCGGTAATCGAATGTGCCGATGCTGCGCACGGTCTGG
GCGGAATGATCGTCAGCGATGGTGGCTGCACCACGCCGGGCGATGTGGCGAAAGCCTTTGGCGGCGGTGCCGATTTCGTC
ATGCTTGGCGGCATGCTGGCGGGCCACGAAGAGAGCGGCGGTCGCATCGTTGAGGAGAACGGCGAGAAATTTATGCTGTT
CTACGGCATGAGCTCCGAGTCTGCGATGAAACGTCACGTTGGCGGCGTTGCGGAATATCGCGCAGCAGAAGGTAAAACCG
TTAAGCTGCCGCTGCGAGGCCCGGTTGAAAATACCGCGCGAGATATTTTGGGCGGCCTGCGTTCAGCTTGTACATACGTT
GGGGCTTCACGCCTGAAAGAGCTGACCAAGCGCACCACGTTTATTCGTGTGCAGGAACAAGAAAACCGCATCTTCAACAA
CCTGTAATCTCCCAACGCTGGCGTGGAGCAACACGCCAGCGTTATCCCATCCCACTCATCGCATCGCCTAAATGGAAAAT
TGGCAGATACATTGCCACCACCAGCGTACCAATAATTCCTCCCGTTATGATCAGCAACGCCGGTTCCAGTAAGGCTGCGA
GGTTATCCGCCAGCGCCATTGTGTTTTCCCGATGATGATGGGCGAGGTTGTCTAACATGAGATCCAGAGAGCCGGATGCC
TCTCCTGTTCTCACTAATTGCAAACAGAGCGGGCTAAACTCACCGGTATTTTTTAGCGCCAGCCAGATGGGTTGACCGTT
ACTGATATCGTGCTGGATTTGTGTCAGAAGTTGCACCCAGTACGGGCAGCGCATTGTTTCTCTGACGCTCTCTACGCCCT
GTAAAAAAGTAATGCCTGCACTTTGTGTCAGCGCCAGAATCGTAAAGATCTGCGTGAGTTTTTGTCCCCGCATCAGTGAA
CCCATAATCGGGATGCGTAACAGCAATTTCTGCCGCACTATAAGCCAGGTCGGTCGGCGCATCAGCAACTTATTGGCTAT
CGCCAGCAGAAAGCCGAACAACACCAGCAGCCAGCTCCATTCGCCACTAAAGTCTGCCAGCGTCATGATCCCCTGCGTTA
GTGCCGGTAGTGGGGTGTTGAAGGTCTTATAGATAGCGGCAAACTCCGGCAGAACAAAATGCAGCATTGCCACAACCACC
ATGATTGCCATCGCTAAAATGATGATGGGATAACGTAACGCTGATTTCACTTTGTCGGTCAACTGACGCTGGGCTTTTTG
CTGACGCGCCAGTTCAAAGCAGCATTCATCCAGCTTACCGGTCAGTTCACCCGTGCGGATCATCGCCTGATAGAGCGGCG
GAAATACCTCTGACCAGGGTAATAAGGCATTGGAAAAAGCAATGCCCTGTTCGAGATCGTGCGCCAGCGATTGCAGCAAC
GCTTGCCATTGCTTACTGGGATGCTGTTCCGCCAGCAGAGCCAGCCCTTCAGAAAGCGTTAACCCTGCTTTGAGTAGCGT
CGCCAGTTGATGAATGACTTCCGCGCTTTTATCTCCTCGCCACTGCGCAGAATTGATGGCGATTCGCTTCAGGCTTAGTG
GGGTAACCATCTGTTGCTGTAGTGCCATAAGCAGTAAAGTACGGCTCTCTGCCCATAGCATCCCATCTTGCGCATTGCCG
TCGCCGGTTATGCCATGCCAGCGCCAGAGTTGCTTACTCGCCATGCGGCATCCCCAGTACGCGGATTAACTCTTCAAAGG
TGGTTAAGCCTTGCTCTACGGCCAGGCAGCCGTTTTCAAAAAGCGTACGCATACCCGCCTGTCGTGCGTGCGTTTCCAGC
GATTCAACGTCGGTATTAGCGGAAATAAGCTGACGAATGACCGGCGTTATGGGCAGAACTTCAAATAAGGCCGTACGACC
ATAAAAACCGTGGTAGCAATGTACACAACCGGGTGCCTGCCAGTGGGGCAGCGGCGATGGCCATACATTGTCTGGAATGT
GGATGGGCTCCCCTTGCTGCCGGCGACAATGTGGGCAAAGTTTGCGTACCAGACGCTGGGCTATTACCAGCGTAAGCGCC
GATGATAGCATCCAGCGGGCGACCCCCATTTGCTGTAAACGTACCAGCGTTTCGCAGGTGGAATTAGTGTGTAGGGTAGA
CAACACCAGGTGACCAGTTTGCGCCGCTTTAATAGCGATCTCTGCTGTTTCGCCATCGCGGATCTCTCCGATCATGATGA
CGTCAGGATCCTGGCGCAATAACGCACGCAAAACGCCCTGAAAGGTGAGTCCGGCACGCGGATGGATTTGCGTCTGGTTT
AGTCCGGCTATGGGGATCTCAACTGGATCTTCGACGCTACAAATATTAATGTCAGCGGTATTCAGCTTTTGCAGGGCACT
ATAAAGCGTGACCGTTTTGCCGCTGCCGGTAGGGCCAGTTACCAGCACCAGTCCCTGTGGTTGTTGCAAGGCATGAGCAA
AGTCCGCCAGTTGTAACGGCTGCATTCCAAGCGTGTTGACATCCAGTGCCTGACCCACCTGCTGTAACAACCTTAATACC
ACCTTTTCACCACCCCGACATGGTAAGGTCGCAATACGAAATGAGACGGCGTTTCCTGCCAGTTCGACAGTGAATTGCCC
GTCCTGCGGCAGGCGATGTTCCGCAATATCCAGGTTTCCCAGCACTTTTAATCTGGCGGTTAATGCGACTCCGGCATCCG
GTGAAACATCCGGTAAAGGATGCAATACGCCGTCGATACGCAAGCGGATGCGGTAGGCATTGTCCGCTGGTTCGATATGA
ATATCAGACGCGCGTTGTTCCAGCGCAGATTGTAACGTTCGAGTTAGCAACTCTGCTTTGGGCTGATGCTTCTCCTGAAC
AGCTACGGGCAATGTCTGTTGTGTGCGACTGGCGTGACCTTCCATTTGTTGGCGCGTCCAGCAGGTGATCTCAATACGTT
TGGTGGTAGCGAAATGCAATGCGTCCAGTAGCTCATGCGAAGGTGCATCGACTACCGCAACATGAACCACCTCTTCGCTG
GCATCCAGCAAGACTCCATGATAACGCAGACACAGGGCAGTGAGCTGTGGAATATTCATTGCCGCTCCTTAGTTGGCGTC
ATCAAAGCGGAAGACATCTTCGCAGGCTTGCTGCAATGCGCTGTCACTTTGAATATTGCAGTTGCGCGTCCAGCCGGTGA
CGCCGTTTGCGTTATCCCAACCCGGTGTCATGACGACGCTTAGCCCATTGAGACTTTCTTGCCCGGTCAGCGACACCACG
CCCTTTGCCACACTCATGGCTGAAACATAGCGGGTGGTGGTAGGCGAGGGAATGCCATTGCTGCCACCGTCGCAGGTATC
TAATCCACCATGTTCCAGCGCGCACAACTCTACGGCGGTACGGTAAGGCACAAAGGTTTGTAGCATGTCGGTGAGTGCGG
CTTTGCGCAGGTAGTTTTGATAAGCGGGAATACCAATGGCGCTTAAAATGGCAATGATGCCAATAACCACCATCAGTTCG
ATAAGTGTAAAACCGCGTTGCTTGTCCATCTGTTTCGCTCCTTGATTTGGTTGGCGCTACTTTGGCAAACGCCATCAGCA
CAGGCGAGGGGCAAAAAACGAAACGGGAAAGCAGATTCCGAGGTTTTTTATTTCGTTGCAGCGAAAGACAAGAAATTTGC
GAGGCGTTACGAAGAAAGTTGGGGAAGGGGAGATTATCCGCCCGCGATGGAGCGGATAAATCTGTCAACTATTAGCGAAA
ACGCATTGAAAGGTCGAGTGCTTGTACGTGTTTAGTTAGCGCACCGACGGAGATAAAGTCCACGCCCGTTTCGGCAAATT
CACGCAGTGTTTTGTCAGTGACGTTGCCAGACACTTCCAGTAGCGCCTTGCCGTTGGTGCGTTTGACGGCTTCGCGCATC
TGTTCTGTTTCGAAGTTATCCAGCATGATGATATCGGCTCCTGCTTTCAGGGCTTCATCAAGTTCTTCCAGATTCTCTAC
TTCGACTTCTACTGGCGCATCCGGGTGCAGCCAGGACGCTTTTTCGACCGCCTGGCGCACTGAGCCGGAGGCAATAATAT
GGTTTTCTTTGATCAGGAAGGCATCAGAAAGCCCCAGACGGTGATTCGCTCCGCCGCCGCAAAGTACCGCGTATTTCAGA
GCTGAACGCAGGCCGGGTAAGGTTTTGCGCGTATCCAACAACTGCGTGTTGGTGCCTTCCAGCAATTCGACATAGTGGCG
TACCTTACTGGCAACTCCTGAAAGGGTTTGCACAAAATTAAGCGCAGTGCGTTCGCCCGTTAACAGCACGCGGGATGGGC
CTTCAAGTTCGAACAAGGATTGATTGGCATTGATGACATCGCCGTCATCCACATGCCAGATTATGGTGACATCGTCGCCT
GCCAGTTGAATAAACACCTCTTCAACCCAGCGTTTGCCGCAAAAGACGCCATTCTCGCGGGTGATCACCGTGGCATGAGA
GCGAGAATTTTCCGGTAAAAGTTTTGCCGTAATATCATTGTTGGCATCGACTGTTCCGCCTAAATCTTCCCGCAGCGCCT
GGGCCACCGCGCCGGGGATATCGAGATTAATGCGTTCCAGCAGCTCGTCACGTCGGGTGTCAGGGTTATAGCGGCGAGGC
GGCATGTTAAAACTCCAGATAGCTAACGAATCATAAGGTAGAAACATGCTACTCTGAACCGGGTATTAGCACCACATATA
AGGAGATCCTGCATGTTGTTAGAACAGGGGTGGCTGGTTGGCGCGCGCCGCGTTCCCTCACCACATTACGATTGCCGCCC
GGATGACGAAACACCCACCCTGCTGGTGGTGCACAATATTAGCCTGCCGCCAGGCGAGTTTGGCGGTCCGTGGATCGACG
CATTATTCACTGGAACTATTGATCCGCAGGCACATCCTTTCTTTGCTGAGATCGCCCATTTGCGCGTCTCCGCTCACTGT
TTGATTCGCCGTGATGGTGAAATAGTCCAGTATGTTCCTTTCGATAAACGTGCATGGCATGCGGGAGTCTCTCAGTATCA
GGGGCGCGAACGCTGCAATGATTTTTCTATTGGGATTGAGCTTGAAGGCACCGATACGCTGGCGTATACCGATGCGCAGT
ATCAACAGCTTGCGGCGGTTACGCGGGCACTGATTGATTGCTATCCGGATATCGCTAAAAACATGACGGGCCATTGTGAT
ATTGCGCCGGATCGGAAAACCGATCCCGGTCCTGCATTTGATTGGGCACGGTTTCGTGTGCTGGTCAGCAAGGAGACAAC
ATGACGCTATTTACAACCTTACTGGTGTTAATTTTCGAGCGCCTGTTTAAGTTGGGCGAGCACTGGCAGCTTGATCATCG
TCTTGAAGCGTTCTTTCGGCGGGTGAAACATTTTTCTCTCGGGCGCACGTTAGGCATGACCATTATTGCGATGGGCGTGA
CTTTTTTACTGTTACGCGCATTGCAGGGAGTATTGTTCAACGTTCCCACGCTACTGGTGTGGCTGCTGATTGGTTTGCTG
TGTATTGGCGCAGGTAAAGTTCGTCTTCATTATCATGCTTATCTGACAGCTGCTTCACGTAATGATAGCCATGCCCGTGC
CACGATGGCTGGCGAACTCACCATGATTCACGGCGTCCCGGCAGGCTGCGACGAACGTGAGTATTTGCGTGAGCTGCAAA
ATGCATTGCTGTGGATTAACTTTCGTTTTTATCTTGCACCGCTGTTCTGGCTGATTGTGGGGGGAACCTGGGGACCCGTT
ACGCTGATGGGGTATGCGTTTTTGCGTGCATGGCAATACTGGCTGGCGCGATATCAGACGCCGCATCATCGTTTACAGTC
CGGCATTGATGCCGTGCTTCATGTACTGGATTGGGTGCCGGTTCGTCTTGCGGGTGTGGTATATGCCTTGATCGGTCATG
GTGAGAAAGCGTTACCGGCCTGGTTTGCTTCGCTGGGTGATTTCCATACTTCGCAGTATCAGGTGTTAACGCGTCTGGCG
CAGTTCTCTCTGGCGCGTGAACCGCATGTCGATAAGGTGGAGACGCCGAAGGCAGCGGTTTCAATGGCGAAGAAAACCTC
GTTCGTGGTCGTGGTGGTGATTGCACTACTGACGATTTACGGGGCGTTGGTGTAAAGATTATTGCCCTCACCCTGTACGG
GTGAGGGCGTAGAGAGATTAATGCGCTTTTACGGCTTTGGCGGTTTTCTCTTTAAACAGATAGCCGATACCTAACACGAT
CAGCCATACCGGGATCAGGTATACCGAAATCGCCATTCCTGGGGTCATCAGCATAATCACCAGTACCGCCGCCATAAACA
GCAGGCAGATCCAGTTACCCAGCGGATAAAGCAGAGCAGGGAAGCGAGTTACCACGCCTTGTTCCTGCTTGGCGCGACGG
AATTTCATATGCGCCAGGCTAATCATCGCCCAGTTGATTACCAGTGCAGATACCACCAGCGCCATTAACAGTCCGAAAGC
GGACTCTGGGGCAAGGTAGTTAATCAGTACGCACAACGCCGTTACCAGTGCAGACACCAGAATGGTATTTACTGGTACAC
CACGTTTATCGACAGACGCCAGCGCTTTTGGCGCATTACCCTGTTGTGCCAGACCAAACAGCATACGGCTGTTGCAATAT
ACGCAGCTGTTGTACACGGAGAGCGCCGCAGTCAGTACCACGATGTTCAGCGCATTCGCCACAAAGGTATCGCCTAACTC
GTGGAAGATCAGCACAAACGGACTGGTATCGGCGGTAACGCGGGTCCACGGCATCAGTGAGAGCAGAACGGCTAACGAAC
CAATATAGAAAATCAGGATGCGGTAGATAACCTGGTTAGTTGCTTTCGGTATACTTTGCTCCGGGTTATCAGCTTCTGCT
GCGGTGATCCCCACCAGTTCCAGACCACCGAACGAGAACATGATAATCGCCATCATCATCACCAGCCCGGTGAAGCCGTG
CGGCAGGAAACCACCCTGATCCCACAGGTTGCTAACGGTCGCCTGCGGGCCGCCGTTGCCACTGAATAGCAGCCAGCCGC
CGAAGATGATCATCGCTACCACCGCGATAACTTTGATAATGGCAAACCAGAACTCCATCTCGCCAAACACTTTAACGTTG
GTCAGGTTGATGGCGTTAATCACCACAAAGAATACGGCGGCAGAAACCCAGGTGGGGATTTCCGGATACCAGAACTGAAT
GTATTTACCCACGGCAGTCAGCTCAGCCATGGCAACTAAAACGTACAGTACCCAGTAGTTCCAGCCAGAGGCGAAACCGG
CAAAACTGCCCCAGTATTTATAAGCAAAGTGGCTAAAGGAGCCTGCGACAGGTTCTTCGACCACCATTTCACCCAGCTGA
CGCATGATCAGAAAGGCGATAAAACCAGCAATGGCGTAACCCAGGATAATCCCTGGCCCTGCGGACTGTATTACGGAGGC
GCTACCCAGGAATAACCCGGTCCCTATCGCGCCACCCAGCGCGATAAGCTGAATATGGCGGTTTTTAAGGCCGCGCTTTA
GCTGCTCGCCGTGCTGTTGACCTTCCATCATGAAACCTCGTGCGGTGGTTGTTTTTTTGATCTACGCAGTGATGCGTGTG
TAAGTTTGCAATTCCGTTTGTTGTATTAATTTGTTTACATCAAAGAAGTTTGAATTGTTACAAAAAGACTTCCGTCAGAT
CAAGAATAATGGTATGCGGCAGCGAATGCACCCGCTTTATGCATGGTTGAAGATGAGTTGCTTAAAAAGAAACCGTTTGT
AAAGCTCAGCCTCAACCCCTCTCAATATGTAGAATGAATTTAAATTCGTTTTAATTGAATTAAAAATCACAAAATTGGTA
AGTGAATCGGTTCAATTCGGATTTTTATAGTTTAATAATCGTTAAAAAACTCCTTTCCTACGTAAAGTCTACATTTGTGC
ATAGTTACAACTTTGAAACGTTATATATGTCAAGTTGTTAAAATGTGCACAGTTTCATGATTTCAATCAAAACCTGTATG
GACATAAGGTGAATACTTTGTTACTTTAGCGTCACAGACATGAAATTGGTAAGACCAATTGACTTCGGCAAGTGGCTTAA
GACAGGAACTCATGGCCTACAGCAAAATCCGCCAACCAAAACTCTCCGATGTGATTGAGCAGCAACTGGAGTTTTTGATC
CTCGAAGGCACTCTCCGCCCGGGCGAAAAACTCCCACCGGAACGCGAACTGGCAAAACAGTTTGACGTCTCCCGTCCCTC
CTTGCGTGAGGCGATTCAACGTCTCGAAGCGAAGGGCTTGTTGCTTCGTCGCCAGGGTGGCGGCACTTTTGTCCAGAGCA
GCCTATGGCAAAGCTTCAGCGATCCGCTGGTGGAGCTGCTCTCCGACCATCCTGAGTCACAGTATGACTTGCTCGAAACA
CGACACGCCCTGGAAGGTATCGCCGCTTATTACGCCGCGCTGCGTAGTACCGATGAAGACAAGGAACGCATCCGTGAACT
CCACCACGCCATAGAGCTGGCGCAGCAGTCTGGCGATCTGGACGCGGAATCAAACGCCGTACTCCAGTATCAGATTGCCG
TCACCGAAGCGGCCCACAATGTGGTTCTGCTTCATCTGCTAAGGTGTATGGAGCCGATGTTGGCCCAGAATGTCCGCCAG
AACTTCGAATTGCTCTATTCGCGTCGCGAGATGCTGCCGCTGGTGAGTAGTCACCGCACCCGCATATTTGAAGCGATTAT
GGCCGGTAAGCCGGAAGAAGCGCGCGAAGCATCGCATCGCCATCTGGCCTTTATCGAAGAAATTTTGCTCGACAGAAGTC
GTGAAGAGAGCCGCCGTGAGCGTTCTCTGCGTCGTCTGGAGCAACGAAAGAATTAGTGATTTTTCTGGTAAAAATTATCC
AGAAGATGTTGTAAATCAAGCGCATATAAAAGCGCGGCAACTAAACGTAGAACCTGTCTTATTGAGCTTTCCGGCGAGAG
TTCAATGGGACAGGTTCCAGAAAACTCAACGTTATTAGATAGATAAGGAATAACCCATGTCAGAACGTTTCCCAAATGAC
GTGGATCCGATCGAAACTCGCGACTGGCTCCAGGCGATCGAATCGGTCATCCGTGAAGAAGGTGTTGAGCGTGCTCAGTA
TCTGATCGACCAACTGCTTGCTGAAGCCCGCAAAGGCGGTGTAAACGTAGCCGCAGGCACAGGTATCAGCAACTACATCA
ACACCATCCCCGTTGAAGAACAACCGGAGTATCCGGGTAATCTGGAACTGGAACGCCGTATTCGTTCAGCTATCCGCTGG
AACGCCATCATGACGGTGCTGCGTGCGTCGAAAAAAGACCTCGAACTGGGCGGCCATATGGCGTCCTTCCAGTCTTCCGC
AACCATTTATGATGTGTGCTTTAACCACTTCTTCCGTGCACGCAACGAGCAGGATGGCGGCGACCTGGTTTACTTCCAGG
GCCACATCTCCCCGGGCGTGTACGCTCGTGCTTTCCTGGAAGGTCGTCTGACTCAGGAGCAGCTGGATAACTTCCGTCAG
GAAGTTCACGGCAATGGCCTCTCTTCCTATCCGCACCCGAAACTGATGCCGGAATTCTGGCAGTTCCCGACCGTATCTAT
GGGTCTGGGTCCGATTGGTGCTATTTACCAGGCTAAATTCCTGAAATATCTGGAACACCGTGGCCTGAAAGATACCTCTA
AACAAACCGTTTACGCGTTCCTCGGTGACGGTGAAATGGACGAACCGGAATCCAAAGGTGCGATCACCATCGCTACCCGT
GAAAAACTGGATAACCTGGTCTTCGTTATCAACTGTAACCTGCAGCGTCTTGACGGCCCGGTCACCGGTAACGGCAAGAT
CATCAACGAACTGGAAGGCATCTTCGAAGGTGCTGGCTGGAACGTGATCAAAGTGATGTGGGGTAGCCGTTGGGATGAAC
TGCTGCGTAAGGATACCAGCGGTAAACTGATCCAGCTGATGAACGAAACCGTTGACGGCGACTACCAGACCTTCAAATCG
AAAGATGGTGCGTACGTTCGTGAACACTTCTTCGGTAAATATCCTGAAACCGCAGCACTGGTTGCAGACTGGACTGACGA
GCAGATCTGGGCACTGAACCGTGGTGGTCACGATCCGAAGAAAATCTACGCTGCATTCAAGAAAGCGCAGGAAACCAAAG
GCAAAGCGACAGTAATCCTTGCTCATACCATTAAAGGTTACGGCATGGGCGACGCGGCTGAAGGTAAAAACATCGCGCAC
CAGGTTAAGAAAATGAACATGGACGGTGTGCGTCATATCCGCGACCGTTTCAATGTGCCGGTGTCTGATGCAGATATCGA
AAAACTGCCGTACATCACCTTCCCGGAAGGTTCTGAAGAGCATACCTATCTGCACGCTCAGCGTCAGAAACTGCACGGTT
ATCTGCCAAGCCGTCAGCCGAACTTCACCGAGAAGCTTGAGCTGCCGAGCCTGCAAGACTTCGGCGCGCTGTTGGAAGAG
CAGAGCAAAGAGATCTCTACCACTATCGCTTTCGTTCGTGCTCTGAACGTGATGCTGAAGAACAAGTCGATCAAAGATCG
TCTGGTACCGATCATCGCCGACGAAGCGCGTACTTTCGGTATGGAAGGTCTGTTCCGTCAGATTGGTATTTACAGCCCGA
ACGGTCAGCAGTACACCCCGCAGGACCGCGAGCAGGTTGCTTACTATAAAGAAGACGAGAAAGGTCAGATTCTGCAGGAA
GGGATCAACGAGCTGGGCGCAGGTTGTTCCTGGCTGGCAGCGGCGACCTCTTACAGCACCAACAATCTGCCGATGATCCC
GTTCTACATCTATTACTCGATGTTCGGCTTCCAGCGTATTGGCGATCTGTGCTGGGCGGCTGGCGACCAGCAAGCGCGTG
GCTTCCTGATCGGCGGTACTTCCGGTCGTACCACCCTGAACGGCGAAGGTCTGCAGCACGAAGATGGTCACAGCCACATT
CAGTCGCTGACTATCCCGAACTGTATCTCTTACGACCCGGCTTACGCTTACGAAGTTGCTGTCATCATGCATGACGGTCT
GGAGCGTATGTACGGTGAAAAACAAGAGAACGTTTACTACTACATCACTACGCTGAACGAAAACTACCACATGCCGGCAA
TGCCGGAAGGTGCTGAGGAAGGTATCCGTAAAGGTATCTACAAACTCGAAACTATTGAAGGTAGCAAAGGTAAAGTTCAG
CTGCTCGGCTCCGGTTCTATCCTGCGTCACGTCCGTGAAGCAGCTGAGATCCTGGCGAAAGATTACGGCGTAGGTTCTGA
CGTTTATAGCGTGACCTCCTTCACCGAGCTGGCGCGTGATGGTCAGGATTGTGAACGCTGGAACATGCTGCACCCGCTGG
AAACTCCGCGCGTTCCGTATATCGCTCAGGTGATGAACGACGCTCCGGCAGTGGCATCTACCGACTATATGAAACTGTTC
GCTGAGCAGGTCCGTACTTACGTACCGGCTGACGACTACCGCGTACTGGGTACTGATGGCTTCGGTCGTTCCGACAGCCG
TGAGAACCTGCGTCACCACTTCGAAGTTGATGCTTCTTATGTCGTGGTTGCGGCGCTGGGCGAACTGGCTAAACGTGGCG
AAATCGATAAGAAAGTGGTTGCTGACGCAATCGCCAAATTCAACATCGATGCAGATAAAGTTAACCCGCGTCTGGCGTAA
GAGGTAAAAGAATAATGGCTATCGAAATCAAAGTACCGGACATCGGGGCTGATGAAGTTGAAATCACCGAGATCCTGGTC
AAAGTGGGCGACAAAGTTGAAGCCGAACAGTCGCTGATCACCGTAGAAGGCGACAAAGCCTCTATGGAAGTTCCGTCTCC
GCAGGCGGGTATCGTTAAAGAGATCAAAGTCTCTGTTGGCGATAAAACCCAGACCGGCGCACTGATTATGATTTTCGATT
CCGCCGACGGTGCAGCAGACGCTGCACCTGCTCAGGCAGAAGAGAAGAAAGAAGCAGCTCCGGCAGCAGCACCAGCGGCT
GCGGCGGCAAAAGACGTTAACGTTCCGGATATCGGCAGCGACGAAGTTGAAGTGACCGAAATCCTGGTGAAAGTTGGCGA
TAAAGTTGAAGCTGAACAGTCGCTGATCACCGTAGAAGGCGACAAGGCTTCTATGGAAGTTCCGGCTCCGTTTGCTGGCA
CCGTGAAAGAGATCAAAGTGAACGTGGGTGACAAAGTGTCTACCGGCTCGCTGATTATGGTCTTCGAAGTCGCGGGTGAA
GCAGGCGCGGCAGCTCCGGCCGCTAAACAGGAAGCAGCTCCGGCAGCGGCCCCTGCACCAGCGGCTGGCGTGAAAGAAGT
TAACGTTCCGGATATCGGCGGTGACGAAGTTGAAGTGACTGAAGTGATGGTGAAAGTGGGCGACAAAGTTGCCGCTGAAC
AGTCACTGATCACCGTAGAAGGCGACAAAGCTTCTATGGAAGTTCCGGCGCCGTTTGCAGGCGTCGTGAAGGAACTGAAA
GTCAACGTTGGCGATAAAGTGAAAACTGGCTCGCTGATTATGATCTTCGAAGTTGAAGGCGCAGCGCCTGCGGCAGCTCC
TGCGAAACAGGAAGCGGCAGCGCCGGCACCGGCAGCAAAAGCTGAAGCCCCGGCAGCAGCACCAGCTGCGAAAGCGGAAG
GCAAATCTGAATTTGCTGAAAACGACGCTTATGTTCACGCGACTCCGCTGATCCGCCGTCTGGCACGCGAGTTTGGTGTT
AACCTTGCGAAAGTGAAGGGCACTGGCCGTAAAGGTCGTATCCTGCGCGAAGACGTTCAGGCTTACGTGAAAGAAGCTAT
CAAACGTGCAGAAGCAGCTCCGGCAGCGACTGGCGGTGGTATCCCTGGCATGCTGCCGTGGCCGAAGGTGGACTTCAGCA
AGTTTGGTGAAATCGAAGAAGTGGAACTGGGCCGCATCCAGAAAATCTCTGGTGCGAACCTGAGCCGTAACTGGGTAATG
ATCCCGCATGTTACTCACTTCGACAAAACCGATATCACCGAGTTGGAAGCGTTCCGTAAACAGCAGAACGAAGAAGCGGC
GAAACGTAAGCTGGATGTGAAGATCACCCCGGTTGTCTTCATCATGAAAGCCGTTGCTGCAGCTCTTGAGCAGATGCCTC
GCTTCAATAGTTCGCTGTCGGAAGACGGTCAGCGTCTGACCCTGAAGAAATACATCAACATCGGTGTGGCGGTGGATACC
CCGAACGGTCTGGTTGTTCCGGTATTCAAAGACGTCAACAAGAAAGGCATCATCGAGCTGTCTCGCGAGCTGATGACTAT
TTCTAAGAAAGCGCGTGACGGTAAGCTGACTGCGGGCGAAATGCAGGGCGGTTGCTTCACCATCTCCAGCATCGGCGGCC
TGGGTACTACCCACTTCGCGCCGATTGTGAACGCGCCGGAAGTGGCTATCCTCGGCGTTTCCAAGTCCGCGATGGAGCCG
GTGTGGAATGGTAAAGAGTTCGTGCCGCGTCTGATGCTGCCGATTTCTCTCTCCTTCGACCACCGCGTGATCGACGGTGC
TGATGGTGCCCGTTTCATTACCATCATTAACAACACGCTGTCTGACATTCGCCGTCTGGTGATGTAAGTAAAAGAGCCGG
CCCAACGGCCGGCTTTTTTCTGGTAATCTCATGAATGTATTGAGGTTATTAGCGAATAGACAAATCGGTTGCCGTTTGTT
GTTTAAAAATTGTTAACAATTTTGTAAAATACCGACGGATAGAACGACCCGGTGGTGGTTAGGGTATTACTTCACATACC
CTATGGATTTCTGGGTGCAGCAAGGTAGCAAGCGCCAGAATCCCCAGGAGCTTACATAAGTAAGTGACTGGGGTGAGGGC
GTGAAGCTAACGCCGCTGCGGCCTGAAAGACGACGGGTATGACCGCCGGAGATAAATATATAGAGGTCATGATGAGTACT
GAAATCAAAACTCAGGTCGTGGTACTTGGGGCAGGCCCCGCAGGTTACTCCGCTGCCTTCCGTTGCGCTGATTTAGGTCT
GGAAACCGTAATCGTAGAACGTTACAACACCCTTGGCGGTGTTTGCCTGAACGTCGGCTGTATCCCTTCTAAAGCACTGC
TGCACGTAGCAAAAGTTATCGAAGAAGCCAAAGCGCTGGCTGAACACGGTATCGTCTTCGGCGAACCGAAAACCGATATC
GACAAGATTCGTACCTGGAAAGAGAAAGTGATCAATCAGCTGACCGGTGGTCTGGCTGGTATGGCGAAAGGCCGCAAAGT
CAAAGTGGTCAACGGTCTGGGTAAATTCACCGGGGCTAACACCCTGGAAGTTGAAGGTGAGAACGGCAAAACCGTGATCA
ACTTCGACAACGCGATCATTGCAGCGGGTTCTCGCCCGATCCAACTGCCGTTTATTCCGCATGAAGATCCGCGTATCTGG
GACTCCACTGACGCGCTGGAACTGAAAGAAGTACCAGAACGCCTGCTGGTAATGGGTGGCGGTATCATCGGTCTGGAAAT
GGGCACCGTTTACCACGCGCTGGGTTCACAGATTGACGTGGTTGAAATGTTCGACCAGGTTATCCCGGCAGCTGACAAAG
ACATCGTTAAAGTCTTCACCAAGCGTATCAGCAAGAAATTCAACCTGATGCTGGAAACCAAAGTTACCGCCGTTGAAGCG
AAAGAAGACGGCATTTATGTGACGATGGAAGGCAAAAAAGCACCCGCTGAACCGCAGCGTTACGACGCCGTGCTGGTAGC
GATTGGTCGTGTGCCGAACGGTAAAAACCTCGACGCAGGCAAAGCAGGCGTGGAAGTTGACGACCGTGGTTTCATCCGCG
TTGACAAACAGCTGCGTACCAACGTACCGCACATCTTTGCTATCGGCGATATCGTCGGTCAACCGATGCTGGCACACAAA
GGTGTTCACGAAGGTCACGTTGCCGCTGAAGTTATCGCCGGTAAGAAACACTACTTCGATCCGAAAGTTATCCCGTCCAT
CGCCTATACCGAACCAGAAGTTGCATGGGTGGGTCTGACTGAGAAAGAAGCGAAAGAGAAAGGCATCAGCTATGAAACCG
CCACCTTCCCGTGGGCTGCTTCTGGTCGTGCTATCGCTTCCGACTGCGCAGACGGTATGACCAAGCTGATTTTCGACAAA
GAATCTCACCGTGTGATCGGTGGTGCGATTGTCGGTACTAACGGCGGCGAGCTGCTGGGTGAAATCGGCCTGGCAATCGA
AATGGGTTGTGATGCTGAAGACATCGCACTGACCATCCACGCGCACCCGACTCTGCACGAGTCTGTGGGCCTGGCGGCAG
AAGTGTTCGAAGGTAGCATTACCGACCTGCCGAACCCGAAAGCGAAGAAGAAGTAATTTTTCGTTTGCCGGAACATCCGG
CAATTAAAAAAGCGGCTAACCACGCCGCTTTTTTTACGTCTGCAATTTACCTTTCCAGTCTTCTTGCTCCACGTTCAGAG
AGACGTTCGCATACTGCTGACCGTTGCTCGTTATTCAGCCTGACAGTATGGTTACTGTCGTTTAGACGTTGTGGGCGGCT
CTCCTGAACTTTCTCCCGAAAAACCTGACGTTGTTCAGGTGATGCCGATTGAACACGCTGGCGGGCGTTATCACGTTGCT
GTTGATTCAGTGGGCGCTGCTGTACTTTTTCCTTAAACACCTGGCGCTGCTCTGGTGATGCGGACTGAATACGCTCACGC
GCTGCGTCTCTTCGCTGCTGGTTCTGCGGGTTAGTCTGCATTTTCTCGCGAACCGCCTGGCGCTGCTCAGGCGAGGCGGA
CTGAATGCGCTCACGCGCTGCCTCTCTTCGCTGCTGGATCTTCGGGTTAGTCTGCATTCTCTCGCGAACTGCCTGGCGCT
GCTCAGGCGAGGCGGACTGATAACGCTGACGAGCGGCGTCCTTTTGTTGCTGGGTCAGTGGTTGGCGACGGCTGAAGTCG
TGGAAGTCGTCATAGCTCCCATAGTGTTCAGCTTCATTAAACCGCTGTGCCGCTGCCTGACGTTGGGTATCTCGTGTAAT
GACTGGTGCGGCGTGTGTTCGTTGCTGAAACTGATTTGCTGCCGCCTGACGCTGGCTGTCGCGCGTTGGGGCAGGTAATT
GCGTGGCGCTCATTCCGCCGTTGACATCGGTTTGATGAAACCGCTTTGCCATATCCTGATCATGATAGGGCACACCATTA
CGGTAGTTTGGATTGTGCCGCCATGCCATATTCTTATCAGTAAGATGCTCACCGGTGATACGGTTGAAATTGTTGACGTC
GATATTGATGTTGTCGCCGTTGTGTTGCCAGCCATTACCGTCACGATGACCGCCATCGTGGTGATGATAATCATCATTGT
CATGATGATGATGGTCATGATCGTCGTCGTCCCAGTCGATGCTGCTGAATAGTGCGTACGTGGTAGCAACGCCCATGCTA
TAGCCGAATCCGCGTACAAAGCTGTCAACAAACGGTTCTCCGGCTGGTGGTGGCAGATAAACCGGCGGATACGCAGTATT
GGCCCAGTTCCCGTAAACCACGGTTGGGTTGTAGTTGGGAATATAGACCACATCAGGATTGGCGGGCTCAATGGAAATGA
CGGTTGTTGCCGGCTCTGTAATGACGGGGTTGGCAGTTAAAACTGTATTGGATGGTATGACGGGTGCCGTGACTGTCTGT
TTTACCGGTACAGCTTTCTTCGTTGTGGTAATAACTTTCTGTTCGGTTGATGACTTCAGCGAGCCGGTTTGTTGCGCCAG
TTGCCGCAATCGCTGTACCGAGTCCATCACGTCCTGCGGCTGGGCCAGAAAAGCATCGCCCAGGTTTTGCACCCATTGCG
GGTTTTCGCCCATCAATGCCATCAATTGTGGAAAGGCCACCAGTGATTTAACGCTGGCGTCCCACGGCTGGTCAGATACC
GCCTGAATAGCAGCATCGCCTTGTTTAAGTGGATTATCGTGCGACCATTGCACTGCTTGAGCAACGTTTGTCGGATAGGT
TGATGCCATCAGCACCTGCGAAAGTAGGGCGTCGGGATACAGCGCGACGGGCGCGACCCATTGATCTATTTGTGCAGTGC
TGAATGCGGATTTGACGACGGCGGGTGTTACGGGAGGTGCGGAAACCGTTGCAGGAAACGTAACCGCGGCAGCGTCAGAC
ACAGCCAGTTGTGTCGATTGCGGTTCCACAGGCGCTTCCACTGTGCGGCTTTTTATATATAGCCCGGTAGAGGCGGCACA
AAGCCCGGCACTGCAAATTAGCGCCAGCACATGGGGTTTAAACGGCAAAGTCATTTTCATAATTCGGATCTCAAGGAAAT
CGCAATGGTCGGCGAACTGCCACCCGCAGGTGCTGTGAATCCGAGTATAAAGAGGCGGTAGTTTAAATTTTGACTAATCT
TGGGATTCGTTGAGAAAGGTGATTATCACCATGCGAATTAACGAAGTTTTTACGGAGGGAAACAATCTCTAGACCATCCT
TAACGATTCAGCCACTTTTTTATGTTGCTTTTTTGTAAACAGATTAACACCTCGTCAAAATCCTGCTATTCTGCCCGTTG
CGGTACTGGGCATTTACCCTACAAACTGCTGTCTCACAGGAGCGTGAAGAGAATCGCCTGCCGCACTATGACAATGAGAG
CGAGGAGAACCGTCGTGCTAGAAGAATACCGTAAGCACGTAGCTGAGCGTGCCGCTGAGGGGATTGCGCCCAAACCCCTG
GATGCAAACCAAATGGCCGCACTTGTAGAGCTGCTGAAAAACCCGCCCGCGGGCGAAGAAGAATTCCTGTTAGATCTGTT
AACCAACCGTGTTCCCCCAGGCGTCGATGAAGCCGCCTATGTCAAAGCAGGCTTCCTGGCTGCTATCGCGAAAGGCGAAG
CCAAATCCCCTCTGCTGACTCCGGAAAAAGCCATCGAACTGCTGGGCACCATGCAGGGTGGTTACAACATTCATCCGCTG
ATCGACGCGCTGGATGATGCCAAACTGGCACCTATTGCTGCCAAAGCACTTTCTCACACGCTGCTGATGTTCGATAACTT
CTATGACGTAGAAGAGAAAGCGAAAGCAGGCAACGAATATGCGAAGCAGGTTATGCAGTCCTGGGCGGATGCCGAATGGT
TCCTGAATCGCCCGGCGCTGGCTGAAAAACTGACCGTTACTGTCTTCAAAGTCACTGGCGAAACTAACACCGATGACCTT
TCTCCGGCACCGGATGCGTGGTCACGCCCGGATATCCCACTGCACGCGCTGGCGATGCTGAAAAACGCCCGTGAAGGTAT
TGAGCCAGACCAGCCTGGTGTTGTTGGTCCGATCAAGCAAATCGAAGCTCTGCAACAGAAAGGTTTCCCGCTGGCGTACG
TCGGTGACGTTGTGGGTACGGGTTCTTCGCGTAAATCCGCCACTAACTCCGTTCTGTGGTTTATGGGCGATGATATTCCA
CATGTGCCGAACAAACGCGGCGGTGGTTTGTGCCTCGGCGGTAAAATTGCACCCATCTTCTTTAACACGATGGAAGACGC
GGGTGCACTGCCAATCGAAGTCGACGTCTCTAACCTGAACATGGGCGACGTGATTGACGTTTACCCGTACAAAGGTGAAG
TGCGTAACCACGAAACCGGCGAACTGCTGGCGACCTTCGAACTGAAAACCGACGTGCTGATTGATGAAGTGCGTGCTGGT
GGCCGTATTCCGCTGATTATCGGGCGTGGCCTGACCACCAAAGCGCGTGAAGCACTTGGTCTGCCGCACAGTGATGTGTT
CCGTCAGGCGAAAGATGTCGCTGAGAGCGATCGCGGCTTCTCGCTGGCGCAAAAAATGGTAGGCCGTGCCTGTGGCGTGA
AAGGCATTCGTCCGGGCGCGTACTGTGAACCGAAAATGACTTCTGTAGGTTCCCAGGACACCACCGGCCCGATGACCCGT
GATGAACTGAAAGACCTGGCGTGCCTGGGCTTCTCGGCTGACCTGGTGATGCAGTCTTTCTGCCACACCGCGGCGTATCC
GAAGCCAGTTGACGTGAACACGCACCACACGCTGCCGGACTTCATTATGAACCGTGGCGGTGTGTCGCTGCGTCCGGGTG
ACGGCGTCATTCACTCCTGGCTGAACCGTATGCTGCTGCCGGATACCGTCGGTACCGGTGGTGACTCCCATACCCGTTTC
CCGATCGGTATCTCTTTCCCGGCGGGTTCTGGTCTGGTGGCGTTTGCTGCCGCAACTGGCGTAATGCCGCTTGATATGCC
GGAATCCGTTCTGGTGCGCTTCAAAGGCAAAATGCAGCCGGGCATCACCCTGCGCGATCTGGTACACGCTATTCCGCTGT
ATGCGATCAAACAAGGTCTGCTGACCGTTGAGAAGAAAGGCAAGAAAAACATCTTCTCTGGCCGCATCCTGGAAATTGAA
GGTCTGCCGGATCTGAAAGTTGAGCAGGCCTTTGAGCTAACCGATGCGTCCGCCGAGCGTTCTGCCGCTGGTTGTACCAT
CAAGCTGAACAAAGAACCGATCATCGAATACCTGAACTCTAACATCGTCCTGCTGAAGTGGATGATCGCGGAAGGTTACG
GCGATCGTCGTACCCTGGAACGTCGTATTCAGGGCATGGAAAAATGGCTGGCGAATCCTGAGCTGCTGGAAGCCGATGCA
GATGCGGAATACGCGGCAGTGATCGACATCGATCTGGCGGATATTAAAGAGCCAATCCTGTGTGCTCCGAACGACCCGGA
TGACGCGCGTCCGCTGTCTGCGGTACAGGGTGAGAAGATCGACGAAGTGTTTATCGGTTCCTGCATGACCAACATCGGTC
ACTTCCGTGCTGCGGGTAAACTGCTGGATGCGCATAAAGGTCAGTTGCCGACCCGCCTGTGGGTGGCACCGCCAACCCGT
ATGGACGCCGCACAGTTGACCGAAGAAGGCTACTACAGCGTCTTCGGTAAGAGTGGTGCGCGTATCGAGATCCCTGGCTG
TTCCCTGTGTATGGGTAACCAGGCGCGTGTGGCGGACGGTGCAACGGTGGTTTCCACCTCTACCCGTAACTTCCCGAACC
GTCTGGGTACTGGCGCGAATGTCTTCCTGGCTTCTGCGGAACTGGCGGCTGTTGCGGCGCTGATTGGCAAACTGCCGACG
CCGGAAGAGTACCAGACCTACGTGGCGCAGGTAGATAAAACAGCCGTTGATACTTACCGTTATCTGAACTTCAACCAGCT
TTCTCAGTACACCGAGAAAGCCGATGGGGTGATTTTCCAGACTGCGGTTTAAAAAGTCAGCGCACGCGCTGCGCATAAAC
GACACAATGCCCGGTGAATGAGATTCCCGGGCATTTTTTTATTTCTAAACCATCGCCGTTCCGCTGTTTTTCTCCGGTAA
GGCTGCGATAATTACATCAATGGCGCAATGCGATTTCGGTGCATTGCCGGGAGCAGAGGAACACACTATGGATTACGAAT
TTCTGCGCGATATTACCGGAGTGGTAAAGGTGCGTATGTCCATGGGGCATGAAGTGGTCGGGCACTGGTTTAATGAAGAG
GTGAAAGAAAACCTGGCCTTGCTTGATGAAGTGGAACAAGCAGCGCACGCACTGAAAGGTAGCGAACGGTCCTGGCAACG
GGCAGGGCATGAATACACCCTGTGGATGGACGGTGAAGAGGTGATGGTTCGCGCCAATCAACTGGAATTCGCTGGCGATG
AAATGGAAGAGGGGATGAACTACTACGACGAAGAAAGCCTGTCGCTATGCGGCGTTGAGGATTTTCTGCAGGTCGTGGCG
GCTTACCGCAATTTCGTGCAGCAGAAGTAAATAAATCTGGCGGAGCCTGGGAGCTCCGCCAGAGCCGTTAAACAGCTGGC
ATATTGCGCCCGTAATAAATCTCGCGCATTTCTTTCCACAGCGCAGCGGTAATTTCCTGGCGCTCGCTGTCGGTTAAGTC
TTCCGGTTTGGTGTGGAACATGTAGTGCTTAAGGTCGAACTCTTTAAGCAACATCTTGGTATGGAAGATATTTTCCTGAT
AGACGTTCACATCCACCATGTCATACAGCGCCTTCATATCGTCAGACATAAAGTTCTGAATCGAATTAATCTCATGGTCG
ATAAAGTGCTTCATACCGTTAATGTCGCGGGTAAAACCGCGCACGCGATAATCAATGGTTACGATATCGGACTCAAGCTG
GTGGATCAGGTAATTCAGCGCCTTCAGCGGAGAAATCACGCCGCAGGTAGAGACTTCAATATCGGCGCGGAAGGTACATA
AACCGCCTTCAGGATGACTTTCCGGGTAGGTATGTACGCAAATATGACTTTTATCAAGATGGGCAACGACCGTTTCTGGC
AGTGGGCCGGGGTGTTCTGTTTTGTCGATGAGTTTCGGGTCAACCGGTTCTTCACTCACCAGAATAGTGACGCTGGCACC
CTGTGGTTCGTAATCCTGGCGGGCGATGTTAAGAATATTAGCCCCGATAATGGAACAGGTTTCTGACAGGATTTCGGTCA
GACGGTTGGCATTATAGAGTTCATCGATATAAGCAATATAACCGTCGCGCTCTTCGGCAGTTTTGGCGTAGCAGATATCG
TAAATACAAAAACTCAGACTTTTGGTCAGATTATTAAAGCCATGCAGTTTCAGTTTTTTCAATTTCTTATCTTCTCCTTA
GGACGGCTGTGAAGCCAGTGCGTCTTGCAGATACTGAGGTAAGGCAAAAGCTGCCGTATGGATTGCCGGATTGTAATAAC
GGCATTTCAGGCCAGAGGCGAGAAAACGCGCCTGAATAATTTCGGTTGAGAGATGGCGTAAGGCGTCGTTATCTGTCGCC
CATGCAAAAGTCATGATACCGCCGTAATAGGTCGGGATCGCCGCCTGATAAAAGCCAACGTCGCTGAAGTAATGGCTGAG
TTTGCGATGGCTGTCGATGGCTTCTTCCTGCTGTAAAAAGCAGACGCCGTTTTGTGCGACGAAGATACCGCCAGGATTCA
GGCAACGTTTGCAGCCTTCATAAAATGCCGAAGTGAAAAGGCTTTCGCCGGGACCGATAGGATCGGTGCAGTCGGAGATA
ATGACATCAAAGGTCTGGCTGGTTTGATTAACGAAATTGACGCCATCGTCGATCACCAGCTTAAAGCGCGGATCGTCGTA
GCTACCGGCGTTATGGTTGGGTAGATACTGACGGCAGAACGATACGACACCCGCATCGATTTCCACCATCGTGATTGACT
CAACGTTTTTATGTCGGGTTACTTCACGCAGCATGGCACCGTCGCCGCCGCCGATAATCAGCACATGTTTCGCGTGACCA
TGGGCCAGTAGCGGAACATGGGTCATCATCTCATGATAGATAAACTCGTCGCGCTCGGTGGTTTGTACTACGCCATCCAG
CGCCATTACGCGACCAAATGCAGCGTTCTCAAAAATGATCAGATCCTGGTGATCGGTCTTTTCATGATACAGAACGTTAT
CTACCGCAAAGTACTGCCCAAACTGGTCGTGTAGCGTTTCATGCCACTGTTTTTTTTCGGCCATGGGTTGATACCTCCTT
TGTTAACACCCGTAAAAAAAGGGCGCAACATAATAGCTAACATTGACCGCGGATGCACGGTCAATATTTCTACAAAAAGG
TATCAGGGATTATTTGACGTAGGCAAGCAGGCTTAAGGAATCGCGGGCCAGGGCTTTGCATTTTTTAGCGACGGGAATGC
CAATGCCGCTGAGATCGCGGTAGCTGTCTTCACCGAGGGCTTTCATGTCGAAGGTGTCGTAATTACTGAGGTCCCACTGG
TTTTGCTGAGCGAAAAAGACCAGTGCGCGACGAATTTGCCCGTTAGGTAAGTTCTGGTAACCACAATCGTTCTTCAGAAA
GACAAAAACTGCCGTTAAATCGGCCATATCTTCGGCTTCAGACTCGCTGAGCGCGTAACTGTTTGCGCAGACGGCCATCA
GGCTGCCGAATAACACTGTTCTGAAAAACGTCTTCATTGCTTCTACCAGGGGCTTAAAGAAGATAAACGTTAGCACACTG
CGAGCGAGGCGACGACCATTATTGTCGATTAAATTGTGTCTGCGGCTTGACCTTCCCGTAAGGGGAAGGACTATGCTCAA
CGTTTGATTTTGTTTCGCCTGCTTAAGAATAAGGAAATAACTATGCAACGTCGTGATTTCTTAAAATATTCCGTCGCGCT
GGGTGTGGCTTCGGCTTTGCCGCTGTGGAGCCGCGCAGTATTTGCGGCAGAACGCCCAACGTTACCGATCCCTGATTTGC
TCACGACCGATGCCCGTAATCGCATTCAGTTAACTATTGGCGCAGGCCAGTCCACCTTTGGCGGGAAAACTGCAACTACC
TGGGGCTATAACGGCAATCTGCTGGGGCCGGCGGTGAAATTACAGCGCGGCAAAGCGGTAACGGTTGATATCTACAACCA
ACTGACGGAAGAGACAACGTTGCACTGGCACGGGCTGGAAGTACCGGGTGAAGTCGACGGCGGCCCGCAGGGAATTATTC
CGCCAGGTGGCAAGCGCTCGGTGACGTTGAACGTTGATCAACCTGCCGCTACCTGCTGGTTCCATCCGCATCAGCACGGC
AAAACCGGGCGACAGGTGGCGATGGGGCTGGCTGGGCTGGTGGTGATTGAAGATGACGAGATCCTGAAATTAATGCTGCC
AAAACAGTGGGGTATCGATGATGTTCCGGTGATCGTTCAGGATAAGAAATTTAGCGCCGACGGGCAGATTGATTATCAAC
TGGATGTGATGACCGCCGCCGTGGGCTGGTTTGGCGATACGTTGCTGACCAACGGTGCAATCTACCCGCAACACGCTGCC
CCGCGTGGTTGGCTGCGCCTGCGTTTGCTCAATGGCTGTAATGCCCGTTCGCTCAATTTCGCCACCAGCGACAATCGCCC
GCTGTATGTGATTGCCAGCGACGGTGGTCTGCTACCTGAACCAGTGAAGGTGAGCGAACTGCCGGTGCTGATGGGCGAGC
GTTTTGAAGTGCTGGTGGAGGTTAACGATAACAAACCCTTTGACCTGGTGACGCTGCCGGTCAGCCAGATGGGGATGGCG
ATTGCGCCGTTTGATAAGCCTCATCCGGTAATGCGGATTCAGCCGATTGCTATTAGTGCCTCCGGTGCTTTGCCAGACAC
ATTAAGTAGCCTGCCTGCGTTACCTTCGCTGGAAGGGCTGACGGTACGCAAGCTGCAACTCTCTATGGACCCGATGCTCG
ATATGATGGGGATGCAGATGCTAATGGAGAAATATGGCGATCAGGCGATGGCCGGGATGGATCACAGCCAGATGATGGGC
CATATGGGGCACGGCAATATGAATCATATGAACCACGGCGGGAAGTTCGATTTCCACCATGCCAACAAAATCAACGGTCA
GGCGTTTGATATGAACAAGCCGATGTTTGCGGCGGCGAAAGGGCAATACGAACGTTGGGTTATCTCTGGCGTGGGCGACA
TGATGCTGCATCCGTTCCATATCCACGGCACGCAGTTCCGTATCTTGTCAGAAAATGGCAAACCGCCAGCGGCTCATCGC
GCGGGCTGGAAAGATACCGTTAAGGTAGAAGGTAATGTCAGCGAAGTGCTGGTGAAGTTTAATCACGATGCACCGAAAGA
ACATGCTTATATGGCGCACTGCCATCTGCTGGAGCATGAAGATACGGGGATGATGTTAGGGTTTACGGTATAAAAAGACC
GTATTCGGAAATATGCCCGGATCTCTCCGGGCATTAAACTGATGACAAACGCAAATCTGCCTGATGCGCTACGCTTATCA
GGCCTACGCTAGCTGTGCAATCCATTGATTTTGCACAATTTTGTAGGCTGGATAAGGCGTTCACGCCGCATCCGGCATGA
ACAACGCGCACGTTGTCAGCAATCTGAGCAAGTCTTACTTCACATCATCCGGCAGCGCATAAGCCACAATATAGTCGCCC
ATCTTCGTACCAAATGAACCGTGACCGCCTGCGGAGATCACCACATACTGCTTACCATTCACTTCATAGGTCATTGGCGT
AGCCTGACCACCCGCTGGTAAACGACCCTGCCACAGTTTTTCACCGTTGCTCATGTTGTAAGCGCGCAGGTAGTTATCTG
CCGTAGCGGCGATAAACAGCACGTTACCCGCCGTGGAGATTGGCCCGCCCAGCATCGGCATACCCATATTGAACGGCACC
GGAACCGGCATCGGGAACGGCATACTGTCCTGCGGCGTACCAATACGTTTCTTCCACACCACTTCATTAGTTTTCAGATC
CAGCGCCGAGATATAACCCCATGCTGGCTGTTTACATGGCAGACCAAATGGTGAGAGGAACGGGTTGAGCGTGACACCAT
ACGGTACACCGTACTGTGGCTGAATGCCGGATTCCGTACCCGTGCCTTTGGCATCTTTCGGCTGCTCCATCGGGTTGCCA
GGACCACGCGGGATCAGTTTCGAAACAAACGGCAGTGCCATTGGGTTGGCAATCGCCACTTCACGATTTGGATCAACGGA
AATCCCGCCCCATTCGAACATCCCCAGGTTACCCGGGAAGACCAGCGTACCCTGTTCAGATGGCGGGGTGAAAATGCCTT
CATAGCGCATCTGGTGGAACATCACGCGGCACACCAGTTGGTCAAACATGGTGGCTCCCCACATATCCGCACCGCTCAAA
TCTTTCGTCGGACGGAAGCTCAGTTCAGAAAACGGTTGAGTTGGGGTTACGTAATCGCCTTTCGCTGCACCTTGGGGAAC
CGGTTTTTCCGGTGCCGGAACCACCAGTTCGCCATTACGACGATCGAGCACAAAAATGTTGCCGGTTTTCGCCGGAGCGT
AAATAACTGGCACTTTCTGACCATTAACGGTGATGTCCGCCAGCGTCGGCTGTGCCGGAAGATCCATGTCCCACAGGTCG
TGGTGAACGGTCTGGTAGCTCCACGCCAGTTTCCCGGTAGTGGCATTCAGCGCCAGAATCGAGCTGGCATAACGTTCCTG
TTCCGGTGTGCGGTTACCGCCCCAGATATCCGGCGTGGTCACGCCCATCGGCAGATAGACCAGATCCAGCTTCGCGTCAT
AGGCCGCTGGTGCCCAGGAGTTTGGCGAGTTAAAGGTAAAGGTGTGTTCGTCAGACGGGATTGCGTTCGGATCTTTCGCG
CCGGGATCAAAAGCCCACAGCAGCTCCCCGGTGTTGACATCAAAACCACGGATCACGCCAGACGTTTCGCGGGTTGAGAA
GTTATCGGTAACTGAACCGGCCATCACGATGGTTTTATCGGTGATAATCGGTGGCGAAGTCGGTTCATACAGACCCGGTT
TGGTGTCTGGCATATTGCTTTGCAGATTGAGCACGCCTTTATTGGCGAAGGTTTCGCACAGTTTGCCGTTTTCAGCGTTA
ATCGCAATCAGTCGACCATCATTGACCGGAAGAATGATACGACGCGGGCAATCCGCCATCACTTCCGGCGAAGCGGTTTC
TGCTTTGGCTTCATGATAAGAGACACCACGGCAGGTTACGTGCTGGAAAGACTCGTTGGTTTTCAGCTCAGGATCGTAAT
GCCATTTCTCTTTGCCGCTGGCGGCATCAAGCGCAAACAGGCGCTGGTGAGCGGTACACAGGTAAAGGGTGTCGCCCACT
TTAATCGGCGTCACTTCATTGGTGATTTCACCCGGATCGTTCGGCTGCTTCACATCGCCAGTACGGAACACCCAGGCTTC
TTTCAGATTATGGACGTTATCGGCGTTAATTTGTTTCAGCGGCGAAAAGCGTTGACCTTCCTGATTACGACCATAGGCAG
GCCAGTCCTGATCGGCTACGGGGGAGATAGCTTCAGCAGGTGTGGCATCGGCGCTTAAGGTGCCGTTGATCTCCTGCGGA
TCGTTAAATCCGGCCCAGGTCAGGATACCACCGCTAATCAGCAGTGCGACCACCAGTGCGGCAACTGCGCCGCTGGCAGG
AATGACCAGGCGACGCCAGACAAACGGCAGGATCAGCCAGATGCCGAAGAAGACCAGAATGTCGCTGCGCGGAGTCAGCG
CCCAGAAGTCGAAACCAACTTCCCAGACGCCCCAAATCATGGTGCCGAGCAGCAGGGCTGCGTATAGCCAAAGCGCGGCG
CGTTTACTGCGCCACAGCATCCAGGCGACGCCGAGCATCACAAGGCCAGCGATAGGGTAGTACCAGGAGCCGCCAATCGC
GACCAGCCAGCCTCCGCCAATGAGTAGATACAGCCCGCAAAGCGCTGCAAAAAGGGCTGTTAGCGTGACGAGTAATCGTC
GCGAGCCTGTATTGTTAATTGCCATAAAGAGACACCATTTCAATTCATTAATATTTTAGTAGCAATTAATTATAGGTTTT
AACATGTGTGATCGTCATCACAATTCGAGCTTTATTAACAGATTCCGCGAATGAATAGTTTTACTGGTATACTGCGTGTC
TTGCGCTTTGTTGCGGTGCCAAAACCTGCCCGTGCGAAGTGATTTGTTTTTAAATCATATGGTTAGAGATATGAAACATA
CTGTAGAAGTAATGATCCCCGAAGCGGAGATTAAAGCGCGTATCGCCGAACTGGGTCGTCAGATTACTGAGCGTTACAAA
GACAGCGGCAGCGATATGGTGCTGGTGGGTCTGCTGCGTGGCTCATTTATGTTTATGGCGGACCTGTGCCGTGAAGTTCA
GGTATCTCATGAAGTCGACTTTATGACCGCCTCCAGCTACGGTAGCGGCATGTCCACCACCCGTGATGTGAAAATCCTCA
AAGATCTGGATGAAGATATCCGTGGCAAGGACGTGCTGATTGTTGAAGATATCATCGACTCGGGGAATACACTGTCGAAA
GTGCGTGAGATCTTAAGCCTGCGCGAACCGAAGTCGCTGGCGATTTGTACGCTGCTGGATAAACCGTCCCGTCGTGAAGT
GAACGTCCCGGTAGAATTTATCGGTTTCTCGATCCCGGATGAGTTTGTGGTGGGTTACGGCATTGATTACGCACAGCGTT
ACCGTCATCTGCCGTATATCGGCAAAGTGATTCTGCTGGACGAGTAAGTGTGAAGTTGCCGGATGTGTTGCATCCGGCAT
GGCATTTTTATTTGTGGTTGGCGTGTTTCAGCTTGAGGTTGGAAATCCCGTGACGGTAACGTTGCTCAAGGGTTTCGCGG
TTGGTGGCGGTAACATCCAGATCACGCAGCAAGCCGTCGTGAATGCCGTAGGCCCAGCCGTGAATGGTAACTTTCTGCCC
GCGTTTCCACGCTGATTGCATAATGGTGGAGTGGCCCAGGTTATACACCTGTTCCATGACGTTCAGTTCACACAAGGTAT
CCAGACGGCGCTCTTGCGGCATTTCGCCGAGCAATGAGCTATGTTTGAACCAGATATCGCGGATATGCAGCAGCCAGTTG
TTGATAAGCCCCAGTTCCGGGTTTTCAACTGCGGCTTGTACGCCGCCGCAACCGTAGTGGCCACAGATAATAATGTGTTC
AACTTCGAGTACATCCACTGCATACTGAACCACGGAAAGGCAGTTCAGGTCAGTGTGAATGACCAGGTTAGCAACATTAC
GGTGAACAAAGAGTTCGCCCGGCTCAAGACCGGTTAAACGTTCTGCAGGAACGCGACTGTCGGAACATCCAATCCATAGA
AAGCGCGGTTTTTGCGCTTGTGCCAGTTTCTCAAAAAACCCGGGATCCTCTTCCACCAGCATTTTTGACCATAGTGCATT
GTTGCTGATGAGTGTATCTATGTCTTTCATGGAGGTTAACGACCTGTAACCAAATAATTACGTTTGGCTAATATAGGGCA
ACTCCGGGACGATTTAAACCACAGATAAAGTGTAAGAACGTAAGGTAAGTAAAAATTTATGACCATTGCACTGGAACTTC
AACAGCTTAAAAAAACCTATCCAGGCGGCGTTCAGGCGCTTCGTGGGATAGATTTGCAGGTCGAAGCGGGTGATTTTTAT
GCGCTTCTCGGGCCGAACGGGGCCGGGAAATCGACCACTATCGGTATTATCAGCTCTCTGGTAAATAAAACCTCCGGGCG
GGTCAGCGTATTTGGTTACGATCTCGAGAAGGATGTCGTGAACGCTAAACGTCAGTTGGGACTGGTGCCGCAGGAATTTA
ACTTCAACCCGTTTGAAACCGTGCAGCAAATTGTGGTGAATCAGGCAGGGTACTACGGCGTGGAGCGCAAAGAAGCGTAC
ATCCGCAGCGAAAAGTATCTTAAACAACTCGATCTATGGGGAAAACGCAACGAACGTGCGCGTATGTTATCTGGCGGGAT
GAAGCGCCGTTTAATGATTGCCCGTGCGTTAATGCATGAACCTAAACTACTGATTCTCGACGAACCGACCGCAGGCGTGG
ATATTGAACTTCGCCGCTCAATGTGGGGCTTTTTGAAGGATTTAAACGACAAAGGCACCACCATCATTCTCACCACACAC
TACCTGGAAGAAGCAGAAATGCTGTGCCGCAATATCGGCATTATTCAACACGGTGAGCTGGTGGAAAATACCTCGATGAA
GGCGCTGCTGGCGAAGCTGAAATCGGAAACCTTTATTCTCGATCTCGCACCGAAAAGCCCGTTACCGAAGCTCGATGGCT
ATCAGTATCGACTGGTCGATACCGCGACGCTGGAAGTTGAAGTGCTGCGTGAGCAGGGGATCAACAGCGTATTTACGCAG
TTAAGTGAGCAGGGCATTCAGGTATTAAGTATGCGTAACAAAGCTAACCGTCTGGAAGAGCTGTTTGTTTCACTGGTTAA
TGAAAAACAAGGAGATCGCGCATGATGCATCTTTACTGGGTGGCGCTAAAAAGCATCTGGGCGAAAGAGATCCATCGCTT
TATGCGTATCTGGGTGCAGACGCTGGTGCCGCCAGTCATCACCATGACCCTTTACTTTATTATCTTCGGTAACCTGATTG
GTTCGCGTATTGGCGATATGCATGGCTTCAGCTATATGCAGTTCATCGTACCGGGGCTGATCATGATGTCGGTGATCACC
AATGCCTACGCCAACGTTGCGTCATCATTTTTTGGTGCCAAGTTCCAGCGTAATATTGAAGAGCTGCTGGTAGCGCCGGT
TCCGACTCACGTCATTATTGCCGGATATGTCGGCGGTGGCGTGGCGCGTGGTCTGTTTGTTGGCATTCTGGTGACGGCAA
TTTCACTGTTTTTTGTGCCATTTCAGGTGCATTCGTGGGTATTCGTTGCCTTAACGCTGGTGCTCACGGCGGTGTTGTTC
TCCCTTGCGGGTTTGCTGAACGGTGTGTTTGCCAAAACGTTCGATGACATCAGCCTGGTGCCAACCTTTGTGTTAACGCC
ACTCACGTATTTGGGCGGGGTCTTTTACTCACTGACTTTGTTGCCGCCGTTCTGGCAAGGGCTGTCGCACCTGAACCCAA
TCGTTTATATGATCAGTGGTTTCCGCTACGGCTTCCTCGGTATCAATGATGTTCCGCTGGTCACTACCTTTGGCGTACTG
GTGGTCTTTATTGTGGCGTTTTATTTGATCTGTTGGTCGCTGATCCAACGTGGACGTGGTTTGCGTAGCTAAGGCTATTT
CCTCTCCTCTGGATTTGGGGGAGAGGAGTTTTGACGGCTATCACCCTTTATCAACAATGGTCAGGGTAGACTGATTTTCG
GCTAAGGAGGAAGGCGATGTTAGGTTGGGTAATTACCTGTCACGATGACCGGGCGCAAGAGATACTGGATGCGCTGGAGA
AAAAACATGGGGCACTTCTTCAGTGCCGGGCCGTGAATTTCTGGCGCGGATTAAGCTCTAATATGCTCAGCCGCATGATG
TGCGATGCTCTGCATGAAGCGGACTCTGGTGAGGGTGTCATCTTCTTAACCGATATAGCCGGAGCGCCACCGTATCGCGT
GGCTTCATTATTAAGCCACAAACACTCCCGTTGCGAAGTGATTTCTGGTGTCACGTTACCGTTAATTGAACAGATGATGG
CTTGCCGTGAAACCATGACCAGTTCAGAGTTTCGCGAGCGTATTGTCGAACTGGGTGCGCCGGAGGTGAGTAGTCTTTGG
CACCAACAACAAAAAAATCCGCCTTTCGTCCTCAAACATAATTTGTATGAGTATTAACCCGCGATTCTGATGGCGCTTTT
GCTACAATAAAAGCGTTGTTTCACCCTCGGTTATTTTTTCATGTACAAACAAGCTGTTATTCTCCTGCTGATGCTGTTTA
CCGCAAGTGTCAGTGCCGCGTTACCTGCCCGTTATATGCAAACCATCGAAAATGCTGCGGTCTGGGCGCAAATTGGTGAC
AAGATGGTGACCGTGGGGAATATTCGGGCCGGACAAATCATTGCCGTGGAGCCCACTGCCGCAAGTTATTACGCATTTAA
TTTTGGCTTTGGCAAAGGTTTTATCGATAAAGGTCATCTCGAGCCGGTTCAGGGGCGACAAAAAGTTGAAGACGGTTTGG
GCGACCTCAACAAGCCGCTGAGTAATCAGAACTTAGTTACCTGGAAAGATACGCCGGTCTATAACGCGCCGAGTGCGGGA
AGTGCGCCATTTGGGGTACTGGCGGACAATTTGCGCTACCCGATTTTGCATAAACTGAAAGACAGGTTAAATCAAACCTG
GTATCAGATCCGTATTGGCGATCGACTGGCCTATATCAGCGCACTGGATGCCCAACCCGATAATGGCCTGTCGGTGCTAA
CCTATCACCATATTCTGCGCGACGAAGAAAACACCCGTTTTCGCCATACTTCGACGACCACATCGGTACGCGCTTTCAAT
AACCAGATGGCCTGGCTGCGTGACAGGGGATACGCGACACTGAGCATGGTGCAGCTGGAAGGCTACGTGAAGAATAAGAT
CAATCTCCCTGCGCGAGCGGTGGTGATTACCTTTGATGATGGCCTCAAGTCGGTGAGCCGCTATGCGTATCCTGTGTTGA
AACAATATGGCATGAAGGCGACGGCGTTTATTGTTACCTCACGCATCAAACGTCACCCGCAGAAGTGGAACCCAAAATCG
CTGCAATTTATGAGCGTTTCTGAGCTTAACGAAATTCGCGATGTATTTGATTTCCAGTCACATACCCATTTTTTGCATCG
GGTAGATGGTTATCGCCGACCCATATTACTGAGCCGTAGTGAGCACAATATTCTGTTTGATTTTGCACGTTCACGCCGCG
CTCTGGCGCAATTTAATCCGCATGTCTGGTATCTTTCGTATCCGTTTGGCGGATTTAATGACAACGCCGTGAAGGCAGCA
AACGATGCCGGATTTCACCTGGCGGTGACAACCATGAAAGGCAAAGTAAAACCGGGGGATAATCCGTTGTTACTAAAACG
ACTTTATATCTTAAGAACGGATTCGCTGGAGACGATGTCGCGGCTGGTGAGTAACCAGCCGCAGGGATAACAATCAAGCA
ACCTGTACCGGAATCGCTTTCGCGGTACGTTTCATTTCATTGTCGCCTTCAAAATAGGCGACGTTGGGTCGCCAGGTGCG
AGCTTCTTCATCTGGCATGGTAACGAAGCTGGCGATGATGACAATATCGCCGACACTGGCGCAGTGGGCCGCCGCACCGT
TAACAGAAATAATTCTCGAACCGCGTTCTGCCGCGATGGCATAAGTGGAGAAACGCTTGCCGTTGGTGACATTCCAGATA
TCAATGGCTTCGTTTTCGAGAATACCGGCTGCGTCAAGAAAATCCTGGTCAATGGCGCAAGAACCTTCATAGTGCAGGTC
CGCATGAGTCACTTTCACGCGGTGGAGTTTGCCCTGCAGCATCGTGCGAATCATAACTTCTACCTTTCTACCCTGTCGTT
AACGAAGCAGGCGATGCCTGCTTTGAGGAAATTCTCACGCAGTATTGCCCGATTTTTGTTTAGTGTCTACTCATCTGACG
GCATTTGCGTCAGCAGTTTGCGTACCGCGCCGAAGCGTGCCATGTATCGCCTGTAACGAATTGATATTTCTCTGAACGCT
GCTCGGTAAACAATAAAGAGGTGGCTGACGATAGCGCGCCTTGACTGGATACTGCCTTCACGCAAAGCCACACGGAAGAC
AGGGAAGATGGATGCACCGAGTACCACACCGCATGACGCGGTATTTAAACAATTTTTAATGCATGCGGAGACGGCTCGCG
ACTTTCTGGAGATACATTTGCCAGTGGAATTACGCGAACTTTGTGACCTCAACACGCTTCATTTAGAGTCGGGGAGTTTC
ATTGAAGAGAGCCTGAAAGGACACAGCACGGACGTGCTCTATTCCGTGCAAATGCAGGGCAATCCCGGTTATCTGCATGT
TGTGATTGAACACCAAAGCAAGCCGGATAAGAAAATGGCCTTTCGCATGATGCGTTATTCTATAGCCGCCATGCACCGGC
ATCTGGAGGCTGACCACGATAAGCTGCCGCTGGTGGTGCCGATACTGTTTTATCAGGGCGAGGCCACACCTTATCCGCTA
TCAATGTGCTGGTTTGATATGTTTTACTCGCCGGAGCTGGCGCGACGCGTCTATAACAGTCCTTTCCCGCTGGTGGATAT
CACCATCACACCGGATGACGAAATCATGCAACATCGGCGGATTGCGATTCTCGAACTACTGCAAAAACATATTCGCCAGC
GCGACTTAATGTTATTGCTTGAGCAACTGGTCACGCTGATCGACGAAGGGTACACTAGCGGAAGTCAGTTAGTTGCCATG
CAAAACTATATGCTGCAACGCGGTCATACTGAACAAGCGGATTTGTTTTACGGTGTGTTGAGAGACAGGGAAACGGGAGG
GGAGTCTATGATGACGCTGGCGCAGTGGTTTGAAGAGAAAGGGATTGAGAAGGGGATTCAGCAGGGAAGACAGGAAGTAA
GTCAGGAATTCGCCCAGCGTCTTCTGAGTAAAGGAATGTCTCGGGAAGACGTTGCAGAGATGGCAAATTTACCTCTTGCT
GAGATTGATAAGGTAATTAACCTTATTTAAGTTACCTGTGTTATGACAGATGACGTGGGGTAAATTAATAACTGGCGCCA
TCAGCCGTAGCGCCAGTTAAGTATTACGCCAGCTCGACCATTTTGTTGTCGATCAGGCGAGCATCGCCAAGCCAGGCGGC
TACCAGAATTACTGCCCGTTTGCTGGTTTCAGAAACTTCCAGCAATGTGTCGGCATCGCGAATCTGAATATCATCGGCGC
GGAAGCCTTTTTCATTCAGTTCTTGCCCCGCAATGGTAATAATTTCATCGAGATCCCGTTCCCCAGCCTGCAATTTGTCA
GCAATCGAACTTAAAACTTTGTACAGACCAGGCGCAATTTTGCGTTGTTCCGCCGTCAGATAACCGTTACGGGAACTTAG
CGCCAGACCGTCTTTGGCGCGCATAATTGGCACACCGACAATCTCAATATCGAAGCCCATATCGGCAACCATTTTGCGGA
TCAGCGCCAGTTGCTGAAAATCTTTTTCACCGAAGCAGGCGATGTCCGGCTGGACCAGGTTGAACAGCTTGCTGACAATA
GTCGAAACGCCGCGAAAATGTCCCGGACGGCTGGCACCTTCCAGCATGGTCGAAAGGCCAGGAACGTCAACGTAAGTGTG
GGTTTCAGTACCGTTCGGGTAGATCTCTTTTACCGAAGGGGCGAAAACTAAATCCACTTTACGTTTGTTTAGCTTCTCGC
AGTCCTCCTGCAAGGTCCGTGGATAACGAGCCAGATCTTCCGGGCGGTCGAACTGCATCGGGTTAACGAAAATACTGACG
ACGACCACATCGGCGCGGGCTTTGGCTTCGTCGACCAGCTTCATATGGCCATCGTGCAGGTTACCCATGGTAGGCACCAG
CGCCACGCGCTTGCCTTCCATACGCAGGCGGCGAATTTGCTGACGCAGCAGCGGCAGGGTTTCGATAATTAACACAACGT
GACTCCTTAATGGAAACTGTGTTCTTCGCCCGGATAAACGCCGGACTCCACTTCAGCCATATACTGCCGCACAGCCGCGC
GGATGTCGCCCGTTTCGGCGAGGAAATTTTTAGCGAATTTAGGAATGTGACCGCCGGTAATACCAAAGGCGTCGTGCATC
ACGAGGATCTGCCCGTCAGTGACGTTGCCTGCGCCAATGCCAATAACCGGGATCGCCAGTGCTTCGGTAATACGTTTTGC
CAGTTCAACCGGCACGCATTCCAGCACCAGCAGCTGTGCCCCAGCAGCTTCTAAGGCTAATGCATCGCTGAGCAGTTGAT
CGCCCGCTTCATCGCCGCGCCCCTGAACTTTGTAGCCACCGAAAATATTCACTGACTGTGGTGTTAAACCTAAGTGACCA
CATACAGGAACGGCACGTTCGGTCAGCATTTGTACGGTTTCTACCAGCCACTCACCGCCTTCAATTTTGACCATGTTAGC
ACCGGCACGCATAACCGTTGCGGCGTTTTCGAAGGCTTGTTCCGGCGTGGCATACGCCATAAACGGCAGGTCAGCCAGCA
GCAGGCAGTTTGGTGCGCCGCGACGTACGGCGGCAGTGTGGTAGGCGATATCGGCAACGGTAACTGGCAGGGTGGAGTCG
TGCCCCTGAACCGTCATGCCCAGCGAATCGCCCACCAGCATGACGTTAAGCCCTTCATCAGCAAAGAGTTTGGCGAAGCT
ATAGTCATAAGCGGTGATGGTCGCGAAACGTTTTTTTTCCTGTTTGTACTTCTGCAGTAAGGAGATGGTGGTCGGTTTCA
TAACGTATCCTGATAAATTGATGTTGTGCTGTCTGGCATTTTATCAGTCACATTGGTGGGGGCAATGATTTATCCGTAGC
AGCACTGCCAGAAGGTGACAGTGCTGCTACGTTATCAGGGATAGGTTACCTGGAAAGTACTGGTGGCTTTAAATTCGCCG
GGTTCGATAGCAATATTCCCGTCTTGCTTTAATGTTGCCTGGAAATGAAGAGGCTGTGATGTGCCGTTACCTTGATTAGG
GTAAACCCCATCGGAGGTGTCATCTTCGGTTTCATAATCTATATAAACAGAATTCGTATCATTAGGTTTTAATGTCATTA
GCGGATTTTTACTGGTTGCTAAACCTTCAATGAGTACGCCAACGCCTTTGGCGGCAGTGCTTCCAGTAAGCGTATTACCA
AGCAGTTGTGTGTTTTGAGTACCTACTTTTCCAGTGACGAGTTTTGTTTCAATATTACGCACACGAATACAATTCTGAAG
CGAGATATCAAAGGGAACAGGTGAAGCGCCATTTTTAATTGTCCCAGAGCTATATTCTCCCATTCTAACCGTTGAACCAT
TGACTGATGGCCCGGTAAGTATGGAGGTAAAACATGTTGGTAAGGTTAATTTGACATTATTCAGTGTGAAATTGACATAA
ATGTGGTTGCTGTGATCTACAACTTTTGTACCAGGACTGTAGGCCTTAAACGAATAAAGGTAATTTGATGAACTGGATAA
CTGGACTTGCTGATTAAGTGTAGGATCGAAATTAGTATCTGTATAAAATTCAACAGTTATGTTGTGTACTATACCACCAA
TAGCCCAAAACTTATCGTAGTCGTCTGCTTTGTTGCAACCCTTAGTTTGTAGATCGCTGTCTGTGACGGAAAAGAAAAAT
TCTTGGTTGGAAGGATCTCCGATATAGATTCCTGGCGATTGAATGTCAGTTATTGTATCGTATGCAGACCAGACCCTTGA
TATTAACATGGTGTAATACAGACCAGGAACAGATGTATTAAATAGTTTATGTCCGCCATAATCTTTACCTGAATAGACCA
TGGCATTTTCAATAGTTATTGGACCAGGATTCGCTCTGCCAGATGTATTGCAGTAAAGAATACCACCACCGGTACCTGTA
TCCAGGTATGACCAGTACATTTTTACCCCAGTCGGGCCGAGCTGCGTGGGTTTATAAAAAACCAAGTTGCTTGCTGTTGA
TGTGTAATTAAAGGTCATCTGTGCGGCAGTGGAGGGGCCTCGATAGTTATCAACTCCTGCATTATTTCCCACAATAAAAC
TTGTATATGCACTGACTGTATTACAACAAGAATACAGTGCTAAAAAAAGAATGTACCTGAAGATAGTCTTCATTTTTACT
CCAATGTTTCTTTATTGTTATGGTTTGCGCTGTTTTTGTTTGTTATTCGTAGTAAATATCCACTAACACATGGCTCATAA
GTTGACCAGATGTAACACTCAATGCAGGATCGATTTTTTGCATTCGGGTGCTAAATTTCCAGGATGAACCATTCATGTCA
TCCGACATTACTGGATAAACGGAACGAGATCCGCCTGAAGCATTAAGAACATTGAATGTATTCGCCGAATCCTGAGTAGA
AAATATAACTACTCCTACATTACTTGCTCCTGACGAAATTTCATTAGCAAATATTTGCCTAGAGCCAGCAGCCATGACAC
CGCTAAGGGCTCTAAAATCAATATGTAACTGATTTAGCACATCGCCAGTTCCCTGTAATGCACAGTCGGATACAGTGATA
GTGAACTCTTTTCCACCTGGTTGATAACTTTCAGGAGTAACATTACCTGAAAAATATCCCACCCCAACGACGCCAAGATC
AATATTACCCTGGTTACTGATTCCGCTTTTGCAGGTGCTGTTTTTTACATTGGCAACAAGGTCAATATCCTGTCCAGCAA
TGGCTGGACAGGCGATGCAAAACAGTAATGACAGAAACAGAATTATTCTCTTCATCAGCTTACGTTGAGTGGGATGCATA
TATAGTTCCTGAATCTGTAAGTCTGTTAGTTATAGGTTACTGTAAATGTGGCTGGTGCAGAAAACTTACCCGCAGTGACA
TTGTTTACGGTTTTATTTTTTTCCACGACCAGGCGTGCACTCATCGGATAATAAACGACCGCATTGGCTGCAGTGGAGAT
TGTTACCTCTTGTGATGCTGGTGTTACACAGCTAAATTGTGTTGCACTCCCTGTTGCCGGAGTTACAGTGCTCCAGACTT
CAACGGCGACAGCACTTGCTTTATCTGCGGCTGTGGAACCATTTGCAAACCCCGCACCGTCATTAGCAGTTCCCTCGCAT
GTGGCTCGCTTGGTTAATTTTATTTGCGCTTTTTTATTGGGGATACCCGCACAGTCTTTGAATTTGAGTTTGAATGTTTT
TACTTTGGTCTTGGCATTGATTTCAGAAATATATACATCACCAAAATCAACAACAGAAATGTCCTGATCAGAGTCATTTA
CTAATGTAGCGGTACAAGTACCCATTTCTACAGTAGTAATAACGGTCAGTCCAATACTGTCTGTTGCCGCATAAGAGAGT
ACGCTGAACAATGAGGCAGCCAAAACGACACTGCTGGATAATCCATAACGTAAATTTTTAAATGTCATCATAATTATCCT
TCTTATTGATAGATGAAATTAAACGTCGCCAGTGCACGAAAATTCCCCGGTACGCCTTGCCCTGCATCTGTTTCACGTAG
CGCAACGGTCATTTCAAGACCCTTATCGGGCTGCATCTCGTCTGTGCTCCAGCGTATCTTTTCCGCACTGTTAGGTTTAA
GGAAAGTGGCATCATCAGTAGTCCGTTTTTTGAAACCCATACCGATATTACTTGTCGTCGAAGATGAATCACCAGACTGC
GGTATAATAAGCTTAGGTGAGCTTGATGATGCATTTCCGGTCAGAGTGGTATCAATCCAACTGATGCCACTGCTGCACCC
ACTGGCAACCAGTTTAAAATCAGCCTGAGATTCTGTCGTTTTATTCGCGATCTTATCCAGACCCATCTTAGGGATTCTCA
ATGTGTAGTTATTATTGCCATCATTCGTGACGTTATTACCAGTAAGTGTGATGTTACAGGTTGTCGCTTTGACAGTGGCT
GTAAACTCTACATTAATATCCGTTGCAAATACTGAGGGTGATAATAATATTCCCATCAGTATCACTATTTTATGTGGCGT
TGTTTTTATCATTTGACGTCCCTTGTAGTTACTGAATCTGACACCGAATTCCATTCAGAATAATAGATTGTGCTATTTTT
TCTGCTTCTGGGCTTTGTTGATAATGCGCAAGACAACTTACGGGTTTACTTTGTTCGAGCCATTTAATGCTGATATTTCC
CTGCTGCTCAATACCACGAACAAATGCTTGTCCACCCTGTCCAACATTACCAATGACATTGCCTTGCTCATCATAAATAT
CTGCAGCAAATGGAATATTTTTACCATCACTTCGTGTGATGTTCATAATGGCTGATTGCCCTTGCACGGTTTCAAAATCA
GCAAAGACGACTGAACCCTGACGCGGTACAGCTACTGCACTGGTACTTTTTAATTCAACATCGTTCTCAAGATCGTTGAT
ATCCAGCGCGATACGGTTTTCATGATAAGGAGAAAGAGCGCTGGTGACACCATAACCCCATCGATCGATAGTACTGTTGC
CATAATTTATTCGCGCTCCTTGAGCACCTGGAGCCTGAACTACCGCCAGTGTATCGGAGTCGCTAAAACTATCATTACTG
AAAGTCAGTCCACCGCTATGCAATACAAAACCACCGTCGGTGCTGAGAGAAACTTGACGGCTGTTATCGCTATTTGCAGA
AATTGAACCTGCCAGCGTTCCCCATGGTGACTCATAGCTGGCATAACCCCCAACATAACTCAAATCTTTGCTGGCTTTAT
TCATCGTATAGCCAGTATTCACGCTATAACTGACGCGAGCGTTATCGCTATAGCCACTGCTGCTAACGTTGAGTTGGTTA
TTACCCTTAAAGTCACTGCTTATTTGAGTATCAATACTCTGGAAACCTGAAGTACGTTGTTCAGTGCCAAGTAATTTTTC
AATTGGAATGGTGAAACTAAGATAAACGCTATCGTCAGTGTCGCCGTCTTCATTCCATGAACGCTGGGCACTGACACTGT
AGCTGCCCCAGGATGTACTGTTACTGTAGCCAATAGAGTAATTGCTACGATTTTGTCCGGAAGCCCAGTAATCGGACCAA
CTTCCGGAAAGATAAAATGAACCGTAATCTTTTTTCTCAAATTTCAACGGTTGGTTAATACTGACCGTAACCTGATTTTT
CATGCGTGAGTAATTACGCATGGATTTCGGTTCAAGATCTTGTTCGGGATGTTTCACTTCATCAATTAGAGTTAGTGCAT
CATTAAGACCAAGGTAATTCTGTGTCGAATAGCGATAGGCCGCGATATTCAGTGAAGTACTTGTTTCTTCGAATAACTTG
TTCCAGGAAACACGATAACTTTGCCCCTGGTATGTTTTATCATCCGGGATACGAACATTGGAATGAGTCACATCGAAAGA
AAATGCACCAACTGAAGTATTCAGACCAAGACCTAACAAACCAGCGGTATAGTTATTATCGGTTATCTGAATACCGGTAT
AACCCGTCAGATAGTTATTCAGGCCGTAGTAGTAGCTTGCTTGAAATAAATTAGGCTCATCCTGAATATCATCTTTTAAG
ACCTGACCGCCGCTAATATCCCAACGTCCAACGCCAGGGCGTAACATTTGAACAACGGATGAGAAAGGTTGCGAGAATGT
CCGCTTTGAGCCATCGGATTCTTCGATGGTAACAATAAGATCGCTGCCGTACCCTGACGGACTCAGATCATCAATGACGA
AAGCGCCTGGCGGCACCGTCGTTTCATAAATCTTATAGCCACCTTGCGTAATAGTGACTTTGGCGTTGGTATTGGCAACG
CCATGAATGATAGGCGCAAAGCTGGCTAAAGTCGGAGGCAACATGCGGCTGTCACTGTATAAACGAATGCCTCGGATACT
GACGGAATCAAAGGTTTCGCCCGTCGTATAAGACTCACCAAGAATGAGTTGAGAACGCAGCGAGGCGATATCACGCTGAA
CATACCGATTCTTAAAATCATAATTACTGCCAGAATCGGTCATCCAGTTGTAGTTGCCCGAGGCACGCAGTCGCCATGCA
CCTAAATTCATCCCACCGTTAAATGCAGCATAAATGCTTTCATTTTTTCGACCAGGGGTTTCACTATGATATCCGTTGAG
GTTGTATGACAACATGGCCGCATTAATGCCGTTTTCCCATAACGATGGATCAACATAGTTTTGGTAATTTTTCATTACCC
AGGCTTGAGGAACGTCTATATCCAGACGTTGATCGTTAACGTCATAACGAACAGAAGCCTGAGGGATAATTTCCGTCAAA
TTGAGGCAATTGCCGAGCGTTTCATCCCTGGCAAGCAGAACGGCTTTTTCGTTATTTATATCGGGAGAATTAATATGAAA
CTGCAATAAATTCTTTAATGTGATACAAGCCTGGGCGTTCTTTTTTCCTTCAATTGCGACAAATGTAATACTTTGGTTAA
TGATTGGTTGGTCGTTTACATAAACACTGACGTCGTAAACACCCGGTATAGCGGGGTTACCTTCACTGTACCGGCTGAGA
TCAATATTAGATGCATTCTGCCCCATCAGGAAGGTATGGTCATATTCAACGAGTTCAGCACTGAAAGCAGTATTGCAATA
CAGCAGCGCGCAAAACGTGGCGATACGGGTCAGATGATGATAATTTTTAGTATATTCTATAGTCACGCTATGCTTCCTGC
GGAATTATATCCTTGCCTGATTACAGCCTGGCATTACCTTCAATTGCGCCACCAAAGTCATTAATGGCGTAAAAATGCAC
TTTTGCAGAATTCGCTTTGCCATTAAGGCCATTGACTTTCATGACCTCATCACTAAATGGTGCAATCATTTTCACATCAA
TCGGATAGCGTTTACCGCTAGCTTCTAAATCACCACTGCTAAAAGAGACGTAGTAAGGGGTTGGATTGGTCACTCGTAAT
GACGCCTTACCTTCTGAACCTGACCAGAACCACTTCAGGGCTAACGGGGCTTCAGAGGGATTTCCCTTCAATCCATCCGG
GCGATAGAAAAGTTTTATACGTGTGCGAAATGCCAGTTGCAGCAGGCTTTGATTCGCGACCTTTTCTGCATCTGGTTTTG
GTGGAACTTCCAGTACGTTAAACCAGAACACGCTCTCTCTGTCTTTAGGCAGTGAGGTGCTGGCTGTGTACATTAATTTG
ATTGTTTGCCCACGTTTGGCATCAATACGCGATACTGGCGGCGTAGCAGTAAAAGGGACTGTAATACTGCCAGGCTCAGC
GTTGTCATCGCCAGTATCTAACCAACTCTGGACAAGCAACGGGTTATTCCCTTTATTTTCCAGACGTACGTTGACACTTT
TTTGATCGCTTTTATATATTACGCGAGTACCCGAAATGACAATGTCCGCAATAGACGATGAACTAAAAGCCATACAGGTT
ACGAAGCATAAAGCTGTTGTATGTTTGGTGTTAAAAAACATAAACCATCCCTGATAGAGTTAATTAAAACAGGGAATAAT
ATAAAATAGAAATTATTATTCCCTGTATATTCATTCAATCAATTTAACTGGTGAATACTTACTGATAAGTAATGGTGTAT
GCAGTGTTAGTTTTTACATAACCAGCAGTTGCTGTTTGGTCTGCGACGGCACGAACGTAAGACGCTTTAAAATCATAAAC
AGCAGATTTTGTCGTTGCATCCAGGGCTTTAGTATACACATCGCCAGGGTTGTTAATTTGAACCTGTTTGATAGTGGAAC
CATCAATATTGTGTAGAGCGATATTAACGCCGTCAGATGGGTTGTTAATAGACATGTCGTTGTTCAAAGTCCCTTTGCTG
TTACCAAAGAAAACAGAACCGAAGGTCATTTTAGCCGTGCTACCTGGATTCGGATTTGCTTTGCTGCAGTCAACGGTGAT
GCTGAAAGGTTTAGCTTTAGCGCCAACGGTGTCATTCAGTACGCCAGCATCGATTTCACCAACGGTTGCGGTTTGCAGCA
GGATCAGACCATCCTTGTTACCGCCGTCAACGCGGGTTTCACAGGTGTTATCAACAACCAGACCACTGATATTTAACTGA
CCGCCGTCCATATCAGCAGAAGCAGTACCTGCAACCATCGCCAGCATAAGACCAGACAGGGCAAAACCTAATTTTTTAGA
CATAAAAATCCTTTAATAAAATTCCATTAGTCAGACTACATGTTTGAAGAATGACTATTCATGACACAAATAGGAGAAAC
AAATGTTAGATATTAATGAGCAATGATATTTGTTACCCAAATTTACAACCATTGTTCATTAGGTCGCCTATTGTGCACTT
TAGAAGCTTTTGAACAAATTAAATTTACTTAATTCAAAATTAAGTAAAAATAAGTTCACAAGTGCAATTGGTTAGGGTAT
GGAGATGGGATTGATATTTATTTATAGGAAGTTATATTATTTCCGCAAAGAGATGTTTAAACTAAAATCGTAATTAAGGA
AAGAGATGAGATATGATTTTCAGAAAATATTTATATTCGCAATATAAATAAATTACCATTTGTTTAATTTGTCAAATGCT
CTTGTATGTAAGATTTGACGCAACATCTCCCCATCAGGAAACACCAACTCCGGCGCGATTTCAAACAGCGGCCACAGCAT
AAATCCACGATTCTTCATATCGTAGTGCGGAACGGTCAGGCGTTCAGTATTTATCACTTCATTACCAAACAGCATGATGT
CGAGATCCAGCGTGCGTGGTCCCCAGCGTTCAGCTTTGCGGACGCGACCTTGCTGCAATTCAATACGCTGTGTGTGATTG
AGTAGCTCTTCAGGTGCAAGAGAGGTTTCCAGCGCCACGGCTGCGTTTAAGTAATCGGGTTGATCTTGCGGCCCCAGCGG
TGGGGTGCGGTAAAACGAAGAAACGGTAAGAATGTGGCTTTCAGGGATATCGCCTAATGCTTTCAGGGCAGCATTGACCT
GCTCCAGCGGAGAGGCCAGATTGCTGCCTATGGCAATATACGCCACTGTCATGCGGTACCCTCACGACGTGGTGCGCGTT
TGCGTGGACGACGAGTACGACGACGCGGTGACGGTTCTTCATCCAGCTCGTTGAGCATCCCTTTTTGGTCTGGTGGCGCG
GAAACCTGGAACTCACCCCACCATTTCACCAGACGCTGCAGTTCAGCGTTACGCTCAACTTCAGCTCGCAAGGCCAACAG
GTCATAAGCCGCACGGAACTTAGGATGCTCCAGCAGTTTCCATGCGCGTTTACCCTGACGACGGGACATACGCAACTGCA
ACTGCCAGATATCGCGGGTTAATGTCGTCAGACGTTTCGGGATTGCCAGTGAACGGCAGGCTTCGTCCAGCACGTCGTTC
ATCGCCAGCGCGAAAGCGTCGTGATAGGTCAGGCCGCTTTCCTGGGCGATCTTCTGTGCCGTCTCCAGCAGTGGGTACCA
GAACATGGCGGCAAACAGGAACGCCGGGTTCACGCGCATATCGTTATGGATACGCGTATCGGTATTCTTCAGCACCTGTT
CAATGATCCGCTCCATCGGGCTGTCGCCATTTTCCGTGAAGTAGCGGGTAATGGTCGGGAACAGCGGCTGGAACAGATGA
TATTCACACAACAGCTTATAGGTTTCGTAACCGTAGCCCGCTTGTAGCAGTTTAAGCGATTCTTCAAACAGGCGTGCCGG
TGGGATATCGTTCAGCAGGGTAGCGAGGCGAGGGATCGGTTCTGCGGTTTCCGGGCTGATGCGCATACCCAATTTGGCGG
CAAAACGTACCGCGCGCAGCATACGTACCGGATCTTCACGGTAGCGCGTTTCCGGGTTACCAATCAGACGGATAACGCCG
TCCTTCAGATCCTTCATGCCGCCAACGTAATCACGGACGGTAAAATCCGCTACGCTGTAATACAGGCTGTTGATAGTGAA
ATCGCGGCGCTGGGCGTCTTCTTCGATGGAGCCGAAAATGTTGTCGCGCAGCAACATGCCGTTTTGCCCGCGTTGGGAGG
TCGTGCGGTCGCTGACGTTACCTTCGTGGTGTCCACGGAAGGTCGCAACTTCGATAATCTCCGGGCCAAACATTACATGA
GCCAGACGGAAACGGCGACCCACCAGGCGGCAGTTACGGAACAGTTTGCGCACCTGCTCAGGCGTGGCGTTAGTGGTTAC
GTCAAAATCTTTCGGCTTTTTGCCAAGTAACAGGTCGCGCACGCCGCCGCCAACCAGCCAGGCTTCGTATCCCGCTTTAT
TGAGCCTGTACATTACCTTCAGGGCATTTTCACTGATATCTTTGCGGGAAATAGCATGCTGCTCACGCGGGATCACCGTC
ACCTGTGGACGGGCGACTGCCTGTTCAGCCTCGCTTTCCTCGCGGCTTAGCACCTTGCGGCAAAAATTAGCGACTCGGGT
AAAAATAGTACACCTCGGTAGTGTCAAACATCATTCAGGACAAAAAAATAGCGGCTAATCATAGCTCAGCATGACGCATT
TGAGAATGTTGAATTTACAATTGCCGACTCGGGCACGGCGGTAAGCCGCCAGTTTTTGACGGCTGACTGAAGGATTTGCT
CGACGCTGAAATCCTGCCAGTGTGCTTCTGCCTGCTGCCCCAGAAATTGAAGTGCCGCGATTAGTACCGGGCGTGGATCG
CCTTTCGGCAACGCAGGCGCATGATTCTGCTTGGAAAGTTTAGCGCCTTGTGGATTAAGCGCCAGCGGCAGATGAATGTA
ATCTGGCACTTTCCAGCCAAAAAGCTGGTACAGCGAGATTTGCCTTACTGTTGGTTCAATCAGATCAGCCCCACGCACTA
TTTCTGTAACGCCCTGGAAATGATCATCAACCACAACAGCCAGGTTGTAGGCGAACAACCCATCACGGCGATGAATGATA
AAATCTTCCCGTGCCAGTTTTTCGTCGGCGTGAATAATGCCGCGCAGCTGGTCAGTAAATTGCGTGACCGGATGCTGCTG
GCGGATACGCACTGCGGCGTTGTCTGGTCCATGATGCAACACCCGGCAATGACCGTCGTAAATACCGCCAATGCTTTGAA
TACGCGCACGCGTACAGGTGCAGTAATAACTTAGTCCTTGTTCATGTAACCAGGCGAGTGCTTCACGATAGGCGTCGTGA
CGTTGCGATTGCCAGAGAACATCGCCGTCCCAGTGCAGACCGTAATGTTCCAGCTGGCGCAGGATAGTTTCTGCGGCACC
GGGAACTTCACGAGGCGGGTCGATATCTTCTATGCGTACCAGCCAGCGACCTTGCCGGGCGCGAGCCTGCAAATAGCTGC
CGAGCGCGGCGATCAGAGAGCCAAAATGAAGCTCGCCGGAAGGAGAGGGGGCGAAGCGGCCAATATACTGTGTGTCTGTC
ATCTCTTTGAACAAAAAATAAGGCGGGAGCATTTCCCGCCTGTGGTAAACGTGATGGAACGGCTGTAATTAGCCAGCCAT
CTGTTTTTCGCGAATTTCAGCCAGCGTTTTGCAGTCGATGCACAGATCGGCTGTCGGGCGCGCTTCCAGACGGCGAATAC
CAATTTCAACACCGCAGGATTCGCAGTAGCCGAAATCTTCGTCTTCCACTTTTTTCAGCGTCTTCTCGATCTTTTTGATC
AGCTTACGCTCGCGATCGCGGTTACGCAGTTCGAGGCTGAACTCTTCTTCCTGGGCTGCACGGTCTACCGGGTCCGGGAA
GTTGGCTGCTTCATCCTGCATATGTGTAACGGTGCGATCGACTTCATCCCTGAGTTGATTACGCCATGCTTCCAGAATAC
GACGGAAGTGCGCCAGCTGGGCTTCATTCATATACTCTTCGCCCGGCTTCTCCTGATATGGTTCCACCCCAGCGATGGCG
AGAATACTCAGGGACGATGTTTTACGGTTTTGCCCTTCTTGCATGTTGCTTCTCCTTAACACGCACTATCGATCCCCATG
TTCGGGGGAAAAATGAGGCCGCTATAAATAGCAGATGCTTTTCCGGATAGCAATTATCTAAACGTAACACTTGACAACTG
TGTGAGGAAAAGCGTATTTGCGCACGCGACCAGAATGTAAATTAACCAGTTACTTACTTTACTACAATGTAACCGGCAGT
GATTTTTTAAGAGCCATGCCTTCAGCAGAAATTTCCGCTTTGTAAGCCAGAATTTCTACCCCCCTCTGTTGAGCTTCTGA
CAATAGTTGCGCGTATTTCTCATCGATGTGGCGCGCGGGTGAAAACCGTGTAATGGCTGAATGCAGCACGGCGAAAAAGA
TAACCGCACGCTGGCCTTCAGCCGCTACGCTCATCAACTCCCGAAGGTGTTTCTGACCTCGTTCAGTGACCGCATCGGGA
AAATATCCCTGTTCGTTCTCCGCTAACGTAACCGATTTCACTTCAATATAGCAGTCTGGACGCGAATCCGCCTGCAACAT
AAAGTCAATACGGCTGCGTTCTGCGCCGTATTTTACTTCGCTTTTCAGCGAGCTATAGCCTGACAGTTCTGAAATTGATT
CATTAAGGATAGCCTCTTTCGTCAACCTGTTAGCCCAAAGCGTGTTGACGCAAATAAATGCGCCGCTCTGGCTTTGAGTT
AATTCCCAGGTGTGTGGGTATTTCCGTTTGGTGTTGTCTGAAGTCGAATACCAGACGGTATCGCCAGGCGTTGCACAACC
GGTCATCGCACCCGTATTCGGGCAGTGTAGCGTTAATTCGCGACCATCGGGTGTGATCACATCGGCTAAAAAACGTTTGT
AACGCTGAATTAGCGTCGCGCGCTGTAGAGGGGGAGAAAATTCCATTGCGACAATCCTTGTTATTGCGTTAGCGCCCAGC
GTTTTAGCGGCGTGTAGCGTGTGCGTCCACGGGCAAACGAGGAGGCGTAAAGGGTGAACTCCGTCACCGCATACGACCAG
TTAAAACCTGGCGGCGGGATTGTCACCGCCTCGCTGGCGTCGCGCAATAAGGTAATATGTGGATGAAACGGACGATTGCT
TTGAAAACAACCGCTGCGGGCAGCCTGTGAACGGAGCATATTCGCCAGCTGGATTAAGCCGCGTGGCGGCTGACGCATCC
CTAACCACACCACACGCGAACGCAGCCATTGTCCGGCGTCATCAAGCGTGAGTGTGAAACCAGGTTGACGAATCCGTCCG
GCTAAAAGAGAAAGCGCCTTCTCTTTCTCGGCGCTCACTTCGCCTAAAAATGCCAGAGTCAGATGCAAATTATCGGCGGC
GACCGGACGTCCCGCCTCAGGTGGGAAGTGTGTGGCGCGCCAATGGATAATCTGTTCGCGGATTTCTGCAGGTAAGTCGA
TAGCAAAGAACAGACGTTGCGGTTCAGACATGTGAGGCACTCGGTTATGAATTACCGCGATGCTACAATGTGGCGCGAAG
AATGTTAACCCTCTGGAGCGTTTTGTGTCGTCGTTGCCCGTTGCTGCCGTCTTACCTGAATTACTTACCGCTCTCGATTG
TGCGCCGCAGGTATTATTAAGTGCGCCGACCGGGGCCGGGAAATCAACCTGGCTGCCGCTGCAACTGCTGGCGCATCCCG
GCATTAACGGGAAAATTATCCTGCTGGAGCCGCGTCGTCTGGCGGCGCGTAACGTCGCGCAACGGCTGGCGGAGCTGCTT
AACGAAAAGCCAGGCGATACCGTTGGCTACCGGATGCGTGCGCAAAACTGCGTCGGGCCGAATACCCGCCTGGAAGTGGT
TACCGAAGGCGTGCTGACGCGCATGATCCAGCGTGACCCGGAACTGAGCGGTGTTGGACTGGTGATCCTTGATGAATTTC
ATGAGCGCAGCTTGCAGGCGGATTTGGCGTTGGCGCTGTTACTCGATGTGCAACAAGGTCTGCGTGATGACCTTAAACTG
CTGATTATGTCGGCTACCCTGGACAACGACCGCTTGCAGCAAATGCTGCCAGAAGCGCCTGTCGTCATCTCAGAAGGGCG
CTCGTTTCCGGTTGAACGCCGTTATTTACCGCTGCCCGCGCATCAGCGTTTTGACGATGCCGTTGCGGTAGCCACCGCTG
AAATGCTGCGTCAGGAAAGCGGATCATTACTGTTATTTTTACCTGGCGTCGGAGAAATTCAGCGTGTGCAGGAACAACTG
GCTTCGCGCATCGGCAGTGATGTATTGCTCTGCCCGCTGTATGGCGCGTTGTCGCTGAACGATCAGCGAAAAGCGATCCT
CCCGGCACCGCAAGGGATGCGCAAAGTGGTGCTGGCGACCAATATTGCTGAAACCAGTTTAACCATTGAAGGTATTCGTC
TGGTGGTGGATTGTGCCCAGGAGCGTGTGGCGCGTTTTGATCCGCGCACGGGGCTTACGCGACTGATTACTCAACGCGTT
AGCCAGGCATCCATGACGCAGCGTGCCGGGCGCGCCGGGCGTCTGGAGCCGGGTATCAGCCTGCATTTAATCGCCAAAGA
ACAAGCAGAACGCGCCGCGGCGCAAAGTGAACCGGAGATCTTACAAAGCGATCTTTCCGGTTTGCTGATGGAATTACTGC
AATGGGGATGCAGCGATCCGGCGCAGATGAGCTGGCTGGATCAACCGCCAGTAGTGAATCTACTGGCCGCGAAACGTCTG
TTACAAATGCTGGGGGCACTGGAGGGTGAACGGCTTAGTGCGCAAGGGCAAAAAATGGCAGCGCTGGGTAACGATCCGCG
TTTAGCGGCAATGCTGGTTAGCGCGAAGAACGACGACGAAGCTGCTACCGCGGCAAAAATTGCCGCCATTCTCGAAGAGC
CGCCACGGATGGGCAATAGTGACCTGGGCGTGGCGTTTTCGCGCAATCAACCAGCCTGGCAGCAACGTAGTCAGCAACTG
TTAAAACGCTTAAACGTACGTGGCGGTGAGGCAGACAGTTCGCTTATCGCGCCGCTACTTGCCGGGGCGTTTGCCGATCG
CATTGCTCGTCGCCGTGGGCAAGATGGACGCTATCAACTGGCAAACGGCATGGGAGCGATGCTCGATGCCAACGACGCGC
TAAGCCGCCACGAATGGTTGATCGCACCGTTATTATTGCAGGGCAGCGCCTCGCCGGATGCGCGGATTTTACTGGCGCTG
CTGGTCGATATTGATGAGTTAGTACAACGCTGCCCGCAGCTGGTACAGCAGTCTGACACTGTGGAGTGGGATGACGCGCA
AGGTACGCTGAAAGCCTGGCGTCGGCTACAAATCGGTCAGTTGACGGTGAAAGTGCAGCCGCTGGCGAAACCGTCAGAAG
ACGAGTTGCATCAGGCGATGCTTAATGGCATCCGTGATAAAGGTTTAAGCGTGCTCAACTGGACGGCGGAAGCGGAACAG
CTACGCTTGCGTTTGTTATGCGCCGCAAAGTGGTTGCCGGAATATGACTGGCCAGCGGTTGATGATGAAAGTTTATTGGC
AGCGCTGGAAACGTGGCTGCTGCCACATATGACTGGCGTACATTCACTACGCGGCCTGAAATCACTCGACATTTATCAGG
CACTACGCGGATTACTTGATTGGGGAATGCAGCAACGTCTGGATAGTGAATTGCCTGCGCATTACACTGTGCCGACGGGA
AGCCGGATCGCCATTCGTTATCATGAAGATAACCCGCCCGCGCTGGCGGTGAGAATGCAAGAGATGTTTGGCGAGGCCAC
CAATCCGACGATCGCCCAGGGGCGCGTGCCGCTGGTGCTGGAGTTGCTTTCACCTGCCCAAAGGCCATTACAAATCACAC
GAGATTTGAGCGACTTCTGGAAAGGAGCGTACCGTGAGGTGCAAAAAGAGATGAAAGGGCGTTATCCCAAACATGTCTGG
CCGGACGACCCGGCAAATACTGCACCGACGCGACGGACGAAAAAGTATTCGTAAGGTTGGTTTTCTCCCTCTCCCTGTGG
GAGAGGGCCGGGGTGAGGGCATCAGCGCGCACGTTCACCCTCACCCTAACCCTCTCCCTCAAGGGAGAGGGGACCGATCG
AGCACAAATTTTGAGAGATATCTTCTTCTGTCTTGTAACAGAAGAACAGAAAATCGGGCTTTTGCGCCTGAATATTGCGG
AGAAAAAGCATGGCCGGGAATGACCGCGAGCCAATTGGACGCAAAGGGAAACCGACGCGTCCGGTCAAACAAAAGGTAAG
CCGTCGTCGTTACGAAGATGACGATGATTACGACGATTATGATGACTATGAGGATGAAGAACCGATGCCGCGCAAAGGTA
AGGGCAAAGGCAAAGGGCGTAAGCCTCGTGGCAAACGCGGCTGGCTATGGCTACTGCTAAAACTGGCTATCGTTTTTGCC
GTGCTGATCGCCATTTACGGCGTTTATCTCGATCAAAAAATTCGTAGCCGTATTGATGGCAAGGTCTGGCAACTGCCTGC
GGCAGTTTATGGCCGAATGGTCAATCTTGAGCCAGACATGACCATCAGCAAGAACGAGATGGTGAAGCTGCTGGAGGCGA
CCCAGTATCGTCAGGTGTCGAAAATGACCCGTCCTGGCGAATTTACCGTGCAGGCCAACAGCATTGAGATGATTCGCCGT
CCGTTTGATTTCCCGGACAGTAAAGAAGGACAGGTGCGCGCGCGTCTGACCTTTGATGGCGATCATCTGGCGACGATCGT
CAATATGGAGAACAACCGTCAGTTCGGTTTCTTCCGTCTTGATCCGCGTCTGATCACCATGATCTCTTCGCCAAACGGTG
AGCAGCGTCTGTTTGTGCCGCGCAGTGGTTTCCCGGATTTGCTGGTGGATACTTTGCTGGCGACAGAAGACCGTCATTTT
TACGAGCATGATGGAATCAGTCTCTACTCAATCGGACGTGCGGTGCTGGCAAACCTGACCGCCGGACGCACGGTACAGGG
TGCGAGTACGCTGACGCAACAGCTGGTGAAAAACCTGTTCCTCTCCAGCGAGCGTTCTTACTGGCGTAAAGCGAACGAAG
CTTACATGGCGCTGATCATGGACGCGCGTTACAGCAAAGACCGTATTCTTGAGCTGTATATGAACGAGGTGTATCTCGGT
CAGAGCGGCGACAACGAAATCCGCGGCTTCCCGCTGGCAAGCTTGTATTACTTTGGTCGCCCGGTAGAAGAGCTAAGCCT
CGACCAGCAGGCGCTGTTAGTCGGTATGGTGAAAGGGGCGTCCATCTACAACCCGTGGCGTAACCCAAAACTGGCGCTGG
AGCGACGTAATCTGGTGCTGCGTCTGCTGCAACAGCAACAGATTATTGATCAAGAACTCTATGACATGTTGAGTGCCCGT
CCGCTGGGGGTTCAGCCGCGCGGTGGGGTGATCTCTCCTCAGCCAGCCTTTATGCAACTGGTGCGTCAGGAGCTGCAGGC
AAAACTGGGCGATAAGGTAAAAGATCTCTCCGGCGTGAAGATCTTCACTACCTTTGACTCGGTGGCCCAGGACGCGGCAG
AAAAAGCCGCCGTGGAAGGCATTCCGGCACTGAAGAAACAGCGTAAGTTGAGCGATCTTGAAACTGCGATTGTGGTCGTC
GACCGCTTTAGTGGTGAAGTTCGTGCGATGGTCGGAGGTTCTGAGCCGCAGTTTGCGGGCTACAACCGTGCGATGCAGGC
GCGTCGTTCGATTGGTTCCCTTGCAAAACCAGCGACTTATCTGACGGCCTTAAGCCAGCCGAAAATCTATCGTCTGAATA
CGTGGATTGCGGATGCGCCAATTGCGCTGCGTCAGCCGAATGGCCAGGTCTGGTCACCGCAGAATGATGACCGTCGTTAT
AGCGAAAGCGGCAGAGTGATGCTGGTGGATGCGTTGACCCGTTCGATGAACGTGCCGACGGTAAATCTGGGGATGGCGCT
GGGGCTGCCTGCGGTTACGGAGACCTGGATTAAACTGGGCGTACCGAAAGATCAGTTGCATCCGGTTCCGGCAATGCTGC
TGGGGGCGTTGAACTTAACGCCAATCGAAGTGGCGCAGGCATTCCAGACCATCGCCAGCGGTGGTAACCGTGCACCGCTT
TCTGCGCTGCGTTCGGTAATCGCGGAAGATGGCAAAGTGCTGTATCAGAGCTTCCCGCAGGCGGAACGCGCTGTTCCGGC
GCAGGCGGCGTATCTGACACTATGGACCATGCAGCAGGTGGTACAACGCGGTACGGGTCGTCAGCTTGGGGCGAAATACC
CGAACCTGCATCTGGCAGGGAAAACAGGGACTACCAACAATAACGTAGATACCTGGTTTGCGGGCATTGACGGCAGCACG
GTGACCATCACCTGGGTCGGCCGTGATAACAACCAGCCGACCAAACTGTATGGTGCCAGCGGGGCAATGTCGATTTATCA
GCGTTATCTGGCTAACCAGACGCCAACGCCGCTGAATCTTGTTCCGCCAGAAGATATTGCAGATATGGGCGTGGACTACG
ACGGCAACTTTGTTTGCAGCGGTGGCATGCGTATCTTGCCGGTCTGGACCAGCGATCCGCAATCGCTGTGCCAGCAGAGC
GAGATGCAGCAGCAGCCGTCAGGCAATCCGTTTGATCAGTCTTCTCAGCCGCAGCAACAGCCGCAACAGCAACCTGCTCA
GCAAGAGCAGAAAGACAGCGACGGTGTAGCCGGTTGGATCAAGGATATGTTTGGTAGTAATTAACATCTAAGCGTGAAAT
ACCGGATGGCGAGTTGCCATCCGGTAAAATAACATCCCATCTAAGATATTAACCCTTTCTTTTCATCTGGTTGTTTATTA
ACCCTTCAGGAACGCTCAGATTGCGTACCGCTTGCGAACCCGCCAGCGTTTCGAATATTATCTTATCTTTATAATAATCA
TTCTCGTTTACGTTATCATTCACTTTACATCAGAGATATACCAATGGCGCGTTCCAAAACTGCTCAGCCAAAACACTCAC
TGCGTAAAATCGCAGTTGTAGTAGCCACAGCGGTTAGCGGCATGTCTGTTTATGCACAGGCAGCGGTTGAACCGAAAGAA
GACACTATCACCGTTACCGCTGCACCTGCGCCGCAAGAAAGCGCATGGGGGCCTGCTGCAACTATTGCGGCGCGACAGTC
TGCTACCGGCACTAAAACCGATACGCCGATTCAAAAAGTGCCACAGTCTATTTCTGTTGTGACCGCCGAAGAGATGGCGC
TGCATCAGCCGAAGTCGGTAAAAGAAGCGCTTAGCTACACGCCGGGTGTCTCTGTTGGTACGCGTGGCGCATCCAACACC
TATGACCACCTGATCATTCGCGGCTTTGCGGCAGAAGGCCAAAGCCAGAATAACTATCTGAATGGCCTGAAGTTGCAGGG
CAACTTCTATAACGATGCGGTCATTGACCCGTATATGCTGGAACGCGCTGAAATTATGCGTGGCCCGGTTTCCGTGCTTT
ACGGTAAAAGCAGTCCTGGCGGCCTGTTGAATATGGTCAGCAAGCGTCCGACCACCGAACCGCTGAAAGAAGTTCAGTTT
AAAGCCGGTACTGACAGCCTGTTCCAGACTGGTTTTGACTTTAGCGATTCGTTGGATGATGACGGTGTTTACTCTTATCG
CCTGACCGGTCTTGCGCGTTCTGCCAATGCCCAGCAGAAAGGGTCAGAAGAGCAGCGTTATGCTATTGCACCGGCGTTCA
CCTGGCGTCCGGATGATAAAACCAATTTTACCTTCCTTTCTTACTTCCAGAACGAGCCGGAAACCGGTTATTACGGCTGG
TTGCCGAAAGAGGGAACCGTTGAGCCGCTGCCGAACGGTAAGCGTCTGCCGACAGACTTTAATGAAGGGGCGAAGAACAA
CACCTATTCTCGTAATGAGAAGATGGTCGGCTACAGCTTCGATCACGAATTTAACGACACCTTTACTGTGCGTCAGAACC
TGCGCTTTGCTGAAAACAAAACCTCGCAAAACAGCGTTTATGGTTACGGCGTCTGCTCCGATCCGGCGAATGCTTACAGC
AAACAGTGTGCGGCATTAGCGCCAGCGGATAAAGGCCATTATCTGGCACGTAAATACGTCGTTGATGATGAGAAGCTGCA
AAACTTCTCCGTTGATACCCAGTTGCAGAGCAAGTTTGCCACTGGCGATATCGACCACACCCTGCTGACCGGTGTCGACT
TTATGCGTATGCGTAATGACATCAACGCCTGGTTTGGTTACGACGACTCTGTGCCACTGCTCAATCTGTACAATCCGGTG
AATACCGATTTCGACTTCAATGCCAAAGATCCGGCAAACTCCGGCCCTTACCGCATTCTGAATAAACAGAAACAAACGGG
CGTTTATGTTCAGGATCAGGCGCAGTGGGATAAAGTGCTGGTCACCCTAGGCGGTCGTTATGACTGGGCAGATCAAGAAT
CTCTTAACCGCGTTGCCGGGACGACCGATAAACGTGATGACAAACAGTTTACCTGGCGTGGTGGTGTTAACTACCTGTTT
GATAATGGTGTAACACCTTACTTCAGCTATAGCGAATCGTTTGAACCTTCTTCGCAAGTTGGGAAGGATGGTAATATTTT
CGCACCGTCTAAAGGTAAGCAGTATGAAGTCGGCGTGAAATATGTACCGGAAGATCGTCCGATTGTAGTTACTGGTGCCG
TGTATAATCTCACTAAAACCAACAACCTGATGGCGGACCCTGAGGGTTCCTTCTTCTCGGTTGAAGGTGGCGAGATCCGC
GCACGTGGCGTAGAAATCGAAGCGAAAGCGGCGCTGTCGGCGAGTGTTAACGTAGTCGGTTCTTATACTTACACCGATGC
GGAATACACCACCGATACTACCTATAAAGGCAATACGCCTGCACAGGTGCCAAAACACATGGCTTCGTTGTGGGCTGACT
ACACCTTCTTTGACGGTCCGCTTTCAGGTCTGACGCTGGGCACCGGTGGTCGTTATACTGGCTCCAGTTATGGTGATCCG
GCTAACTCCTTTAAAGTGGGAAGTTATACGGTCGTGGATGCGTTAGTACGTTATGATCTGGCGCGAGTCGGCATGGCTGG
CTCCAACGTGGCGCTGCATGTTAACAACCTGTTCGATCGTGAATACGTCGCCAGCTGCTTTAACACTTATGGCTGCTTCT
GGGGCGCAGAACGTCAGGTCGTTGCAACCGCAACCTTCCGTTTCTAATTTCTCTTTTGGGGCACGGATTTCCGTGCCCAT
TTCACAAGTTGGCTGTTATGCAGGAATACACGAATCATTCCGATACCACTTTTGCACTGCGTAATATCTCCTTTCGTGTG
CCCGGGCGCACGCTTTTGCATCCGCTGTCGTTAACCTTTCCTGCCGGGAAAGTGACCGGTCTGATTGGTCACAACGGTTC
TGGTAAATCCACTCTGCTCAAAATGCTTGGCCGTCATCAGCCGCCGTCGGAAGGGGAGATTCTTCTTGATGCCCAACCGC
TGGAAAGCTGGAGCAGCAAAGCGTTTGCCCGCAAAGTGGCTTATTTGCCGCAGCAGCTTCCTCCGGCAGAAGGGATGACC
GTGCGTGAACTGGTGGCGATTGGTCGTTACCCGTGGCATGGCGCGCTGGGGCGCTTTGGGGCGGCAGATCGCGAAAAAGT
CGAGGAAGCTATCTCGCTGGTTGGCTTAAAACCGCTGGCGCATCGGCTGGTCGATAGTCTCTCTGGCGGCGAACGTCAGC
GGGCGTGGATCGCCATGCTGGTGGCGCAGGATAGCCGTTGTCTGTTGCTCGACGAACCGACCTCGGCGCTGGATATCGCC
CACCAGGTTGATGTGCTGTCGCTGGTGCACCGTTTAAGTCAGGAGCGTGGCCTGACGGTCATTGCCGTGTTGCACGATAT
CAATATGGCGGCACGCTACTGTGATTATCTGGTCGCCCTGCGCGGCGGTGAAATGATTGCTCAGGGAACGCCTGCGGAAA
TTATGCGCGGCGAAACCCTCGAAATGATTTATGGCATCCCGATGGGTATTTTGCCGCATCCGGCGGGTGCTGCACCTGTG
AGTTTTGTTTATTGATGAGCGGCTTACCTCTTATTTCGCGCCGTCGACTGTTAACGGCGATGGCGCTTTCTCCGTTGTTA
TGGCAGATGAATACCGCCCACGCGGCGGCTATTGATCCCAATCGTATTGTGGCGCTGGAGTGGTTGCCGGTGGAATTACT
GCTGGCGCTCGGCATCGTGCCTTACGGCGTGGCGGATACCATCAACTATCGCCTGTGGGTCAGCGAACCACCATTGCCGG
ACTCAGTGATCGACGTCGGTTTGCGCACAGAACCTAACCTTGAACTGCTGACCGAAATGAAACCATCGTTTATGGTCTGG
TCGGCAGGATATGGCCCTTCACCAGAAATGCTGGCTCGTATTGCGCCGGGTCGCGGATTTAACTTCAGTGACGGCAAACA
GCCGTTGGCGATGGCGCGTAAATCGCTGACGGAAATGGCAGATTTACTTAACCTGCAAAGCGCAGCGGAAACGCATTTAG
CGCAATATGAAGACTTTATCCGCAGCATGAAACCCCGCTTTGTGAAGCGTGGTGCGCGTCCGTTATTGCTGACGACGCTT
ATCGATCCGCGCCATATGCTGGTCTTCGGTCCAAACAGCTTGTTCCAGGAAATTCTTGATGAGTACGGCATCCCAAATGC
CTGGCAAGGGGAAACCAACTTCTGGGGCAGTACCGCCGTCAGTATCGATCGTCTGGCGGCGTATAAAGACGTTGATGTGC
TCTGTTTTGATCACGACAACAGCAAAGACATGGATGCGCTAATGGCAACGCCGCTGTGGCAGGCCATGCCGTTTGTCCGC
GCCGGACGCTTTCAGCGCGTACCTGCAGTCTGGTTTTATGGTGCGACGCTCTCGGCAATGCACTTTGTGCGCGTTCTGGA
TAACGCCATCGGAGGTAAAGCGTGAGTAAACGAATTGCGCTTTTCCCGGCGTTATTGCTGGCGCTGTTAGTGATTGTCGC
TACGGCGCTCACCTGGATGAACTTCTCGCAGGCGCTGCCGCGTAGCCAGTGGGCGCAGGCTGCCTGGTCGCCGGATATTG
ACGTCATCGAGCAGATGATTTTTCACTACAGCTTGTTGCCGCGTCTGGCGATTTCGCTGCTGGTGGGCGCGGGTCTGGGG
CTGGTGGGCGTGCTGTTTCAGCAAGTGCTGCGTAACCCGCTGGCGGAGCCGACGACGCTTGGCGTTGCTACAGGCGCGCA
ACTGGGGATTACCGTCACTACGCTCTGGGCGATCCCTGGTGCGATGGCGAGCCAGTTTGCTGCGCAGGCAGGGGCTTGTG
TTGTTGGCTTAATTGTCTTTGGCGTCGCGTGGGGGAAACGGCTGTCGCCGGTAACGCTGATTCTCGCGGGGTTGGTAGTG
AGCCTTTATTGCGGCGCAATCAATCAGTTACTGGTTATCTTCCATCATGACCAACTGCAAAGCATGTTTCTGTGGAGCAC
TGGAACGCTGACGCAAACCGACTGGGGCGGCGTTGAGCGTTTATGGCCGCAGCTGCTGGGCGGTGTGATGCTGACGTTGC
TGCTACTTCGTCCGTTAACCCTGATGGGGCTTGATGATGGCGTGGCGCGCAATCTCGGGCTGGCCTTGTCGCTTGCGCGT
CTGGCAGCGCTGTCGCTGGCGATTGTCATCAGTGCGCTGCTGGTGAACGCTGTGGGGATTATCGGCTTTATCGGGTTGTT
CGCGCCGCTGCTGGCAAAAATGCTGGGGGCGCGGCGTCTGCTGCCACGACTGATGCTGGCGTCGTTGATTGGTGCGCTGA
TCCTCTGGCTTTCCGATCAAATCATCCTCTGGCTGACTCGCGTGTGGATGGAAGTGTCCACCGGTTCGGTCACTGCGTTG
ATCGGTGCGCCGCTGCTACTGTGGCTGTTGCCGCGTTTACGCAGCATTAGCGCGCCGGATATGAAGGTCAACGATCGTGT
CGCGGCTGAACGCCAACATGTGCTGGCGTTTGCCCTCGCGGGCGGCGTGCTGCTGTTGATGGCTGTGGTGGTGGCGCTGT
CGTTTGGTCGTGATGCGCACGGCTGGACGTGGGCGAGCGGGGCGTTGCTCGAGGATTTAATGCCCTGGCGCTGGCCGCGA
ATTATGGCGGCGCTGTTTGCGGGCGTCATGCTGGCGGTGGCGGGCTGTATTATTCAGCGACTGACCGGAAACCCGATGGC
AAGCCCGGAAGTGCTGGGGATTAGCTCCGGCGCGGCGTTTGGCGTGGTGTTGATGCTGTTTCTGGTGCCGGGTAATGCCT
TTGGCTGGCTGTTACCTGCAGGCAGTCTCGGCGCGGCGGTGACGCTGTTGATCATTATGATCGCCGCCGGCCGCGGTGGA
TTTTCCCCACACCGTATGTTACTGGCGGGGATGGCGTTAAGCACCGCGTTCACCATGCTTTTGATGATGTTGCAGGCAAG
TGGTGACCCGCGAATGGCGCAAGTGCTGACCTGGATTTCCGGTTCGACCTACAACGCGACCGATGCGCAGGTCTGGCGCA
CCGGAATTGTGATGGTGATTTTGCTGGCGATTACCCCGCTGTGCCGCCGCTGGCTGACCATTTTACCGCTGGGTGGTGAT
ACCGCCCGAGCCGTAGGAATGGCGCTGACGCCGACGCGAATTGCGCTGCTGCTGTTAGCGGCTTGCCTGACGGCGACCGC
GACGATGACTATTGGACCGTTGAGTTTTGTTGGTTTAATGGCACCGCATATTGCGCGGATGATGGGCTTTCGACGGACGA
TGCCACACATCGTAATTTCGGCGCTGGTGGGTGGTTTACTGCTGGTGTTCGCTGACTGGTGTGGGCGGATGGTGCTGTTT
CCATTCCAGATCCCGGCGGGGCTGCTGTCAACCTTTATCGGCGCGCCATATTTTATCTATTTGTTGAGAAAGCAGAGCCG
TTAATTTTTCCATATAACGGCCCTGTACGCCTGGACGGATAAAGCGTTTACGCGACAACGGATGCCCGATGCGACGCTGG
CGCGTCTTATCGGGCCTACAAACGGCCCCGAATCGTAGGTCGGATAAGGCGTTCACGCCGCATCCGACAAACCATGCTGG
ATCACAACTTCGCAAACACCCGACGTGCAGCATCGATGGTGTTATTGATATCTTCCATGCTGTGCGCCACGGACATAAAG
CCCGCTTCAAACGCTGACGGTGCCAGGTAAACACCTTCGTCCAGCATCATATGGAAGAAACGCTTAAAGCGTTCCACGTC
ACAGGCCATCACATCCTGATAGCACGTCACGGACTCGGCGTCGGTAAAGAAAATACCGAACATGCCGCCAACGTGGTTAA
CGACCAGCGGAATTCCGGCTTCTTCTGCCGCTTCCAGCAGACCTTCTGCCAGACGTGTTGTCAGCTCATCCAGCGTTTCG
TGAACGCCCGGCTGCGCGACTTCATTCAGACAGGCGAAACCCGCTGCCATCGCAATCGGGTTACCGGAAAGCGTACCCGC
CTGATAGACCGGACCCGTCGGGGCCAGCGCATCCATTACATCACGACGACCACCGAATGCGCCTACCGGCATTCCACCGC
CGATGATTTTGCCGAGGCAGGTTAAATCTGGCACTACGCCGTAATAATCCTGTGCGCCAGCTAGCGCTACGCGGAAACCG
GTCATCACTTCATCGATGATCAGCAACGCGCCAAATTCGTCGCACAGCGCGCGCAGACCTGGCAGGAACTCTGGCAGCGG
CGGAACACAGTTCATATTGCCTGCCACCGGCTCGACGATAATACAGGCAATCTCTTGCGGGTATTGCTCAAATGCGGCGC
GTACAGAAGCCAGATCATTATAAGTACAGGTTAAGGTATATTTGGCGAAATCTGCCGGAACGCCCGGCGAGTTTGGCTGG
CCTAACGTGAGTGCGCCAGAACCGGCTTTCACCAGCAGGCAGTCAGCGTGACCATGGTAACACCCTTCAAATTTAATAAT
TTTGTCGCGACCGGTAAAACCACGGGCCAGGCGGATGGCGCTCATGGTCGCTTCAGTGCCGGAGTTCACCATGCGCACCA
TATCCATGGTCGGGACCAGTTCGGTCACCAGTTGCGCCATTTTCACTTCCATTTCGGTTGGTGCACCAAAGCTTAAACCA
CGCTCGGCGGCTTCAATCACGGCATTGCGGATTGCCGGATGGTTATGGCCCAGCACCATCGGCCCCCAGGAACCGACATA
ATCGATATAGGCTTTGCCATCAACATCGTACAGATAAGCGCCGTCCGCTTTTTCGATAAACAGTGGAGTGCCGCCCACGC
CAGTAAAGGCGCGAACAGGGGAGTTCACACCGCCAGGGATCAGCTCGCGCGCTGCGCTGTAAAGATTTTCAGACTTACTC
ATGGAGGGTTCCTGATTCGTAGAAAAAGTGAATGGCTGCTATTCTATGTTATTCATAACAAGTTAAATACTCGTCAAACA
TCAGGCTGCTTGTACTGGTGCAATCCTGATTTCTTAGAGTATAAAAGTTTTGTGCATTTGAAACATTACGCTTTGCAAAG
GATTTTCATGGAACGTGCGAGTAAAATGCCGTCATCTTATTTGTATGACCAATAAGTGATCATTGGATGAAAACTGATAC
TCCCTCTTTAGAAACACCGCAGGCCGCGCGCCTGCGACGCAGACAACTGATTCGCCAACTTCTTGAGCGCGATAAAACCC
CGTTAGCCATTTTGTTTATGGCGGCAGTCGTCGGCACGCTTGTTGGGCTGGCAGCGGTTGCTTTTGACAAAGGTGTCGCC
TGGTTGCAGAACCAACGTATGGGGGCGCTGGTACATACTGCTGATAATTATCCGCTTCTGTTAACCGTCGCTTTTCTCTG
TTCGGCGGTGCTGGCGATGTTTGGCTACTTTTTGGTGCGCAAATACGCGCCGGAAGCAGGTGGTTCGGGGATCCCGGAAA
TTGAAGGGGCGCTGGAAGATCAACGTCCCGTTCGCTGGTGGCGTGTATTGCCGGTGAAGTTCTTTGGCGGGCTGGGGACA
CTCGGCGGAGGCATGGTGTTGGGGCGCGAAGGGCCAACCGTGCAGATCGGCGGTAACATTGGCCGTATGGTGCTTGATAT
TTTCCGCCTGAAAGGTGACGAAGCTCGCCATACGCTGCTGGCAACCGGTGCTGCTGCGGGGCTGGCTGCGGCCTTTAACG
CGCCGCTGGCGGGTATTTTGTTTATTATCGAAGAGATGCGTCCGCAGTTTCGCTATACGTTAATTTCGATTAAAGCGGTA
TTTATTGGTGTCATTATGTCGACCATTATGTACCGGATTTTTAATCATGAAGTTGCGTTGATTGACGTCGGTAAACTTTC
TGATGCGCCGCTTAATACGCTGTGGCTTTATCTGATCCTCGGTATTATTTTTGGCATTTTCGGCCCTATTTTTAATAAAT
GGGTGCTGGGGATGCAGGATTTGCTGCACCGTGTGCACGGCGGCAATATTACCAAATGGGTGCTAATGGGCGGTGCGATT
GGCGGTCTGTGTGGATTGCTGGGGTTTGTGGCACCAGCAACGTCGGGCGGCGGTTTTAACCTGATTCCTATCGCTACCGC
GGGGAATTTCAGCATGGGAATGCTGGTGTTTATCTTCGTCGCGCGGGTCATTACCACCTTACTCTGCTTCTCTTCCGGCG
CGCCGGGCGGTATTTTTGCCCCGATGCTGGCGCTGGGTACTGTGCTGGGAACCGCTTTCGGAATGGTTGCCGTTGAGCTG
TTTCCGCAATATCACCTTGAGGCGGGGACGTTTGCTATTGCCGGAATGGGGGCATTACTGGCGGCATCTATTCGCGCGCC
GTTAACGGGGATCATTCTGGTTCTGGAGATGACCGATAACTACCAGCTCATTTTGCCAATGATTATTACCGGTCTTGGCG
CAACACTATTAGCGCAATTTACCGGCGGGAAACCGCTATACTCGGCGATTCTTGCGCGCACGCTGGCAAAACAGGAAGCT
GAGCAACTGGCGCGAAGCAAGGCCGCATCAGCCAGCGAGAATACTTGAACGAAATACCAGGGTATTAGATAATGGCGATT
ATTATTGGGTTAGAATTTGCCCAATTGCCGATGTCGTTTGGAGCAAAATATGAGTGATGACGTAGCACTGCCGCTGGAGT
TTACCGACGCAGCAGCCAACAAAGTTAAAAGCCTGATCGCTGACGAAGATAACCCGAATCTGAAATTACGCGTGTATATC
ACCGGTGGCGGTTGCAGCGGCTTCCAGTATGGTTTCACCTTTGATGATCAGGTGAACGAAGGCGATATGACCATCGAAAA
ACAGGGCGTTGGCCTGGTGGTTGATCCGATGAGCCTGCAATATCTGGTCGGCGGTTCCGTTGATTATACCGAAGGTCTGG
AAGGTTCTCGTTTCATCGTGACCAACCCGAACGCGAAAAGCACCTGCGGTTGCGGTTCTTCCTTTAGTATCTAATCTGTT
GTTCATGTGCCGGATAAACTATCCGGCACATCTTCTCTCTTCAACGCCCATTCTCATCCAGCGCAAACGTCGGTAGCTTA
AGATGCCAACGAATAGCCGCCAGCCGAATCAATAGCGTCACGACCATGCCCATCATACTGGCTGTTTCCAGTGGTACGGA
AAATGTGTAATAAGCCGTAGCGTGGACAATACCGCCGATAATACAGGCAGTTGCGTAGATTTCTGTACGTAAAATCATGG
GGATTTCGCGGGCCAGAACATCACGAATGATCCCGCCGCCAACGCCAGTAATGACGCCCATACAAACCGCGATTAACGGA
CCGGCTTCCGCATTAAAGGCTTTATTCACGCCAATGCCGACAAACACCGCCAGACCAACGGCGTCCAGCACCGGCAACAT
CCATTTTGGTAAGCGTCTTGGCTGGCGCACCAGCACGATGGTCAGCATGCTGGTGACCATTGCAACGACCAGATCGGTGG
GATCTTTCACCCAAAATACCGGGCCGTGATCCAGCGCCATGTCGCGAATTGTCCCGCCGCCTACTGCGGTTACCACGCCC
AGTACCAGAACACCAAAAGGGTCCATACGCAATTTTCCGGCTAACAAAACGCCGGAGATGGCAAATACCGCTGTGCCGAC
TATATCCAGCCAATAGACGAGCATTGTTCAATCCCCACTGAGCACCTGAAAAGGTCAGGCGCTAATCTACCTGTGAAAGC
GCATTACAGAGCTGTTGTGCAGCGAGGATAATACGTGGGCTTGCACGTTCAAACCAGTCACTCGTGAGAGGAATAACGGG
AATTTTGAGCTGTTCACCCCAGTATTGTTTGATTTTAGGAATTTGGTCCGGTCCGCCTGTAATGACAATCGCCTGTGGCG
AGCGTGCTAACACCTGTTCGCGGCTAACTTGCGGCCAGGGAACCCGGCTGTCTTTAAAGATGTTTTCTCCGCCACAAACT
TCGAGTACCTGGTTCTGAATCGACTCTTTTCCACTGGTAAATGGCGGATTAATGCCGAATTGCAGAAAAACACGTTTTTT
AGGTTTATCAGCATATTGCGCTTTCAATTGCGCGTACTGATCCAGCAGGGATTGCGCGGCTTGTTCGGCCTTGTCTGGTT
GCGGACTCCAGGGGGCCAGTTGACGTAACGCATTGGCAATTTGTTCAATGCTTGTCGCATCGACCCACATCACTTTTATT
CCCAGCGAAGCCAGCTGGTCAACCTGCCGCTCGGCATTACCTCCACGCCAGGCAATCACCAGATCGGGTTTCAGCGCGAC
AATGCGTTCCAGATTCATCCCCTGCCAGGTGGAAACCTGCTCAATCTTTTGCGCTTGTGGAGGATAGTCGGAATAGCTGC
TGACCCCAACCGGCGTGATCCCGGCGGCAAAGGCAAGTTCAGTGTTGGCGGGAGAAAGCGTGATGACGCGCGGCGCGGCG
TTGAGCCACAGTGGCGCAAGAAAAGACAGGGCGACCAGCGCCCTGAACAGTGACTTAGCCATGTGCAAGTTTCTGCACCA
GTGACTCAACCATCAGGCTGGACTGTTTAGCGGCAACAGCCAGGAACTCATCGAAGCTAAGATGAGACTGTTGATCGGCC
ACGTCGGAGATGGCGCGTACGACAACAAACGGGACGTTGAAATTGTGGCAGACATGGGCGATTGCCGTCGCTTCCATCTC
TACAGCAATGGCCTGTGGGAAGTTGTGGCGGATTTTCGCCAGACCAACAGAACCGTTGATGAAAGCGTCGCCGCTAACAA
TCAGGCCACGTACAGCGTTAAGATTCAGTTCGGCAATGCAGGCCTCAGCGGCAGCGATCAGTTTATCGTCAGCTTTAAAG
CCTGCCGGACAGCCTGGTAACTGACCGTATTCATAACCAAATGCCGTGACATCCGCGTCGTGATAACGTGCTTCGTCCGA
GACAACGATATCGCCCACTTTCAACGTTGGTGCCAGGCCACCGGCAGAACCGGTGTTAATAATCACATCTGGCTTGCAGT
GTTCCAACAGCAAAGTGGCACCCAGCGCCGCAGCGACTTTACCGATGCCCGATTTCAGAAGCGCAACCTCGGTTCCATTC
AGTTGGCCGGTATAGATTTCGCAACCGCCGAGACTGATAGTTTGACGGTTTTCGATTTTGTCACGCAGCAGCGTAACTTC
TTCTTCCATTGCACCAATGATGCCGATTTTCATAGATTTACTCGCGATAAGCCCGATTTGAAGGCATAGTTTACCATGCG
CTTACGGGGAAGCGTATTTCTCACGCGGGAGAGGACATGGCACAGATTGATTTCCGAAAAAAAATAAACTGGCATCGTCG
TTACCGTTCACCGCAGGGCGTTAAAACCGAACATGAGATCCTGCGGATCTTCGAGAGCGATCGCGGGCGTATCATCAACT
CTCCGGCAATTCGTCGTCTGCAACAAAAGACCCAGGTTTTTCCACTGGAGCGCAATGCCGCCGTGCGCACGCGTCTTACC
CACTCGATGGAAGTCCAGCAGGTGGGGCGCTACATCGCCAAAGAAATTTTAAGCCGTCTGAAAGAGCTTAAATTACTGGA
AGCATACGGCCTGGATGAACTGACCGGTCCCTTTGAAAGCATTGTTGAGATGTCATGCCTGATGCACGATATCGGCAATC
CGCCGTTTGGTCATTTTGGCGAAGCGGCGATAAATGACTGGTTTCGCCAACGTTTGCACCCGGAAGATGCCGAAAGCCAG
CCTCTGACTGACGATCGCTGCAGCGTGGCGGCACTACGTTTACGGGACGGGGAAGAACCGCTTAACGAGCTGCGGCGCAA
GATTCGTCAGGACTTATGTCATTTTGAGGGGAATGCACAAGGCATTCGCCTGGTGCATACATTGATGCGGATGAATCTCA
CCTGGGCACAGGTTGGCGGTATTTTAAAATATACCCGTCCGGCGTGGTGGCGTGGCGAAACGCCTGAGACACATCACTAT
TTAATGAAAAAGCCGGGTTATTATCTTTCTGAAGAAGCCTATATTGCCCGGTTGCGTAAAGAACTTAATTTGGCGCTTTA
CAGTCGTTTTCCATTAACGTGGATTATGGAAGCTGCCGACGACATCTCCTATTGTGTGGCAGACCTTGAAGATGCGGTAG
AGAAAAGAATATTTACCGTTGAGCAGCTTTATCATCATTTGCACGAAGCGTGGGGCCAGCATGAGAAAGGTTCGCTCTTT
TCGCTGGTGGTTGAAAATGCCTGGGAAAAATCACGCTCAAATAGTTTAAGCCGCAGTACGGAAGATCAGTTTTTTATGTA
TTTACGGGTAAACACCCTAAATAAACTGGTACCCTACGCGGCACAACGATTTATTGATAATCTGCCTGCGATTTTCGCCG
GAACGTTTAATCATGCATTATTGGAAGATGCCAGCGAATGCAGCGATCTTCTTAAGCTATATAAAAATGTCGCTGTAAAA
CATGTGTTTAGCCATCCAGATGTCGAGCGGCTTGAATTGCAGGGCTATCGGGTCATTAGCGGATTATTAGAGATTTATCG
TCCTTTATTAAGCCTGTCGTTATCAGACTTTACTGAACTGGTAGAAAAAGAACGGGTGAAACGTTTCCCTATTGAATCGC
GCTTATTCCACAAACTCTCGACGCGCCATCGGCTGGCCTATGTCGAGGCTGTCAGTAAATTACCGTCAGATTCTCCTGAG
TTTCCGCTATGGGAATATTATTACCGTTGCCGCCTGCTGCAGGATTATATCAGCGGTATGACCGACCTCTATGCGTGGGA
TGAATACCGACGTCTGATGGCCGTAGAACAATAACCAGGCTTTTGTAAAGACGAACAATAAATTTTTACCTTTTGCAGAA
ACTTTAGTTCGGAACTTCAGGCTATAAAACGAATCTGAAGAACACAGCAATTTTGCGTTATCTGTTAATCGAGACTGAAA
TACATGAAAAAAACCACATTAGCACTGAGTGCACTGGCTCTGAGTTTAGGTTTGGCGTTATCTCCGCTCTCTGCAACGGC
GGCTGAGACTTCTTCAGCAACGACAGCCCAGCAGATGCCAAGCCTTGCACCGATGCTCGAAAAGGTGATGCCTTCAGTGG
TCAGCATTAACGTAGAAGGTAGCACAACCGTTAATACGCCGCGTATGCCGCGTAATTTCCAGCAGTTCTTCGGTGATGAT
TCTCCGTTCTGCCAGGAAGGTTCTCCGTTCCAGAGCTCTCCGTTCTGCCAGGGTGGCCAGGGCGGTAATGGTGGCGGCCA
GCAACAGAAATTCATGGCGCTGGGTTCCGGCGTCATCATTGATGCCGATAAAGGCTATGTCGTCACCAACAACCACGTTG
TTGATAACGCGACGGTCATTAAAGTTCAACTGAGCGATGGCCGTAAGTTCGACGCGAAGATGGTTGGCAAAGATCCGCGC
TCTGATATCGCGCTGATCCAAATCCAGAACCCGAAAAACCTGACCGCAATTAAGATGGCGGATTCTGATGCACTGCGCGT
GGGTGATTACACCGTAGCGATTGGTAACCCGTTTGGTCTGGGCGAGACGGTAACTTCCGGGATTGTCTCTGCGCTGGGGC
GTAGCGGCCTGAATGCCGAAAACTACGAAAACTTCATCCAGACCGATGCAGCGATCAACCGTGGTAACTCCGGTGGTGCG
CTGGTTAACCTGAACGGCGAACTGATCGGTATCAACACCGCGATCCTCGCACCGGACGGCGGCAACATCGGTATCGGTTT
TGCTATCCCGAGTAACATGGTGAAAAACCTGACCTCGCAGATGGTGGAATACGGCCAGGTGAAACGCGGTGAGCTGGGTA
TTATGGGGACTGAGCTGAACTCCGAACTGGCGAAAGCGATGAAAGTTGACGCCCAGCGCGGTGCTTTCGTAAGCCAGGTT
CTGCCTAATTCCTCCGCTGCAAAAGCGGGCATTAAAGCGGGTGATGTGATCACCTCACTGAACGGTAAGCCGATCAGCAG
CTTTGCCGCACTGCGTGCTCAGGTGGGTACTATGCCGGTAGGCAGCAAACTGACCCTGGGCTTACTGCGCGACGGTAAGC
AGGTTAACGTGAACCTGGAACTGCAGCAGAGCAGCCAGAATCAGGTTGATTCCAGCTCCATCTTCAACGGCATTGAAGGC
GCTGAGATGAGCAACAAAGGCAAAGATCAGGGCGTGGTAGTGAACAACGTGAAAACGGGCACTCCGGCTGCGCAGATCGG
CCTGAAGAAAGGTGATGTGATTATTGGCGCGAACCAGCAGGCAGTGAAAAACATCGCTGAACTGCGTAAAGTTCTCGACA
GCAAACCGTCTGTGCTGGCACTCAACATTCAGCGCGGCGACAGCACCATCTACCTGTTAATGCAGTAATCTCCCTCAACC
CCTTCCTGAAAACGGGAAGGGGTTCTCCTTACAATCTGTGAACTTCACCACAACTCCATACATCTTCATCATCCTTTAGG
CATTTGCACAATGCCGTACGTTACGTACTTCCTTATGCTAAGCCGTGCATAACGGAGGACTTATGGCTGGCTGGCATCTT
GATACCAAAATGGCGCAGGATATCGTGGCACGTACCATGCGCATCATCGATACCAATATCAACGTAATGGATGCCCGTGG
GCGAATTATCGGCAGCGGCGATCGTGAGCGTATTGGTGAATTGCACGAAGGTGCATTGCTGGTACTTTCACAGGGACGAG
TCGTCGATATCGATGACGCGGTAGCACGTCATCTGCACGGTGTGCGGCAGGGGATTAATCTACCGTTACGGCTGGAAGGT
GAAATTGTCGGCGTAATTGGCCTGACAGGTGAACCAGAGAATCTGCGTAAATATGGCGAACTGGTCTGCATGACGGCTGA
AATGATGCTGGAACAGTCGCGGTTGATGCACTTGTTGGCGCAGGATAGCCGTTTGCGGGAAGAACTGGTGATGAACCTGA
TTCAGGCAGAGGAGAATACTCCCGCACTTACTGAATGGGCGCAACGGCTGGGGATCGATCTCAATCAACCGCGAGTGGTG
GCTATTGTTGAGGTCGACAGCGGTCAGCTTGGCGTGGACAGCGCAATGGCGGAGTTACAACAACTGCAAAACGCGCTGAC
TACGCCCGAGCGTAATAATCTGGTGGCGATTGTCTCGCTAACCGAAATGGTGGTGTTGAAACCGGCGTTGAACTCTTTTG
GGCGCTGGGATGCAGAAGATCATCGTAAGCGAGTTGAACAACTGATTACCCGCATGAAAGAGTACGGCCAGCTGCGTTTT
CGCGTTTCACTGGGCAACTATTTTACCGGTCCTGGCAGTATTGCCCGATCCTATCGTACGGCGAAAACGACGATGGTGGT
GGGTAAACAGCGGATGCCAGAAAGTCGCTGCTATTTTTATCAGGATCTGATGTTACCTGTGTTACTCGACAGTTTGCGTG
GCGACTGGCAGGCCAACGAACTGGCGCGACCGCTGGCGCGGCTGAAAACGATGGACAATAACGGCTTGCTGCGACGAACG
CTGGCGGCGTGGTTTCGCCACAATGTGCAACCGCTGGCAACGTCAAAGGCGTTGTTTATTCATCGTAATACCCTGGAGTA
TCGGCTTAATCGTATATCGGAACTGACCGGGCTTGATTTGGGCAATTTTGATGACAGGTTGCTGCTGTATGTGGCGTTAC
AACTGGATGAAGAGCGGTAGGTTATGCGTTAAGGTTGAGGCGGCGCTGGCTCATTCCCCTCAGCCCGAAGGGTAGAGGGG
AATGCCCGAATTAACCGTCAGTTCGGGATTATTTACGCGTTAGTTTTTCCAGATCGGCTTCAATCTCGCTGATCTTATTG
GTTACGACTGACTCCAGGTGACGTAAGTCGTCGAGGATCTTACGCTTAAGATCAACTTCGCTGCGGTCACGCTGGCAGAT
TTGATCAAGCTCATCAATGATATACCGTAGATTCGGGCTGATTTCCTGGACTTCTTTATAACCCTGACCCACACCATCAG
CGACGACCGTTTTACGCTGACGCGGATATTTAAACTTAACGCTCTTGGCGAAAAACTCGCCTTTGTCTTTCTGGAAATAG
ATTTTCAGAATATCGTTGTTGGCTTCCTGCCGGAGGCTGTAACGATCAATTTCTTCAGGATTGGTAATACCCAGACTTTT
CAGATTGTCGTACATAGCGTTACCTCAAAATGAGTCAGTAAATTGTGCTTATTTTAGCATTTGGCCTGGCCCGCCCGGCT
CGACTGTGATCGCAGAAAGCCTTTTTCTTCCAGACTTCTATCATGGCGTAAAAATCAAAAAATTACCTGCTTTATTCTGG
TGATAAAATTCACGATCTACACCAGTTCCAGCATCGTTACTTCCGGGCGGCAGTTCAGACGCAAACCATACAAACTGCCC
ACGCCACGGGTTGTGTAGATGTGTCTTTCGCCAAAGGCATTTAATCCGGCGACGTAACGTTTATCTTCGACAGGGGCAAA
AGGTTCACCAACCAACGGTACGCGCAGTTGCCCGCCGTGAGTATGGCCGCACAGCATCAGATCCCAGGGTTCATCACGCA
TGACTTCTTTGCTGTCGGGATTATGCGCCAGCACCAGTCTTGGCAGATTGGCTTCGCTGGCGGGAGGCGGTTTGCATTGT
CCGGCCCATAAGTCACCAGTGCCTACCAGTTCGAATTGCCTGTTCGGCGTGGCGATCACCGTAGCCTGGTTAAACAACAC
CGTGATGCCCGCTGATTTCAACGTCTCGCCAATTAAGTGATTTTTTTCTGTACCAACAGGGCGATCGTGGTTGCCGAAGC
AGGCAAACGTCGGCGCACATTCGGCAAGGGGGGAGAGTACGTCACTAAACGCCGAAAAATTCAGCGACATATCAAATAAT
ACGTAATCGCCGCCCAGTAATATCAAATCGGGCTTTTGTTCTATGCCAAGAGCAATCGCGTCAGAAATCAGGCTTAAAGG
AACAAAACGAGAGTAATGGAGATCGGCCAGAAAAAGAATTTTGAATGGTGCTGCGTTGTCTTTAAAAAAGGCGAGGCGGT
GACGGATTAATTCAAACCAGCCTGGCTCACAGTAATGCATATAACCGAAACCTGAGCTCGTGGCTATCGTCGCGGCAGTA
GCCTGCAAAAATCGGCGGCGTGAAATCATCGCTCATCCCTGCAAAAAAATCGGGCAGCGTCGTGCTGCCCGTGTGCATAC
TTTTAGTCGATGGTACGCAGCAGTTCGTTAATGCCGACTTTGCCGCGAGTTTTCGCGTCAACTTTCTTAACGATAACCGC
ACAGTAGAGGCTGTATTTGCCATCTTTTGACGGCAGATTACCTGAAACAACCACAGACCCCGCCGGAACGCGACCGTAGT
GGATTTCGCCGGTTTCACGGTCGTAAATACGGGTGCTCTGACCAATGTATACGCCCATGGAAATGACGGAACCTTCTTCG
ACAATCACCCCTTCAACCACTTCAGAGCGCGCGCCGATGAAGCAATTATCTTCAATGATGGTTGGGTTAGCCTGCAGCGG
TTCCAGCACGCCGCCGATGCCCACGCCACCGGAAAGGTGGACGTTTTTACCAATCTGCGCACAAGAACCGACGGTCGCCC
AGGTATCAACCATGGTGCCTTCATCAACATATGCGCCGATGTTGACGTAAGACGGCATCAGCACGGTGTTACGGGCAATA
AACGCACCCTGACGTACCGCCGCTGGTGGCACAACGCGGAAGCCTTCTTTCTGGAAACGTGCTTCGTCGTAGTCGGCGAA
TTTCATCGGCACTTTGTCGAAGTAGCGGCTTTCTGCCCCTTCGATCACCTGATTATCATTAATACGGAAAGAGAGCAGCA
CCGCTTTTTTCAACCACTGATGCGTCACCCACTGACCGTCAATTTTTTCCGCTACACGCAGTGCGCCGGAATCCAGCAGG
GCGATCACCTGATTTACCGCTTCGCGGGTAACGGTGTCTGCATTGGCTGGCGTGATCTCGGCACGGCGTTCAAAAGCGGT
TTCAATAATGTTCTGTAACTGCTGCATTGTTAAACTCTTTTCATATCAGTAAACACATCACCCTTTATCGTTTGGATTGA
GGGCCTCTGTCAACCGCTGATGCACTTCCTGCTGCAACTCGTTATTAAGCGCACGCCGGTCAGCGGTGGCAATTATGAAT
AAATCTTCTACTCGCTCGCCAATGGTTGTAATTCGGGCACCATGAAGCGAAATTCCCAGATCGGCAAAAATTTTCCCGAC
TCGCGCCAGCAGTCCAGGTTGGTCGAGGGCGATCAGTTCGAGGAACGATTTGCGGTCGGTATGGGTCGGCAAAAACGTTA
CTTCGGTTTCAACAGTAAAATGGCGTAATTTGGCGGGTTGGCGACGGGGCTGCGGTGGCTGCCAGCTACTTTGCGTCAGT
ACTTGCTCCAGACCAAACCGAATAACCTCATGACGATCTGCGGACAGCGGGTTGCCATCGGGTTCCAGCACGATAAAGGT
ATCCATCGCCATACCGTCGCGAGTGGTGAAAATTTGTGCGTCGTGAACACTTAAATTGCGGCGGTCTAATTCGGCACAGA
CGGCGGCAAACAGATAAGGGCGGTCCGGGCTCCAGATAAAAATCTCGGTGCCTCCACGCGTAGCCTGCGGGCTAAGCAAT
ACCAGCGGTTTGCTTAAATCATGCTGTAATAAATGGCGGGCATGCCAGGCCAGTTGATTTGGGCTATGGCGGACAAAATA
GTTAGCACGACAGCGTGACCAAATTTGGTGCAGCGCCTCTTCGTCGATGTTATCCATGCGCAGTAGTGCCAGTGCCTGGA
GTTGGTGATGGCGAACCCGTTCGCGCATATCCGGCGTGTTTTGCATTCCGCGTCGTAGCTGCTTTTCGGTGGCAAAGTAG
AGCTCACGCAACAGACTTTGCTTCCAGCTATTCCACAGCGTTTCGTTGGTGGCGCAAATGTCAGCCACAGTCAGGCATAC
CAGATAGCGCAGACGATTTTCCGTTTGCACTTCTTCGGCAAACTGCTTGATGACTTCCGGGTCCTGAATATCGCGGCGTT
GGGCGGTCACCGACATCAACAGGTGCTGGCGAACCAGCCAGGCGACCAGCTGTGTTTCGCGTGAGTTCAGCCCGTGGAGT
TCGGCAAAATGCACTACATCCTGAGCACCGAGAATGGAGTGGTCGCCGCCGCGTCCTTTGGCGATATCGTGAAACAGCGC
GGCGATGAAAATCAGCTCAGTTGACGGCAGGCGCGGCCAGACGTCCACACACAACGGATGGCGCTGGCGCGTTTCTTCAC
TGGCAAAACTCTCCAGTTTCAGCATCACGCGGATAGTATGTTCATCCACCGTGTAGGCGTGGAACAGATCAAACTGCATC
TGCCCGACGATATGCGACCATTGCGGCATATACGCGCCGAGCACGCTATGGCGATGCATTGGCAATAGCCCGCGCCGCAC
CGCTCCGGGGTGACGCAGAATGCTCAAAAACAGTTTTCGTGCTTCCGGAATATTACACAGCGGTTGTTGCAGATGGCGAC
GGGCATGGCGTAACTGGCGCAGCGTGGTGGAGTAAATGCCGGTGATCGCACTGTTGTGCACCATGGTGTAGAACATACGC
AAGATGGCTTCCGGCTGGCGCATAAATAGTGTTTCATCACGCAGGTCGATTAGCGTACCGCGTAGCTGAAACTCATCGTC
GATTGGACGTGGTTTTTCGTCGGCGGGAAGGGCGAGGATGGCTTCATCGAACAGTTGCAGCAGCATCTGGTTGAGTTCAC
TGACGCGGCGTGTAACGCGGAAGTAATCCTTCATCATCCGCTCGACCGGTTCGTTACCTTCACCACTGTAATTCAGACGC
TGGGCGACGCTAAGCTGGCGATCGAATAACAGGCGATTATCGTAACGGCTGACGACCAGATGCAGGGCAAAGCGAATACG
CCACAATATATGCAGACATTCGTTTAATTCCGCCCGCTCCGCTGAGGTTAAGAAGCCAAACCCGACCATTTCATCCAGCG
ATGTTGCGCCAAAATGACGGCGGGCCACCCATTGCAGAGTGTGGATATCGCGCAAGCCGCCAGGGCTGCTTTTGATGTCT
GGTTCAAGGTTGTAGCTGGTGCCATGGTAACGCTGATGGCGCTGGTTCTGTTCTTCAACTTTCGCCGCGTAGAACTTGTC
GGAAGGCCAGAATCCTTCGCTGAAAATATGTTTTTGCAGTTCGAGGAACAGCGCAACATCGCCAATTAATAAGCGGGATT
CGATTAAATTGGTGGCGACGGTTAAATCCGATAACCCTTCCAGCATGCACTCTTCAAGCGTGCGCACGCTATGACCGACT
TCCAGCTTTACATCCCAGAGCAGCGTTAACAGCTCGCCCACTTTTTGCGCCTGATCGTCCGGGAGCTTTTTACGGCTTAA
AATCAGTAAATCGACGTCTGAAAGTGGATGCAGCTCGCCACGACCGTAGCCACCGACGGCGACCAATGCCAGGTCGGCAA
TCTGGCTGAATCCCGCTTCAATCCATAATCGTTGCAGGAGCTGGTCGATAAACTCGGTGCGCGCCTCAATCAACTGTTCT
GCAGAGATCCCATTGTCAAAGGCATCACCCAGCCAACGCTGGAAAGTATCGATATGGGCTTTTATCCCACCGACGGTTAA
TTCATCACGGGGCCAGACGCATGGATTTTGCGGTTGACCGGGCAGGGTGGGGAGAGCGGTGTTTGCGTACTGTTCTGGAA
GGGTATTCATTGTGCGCCACCCATAAGATTAAATTATCGCATTAAAAAAGCCGGCATTCGCCGGCTTCATCTTATTCGTC
GTGCGAGATTATCGCCGGGATGGTGTCATCCTTGCGTAGCGTCAGAATTTCGCAGCCGTTATCAGTCACCACAATAGTAT
GCTCATATTGTGCAGACAAGCTGCGATCTTTGGTTTTTACCGTCCAGCCATCTTTCATGGTGCGGATCTCTTTTTTACCC
GCGTTGACCATTGGCTCGATGGTGAACGTCATCCCAGGTTTCAGTACGACGTTGGTTTCACGGGAGTCATAGTGCAGCAC
CTGCGGTTCTTCATGGAAGCCGCGACCAATACCGTGTCCGCAATATTCACGAACGACGGAGAAGCCTTCTGCTTCGACAA
ATTTCTGAATCGCCGCACCGATTTCGCGCAGATTAATGCCTGGTTTTACCATGCGTAGCGCCAGGTACAGGCTTTCTTGC
GTGATGCGGCACAGACGTTCGCCCATGATGGTCGGCTTACCGACGATAAACATTTTCGAGGTATCGCCGTGGAAACCATC
TTTGATTACGGTGACATCAATGTTAACGATATCGCCATCTTTCAGCAGCTTAGCATCGTCCGGGATACCGTGGCACACCA
CTTCATTAATAGAGATGCAAACGGATTTCGGATAGCCGTGATAGCCGAGGCAGGCAGAAACCGCGTGTTGTTCATTAACA
ATGTAATCATTACAGATGCGATCCAGCTCGCCGGTGCTGACGCCCGGTTTAACATACGGTTCGATCATCTCCAGCACTTC
GGCAGCCAGTCGGCCAGCGACGCGCATTTTTTCGATATCTTCTGGGGTCTTGATTGAGATAGCCATTAATTCTGTCCATC
AGCGTCGGTGATACCGACAATATATATGTAAGTGCCGTCAATGGTATCACACCCGGGCAAATTGAGAATCATTCTGAATT
TCGCCAAACGTGCCACTGAAGGTTTTCTATAATAGAAAATTCGACGTCTGATGCTGTACACAGCGCCAACAATTATTGGT
GTCCACGACGTATTTGTGGTATAAAGCGCGCCGGACTTCCGATCCATTTCGTATACACAGACTGGACGGAAGCGACAATC
TCACTTTGTGTAACAACACACACGTATCGGCACATATTCCGGGGTGCCCTTTGGGGTCGGTAATATGGGATACGTGGAGG
CATAACCCCAACTTTTATATAGAGGTTTTAATCATGGCAACTGTTTCCATGCGCGACATGCTCAAGGCTGGTGTTCACTT
CGGTCACCAGACCCGTTACTGGAACCCGAAAATGAAGCCGTTCATCTTCGGTGCGCGTAACAAAGTTCACATCATCAACC
TTGAGAAAACTGTACCGATGTTCAACGAAGCTCTGGCTGAACTGAACAAGATTGCTTCTCGCAAAGGTAAAATCCTTTTC
GTTGGTACTAAACGCGCTGCAAGCGAAGCGGTGAAAGACGCTGCTCTGAGCTGCGACCAGTTCTTCGTGAACCATCGCTG
GCTGGGCGGTATGCTGACTAACTGGAAAACCGTTCGTCAGTCCATCAAACGTCTGAAAGACCTGGAAACTCAGTCTCAGG
ACGGTACTTTCGACAAGCTGACCAAGAAAGAAGCGCTGATGCGCACTCGTGAGCTGGAGAAACTGGAAAACAGCCTGGGC
GGTATCAAAGACATGGGCGGTCTGCCGGACGCTCTGTTTGTAATCGATGCTGACCACGAACACATTGCTATCAAAGAAGC
AAACAACCTGGGTATTCCGGTATTTGCTATCGTTGATACCAACTCTGATCCGGACGGTGTTGACTTCGTTATCCCGGGTA
ACGACGACGCAATCCGTGCTGTGACCCTGTACCTGGGCGCTGTTGCTGCAACCGTACGTGAAGGCCGTTCTCAGGATCTG
GCTTCCCAGGCGGAAGAAAGCTTCGTAGAAGCTGAGTAATAAGGCTTGATAACTCCCCCAAAATAGTTCGAGTTGCAGAA
AGGCGGCAAGCTCGAGAATTCCCGGGAGCTTACATCAGTAAGTGACCGGGATGAGCGAGCGAAGATAACGCATCTGCGGC
GCGAAATATGAAGGGGGAGAGCCCTTATAGACCAGGTAGTACACGTTTGGTTAGGGGGCCTGCATATGGCCCCCTTTTTC
ACTTTTATATCTGTGCGGTTTAATGCCGGGCAGATCACATCTCCGAGGATTTTAGAATGGCTGAAATTACCGCATCCCTG
GTAAAAGAGCTGCGTGAGCGTACTGGCGCAGGCATGATGGATTGCAAAAAAGCACTGACTGAAGCTAACGGCGACATCGA
GCTGGCAATCGAAAACATGCGTAAGTCCGGTGCTATTAAAGCAGCGAAAAAAGCAGGCAACGTTGCTGCTGACGGCGTGA
TCAAAACCAAAATCGACGGCAACTACGGCATCATTCTGGAAGTTAACTGCCAGACTGACTTCGTTGCAAAAGACGCTGGT
TTCCAGGCGTTCGCAGACAAAGTTCTGGACGCAGCTGTTGCTGGCAAAATCACTGACGTTGAAGTTCTGAAAGCACAGTT
CGAAGAAGAACGTGTTGCGCTGGTAGCGAAAATTGGTGAAAACATCAACATTCGCCGCGTTGCTGCGCTGGAAGGCGACG
TTCTGGGTTCTTATCAGCACGGTGCGCGTATCGGCGTTCTGGTTGCTGCTAAAGGCGCTGACGAAGAGCTGGTTAAACAC
ATCGCTATGCACGTTGCTGCAAGCAAGCCAGAATTCATCAAACCGGAAGACGTATCCGCTGAAGTGGTAGAAAAAGAATA
CCAGGTACAGCTGGATATCGCGATGCAGTCTGGTAAGCCGAAAGAAATCGCAGAGAAAATGGTTGAAGGCCGCATGAAGA
AATTCACCGGCGAAGTTTCTCTGACCGGTCAGCCGTTCGTTATGGAACCAAGCAAAACTGTTGGTCAGCTGCTGAAAGAG
CATAACGCTGAAGTGACTGGCTTCATCCGCTTCGAAGTGGGTGAAGGCATCGAGAAAGTTGAGACTGACTTTGCAGCAGA
AGTTGCTGCGATGTCCAAGCAGTCTTAATTATCAAAAAGGAGCCGCCTGAGGGCGGCTTCTTTTTGTGCCCATCTTGTAA
ATTCAGCTAACCCTTGTGGGGCTGCGCTGAAAAGCGACGTACAATGTCGCTAGTATTAATTCATTTCAATCGTTGACAGT
CTCAGGAAAGAAACATGGCTACCAATGCAAAACCCGTCTATAAACGCATTCTGCTTAAGTTGAGTGGCGAAGCTCTGCAG
GGCACTGAAGGCTTCGGTATTGATGCAAGCATACTGGATCGTATGGCTCAGGAAATCAAAGAACTGGTTGAACTGGGTAT
TCAGGTTGGTGTGGTGATTGGTGGGGGTAACCTGTTCCGTGGCGCTGGTCTGGCGAAAGCGGGTATGAACCGCGTTGTGG
GCGACCACATGGGGATGCTGGCGACCGTAATGAACGGCCTGGCAATGCGTGATGCACTGCACCGCGCCTATGTGAACGCT
CGTCTGATGTCCGCTATTCCATTGAATGGCGTGTGCGACAGCTACAGCTGGGCAGAAGCTATCAGCCTGTTGCGCAACAA
CCGTGTGGTGATCCTCTCCGCCGGTACAGGTAACCCGTTCTTTACCACCGACTCAGCAGCTTGCCTGCGTGGTATCGAAA
TTGAAGCCGATGTGGTGCTGAAAGCAACCAAAGTTGACGGCGTGTTTACCGCTGATCCGGCGAAAGATCCAACCGCAACC
ATGTACGAGCAACTGACTTACAGCGAAGTGCTGGAAAAAGAGCTGAAAGTCATGGACCTGGCGGCCTTCACGCTGGCTCG
TGACCATAAATTACCGATTCGTGTTTTCAATATGAACAAACCGGGTGCGCTGCGCCGTGTGGTAATGGGTGAAAAAGAAG
GGACTTTAATCACGGAATAATTCCCGTGATGGATAAATAAGGGTAAGATTCCGCGTAAGTATCGCGGGGGCGTAAGTCTG
GTTATAAGGCGTTATTGTTGCAGGCAGTTTGGTCACGGCCAGCGCGCAGCAACCGGAGCGTACAAAAGTACGTGAGGATG
GCGAGCACTGCCCGGGGCCAAAATGGCAAATAAAATAGCCTAATAATCCAGACGATTACCCGTAATATGTTTAATCAGGG
CTATACTTAGCACACTTCCACTGTGTGTGACTGTCTGGTCTGACTGAGACAAGTTTTCAAGGATTCGTAACGTGATTAGC
GATATCAGAAAAGATGCTGAAGTACGCATGGACAAATGCGTAGAAGCGTTCAAAACCCAAATCAGCAAAATACGCACGGG
TCGTGCTTCTCCCAGCCTGCTGGATGGCATTGTCGTGGAATATTACGGCACGCCGACGCCGCTGCGTCAGCTGGCAAGCG
TAACGGTAGAAGATTCCCGTACACTGAAAATCAACGTGTTTGATCGTTCAATGTCTCCGGCCGTTGAAAAAGCGATTATG
GCGTCCGATCTTGGCCTGAACCCGAACTCTGCGGGTAGCGACATCCGTGTTCCGCTGCCGCCGCTGACGGAAGAACGTCG
TAAAGATCTGACCAAAATCGTTCGTGGTGAAGCAGAACAAGCGCGTGTTGCAGTACGTAACGTGCGTCGTGACGCGAACG
ACAAAGTGAAAGCACTGTTGAAAGATAAAGAGATCAGCGAAGACGACGATCGCCGTTCTCAGGACGATGTACAGAAACTG
ACTGATGCTGCAATCAAGAAAATTGAAGCGGCGCTGGCAGACAAAGAAGCAGAACTGATGCAGTTCTGATTTCTTGAACG
ACAAAAACGCCGCTCAGTAGATCCTTGCGGATCGGCTGGCGGCGTTTTGCTTTTTATTCTGTCTCAACTCTGGATGTTTC
ATGAAGCAACTCACCATTCTGGGCTCGACCGGCTCGATTGGTTGCAGCACGCTGGACGTGGTGCGCCATAATCCCGAACA
CTTCCGCGTAGTTGCGCTGGTGGCAGGCAAAAATGTCACTCGCATGGTAGAACAGTGCCTGGAATTCTCTCCCCGCTATG
CCGTAATGGACGATGAAGCGAGTGCGAAACTTCTTAAAACGATGCTACAGCAACAGGGTAGCCGCACCGAAGTCTTAAGT
GGGCAACAAGCCGCTTGCGATATGGCAGCGCTTGAGGATGTTGATCAGGTGATGGCAGCCATTGTTGGCGCTGCTGGGCT
GTTACCTACGCTTGCTGCGATCCGCGCGGGTAAAACCATTTTGCTGGCCAATAAAGAATCACTGGTTACCTGCGGACGTC
TGTTTATGGACGCCGTAAAGCAGAGCAAAGCGCAATTGTTACCGGTCGATAGCGAACATAACGCCATTTTTCAGAGTTTA
CCGCAACCTATCCAGCATAATCTGGGATACGCTGACCTTGAGCAAAATGGCGTGGTGTCCATTTTACTTACCGGGTCTGG
TGGCCCTTTCCGTGAGACGCCATTGCGCGATTTGGCAACAATGACGCCGGATCAAGCCTGCCGTCATCCGAACTGGTCGA
TGGGGCGTAAAATTTCTGTCGATTCGGCTACCATGATGAACAAAGGTCTGGAATACATTGAAGCGCGTTGGCTGTTTAAC
GCCAGCGCCAGCCAGATGGAAGTGCTGATTCACCCGCAGTCAGTGATTCACTCAATGGTGCGCTATCAGGACGGCAGTGT
TCTGGCGCAGCTGGGGGAACCGGATATGCGTACGCCAATTGCCCACACCATGGCATGGCCGAATCGCGTGAACTCTGGCG
TGAAGCCGCTCGATTTTTGCAAACTAAGTGCGTTGACATTTGCCGCACCGGATTATGATCGTTATCCATGCCTGAAACTG
GCGATGGAGGCGTTCGAACAAGGCCAGGCAGCGACGACAGCATTGAATGCCGCAAACGAAATCACCGTTGCTGCTTTTCT
TGCGCAACAAATCCGCTTTACGGATATCGCTGCGTTGAATTTATCCGTACTGGAAAAAATGGATATGCGCGAACCACAAT
GTGTGGACGATGTGTTATCTGTTGATGCGAACGCGCGTGAAGTCGCCAGAAAAGAGGTGATGCGTCTCGCAAGCTGAGGA
TAATCCGGCTACAGAGAGTCGCGCTATTTGTTAGCGTAGGGCTTCAGTGATATAGTCTGCGCCATCTGATCGTAAGTAGT
TGGCTTTATAAGGTCAGATATGCCGTGGTTTTACACGGCTTTTTTTTGTATAGGCTTCAGTATTCCTGAGTACCGTAAAC
CCTGTCAGGGAATAAAAAACGCGTGATGTTGTCTGCTACTCAACCACTTAGCGAAAAATTGCCAGCGCATGGCTGCCGTC
ATGTTGCGATCATTATGGACGGCAATGGCCGCTGGGCAAAAAAGCAAGGGAAGATTCGTGCCTTTGGGCATAAAGCCGGG
GCAAAATCCGTCCGCCGGGCTGTCTCTTTTGCGGCCAACAACGGTATTGAGGCGTTAACGCTGTATGCCTTTAGTAGTGA
AAACTGGAACCGACCAGCGCAGGAAGTCAGTGCGTTAATGGAACTGTTTGTGTGGGCGCTCGATAGCGAAGTAAAAAGTC
TGCACCGACATAACGTGCGTCTGCGTATTATTGGCGATACCAGTCGCTTTAACTCGCGTTTGCAAGAACGTATTCGTAAA
TCTGAAGCGCTAACAGCCGGGAATACCGGTCTGACGCTGAATATTGCGGCGAACTACGGTGGACGTTGGGATATAGTCCA
GGGAGTCAGGCAACTGGCTGAAAAGGTGCAGCAAGGAAACCTGCAACCAGATCAGATAGATGAAGAGATGCTAAACCAGC
ATGTCTGTATGCATGAACTGGCCCCTGTAGATTTAGTAATTAGGACTGGGGGGGAGCATCGCATTAGTAACTTTTTGCTT
TGGCAAATTGCCTATGCCGAACTTTACTTTACAGATGTTCTCTGGCCCGATTTCGATGAACAAGACTTTGAAGGGGCGTT
AAATGCCTTTGCTAATCGAGAGCGTCGTTTCGGCGGCACCGAGCCCGGTGATGAAACAGCCTGATGGGGGTCGCTTTTGC
TGAAGTATCGCCTGATATCTGCTTTTGTGTTAATACCCGTCGTCATCGCGGCGTTGTTTCTGTTGCCGCCGGTGGGGTTC
GCCATTGTAACGCTGGTGGTCTGCATGCTGGCAGCGTGGGAATGGGGACAGCTTAGCGGTTTTACCACTCGTTCGCAGCG
AGTATGGTTGGCGGTGTTATGCGGGTTATTGTTGGCGCTGATGCTTTTTCTGTTGCCGGAATATCACCGAAATATTCATC
AACCGCTGGTTGAAATCTCACTTTGGGCTTCGCTGGGTTGGTGGATTGTCGCGCTATTGCTGGTGCTGTTTTACCCAGGT
TCCGCAGCAATCTGGCGTAACTCTAAAACATTGCGCCTTATTTTTGGCGTGCTAACCATTGTTCCCTTCTTCTGGGGCAT
GCTGGCGTTACGGGCCTGGCACTATGACGAGAATCATTACAGTGGCGCAATATGGCTGCTCTATGTCATGATCCTGGTAT
GGGGCGCTGACTCCGGCGCATATATGTTTGGCAAATTGTTTGGTAAACATAAGCTGGCACCGAAGGTTTCTCCGGGTAAA
ACCTGGCAAGGCTTTATCGGTGGACTCGCTACTGCAGCGGTAATCTCATGGGGTTATGGCATGTGGGCGAATCTCGACGT
CGCTCCCGTCACCTTACTCATTTGCTCTATTGTCGCAGCGTTAGCCTCAGTGCTCGGCGATCTGACCGAGAGTATGTTTA
AGCGTGAAGCAGGAATTAAGGACAGCGGTCATTTAATTCCAGGACACGGTGGTATTTTAGATCGTATTGATAGCCTGACG
GCTGCGGTACCGGTCTTTGCTTGCTTGTTGTTACTGGTATTCAGGACGCTTTAACGGAAGGTAATATGCTGAGTTTTCTC
TGGGATTTGGCTTCGTTCATCGTTGCACTGGGTGTACTTATCACCGTGCATGAATTTGGTCATTTCTGGGTTGCCCGGCG
TTGTGGTGTTCGCGTTGAGCGTTTCTCAATAGGGTTTGGTAAGGCGCTCTGGCGGCGAACTGATAAGCTCGGCACCGAAT
ATGTTATCGCCCTGATCCCGTTGGGCGGTTATGTCAAAATGCTGGATGAGCGCGCAGAACCGGTCGTTCCGGAACTCCGC
CACCATGCCTTCAATAATAAATCTGTCGGCCAACGAGCGGCGATTATTGCCGCAGGTCCGGTTGCAAACTTCATTTTTGC
TATCTTTGCCTACTGGCTGGTTTTTATTATTGGTGTGCCTGGCGTACGTCCGGTGGTTGGCGAAATAGCAGCCAATTCGA
TAGCTGCGGAAGCACAAATTGCACCAGGTACGGAACTAAAAGCCGTAGATGGTATCGAAACGCCTGATTGGGATGCCGTG
CGTTTGCAGTTGGTCGATAAAATTGGCGATGAAAGCACCACCATTACAGTAGCGCCATTTGGCAGCGACCAACGGCGGGA
TGTAAAGCTCGATTTACGTCACTGGGCGTTTGAGCCTGATAAAGAAGATCCGGTATCTTCGCTGGGGATTCGTCCTCGTG
GGCCGCAAATTGAACCTGTACTGGAAAATGTGCAGCCAAACTCGGCGGCAAGCAAGGCAGGTTTGCAAGCAGGCGACAGG
ATCGTTAAAGTCGATGGTCAGCCCTTAACGCAGTGGGTGACCTTTGTGATGCTTGTCCGGGATAACCCGGGTAAATCCTT
AGCGTTAGAAATCGAAAGGCAGGGGAGTCCCTTGTCTTTGACATTAATCCCGGAGAGTAAACCGGGTAATGGTAAAGCGA
TTGGTTTTGTCGGTATTGAGCCGAAAGTCATTCCTTTGCCAGATGAGTATAAAGTTGTACGCCAGTATGGGCCGTTCAAC
GCCATCGTCGAAGCCACGGACAAAACGTGGCAGCTGATGAAGCTGACGGTCAGTATGCTGGGAAAATTGATCACCGGTGA
TGTGAAACTGAACAACCTCAGTGGGCCGATCTCTATCGCCAAGGGGGCTGGGATGACAGCGGAACTCGGGGTTGTTTATT
ACCTGCCGTTTCTTGCGCTTATTAGCGTGAACTTAGGGATAATTAACCTGTTTCCGTTGCCCGTACTTGACGGGGGGCAT
CTGCTGTTCCTTGCGATCGAAAAGATCAAGGGCGGACCGGTATCCGAGCGGGTTCAAGACTTTTGTTATCGCATTGGCTC
GATTCTGCTGGTGCTGTTAATGGGGCTTGCACTTTTCAATGATTTCTCTCGGTTATGAGAGTTAGTTAGGAAGAACGCAT
AATAACGATGGCGATGAAAAAGTTGCTCATAGCGTCGCTGCTGTTTAGCAGCGCCACCGTATACGGTGCTGAAGGGTTCG
TAGTGAAAGATATTCATTTCGAAGGCCTTCAGCGTGTCGCCGTTGGTGCGGCCCTCCTCAGTATGCCGGTGCGCACAGGC
GACACGGTTAATGATGAAGATATCAGTAATACCATTCGCGCTCTGTTTGCTACCGGCAACTTTGAGGATGTTCGCGTCCT
TCGTGATGGTGATACCCTTCTGGTTCAGGTAAAAGAACGTCCGACCATTGCCAGCATTACTTTCTCCGGTAACAAATCGG
TGAAAGATGACATGCTGAAGCAAAACCTCGAGGCTTCTGGTGTGCGTGTGGGCGAATCCCTCGATCGCACCACCATTGCC
GATATCGAGAAAGGTCTGGAAGACTTCTACTACAGCGTCGGTAAATATAGCGCCAGCGTAAAAGCTGTCGTGACCCCGCT
GCCGCGCAACCGTGTTGACCTAAAACTGGTGTTCCAGGAAGGTGTGTCAGCTGAAATCCAGCAAATTAACATTGTTGGTA
ACCATGCTTTCACCACCGACGAACTGATCTCTCATTTCCAACTGCGTGACGAAGTGCCGTGGTGGAACGTGGTAGGCGAT
CGTAAATACCAGAAACAGAAACTGGCGGGCGACCTTGAAACCCTGCGCAGCTACTATCTGGATCGCGGTTATGCCCGTTT
CAACATCGACTCTACCCAGGTCAGTCTGACGCCAGATAAAAAAGGTATTTACGTCACGGTGAACATCACCGAAGGCGATC
AGTACAAGCTTTCTGGCGTTGAAGTGAGCGGCAACCTTGCCGGGCACTCCGCTGAAATTGAGCAGCTGACTAAGATCGAG
CCGGGTGAGCTGTATAACGGCACCAAAGTGACCAAGATGGAAGATGACATCAAAAAGCTTCTCGGTCGCTATGGTTATGC
CTATCCGCGCGTACAGTCGATGCCCGAAATTAACGATGCCGACAAAACCGTTAAATTACGTGTGAACGTTGATGCGGGTA
ACCGTTTCTACGTGCGTAAGATCCGTTTTGAAGGTAACGATACCTCGAAAGATGCCGTCCTGCGTCGCGAAATGCGTCAG
ATGGAAGGTGCATGGCTGGGGAGCGATCTGGTCGATCAGGGTAAGGAGCGTCTGAATCGTCTGGGCTTCTTTGAAACTGT
CGATACCGATACCCAACGTGTTCCGGGTAGCCCGGACCAGGTTGATGTCGTCTACAAGGTAAAAGAGCGCAACACCGGTA
GCTTCAACTTTGGTATTGGTTACGGTACTGAAAGTGGCGTGAGCTTCCAGGCTGGTGTGCAGCAGGATAACTGGTTAGGT
ACAGGTTATGCTGTTGGTATCAACGGGACCAAAAACGATTACCAGACCTATGCTGAACTGTCGGTAACCAACCCGTACTT
CACCGTAGATGGCGTAAGCCTCGGTGGTCGTCTCTTCTATAATGACTTCCAGGCAGATGACGCCGACCTGTCCGACTATA
CCAACAAGAGTTATGGTACAGACGTGACGTTGGGCTTCCCGATTAACGAATATAACTCGCTGCGTGCAGGTCTGGGTTAT
GTACATAACTCCCTGTCCAACATGCAGCCTCAGGTTGCGATGTGGCGTTATCTGTACTCTATGGGTGAACATCCGAGCAC
CTCTGATCAGGATAACAGCTTCAAAACGGACGACTTCACGTTCAACTATGGTTGGACCTATAACAAGCTTGACCGTGGTT
ACTTCCCGACAGATGGTTCACGTGTCAACCTGACCGGTAAAGTGACCATTCCTGGATCGGATAACGAATACTACAAAGTG
ACGTTAGACACGGCGACTTATGTGCCGATCGATGACGATCACAAATGGGTTGTTCTGGGGCGTACCCGCTGGGGTTATGG
TGATGGTTTAGGCGGCAAAGAGATGCCGTTCTACGAGAACTTCTATGCCGGTGGTTCCAGCACCGTGCGTGGCTTCCAGT
CCAATACCATTGGTCCGAAAGCAGTTTACTTCCCGCATCAGGCCAGTAATTATGATCCGGACTATGATTACGAATGTGCG
ACTCAGGACGGCGCGAAAGACCTGTGTAAATCGGATGATGCTGTAGGCGGTAACGCCATGGCGGTTGCCAGCCTCGAGTT
CATCACCCCGACGCCGTTTATTAGCGATAAGTATGCTAACTCGGTTCGTACTTCCTTCTTCTGGGATATGGGTACCGTTT
GGGATACAAACTGGGATTCCAGCCAATATTCTGGATATCCGGACTATAGTGATCCAAGCAATATCCGTATGTCTGCGGGT
ATCGCATTACAATGGATGTCCCCATTGGGGCCGTTGGTGTTCTCCTACGCCCAGCCGTTCAAAAAGTACGATGGAGACAA
GGCAGAACAGTTCCAGTTTAACATCGGTAAAACCTGGTAAGTGTTCTCCACAAAGGAATGTAGTGGTAGTGTAGCGATGA
CTTTAGGCGATCAATATAAGATCGCCGGGCCACGCAAAGAACTGCACCCTCCGGTGCAAATGGGATGGTAAGGAGTTTAT
TGTGAAAAAGTGGTTATTAGCTGCAGGTCTCGGTTTAGCACTGGCAACTTCTGCTCAGGCGGCTGACAAAATTGCAATCG
TCAACATGGGCAGCCTGTTCCAGCAGGTAGCGCAGAAAACCGGTGTTTCTAACACGCTGGAAAATGAGTTCAAAGGCCGT
GCCAGCGAACTGCAGCGTATGGAAACCGATCTGCAGGCTAAAATGAAAAAGCTGCAGTCCATGAAAGCGGGCAGCGATCG
CACTAAGCTGGAAAAAGACGTGATGGCTCAGCGCCAGACTTTTGCTCAGAAAGCGCAGGCTTTTGAGCAGGATCGCGCAC
GTCGTTCCAACGAAGAACGCGGCAAACTGGTTACTCGTATCCAGACTGCTGTGAAATCCGTTGCCAACAGCCAGGATATC
GATCTGGTTGTTGATGCAAACGCCGTTGCTTACAACAGCAGCGATGTAAAAGACATCACTGCCGACGTACTGAAACAGGT
TAAATAAGTAATGCCTTCAATTCGACTGGCTGATTTAGCGCAGCAGTTGGATGCAGAACTACACGGTGATGGCGATATCG
TCATCACCGGCGTTGCGTCCATGCAATCTGCACAAACAGGTCACATTACGTTCATGGTTAACCCAAAATACCGTGAGCAT
TTAGGCTTGTGCCAGGCGTCCGCGGTTGTCATGACCCAGGACGATCTTCCTTTCGCGAAAAGTGCCGCACTGGTAGTGAA
GAATCCCTACCTGACTTACGCGCGCATGGCGCAAATTTTAGATACCACGCCGCAGCCCGCGCAGAACATTGCACCCAGTG
CGGTGATCGACGCGACGGCGAAGCTGGGTAACAACGTATCGATTGGCGCTAACGCGGTGATTGAGTCCGGCGTTGAACTG
GGCGATAACGTGATTATCGGTGCCGGTTGCTTCGTAGGTAAAAACAGCAAAATCGGTGCAGGTTCGCGTCTCTGGGCGAA
CGTAACCATTTACCATGAGATCCAGATCGGTCAGAATTGCCTGATCCAGTCCGGAACAGTGGTAGGCGCAGACGGCTTTG
GTTATGCCAACGATCGTGGTAACTGGGTGAAGATCCCACAGATTGGTCGCGTAATTATTGGCGATCGCGTGGAGATCGGT
GCCTGCACAACCATCGATCGCGGCGCGCTGGATGACACTATTATTGGCAATGGCGTGATCATTGATAACCAGTGCCAGAT
TGCACATAACGTCGTGATTGGCGACAATACGGCGGTTGCCGGTGGCGTCATTATGGCGGGCAGCCTGAAAATTGGTCGTT
ACTGCATGATCGGCGGAGCCAGCGTAATCAACGGGCATATGGAAATATGCGACAAAGTGACGGTTACGGGCATGGGTATG
GTGATGCGTCCCATCACTGAACCAGGCGTCTATTCCTCAGGCATTCCGCTGCAACCCAACAAAGTCTGGCGCAAAACCGC
TGCACTGGTGATGAACATTGATGACATGAGCAAGCGTCTGAAATCGCTTGAGCGCAAGGTTAATCAACAAGACTAACGTT
CCATCTTTTGTTCGCCAAACTTTACGGCCTGTCTCATTCTTACGATTGCGGCAGGCCGTGTTATTATTGTCGTTTCTTAT
ATTTTGACAGGAAGAGTATCTTGACTACTAACACTCATACTCTGCAGATTGAAGAGATTTTAGAACTTCTGCCGCACCGT
TTCCCGTTCTTACTGGTGGATCGCGTGCTGGATTTTGAAGAAGGTCGTTTTCTGCGCGCAGTAAAAAATGTCTCTGTCAA
TGAGCCATTCTTCCAGGGCCATTTCCCTGGAAAACCGATTTTCCCGGGTGTGCTGATTCTGGAAGCAATGGCACAGGCAA
CAGGTATTCTGGCGTTTAAAAGCGTAGGAAAACTGGAACCGGGTGAGCTGTACTACTTCGCTGGTATTGACGAAGCGCGC
TTCAAGCGCCCGGTCGTGCCTGGCGATCAAATGATCATGGAAGTCACTTTCGAAAAAACGCGCCGCGGCCTGACCCGTTT
TAAAGGGGTTGCTCTGGTCGATGGTAAAGTAGTTTGCGAAGCAACGATGATGTGTGCTCGTAGCCGGGAGGCCTGATACG
TGATTGATAAATCCGCCTTTGTGCATCCAACCGCCATTGTGGAAGAGGGCGCGTCAATTGGCGCGAACGCACACATTGGT
CCTTTTTGTATCGTTGGACCCCATGTCGAAATTGGTGAGGGTACCGTACTGAAATCTCACGTTGTCGTGAATGGTCATAC
TAAAATTGGCCGCGATAATGAGATTTATCAGTTCGCCTCCATCGGCGAAGTTAACCAGGATCTGAAATATGCTGGCGAAC
CGACCCGTGTGGAAATCGGCGATCGTAACCGCATTCGCGAAAGCGTCACCATTCATCGTGGCACAGTCCAGGGCGGTGGA
TTGACGAAGGTGGGCAGCGACAACTTACTGATGATCAACGCGCACATTGCGCACGATTGTACGGTAGGTAACCGCTGTAT
TCTCGCCAACAACGCAACGCTGGCGGGTCACGTATCGGTTGACGACTTCGCGATCATCGGCGGCATGACCGCAGTCCATC
AGTTCTGCATCATTGGTGCGCACGTGATGGTTGGCGGCTGCTCCGGTGTGGCGCAGGACGTCCCTCCTTATGTCATTGCG
CAGGGTAACCACGCAACGCCGTTCGGTGTCAATATCGAAGGGCTGAAGCGCCGCGGATTCAGCCGTGAGGCGATTACCGC
TATCCGCAATGCGTATAAGCTGATTTATCGTAGCGGTAAAACGCTCGATGAAGTGAAACCGGAAATTGCTGAACTGGCGG
AAACATATCCGGAAGTGAAAGCCTTTACCGATTTCTTTGCACGCTCAACGCGCGGTCTGATTCGTTAATGACTGAACAGC
GTCCATTAACGATTGCCCTGGTCGCCGGAGAAACCTCCGGCGATATCCTGGGGGCCGGTTTAATCCGCGCTCTGAAAGAA
CATGTGCCCAACGCCCGCTTTGTTGGTGTTGCCGGGCCACGAATGCAGGCTGAAGGCTGCGAAGCCTGGTACGAAATGGA
AGAACTGGCGGTGATGGGCATTGTTGAAGTGCTCGGTCGTCTGCGTCGCTTACTGCATATTCGTGCCGATCTGACAAAGC
GTTTTGGCGAACTGAAGCCAGATGTTTTTGTTGGTATTGATGCGCCTGACTTCAATATTACTCTTGAAGGTAACCTCAAA
AAGCAGGGTATCAAAACCATTCATTACGTCAGTCCGTCAGTCTGGGCGTGGCGACAGAAACGTGTTTTCAAAATAGGCAG
AGCCACCGATCTGGTGCTCGCATTTCTGCCTTTCGAAAAAGCGTTTTATGACAAATACAACGTACCGTGCCGCTTTATCG
GTCATACCATGGCTGATGCCATGCCATTAGATCCAGATAAAAATGCCGCCCGTGATGTGCTGGGGATCCCTCACGATGCC
CACTGCCTGGCGTTGCTACCGGGGAGCCGTGGTGCAGAAGTTGAAATGCTTAGTGCCGATTTCCTGAAAACGGCCCAGCT
TTTGCGCCAGACATATCCGGATCTCGAAATCGTGGTGCCACTGGTGAATGCCAAACGCCGCGAGCAGTTTGAACGCATCA
AAGCTGAAGTCGCGCCAGACCTTTCAGTTCATTTGCTGGATGGGATGGGCCGTGAGGCGATGGTCGCCAGCGATGCGGCG
CTACTGGCGTCGGGTACGGCAGCCCTGGAGTGTATGCTGGCGAAATGCCCGATGGTGGTGGGATATCGCATGAAGCCTTT
TACCTTCTGGTTGGCGAAGCGGCTGGTGAAAACTGATTATGTCTCGCTGCCAAATCTGCTGGCGGGCAGAGAGTTAGTCA
AAGAATTATTGCAGGAAGAGTGTGAGCCGCAAAAACTGGCTGCGGCGCTGTTACCGCTGTTGGCGAACGGGAAAACCAGC
CACGCGATGCACGATACCTTCCGTGAACTGCATCAGCAGATCCGCTGCAATGCCGATGAGCAGGCGGCACAAGCCGTTCT
GGAGTTAGCACAATGATCGAATTTGTTTATCCGCACACGCAGCTGGTTGCGGGTGTGGATGAAGTCGGACGCGGGCCGTT
AGTTGGCGCGGTCGTCACCGCTGCGGTGATCCTTGACCCGGCGCGCCCGATTGCCGGGCTGAATGATTCCAAAAAGCTGA
GCGAAAAACGCCGTCTGGCGCTCTATGAAGAGATCAAAGAGAAAGCGTTGAGCTGGAGTCTGGGCCGCGCGGAACCCCAC
GAAATCGACGAGCTGAACATTCTTCATGCGACCATGCTGGCGATGCAGCGTGCCGTCGCTGGGCTGCATATTGCGCCGGA
ATATGTGTTGATTGATGGTAACCGCTGCCCGAAATTACCGATGCCTGCGATGGCTGTGGTGAAAGGCGATAGCCGCGTAC
CGGAAATCAGTGCCGCGTCTATCCTGGCGAAAGTGACGCGTGACGCCGAAATGGCGGCGCTGGATATTGTTTTCCCGCAA
TATGGTTTTGCCCAACACAAAGGGTACCCAACCGCTTTTCATCTGGAAAAACTGGCTGAACACGGCGCGACCGAACACCA
TCGGCGCAGCTTTGGGCCTGTCAAACGCGCACTGGGACTTGCGTCCTGATTCTTGTGTCGAGATTAAGTAAACCGGAATC
TGAAGATGTCTGAACCACGTTTCGTACACCTGCGGGTGCACAGCGACTACTCGATGATCGATGGCCTGGCCAAAACCGCA
CCGTTGGTAAAAAAGGCGGCGGCGTTGGGTATGCCAGCACTGGCGATCACCGATTTCACCAACCTTTGTGGTCTGGTGAA
GTTCTACGGAGCGGGACATGGCGCAGGGATTAAGCCTATCGTCGGGGCAGATTTTAACGTCCAGTGCGACCTGCTGGGTG
ATGAGTTAACCCACCTGACGGTACTGGCGGCGAACAATACCGGCTATCAGAATCTGACGTTGCTGATCTCAAAAGCGTAT
CAGCGCGGGTACGGTGCCGCCGGGCCGATCATCGATCGCGACTGGCTTATCGAATTAAACGAAGGGTTGATCCTTCTTTC
CGGCGGACGCATGGGCGACGTCGGACGCAGTCTTTTGCGTGGTAACAGCGCGCTGGTAGATGAGTGTGTCGCGTTTTATG
AAGAACACTTCCCGGATCGCTATTTTCTCGAGCTGATCCGCACCGGCAGGCCGGATGAAGAAAGCTATCTGCACGCGGCG
GTGGAACTGGCGGAAGCGCGCGGTTTGCCCGTCGTGGCGACCAACGACGTGCGCTTTATCGACAGCAGCGACTTTGACGC
ACACGAAATCCGCGTCGCGATCCACGACGGCTTTACCCTCGACGATCCTAAACGCCCGCGTAACTATTCGCCGCAGCAAT
ATATGCGTAGCGAAGAGGAGATGTGTGAGCTGTTTGCCGACATCCCCGAAGCCCTTGCCAACACCGTTGAGATCGCCAAA
CGCTGTAACGTAACCGTGCGTCTTGGTGAATACTTCCTGCCGCAGTTCCCGACCGGGGACATGAGCACCGAAGATTATCT
GGTCAAGCGTGCAAAAGAGGGCCTGGAAGAGCGTCTGGCCTTTTTATTCCCTGATGAGGAAGAACGTCTTAAGCGCCGCC
CGGAATATGACGAACGTCTGGAGACTGAACTTCAGGTTATCAACCAGATGGGCTTCCCGGGCTACTTCCTCATCGTTATG
GAATTTATCCAGTGGTCGAAAGATAACGGCGTACCGGTAGGGCCAGGCCGTGGCTCCGGTGCGGGTTCACTGGTGGCCTA
CGCGCTGAAAATCACCGACCTCGATCCGCTGGAATTTGACCTGCTGTTCGAACGTTTCCTTAACCCGGAACGTGTCTCCA
TGCCTGACTTCGACGTTGACTTCTGTATGGAGAAACGCGATCAGGTTATCGAGCACGTAGCGGACATGTACGGTCGTGAT
GCGGTATCGCAGATCATCACCTTCGGTACAATGGCGGCGAAAGCGGTGATCCGCGACGTAGGCCGCGTGCTGGGGCATCC
GTACGGCTTTGTCGATCGTATCTCGAAACTGATCCCGCCCGATCCGGGGATGACGCTGGCGAAAGCGTTTGAAGCCGAGC
CGCAGCTGCCGGAAATCTACGAAGCGGATGAAGAAGTTAAGGCGCTGATCGACATGGCGCGCAAACTGGAAGGGGTCACC
CGTAACGCCGGTAAGCACGCCGGTGGGGTGGTTATCGCGCCGACCAAAATTACCGATTTTGCGCCGCTTTACTGCGATGA
AGAGGGCAAACATCCGGTCACCCAGTTTGATAAAAGCGACGTTGAATACGCCGGACTGGTGAAGTTCGACTTCCTTGGTT
TGCGTACGCTCACCATCATCAACTGGGCGCTGGAGATGATCAACAAGCGGCGGGCGAAGAATGGCGAGCCGCCGCTGGAT
ATCGCTGCGATCCCGCTGGATGATAAGAAAAGCTTCGACATGCTGCAACGCTCGGAAACCACGGCGGTATTCCAGCTTGA
ATCGCGCGGCATGAAGGACCTGATCAAGCGTCTACAACCTGACTGCTTCGAAGATATGATCGCCCTAGTGGCACTGTTCC
GCCCCGGTCCGTTGCAATCAGGGATGGTGGATAACTTTATCGACCGTAAACATGGTCGTGAAGAGATCTCCTATCCGGAC
GTACAGTGGCAGCATGAAAGCCTGAAACCGGTACTGGAGCCAACCTACGGCATTATCCTGTATCAGGAACAGGTCATGCA
GATTGCGCAGGTGCTTTCTGGTTATACCCTCGGTGGCGCGGATATGCTGCGTCGTGCGATGGGTAAGAAAAAGCCGGAAG
AGATGGCTAAGCAACGTTCTGTATTTGCTGAAGGTGCAGAAAAGAACGGAATCAACGCTGAACTGGCGATGAAAATCTTC
GACCTGGTGGAGAAATTCGCTGGTTACGGATTTAACAAATCGCACTCTGCGGCCTATGCTTTGGTGTCATATCAAACGTT
ATGGCTGAAAGCGCACTATCCTGCGGAGTTTATGGCGGCGGTAATGACCGCCGATATGGACAACACCGAGAAGGTGGTGG
GTCTGGTGGATGAGTGCTGGCGGATGGGGCTGAAAATCCTGCCACCAGATATAAACTCCGGTCTTTACCATTTCCACGTC
AACGACGACGGCGAAATCGTGTATGGTATTGGCGCGATCAAAGGGGTCGGTGAAGGTCCGATTGAGGCCATCATCGAAGC
CCGTAATAAAGGCGGCTACTTCCGCGAACTGTTTGATCTCTGCGCCCGTACCGACACCAAAAAGTTGAACCGTCGCGTGC
TGGAAAAACTGATCATGTCCGGGGCGTTTGACCGTCTTGGGCCACATCGCGCAGCGCTGATGAACTCGCTGGGCGATGCG
TTAAAAGCGGCAGATCAACACGCGAAAGCGGAAGCTATCGGTCAGGCCGATATGTTCGGCGTGCTGGCCGAAGAGCCGGA
ACAAATTGAACAATCCTACGCCAGCTGCCAACCGTGGCCGGAGCAGGTGGTATTAGATGGGGAACGTGAAACGTTAGGCC
TGTACCTGACCGGACACCCTATCAACCAGTATTTAAAAGAGATTGAGCGTTATGTCGGAGGCGTAAGGCTGAAAGACATG
CACCCGACAGAACGTGGTAAAGTCATCACGGCTGCGGGGCTCGTTGTTGCCGCGCGGGTTATGGTCACCAAGCGCGGCAA
TCGTATCGGTATCTGCACGCTGGATGACCGTTCCGGGCGGCTGGAAGTGATGTTGTTTACTGACGCCCTGGATAAATACC
AGCAATTGCTGGAAAAAGACCGCATACTTATCGTCAGCGGACAGGTCAGCTTTGATGACTTCAGCGGTGGGCTTAAAATG
ACCGCTCGCGAAGTGATGGATATTGACGAAGCCCGGGAAAAATATGCTCGCGGGCTTGCTATCTCGCTGACGGACAGGCA
AATTGATGACCAGCTTTTAAACCGACTCCGTCAGTCTCTGGAACCCCACCGCTCTGGGACAATTCCAGTACATCTCTACT
ATCAGAGGGCGGATGCACGCGCGCGGTTGCGTTTTGGCGCGACGTGGCGTGTCTCTCCGAGCGATCGTTTATTAAACGAT
CTCCGTGGCCTCATTGGTTCGGAGCAGGTGGAACTGGAGTTTGACTAATACAGGAATACTATGAGTCTGAATTTCCTTGA
TTTTGAACAGCCGATTGCAGAGCTGGAAGCGAAAATCGATTCTCTGACTGCGGTTAGCCGTCAGGATGAGAAACTGGATA
TTAACATCGATGAAGAAGTGCATCGTCTGCGTGAAAAAAGCGTAGAACTGACACGTAAAATCTTCGCCGATCTCGGTGCA
TGGCAGATTGCGCAACTGGCACGCCATCCACAGCGTCCTTATACCCTGGATTACGTTCGCCTGGCATTTGATGAATTTGA
CGAACTGGCTGGCGACCGCGCGTATGCAGACGATAAAGCTATCGTCGGTGGTATCGCCCGTCTCGATGGTCGTCCGGTGA
TGATCATTGGTCATCAAAAAGGTCGTGAAACCAAAGAAAAAATTCGCCGTAACTTTGGTATGCCAGCGCCAGAAGGTTAC
CGCAAAGCACTGCGTCTGATGCAAATGGCTGAACGCTTTAAGATGCCTATCATCACCTTTATCGACACCCCGGGGGCTTA
TCCTGGCGTGGGCGCAGAAGAGCGTGGTCAGTCTGAAGCCATTGCACGCAACCTGCGTGAAATGTCTCGCCTCGGCGTAC
CGGTAGTTTGTACGGTTATCGGTGAAGGTGGTTCTGGCGGTGCGCTGGCGATTGGCGTGGGCGATAAAGTGAATATGCTG
CAATACAGCACCTATTCCGTTATCTCGCCGGAAGGTTGTGCGTCCATTCTGTGGAAGAGCGCCGACAAAGCGCCGCTGGC
GGCTGAAGCGATGGGTATCATTGCTCCGCGTCTGAAAGAACTGAAACTGATCGACTCCATCATCCCGGAACCACTGGGTG
GTGCTCACCGTAACCCGGAAGCGATGGCGGCATCGTTGAAAGCGCAACTGCTGGCGGATCTGGCCGATCTCGACGTGTTA
AGCACTGAAGATTTAAAAAATCGTCGTTATCAGCGCCTGATGAGCTACGGTTACGCGTAATTCGCAAAAGTTCTGAAAAA
GGGTCACTTCGGTGGCCCTTTTTTATCGCCACGGTTTGAGCAGGCTATGATTAAGGAAGGATTTTCCAGGAGGAACACAT
GAACATCATTGCCATTATGGGACCGCATGGCGTCTTTTATAAAGATGAGCCCATCAAAGAACTGGAGTCGGCGCTGGTGG
CGCAAGGCTTTCAGATTATCTGGCCACAAAACAGCGTTGATTTGCTGAAATTTATCGAGCATAACCCTCGAATTTGCGGC
GTGATTTTTGACTGGGATGAGTACAGTCTCGATTTATGTAGCGATATCAATCAGCTTAATGAATATCTCCCGCTTTATGC
CTTCATCAACACCCACTCGACGATGGATGTCAGCGTGCAGGATATGCGGATGGCGCTCTGGTTTTTTGAATATGCGCTGG
GGCAGGCGGAAGATATCGCCATTCGTATGCGTCAGTACACCGACGAATATCTTGATAACATTACACCGCCGTTCACGAAA
GCCTTGTTTACCTACGTCAAAGAGCGGAAGTACACCTTTTGTACGCCGGGGCATATGGGCGGCACCGCATATCAAAAAAG
CCCGGTTGGCTGTCTGTTTTATGATTTTTTCGGCGGGAATACTCTTAAGGCTGATGTCTCTATTTCGGTCACCGAGCTTG
GTTCGTTGCTCGACCACACCGGGCCACACCTGGAAGCGGAAGAGTACATCGCGCGGACTTTTGGCGCGGAACAGAGTTAT
ATCGTTACCAACGGAACATCGACGTCGAACAAAATTGTGGGTATGTACGCCGCGCCATCCGGCAGTACGCTGTTGATCGA
CCGCAATTGTCATAAATCGCTGGCGCATCTGTTGATGATGAACGATGTAGTGCCAGTCTGGCTGAAACCGACGCGTAATG
CGTTGGGGATTCTTGGTGGGATCCCGCGCCGTGAATTTACTCGCGACAGCATCGAAGAGAAAGTCGCTGCTACCACGCAA
GCACAATGGCCGGTTCATGCGGTGATCACCAACTCCACCTATGATGGCTTGCTCTACAACACCGACTGGATCAAACAGAC
GCTGGATGTCCCGTCGATTCACTTCGATTCTGCCTGGGTGCCGTACACCCATTTTCATCCGATCTACCAGGGTAAAAGTG
GTATGAGCGGCGAGCGTGTTGCGGGAAAAGTGATCTTCGAAACGCAATCGACCCACAAAATGCTGGCGGCGTTATCGCAG
GCTTCGCTGATCCACATTAAAGGCGAGTATGACGAAGAGGCCTTTAACGAAGCCTTTATGATGCATACCACCACCTCGCC
CAGTTATCCCATTGTTGCTTCGGTTGAGACGGCGGCGGCGATGCTGCGTGGTAATCCGGGCAAACGGCTGATTAACCGTT
CAGTAGAACGAGCTCTGCATTTTCGCAAAGAGGTCCAGCGGCTGCGGGAAGAGTCTGACGGTTGGTTTTTCGATATCTGG
CAACCGCCGCAGGTGGATGAAGCCGAATGCTGGCCCGTTGCGCCTGGCGAACAGTGGCACGGCTTTAACGATGCGGATGC
CGATCATATGTTTCTCGATCCGGTTAAAGTCACTATTTTGACACCGGGGATGGACGAGCAGGGCAATATGAGCGAGGAGG
GGATCCCGGCGGCGCTGGTAGCAAAATTCCTCGACGAACGTGGGATCGTAGTAGAGAAAACCGGCCCTTATAACCTGCTG
TTTCTCTTTAGTATTGGCATCGATAAAACCAAAGCAATGGGATTATTGCGTGGGTTGACGGAATTCAAACGCTCTTACGA
TCTCAACCTGCGGATCAAAAATATGCTACCCGATCTCTATGCAGAAGATCCCGATTTCTACCGCAATATGCGTATTCAGG
ATCTGGCACAAGGGATCCATAAGCTGATTCGTAAACACGATCTTCCCGGTTTGATGTTGCGGGCATTCGATACTTTGCCG
GAGATGATCATGACGCCACATCAGGCATGGCAACGACAAATTAAAGGCGAAGTAGAAACCATTGCGCTGGAACAACTGGT
CGGTAGAGTATCGGCAAATATGATCCTGCCTTATCCACCGGGCGTACCGCTGTTGATGCCTGGAGAAATGCTGACCAAAG
AGAGCCGCACAGTACTCGATTTTCTACTGATGCTTTGTTCCGTCGGGCAACATTACCCCGGTTTTGAAACGGATATTCAC
GGCGCGAAACAGGACGAAGACGGCGTTTACCGCGTACGAGTCCTAAAAATGGCGGGATAACTTGCCAGAGCGGCTTCCGG
GCGAGTAACGTGCTGTTAACAAATAAAGGAGACGTTATGCTGGGTTTAAAACAGGTTCACCATATTGCGATTATTGCGAC
GGATTATGCGGTGAGCAAAGCTTTCTACTGCGATATTCTTGGTTTCACGCTGCAAAGCGAAGTCTATCGCGAAGCGCGCG
ACTCATGGAAAGGGGATTTGGCGCTTAATGGGCAATATGTGATTGAGCTTTTCTCATTTCCGTTCCCGCCGGAACGACCC
AGCCGACCGGAAGCTTGCGGTCTGCGTCATCTGGCTTTTAGCGTTGATGACATCGATGCGGCAGTGGCGCACCTTGAAAG
CCATAACGTGAAGTGTGAAACCATCCGTGTCGATCCATACACGCAAAAACGCTTCACCTTCTTTAACGATCCGGACGGGC
TGCCGTTGGAACTGTATGAGCAGTAAGGCTTGTCATCGCCGCATTTGCCCGGTAACGTGCCGGGCATTGCTACTGTAAAA
TCGCACCATCATGACACTCACGCTCAATAGACAACTTCTCACCTCACGCCAGATTCTGGTGGCCTTTAGCGGCGGGCTTG
ACTCCACCGTTCTGCTGCATCAGTTGGTGCAGTGGCGGACGGAAAATCCGGGTGTCGCTCTGCGCGCTATTCATGTGCAT
CACGGTTTAAGTGCCAATGCCGATGCCTGGGTTACGCATTGCGAAAACGTCTGCCAACAGTGGCAGGTGCCGCTGGTGGT
CGAACGCGTACAACTTGCGCAAGAAGGACTGGGCATTGAGGCCCAGGCGCGGCAGGCACGTTATCAGGCATTTGCCCGCA
CCTTGTTGCCCGGTGAAGTGCTGGTCACCGCGCAACATCTCGACGATCAATGTGAAACCTTTCTGCTGGCGCTAAAACGC
GGCAGTGGCCCTGCCGGGCTTTCGGCTATGGCGGAAGTCTCGGAGTTTGCCGGAACGCGGCTTATTCGCCCGTTGCTCGC
CCGCACGCGGGGGGAACTGGTGCAGTGGGCGCGTCAGTATGATTTACGCTGGATTGAAGACGAAAGTAATCAGGACGACT
CATACGATCGTAACTTTCTGCGCCTGCGCGTAGTGCCGTTATTGCAGCAGCGTTGGCCGCATTTTGCCGAAGCAACGGCC
CGCAGCGCCGCACTTTGTGCTGAACAAGAGAGCCTGCTGGATGAACTGCTGGCAGATGATTTAGCACACTGTCAATCGCC
GCAGGGGACGCTGCAGATTGTGCCAATGCTGGCGATGAGTGATGCCCGCCGCGCGGCGATTATCCGCCGCTGGCTGGCAG
GGCAGAATGCACCGATGCCTTCCCGCGACGCGTTGGTGAGGATCTGGCAGGAAGTGGCGCTGGCGCGGGAAGATGCCTCA
CCCTGTTTACGTTTGGGCGCGTTTGAAATCCGACGCTATCAGTCGCAACTGTGGTGGATTAAATCCGTCACCGGGCAAAG
CGAAAACATTGTGCCGTGGCAGACGTGGCTTCAACCGCTGGAATTACCGGCGGGGCTGGGAAGTGTACAGCTTAATGCGG
GAGGCGATATTCGCCCTCCGCGTGCAGACGAAGCGGTCAGCGTGCGTTTCAAAGCGCCAGGATTGCTGCATATTGTCGGG
CGTAACGGCGGACGTAAGCTAAAGAAAATCTGGCAAGAGCTGGGCGTGCCGCCGTGGCTACGTGACACCACGCCACTGCT
GTTTTATGGCGAAACGCTGATTGCGGCGGCAGGGGTATTTGTGACGCAAGAAGGTGTGGCTGAAGGTGAGAATGGCGTAA
GTTTTGTCTGGCAGAAAACGCTTAGTTAAGTGAAAGCCGGATAAGACGCATCAAACGTCGCATCCGGCGAAAGTCAATCA
GGATTCGCTTACCACCACCGTACCGATTTCCGGGTGGCTAAAGCTGGTAATTTTATCCAGACGCAGCTCGCGGGTTTCGC
CAGCGGCCTCGACGACCAGGTACTCCACATTTTTGCGGGAGACTAAATCACTGGCTTTTGCCTGCAATTTTTCGCCATCT
TTCAGCTCAAGTGTCAGCATTAAATGATGCTGGCAGGCGAGCTCAAGATTATCGTAATCATCACAATTGATTGGTTGATA
CGTATCATTCATTGACATAATCGCTCACCAGTAAGTTTGCCGCAGCGTATGCTGCTTTTTCCCTGACAGCCTCAGAAAGG
GCGTCGTCGGCAGCCATTTCATTCAGCACTTTCAAAACGCAGCCCAGCGCGTCCGGAACGTATCCTAAGTCTCCGCTGGC
GATTTCCGCGTACCGCTTGCGTATTAACTCACAATATTTTTCCACATGCCCTCCTGTCAGCACTCTGACTTAACCGTGGA
TGCAAGTCTAAGCCTACGAAGATAAACTCTGTTTCGCAAGGTGACTATACCACACTCATTTCTGCAATATCAGCGCCGCA
ACTGCACGTATTCCGTTACAATGGCCTCCTGATTCGAAAGGAGTTTTCTTATGGCGCTTAAAGCGACAATTTATAAAGCG
ACGGTTAATGTGGCCGATCTCGACCGCAACCAGTTTCTCGATGCCTCTCTGACGCTGGCGCGCCATCCTTCAGAAACCCA
GGAGCGTATGATGCTGCGCTTGCTGGCGTGGCTGAAATATGCTGATGAACGTCTGCAATTTACCCGTGGTTTGTGTGCCG
ATGATGAGCCGGAAGCGTGGCTGCGTAACGATCACCTGGGCATTGATTTGTGGATTGAGCTGGGGCTGCCGGATGAGCGG
CGGATTAAGAAAGCCTGCACCCAGGCCGCAGAAGTGGCGCTGTTTACCTATAATAGTCGGGCGGCGCAAATCTGGTGGCA
GCAAAATCAGAGCAAATGTGTGCAGTTTGCCAATCTTTCCGTCTGGTATCTGGACGATGAACAACTGGCGAAAGTAAGCG
CCTTTGCCGATCGTACCATGACGCTGCAGGCAACGATTCAGGATGGCGTGATCTGGTTATCGGATGATAAGAATAATCTG
GAAGTGAACTTAACCGCCTGGCAACAACCTTCATGATTGTGATTTCCCGACATGTTGCTATTCCCGATGGTGAGCTTGAG
ATCACCGCCATTCGTGCGCAGGGCGCGGGCGGGCAGCATGTTAATAAGACCTCAACGGCTATTCATCTGCGTTTTGACAT
TCGGGCGTCCAGCCTGCCAGAGTATTACAAAGAGCGTCTGCTCGCCGCCAGCCATCATTTGATCAGCAGTGATGGCGTGA
TTGTCATTAAGGCACAGGAATACCGCAGTCAGGAACTGAACCGCGAAGCAGCTCTGGCCCGGCTGGTGGCTATGATTAAA
GAATTAACAACAGAAAAAAAAGCCCGACGACCCACGCGGCCCACCCGTGCATCGAAAGAGCGCAGGCTGGCATCGAAAGC
ACAAAAATCAAGCGTGAAGGCGATGCGCGGCAAAGTGCGCAGCGGTCGGGAATAAAAAGAAGGAATGGATGGTGAAAAAA
GCGATAGTGACAGCGATGGCTGTAATCAGCCTCTTTACTCTGATGGGATGTAATAATCGGGCCGAAGTCGATACGCTTTC
TCCGGCGCAGGCTGCCGAACTGAAACCGATGCCGCAAAGTTGGCGCGGCGTGCTGCCGTGTGCCGATTGCGAAGGAATCG
AAACCTCTCTGTTCCTCGAAAAAGACGGAACATGGGTGATGAATGAGCGTTATCTCGGTGCTCGTGAAGAACCTTCCTCC
TTCGCTTCCTACGGTACATGGGCGCGAACCGCTGACAAGCTGGTATTAACCGACAGCAAAGGTGAAAAGTCATATTATCG
GGCGAAAGGCGATGCGCTGGAGATGCTCGATCGTGAAGGCAATCCGATTGAATCGCAGTTCAACTATACGCTGGAAGCGG
CACAATCCAGTTTACCTATGACGCCGATGACCCTGCGGGGCATGTATTTTTATATGGCTGATGCGGCGACCTTCACTGAT
TGCGCGACCGGAAAACGTTTCATGGTAGCGAATAACGCAGAGCTGGAGCGTAGCTACCTGGCTGCGCGCGGTCACAGTGA
AAAACCGGTGTTACTGTCAGTAGAAGGTCACTTTACGCTTGAGGGTAATCCGGATACCGGTGCGCCGACTAAAGTATTGG
CACCCGATACGGCAGGGAAATTTTACCCCAACCAGGATTGCAGTAGTTTGGGGCAGTAACCCGTCTTGAGACAGAAACAA
ACGCAAAACAGGCCAGAAGGATATATTTCAACATTTTGAATTTGCACGTTTTTTGTAGGCCGGATAAGGCGTTTACGCCG
CATCCGGCAATGGTGCTCAACGCCTGATGCGACGCTGGCGCGTCTTATCATGCCTACAACCCCCCTCATACCTTAAGGCG
GATAAGGCATTTACTTTATCACCGGGTCAAACCAACAAAGCGACCCGCCTTGATATAAATCCCAGGCTTCAGGTGCCCAA
CATACTGTAACTGCGTTTCTGGCTTAAACGCAGAGACATCACCAATACGCATATGCATCAGATCGGCAGGGCTAATCCAG
CCCGATTGCGCCAGTGTAAGTGGATGCCCGGCTTTGGCAAAGGCATCCGTGACAAATTCCGAACAAAACCACGACTTTTT
GTCTCCTTCGCCCACACTGCTTAACTGCGCTTTCGCCAGGCCGCTGACGCACTGTTGGCGAAAATCCTCGGAGAACGGAT
TCAGTGAGCACATCTGGCGAGTCACCATAAAGGGAATAAATTCGACAATGCCGCGATAGTTATAACCGCTATCTTTGATT
TTATTGGCAAACGCGGTGATATCTGTGGCTTGTTGCGGGGTAAGATCCGGGACTCGTAAGACGAAAAGCTTATCACTATG
CTTCATCGCTTTTTTAAGGGAAACGATCTGGACGCCAGCGCCTGTCGCTTCTGCAACGTTATTATCACCCAGAAAGATTG
CAACGTGACTCACAGAGGAAGTGCTGAAGACGCGGATTCCAAATGAGGTTACCCCAAGGCTTGAGGAGAACAGCAAATCG
CCGGGTTTGAGATCAGGTGCCGTTATTTCTTTTATTGATTGTTCGGTGAAAGAGCTTTGATGCTGGAATTTGACAGCCCA
TGTTTTTGCCTCGGCATCTACTGCTGTGGCTGATGGGTCTGGCTGGCTGATATCAACGGTACAAGCCGAAAGTAAAAGAA
AGCTGGGGAGAAACAGGCGGCAGTACGCCTTTGGTTTATCCATTTTATACAATCCATGTAAAAAAAGGGCCCTGAAATTC
AGGACCCTTTCTGGCATCAGCCTTTAATCTGTTTCACCAGATATTCGACGATGTCACCAGTCTTAATTAACTGTTTCTCG
CCGTTGCGACGATATTTATATTCGATATCGTCGTTGTCGAGGTTACGGTCGCCCAGCACAATAGTGTGCGGAATACCGAT
CAGTTCCATATCAGCAAACATCACGCCCGGACGCTCTTTGCGGTCATCCAGCAGCACTTCGATACCTTGTGCACGCAGTT
CGCTGTACAGTTTCTCAGCAAGCTCTTGTACGCGGAAGGATTTGTGCATGTTCATCGGCAGAATCGCCACCTGGAACGGC
GCGATAGCGTCAGGCCATACGATGCCTCGTTCGTCGTAGTTCTGCTCAATCGCCGCAGCTACCACACGCGTTACCCCGAT
ACCGTAGCAACCCATCGTCAGGATTTGGTTACGGCCATCTTCACCCTGTACGGAGGCTTTCAGTGCTTCGGAGTACTTGG
TACCCAGCTGGAAGATGTGACCAACTTCGATACCACGTTTGATCAGCAGCCTACCCTGGCCATCCGGGCTTGGATCGCCA
GCCACCACGTTACGGATATCTGCAACTTCCGGGGTAGCGACATCGCGATCCCAGTTGATGCCGAAGTAGTGTTTACCATC
GATGTTAGCACCAGCAGCGAAATCACTCATCGCCGCAACGGTACGGTCAATCACCACCGGAATCGGCATGTTTACCGGAC
CCAGTGAACCCGGACCGGCTTTAACCACGGCACGAATTTCTTCTTCGGTCGCGAAAGTCAGCGGGCTTGCAACCTGCGGC
AGTTTTTCTGCTTTAACTTCGTTCAGCTCGTGATCACCGCGCACCAGCAGCGCAACCTGCGGGAAGCTGCTGCCTTCAAC
CGCTTTAACCAGCAGAGTCTTAACCGTTTTCTCAATCGGCAGATTGAACTGTTCAACCAGTTCCGCGATGGTTTTCGCGT
TCGGCGTATCAACCAGCGTCATTTCCTGGGTAGCAGCAGCGCGCGGTTCTTTCGGCGCGATAGCTTCTGCCAGTTCAATG
TTCGCTGCATAGTCAGAGGTGTCGGAGAAGACCACATCGTCTTCACCGCTCTGCGCCAGCACCTGGAATTCGTGAGAGGC
GCTGCCGCCGATAGAACCGGTGTCGGCTTGTACGGCGCGGAAATCCAGCCCCATGCGGCTGAAGATTTTGCTGTAGGCCG
CATACATTGCATCGTAGGTTTCCTGCAGGGATTCCTGAGAAGTATGGAAAGAGTAAGCATCTTTCATCAGGAATTCGCGG
GAACGCATGACGCCGAAACGCGGACGCACTTCGTCGCGGAACTTGGTCTGGATCTGATAGAAGTTCAGCGGCAGCTGTTT
GTAAGAGCTAAGCTCGTTACGAATCAGGTCAGTGATAACTTCTTCATGAGTTGGGCCGAGTACGAACGGACGCTCGCCAC
GGTCAACAAAACGCAGCAGTTCCGGACCGTACTGTTCCCAACGACCACTCTCTTGCCACAAATCGGCTGGCTGAACCACC
GGCATCGACACCTCGATCGCACCGGCGTTGTTCATCTCTTCACGCACGATGTTTTCGACTTTTTTCAGAACGCGCACGCC
GGTCGGCAGCCAGGTATATAACCCGGAGGCCAGCTTGCGGATCATCCCGGCGCGCAGCATCAGCTGATGGCTGATCACCT
CGGCGTCGGCAGGTGTCTCCTTGAGAGTGGAGAGCAGGTATTGGCTAGTACGCATGTTGTTACGGTTCCAGTTGGAAGGT
AGAACAGGCTCAAGGCGAGCCTGGGACAAAAAAAAGTGATTTAGTTTACCAGTGCAAAAGAAATGTCAAAAGAGAAGGGC
GTGAATTTAACGCGGTTCCAGCGCAAAGACTTCAAAACCTGCGTCGGTGACGCGCCAGCGAACGTTAAAATCATGTAGCC
AGACGGCATAGGTTTTGCCCGTTTCCTCACCTTTACGATAGGCCGGGCGCGGGTCCTGCGCCAGTACTTCGCGGATAAAC
AGCGTTAACTGCGGATAACGCTTCTCCAGCGTCAAAAGCTGCTTTTCGACCTCTGCGGTAAAACTCACCGCCATCTCTGC
AGCTGGCGCACTTTGCGCATAGCTGGCACTGGCATCGGGAAGCGATTCGGCAAAGGGGAGATACGGTTTGATATCCACTA
CCGGCGTACCATCGACCAGATCCAGACTGCCGAGCTTCAGAATCACGCTGTCTTTATGGCAAACAACCTCTTTCAGCTCT
ACCAGCGACATGCCAATTGGGTTAGGGCGGAAAGTAGAGCGTGTTGCGAAAACCCCCATTCTGGCGTTACCGCCGAGGCG
CGGTGGACGCACAGTCGGACGCCAGCCGCCTTCCATCGTTTGATGAAAGACGAAAAGGATCCATAAATGGCTGAACGCTT
CCAGGCCGCGAACGGCGTCGGCCTGGTTGTAGGGAGCAATGAGATGCAGTTCGCCGTTGGCGCTTTTTACCAGACCTGGC
TGGCGCGGAACGGCGAACTTTTCTTTATAGGGCGAGCGAATAACGCCTATTTGCTCGAACTGGAAACTGCTCATTTCGCC
GTAATGTTAAGCGCAGAACCGATACATACAGCCTGACGATAGCAGCCTGGCGTACCGCTGGTGACTTCGCAGCTATGCAG
TAATACAGCATTGGCTTTCATTTTAGAGGCGTTGATTTGCATCCGCTTACGTGCGGTTGGAATGCTCGGCGGAGAGTCCT
GATTAGAGGCCTGGCAAGAGTCGCCACTGACTTCACCGAGATCGCGGAACGGTTTGCCGACTAATTCTTCTGCATTGGTA
TAAATTCGGACCGGCGTGGCGCGCGGCGCTTTCGGTTTTGCAGGCTCCGCTTTCGGCTGGGGTGCAGTGCTTTGAACGGG
TTCGACAGGGGATCTGCTTAACATGGAACAGCCGCTTAGCATGAGTGCTACTAAACAGATCGGTAAAGCACGCATAGTAT
TTCCTCAATGTATGATCAAAACGTCAATATTGAATCAGGAGCTTGTAAAAATGACAAGACGGGCAAGCGCCCGTCCTGAA
TGATATTACAAATTGTGGAAACAGCCTAAAAATTACCAGCCTTTAACAGCTCCGCCGTTAAACACTTTGTTTGCTGCTTC
GTAAACTTCGTCAGACTGATAAGCCTGGACGAATTTCTTCACGTTCTCGGCGTCTTTGTTATCTTCACGCGTCACGATCA
GGTTTACGTACGGGGACTCTTTATCTTCAACAAAGATACCGTCTTTCGCCGGAGTCAGGCCAATCTGGCTGGCATAGGTG
GTATTGATAACTGCCAGAGCGATTTGCGCGTCGTCCAGAGAACGCGGCAGTTGCGGTGCTTCCAGTTCAACAATTTTCAG
ATTTTTGGGGTTCTCAACAACATCAAGAACGGTCGGCAGCAGGCCAACGCCATCTTTCAGTTTGATCAAGCCCACTTTTT
GCAGCAGCAGCAGTGAACGACCAAGGTTAGTTGGGTCGTTTGGCACGGCAACCTGCGAACCATCCTGCAGTTCATCCAGT
GATTTGATTTTCTTGGAGTAACCAGCAATCGGATAAACAAAAGTGTTGCCTACTGCGACCAGTTTGTAGCCACGATCTTT
CAGTTGCTGATCAAGGTACGGTTTATGCTGGAAGGCGTTGGCGTCGATATCGCCTTTGCTCAATGCTTCGTTTGGCAGAA
CATAGTCGTTGAAGGTTACCAGCTCAACGTCCAGGCCATATTTGTCTTTCGCAACTTTCTGCGCGACTTCTGCAACCTGC
TGTTCGGCACCAACAATCACGCCGACTTTAATGTGGTTTGGATCTTTTTCATCCTGACCGCAGCCTACCAGTGCCAGTGA
TCCGATCAGGGCTCCCACTGCCGCAAAGGTTTTGAATTTGAACGCCATACCTTATTCCTTCTTCAATTATTTATGTTGTG
TTGAACGTTACTTGCGAGTGACAGCCCGGACGATGCGGTCGCCTGCGAACTGAATTAAATAAACCAGAATGACCAGCAAT
ACCAGTACCGTATTCATCACCGTCGCGTTATAGCCGATGTAGCCATACTGATAGCCAATCTGACCTAAACCACCGGCACC
GACTGCACCACCCATCGCGGAATAACCGACCAGGGTAATCAGGGTGATAGTTGCCGCATTCACCAGACCCGGCAGCGCTT
CCGGTAACAGCACCTTACGGACGATCTGCATCGGCGTGGCACCCATTGCGCGGGAAGCTTCAATTAACCCGGTTGGGATC
TCCAGCAGAGCGTTCTCGACCATACGGGCAATAAACGGTGCTGCACCAACGGTTAACGGAACAATCGCTGCCTGCAAACC
AATCGATGTACCGACAATAACGCGGGTAAACGGAATCATCCATACAAGCAAGATAATGAACGGGATGGAACGGAAAATGT
TCACAATCGCAGAAACGGTACGATACAGCTTCGCGTTAGCAATAATTTGCCCCGGACGCGTGACATAAAGCAGAACGCCA
ACCGGCAGACCAATCACAAAGCCAAAAAAACCGGATACGAAGGTCATTGCCAGCGTTTCCCATACGCCACGAACCAGCAG
CCACATCATCGGCTCAGACATAACCCAGTACCTCTACTTTTACATGGTGTTCCTGCAGCCAGGCAATGGCGGCTTGCGTA
TCTTGTTGTGTGCCGTGCATTTCAGTCAGCATGATGCCGAACTTAACGCCACCGGCGTAATCCATCTGCGCGCTAATAAT
GTTGTTGTTGACGTTGAAACGACGCGCGGTTTCAGAAAGCAGTGGGGCATCGACCGATTGACCGGTAAACTCCAGACGCA
GCATCGGCACGCAGTCAGTAAATGGCTCCGCTTGCAGACGTTCCTGGTAATCTTCCGGGATATCCAGATGCAGGGTCGAC
TGAATAAACTTCTGCGCCAGCGGCGTTTTCGGATGCGAGAACACTTCACTTACCGTGTCCTGCTCGATCAGTTCTCCATT
GCTGATGACCGCCACGCAATCACAAATGCGCTTCACAACGTCCATTTCGTGGGTGATCAACAGAATCGTCAACCCCAGAC
GGCGGTTGATGTCTTTCAGCAGTTCGAGAATAGAACGTGTCGTTGCCGGGTCCAGCGCGCTGGTGGCTTCATCACACAGC
AATACTTTGGGATTGCTGGCTAACGCACGGGCAATTGCCACACGTTGTTTCTGCCCACCGGAAAGATTCGACGGGTAGCT
ATCATGCTTATCGCCAAGACCAACCAATGACAGCAATTCCGTCACGCGACGTTTGACCTCGTCTTTCGGTGTGTTGTCCA
GCTCCAGCGGCAGAGCCACGTTGCCAAAAACAGTACGCGAAGAGAGCAGGTTAAAATGCTGGAAAATCATACCAATCTGG
CGGCGAGCTTTGGTCAACTCGGATTCTGACAGCGTGGTCAGTTCCTGGCCATCGACCAGCACGCTACCCTCGGTTGGGCG
CTCCAGCAGGTTTACACAACGTATAAGCGTACTCTTACCCGCGCCTGAGGCACCGATAACGCCATAAATTTGTCCAGCTG
GCACATGCAGGCTGACGTTGTTCAACGCCTGGATGGTGCGGGTGCCCTGGTGGAACACTTTGGTGATATTCGAAAGTTTT
ATCATTGATTATTTATTATCGTCATTAAGTTAGTCGTGGCATCTCGAATGCCTGAAACGGGCAACGCCGTCAATGAAATG
GATGTTAAGGCATCCAGACGTCTAAATCAATCAGGTTTATGCGAAGAGCACTTTCTTGCAGGTCGAAACATGCGATACTA
GCGTCACATGCCTTATTAAGGAGCTATAAAAGGTGGCGAAGAGCGTACCCGCAATTTTTCTTGACCGTGATGGCACCATT
AATGTCGATCACGGCTATGTCCATGAGATCGACAACTTTGAATTTATCGACGGTGTTATTGACGCCATGCGCGAGCTAAA
AAAAATGGGCTTTGCGCTGGTGGTAGTAACCAACCAGTCTGGCATTGCTCGCGGTAAATTTACCGAAGCACAGTTTGAAA
CGCTGACCGAGTGGATGGACTGGTCGCTGGCGGACCGAGATGTCGATCTGGATGGTATCTATTATTGCCCGCATCATCCG
CAGGGTAGTGTTGAAGAGTTTCGCCAGGTCTGCGATTGCCGCAAACCACATCCGGGGATGCTTTTGTCAGCACGCGATTA
TTTGCATATTGATATGGCCGCTTCTTATATGGTGGGCGATAAATTAGAAGATATGCAGGCAGCGGTTGCGGCGAACGTGG
GAACAAAAGTGCTGGTGCGTACGGGTAAACCTATTACGCCTGAAGCAGAAAACGCGGCGGATTGGGTGTTAAATAGCCTG
GCAGACCTGCCGCAAGCGATAAAAAAGCAGCAAAAACCGGCACAATGATTAAAAGATGAGCGGTTGAAATAAAAATGCAT
TTTTCCGCTTGTCTTCCTGAGCCGACTCCCTATAATGCGCCTCCATCGACACGGCGGATGTGAATCACTTCACACAAACA
GCCGGTTCGGTTGAAGAGAAAAATCCTGAAATTCAGGGTTGACTCTGAAAGAGGAAAGCGTAATATACGCCACCTCGCGA
CAGTGAGCTGAAAGCCGCGTCGCAACTGCTCTTTAACAATTTATCAGACAATCTGTGTGGGCACTCGAAGATACGGATTC
TTAACGTCGCAAGACGAAAAATGAATACCAAGTCTCAAGAGTGAACACGTAATTCATTACAAAGTTTAATTCTTTGAGCA
TCAAACTTTTAAATTGAAGAGTTTGATCATGGCTCAGATTGAACGCTGGCGGCAGGCCTAACACATGCAAGTCGAACGGT
AACAGGAAGAAGCTTGCTTCTTTGCTGACGAGTGGCGGACGGGTGAGTAATGTCTGGGAAACTGCCTGATGGAGGGGGAT
AACTACTGGAAACGGTAGCTAATACCGCATAACGTCGCAAGACCAAAGAGGGGGACCTTCGGGCCTCTTGCCATCGGATG
TGCCCAGATGGGATTAGCTAGTAGGTGGGGTAACGGCTCACCTAGGCGACGATCCCTAGCTGGTCTGAGAGGATGACCAG
CCACACTGGAACTGAGACACGGTCCAGACTCCTACGGGAGGCAGCAGTGGGGAATATTGCACAATGGGCGCAAGCCTGAT
GCAGCCATGCCGCGTGTATGAAGAAGGCCTTCGGGTTGTAAAGTACTTTCAGCGGGGAGGAAGGGAGTAAAGTTAATACC
TTTGCTCATTGACGTTACCCGCAGAAGAAGCACCGGCTAACTCCGTGCCAGCAGCCGCGGTAATACGGAGGGTGCAAGCG
TTAATCGGAATTACTGGGCGTAAAGCGCACGCAGGCGGTTTGTTAAGTCAGATGTGAAATCCCCGGGCTCAACCTGGGAA
CTGCATCTGATACTGGCAAGCTTGAGTCTCGTAGAGGGGGGTAGAATTCCAGGTGTAGCGGTGAAATGCGTAGAGATCTG
GAGGAATACCGGTGGCGAAGGCGGCCCCCTGGACGAAGACTGACGCTCAGGTGCGAAAGCGTGGGGAGCAAACAGGATTA
GATACCCTGGTAGTCCACGCCGTAAACGATGTCGACTTGGAGGTTGTGCCCTTGAGGCGTGGCTTCCGGAGCTAACGCGT
TAAGTCGACCGCCTGGGGAGTACGGCCGCAAGGTTAAAACTCAAATGAATTGACGGGGGCCCGCACAAGCGGTGGAGCAT
GTGGTTTAATTCGATGCAACGCGAAGAACCTTACCTGGTCTTGACATCCACAGAACTTTCCAGAGATGGATTGGTGCCTT
CGGGAACTGTGAGACAGGTGCTGCATGGCTGTCGTCAGCTCGTGTTGTGAAATGTTGGGTTAAGTCCCGCAACGAGCGCA
ACCCTTATCTTTTGTTGCCAGCGGTCCGGCCGGGAACTCAAAGGAGACTGCCAGTGATAAACTGGAGGAAGGTGGGGATG
ACGTCAAGTCATCATGGCCCTTACGACCAGGGCTACACACGTGCTACAATGGCGCATACAAAGAGAAGCGACCTCGCGAG
AGCAAGCGGACCTCATAAAGTGCGTCGTAGTCCGGATTGGAGTCTGCAACTCGACTCCATGAAGTCGGAATCGCTAGTAA
TCGTGGATCAGAATGCCACGGTGAATACGTTCCCGGGCCTTGTACACACCGCCCGTCACACCATGGGAGTGGGTTGCAAA
AGAAGTAGGTAGCTTAACCTTCGGGAGGGCGCTTACCACTTTGTGATTCATGACTGGGGTGAAGTCGTAACAAGGTAACC
GTAGGGGAACCTGCGGTTGGATCACCTCCTTACCTTAAAGAAGCGTACTTTGCAGTGCTCACACAGATTGTCTGATGAAA
ATGAGCAGTAAAACCTCTACAGGCTTGTAGCTCAGGTGGTTAGAGCGCACCCCTGATAAGGGTGAGGTCGGTGGTTCAAG
TCCACTCAGGCCTACCAAATTTGCACGGCAAATTTGAAGAGGTTTTAACTACATGTTATGGGGCTATAGCTCAGCTGGGA
GAGCGCCTGCTTTGCACGCAGGAGGTCTGCGGTTCGATCCCGCATAGCTCCACCATCTCTGTAGTGGTTAAATAAAAAAT
ACTTCAGAGTGTACCTGCAAAGGTTCACTGCGAAGTTTTGCTCTTTAAAAATCTGGATCAAGCTGAAAATTGAAACACTG
AACAATGAAAGTTGTTCGTGAGTCTCTCAAATTTTCGCAACACGATGATGGATCGCAAGAAACATCTTCGGGTTGTGAGG
TTAAGCGACTAAGCGTACACGGTGGATGCCCTGGCAGTCAGAGGCGATGAAGGACGTGCTAATCTGCGATAAGCGTCGGT
AAGGTGATATGAACCGTTATAACCGGCGATTTCCGAATGGGGAAACCCAGTGTGTTTCGACACACTATCATTAACTGAAT
CCATAGGTTAATGAGGCGAACCGGGGGAACTGAAACATCTAAGTACCCCGAGGAAAAGAAATCAACCGAGATTCCCCCAG
TAGCGGCGAGCGAACGGGGAGGAGCCCAGAGCCTGAATCAGTGTGTGTGTTAGTGGAAGCGTCTGGAAAGGCGCGCGATA
CAGGGTGACAGCCCCGTACACAAAAATGCACATGCTGTGAGCTCGATGAGTAGGGCGGGACACGTGGTATCCTGTCTGAA
TATGGGGGGACCATCCTCCAAGGCTAAATACTCCTGACTGACCGATAGTGAACCAGTACCGTGAGGGAAAGGCGAAAAGA
ACCCCGGCGAGGGGAGTGAAAAAGAACCTGAAACCGTGTACGTACAAGCAGTGGGAGCATGCTTAGGCGTGTGACTGCGT
ACCTTTTGTATAATGGGTCAGCGACTTATATTCTGTAGCAAGGTTAACCGAATAGGGGAGCCGAAGGGAAACCGAGTCTT
AACTGGGCGTTAAGTTGCAGGGTATAGACCCGAAACCCGGTGATCTAGCCATGGGCAGGTTGAAGGTTGGGTAACACTAA
CTGGAGGACCGAACCGACTAATGTTGAAAAATTAGCGGATGACTTGTGGCTGGGGGTGAAAGGCCAATCAAACCGGGAGA
TAGCTGGTTCTCCCCGAAAGCTATTTAGGTAGCGCCTCGTGAACTCATCTCCGGGGGTAGAGCACTGTTTCGGCAAGGGG
GTCATCCCGACTTACCAACCCGATGCAAACTGCGAATACCGGAGAATGTTATCACGGGAGACACACGGCGGGTGCTAACG
TCCGTCGTGAAGAGGGAAACAACCCAGACCGCCAGCTAAGGTCCCAAAGTCATGGTTAAGTGGGAAACGATGTGGGAAGG
CCCAGACAGCCAGGATGTTGGCTTAGAAGCAGCCATCATTTAAAGAAAGCGTAATAGCTCACTGGTCGAGTCGGCCTGCG
CGGAAGATGTAACGGGGCTAAACCATGCACCGAAGCTGCGGCAGCGACGCTTATGCGTTGTTGGGTAGGGGAGCGTTCTG
TAAGCCTGTGAAGGTGTACTGTGAGGTATGCTGGAGGTATCAGAAGTGCGAATGCTGACATAAGTAACGATAAAGCGGGT
GAAAAGCCCGCTCGCCGGAAGACCAAGGGTTCCTGTCCAACGTTAATCGGGGCAGGGTGAGTCGACCCCTAAGGCGAGGC
CGAAAGGCGTAGTCGATGGGAAACAGGTTAATATTCCTGTACTTGGTGTTACTGCGAAGGGGGGACGGAGAAGGCTATGT
TGGCCGGGCGACGGTTGTCCCGGTTTAAGCGTGTAGGCTGGTTTTCCAGGCAAATCCGGAAAATCAAGGCTGAGGCGTGA
TGACGAGGCACTACGGTGCTGAAGCAACAAATGCCCTGCTTCCAGGAAAAGCCTCTAAGCATCAGGTAACATCAAATCGT
ACCCCAAACCGACACAGGTGGTCAGGTAGAGAATACCAAGGCGCTTGAGAGAACTCGGGTGAAGGAACTAGGCAAAATGG
TGCCGTAACTTCGGGAGAAGGCACGCTGATATGTAGGTGAAGCGACTTGCTCGTGGAGCTGAAATCAGTCGAAGATACCA
GCTGGCTGCAACTGTTTATTAAAAACACAGCACTGTGCAAACACGAAAGTGGACGTATACGGTGTGACGCCTGCCCGGTG
CCGGAAGGTTAATTGATGGGGTTAGCGCAAGCGAAGCTCTTGATCGAAGCCCCGGTAAACGGCGGCCGTAACTATAACGG
TCCTAAGGTAGCGAAATTCCTTGTCGGGTAAGTTCCGACCTGCACGAATGGCGTAATGATGGCCAGGCTGTCTCCACCCG
AGACTCAGTGAAATTGAACTCGCTGTGAAGATGCAGTGTACCCGCGGCAAGACGGAAAGACCCCGTGAACCTTTACTATA
GCTTGACACTGAACATTGAGCCTTGATGTGTAGGATAGGTGGGAGGCTTTGAAGTGTGGACGCCAGTCTGCATGGAGCCG
ACCTTGAAATACCACCCTTTAATGTTTGATGTTCTAACGTTGACCCGTAATCCGGGTTGCGGACAGTGTCTGGTGGGTAG
TTTGACTGGGGCGGTCTCCTCCTAAAGAGTAACGGAGGAGCACGAAGGTTGGCTAATCCTGGTCGGACATCAGGAGGTTA
GTGCAATGGCATAAGCCAGCTTGACTGCGAGCGTGACGGCGCGAGCAGGTGCGAAAGCAGGTCATAGTGATCCGGTGGTT
CTGAATGGAAGGGCCATCGCTCAACGGATAAAAGGTACTCCGGGGATAACAGGCTGATACCGCCCAAGAGTTCATATCGA
CGGCGGTGTTTGGCACCTCGATGTCGGCTCATCACATCCTGGGGCTGAAGTAGGTCCCAAGGGTATGGCTGTTCGCCATT
TAAAGTGGTACGCGAGCTGGGTTTAGAACGTCGTGAGACAGTTCGGTCCCTATCTGCCGTGGGCGCTGGAGAACTGAGGG
GGGCTGCTCCTAGTACGAGAGGACCGGAGTGGACGCATCACTGGTGTTCGGGTTGTCATGCCAATGGCACTGCCCGGTAG
CTAAATGCGGAAGAGATAAGTGCTGAAAGCATCTAAGCACGAAACTTGCCCCGAGATGAGTTCTCCCTGACTCCTTGAGA
GTCCTGAAGGAACGTTGAAGACGACGACGTTGATAGGCCGGGTGTGTAAGCGCAGCGATGCGTTGAGCTAACCGGTACTA
ATGAACCGTGAGGCTTAACCTTACAACGCCGAAGCTGTTTTGGCGGATTGAGAGAAGATTTTCAGCCTGATACAGATTAA
ATCAGAACGCAGAAGCGGTCTGATAAAACAGAATTTGCCTGGCGGCCGTAGCGCGGTGGTCCCACCTGACCCCATGCCGA
ACTCAGAAGTGAAACGCCGTAGCGCCGATGGTAGTGTGGGGTCTCCCCATGCGAGAGTAGGGAACTGCCAGGCATCAAAT
TAAGCAGTAAGCCGGTCATAAAACCGGTGGTTGTAAAAGAATTCGGTGGAGCGGTAGTTCAGTCGGTTAGAATACCTGCC
TGTCACGCAGGGGGTCGCGGGTTCGAGTCCCGTCCGTTCCGCCACTTATTAAGAAGCCTCGAGTTAACGCTCGAGGTTTT
TTTTCGTCTGTATATCTATTATTGCCAGAATCGCAAAAATCCTCTGCATTTTACGCTCTTTTTCCTCAACAGTCTGAAGC
CCATAATCACCTCAGTTAACGAAAATAGCATTAAAAGAGGCATATTATGGCTATCCCTGCATTTGGTTTAGGTACTTTCC
GTCTGAAAGACGACGTTGTTATTTCATCTGTGATAACGGCGCTTGAACTTGGTTATCGCGCAATTGATACCGCACAAATC
TATGATAACGAAGCCGCAGTAGGTCAGGCGATTGCAGAAAGTGGCGTGCCACGTCATGAACTCTACATCACCACTAAAAT
CTGGATTGAAAATCTCAGCAAAGACAAATTGATCCCAAGTCTGAAAGAGAGCCTGCAAAAATTGCGTACCGATTATGTTG
ATCTGACGCTAATCCACTGGCCGTCACCAAACGATGAAGTCTCTGTTGAAGAGTTTATGCAGGCGCTGCTGGAAGCCAAA
AAACAAGGGCTGACGCGTGAGATCGGTATTTCCAACTTCACGATCCCGTTGATGGAAAAAGCGATTGCTGCTGTTGGTGC
TGAAAACATCGCTACTAACCAGATTGAACTCTCTCCTTATCTGCAAAACCGTAAAGTGGTTGCCTGGGCTAAACAGCACG
GCATCCATATTACTTCCTATATGACGCTGGCGTATGGTAAGGCCCTGAAAGATGAGGTTATTGCTCGTATCGCAGCTAAA
CACAATGCGACTCCGGCACAAGTGATTCTGGCGTGGGCTATGGGGGAAGGTTACTCAGTAATTCCTTCTTCTACTAAACG
TAAAAACCTGGAAAGTAATCTTAAGGCACAAAATTTACAGCTTGATGCCGAAGATAAAAAAGCGATCGCCGCACTGGATT
GCAACGACCGCCTGGTTAGCCCGGAAGGTCTGGCTCCTGAATGGGATTAAGCCTCTCTGACAGCTCCTCCGGGAGCTGTT
TTTACATGCTCGCTAAGGAAATCGATAAAAGCCCGGATGCGCGTACTTACCGCACGGTCGCTGTAATAGACGGCACTGAA
TGGCATTTCCACTGGCAACACTTTATCTGCCATTAACTCCACCAATTCTCCGCGAGCGATTTCTTTGTCGATCATGTAGT
CGGACAAACACGCAATCCCGTTGCCACTCAGGCAAAGCTGTTTCAGTGTTTCCCCACTATTGGATGACAAACCGTACTTC
ACCTCATGTAATTGTCCATCGCTACGGGCTATCGGCCAGGTATTGAGGGAAGCGGGTTCAGTGAATCCCAGGCAAATATG
TTGCTTTAAATCGTCGATCGTTTCTGGCTTCCCGTAGCGGGAAATATAATCGGGGGAGGCGATAATTTTTCGATAACTGT
TAAATAACGGCCTGGCACGTAAGCTGGAATCCGTTAACGTACCAGCGCGTATCGCGACATCCACTTTTCTTTCGATCAAA
TTAATAATCGTTTCGGAGGAGACTAGCGACAAAGTGACTTCCGGATAGCGTTCACGGAAAGGCTTAATTAACGGCATCAG
AAAGTGCAGCACCACTGGAGTTGCGGCATCGATCCGTAACAGTCCACGCGGTGTATTACGCGTCTCCATAATTTCTGATT
CTGCCGCTGCCATCTCCTGCAAAATTGACTGTACGCGACGAAAATAACGCTCGCCTTCTTCCGTCAGGCTAAGTTGTCGC
GTGGTCCGATTAAGCAGGCTAACGCCAAGTTTCATCTCCAGCTTTTTCACCGCCCGGCTTACCGCTGAGTTTGCTTGCCC
TAATTGTTCCGCTGCCCGGCTAAAGCTGCCGCTTTCGACGACCGAAACAAAAATGGCGAGTTCTTCCGACGTGGCTTTCA
TTTTTGCTCCTGTTGCAAAATAGAAGAGATATTTTGAATTTATTTGTCATTAAACCATCAGGATGCGTGATATGTCATGC
GATTTAATGTTCTCCATAATGAGCAAAATTCTGACCGGTGTAAGCACTTGCTTACATAACAATATACAATTGCTCGTTGA
AAGAGTGAGCTAAAATCCCTATAACAGTAGAACCCTCCCGAGTGCGGAAGGGTTGACGTAATAGAGGTTTCAAAGTCAAA
AGTGCGAAAAAACACCTATGCCATGCGCTATGTTGCCGGACAACCTGCGGAAAGGATCTTACCGCCGGGGTCTTTTGCGA
GCATCGGCCAGGCATTACCACCTGGGGAACCGTTAAGTACCGAAGAGCGTATTCGGATCCTGGTGTGGAACATATACAAA
CAGCAACGCGCTGAATGGTTGTCGGTATTAAAGAACTACGGCAAAGATGCACATCTGGTGTTATTGCAGGAAGCGCAGAC
AACGCCAGAGTTAGTACAGTTTGCGACCGCTAACTATCTTGCCGCCGATCAGGTACCCGCTTTCGTGCTGCCACAACATC
CTTCTGGCGTAATGACCCTTTCGGCGGCACATCCAGTGTATTGCTGCCCGTTACGTGAACGAGAACCCATTTTGCGTCTG
GCGAAGTCGGCACTGGTGACGGTCTATCCATTACCTGACACCCGCCTGTTGATGGTGGTTAATATACACGCCGTCAACTT
CAGTCTGGGCGTGGATGTCTATAGTAAGCAGTTACTTCCTATTGGCGATCAGATAGCTCACCACAGCGGCCCGGTCATTA
TGGCGGGAGATTTCAATGCCTGGAGCCGTAGAAGGATGAACGCGTTATATCGCTTTGCGCGGGAAATGTCGCTGCGCCAG
GTGCGTTTTACCGATGATCAGCGCCGTCGGGCGTTTGGTCGCCCGCTCGATTTTGTTTTCTACCGTGGTCTGAACGTCAG
TGAAGCTTCTGTACTGGTTACGCGCGCTTCCGATCACAATCCGCTACTCGTTGAATTCAGTCCCGGCAAGCCTGATAAAT
AAGGTATGTCAGGTCTGCCACAGGGCAGACCAACGTTTGGCGCTGCGCAAAACGTGAGCGCGGTGGTGGCGTATGACTTA
TCTGCCCACATGCTGGATGTCGTGGCACAAGCTGCCGAAGCCCGGCAACTGAAAAATATCACCACCCGCCAGGGATATGC
CGAAAGTCTGCCATTTGCCGATAACGCATTTGATATTGTTATCAGCCGTTATTCTGCCCATCACTGGCATGATGTTGGTG
CAGCACTGCGAGAAGTGAATAGGATATTGAAACCTGGCGGTAGGCTGATTGTGATGGACGTAATGTCTCCGGGTCACCCA
GTGCGCGACATCTGGTTACAGACGGTAGAAGCATTACGCGATACCTCTCACGTACGAAACTACGCCAGCGGTGAGTGGTT
GACGTTAATCAATGAAGCCAATCTGATAGTTGATAATTTAATTACAGATAAGTTACCGCTGGAATTTTCTTCATGGGTCG
CGAGAATGCGTACGCCAGAAGCGTTAGTAGACGCTATTCGCATTTACCAACAGAGCGCATCGACAGAGGTGAGAACGTAT
TTTGCCTTGCAGAATGATGGCTTTTTCACCAGTGATATCATCATGGTAGATGCACATAAAGCGGCATAAATAAAAAAGGC
ACCGGGGGAATCGGTGCCTTTTTATTATCTGGTTTGTCAGGAATCTGGCATGTTGTTGTTTTTCACAAACAACGTCAGCT
TATCGCCTGGTTGCAGATTCGCAGTGTCGCTGTTCCAGCGCATCACATCTTTGATGTTCACGCCGTGGCGTTTAGCAATG
CTTGAAAGCGAATCGCCTTTGCGCACACGATACGTAATGCTATCGCTGTTGTTTGCCAGTCGCTGTGCGCTACTGCCTGC
ACCAATCGTCAAACTTTGGCCTGGCTTCAGCTTAGATCCGCGCAGTTTGTTCCACTGCTGCAAATCTTTGGTGCTTACGC
CGAGACGTGAAGCGATACTTGAAAGCGTGTCGCCAGAGCGTACGGTGTAAACACGGCTGTTAAGCGGCGTATTGTCGGCA
ACCAGCGTCGACTGTACAGCAGCAATTTCGCCTGAAGCCAGAGATTCACGCAGTTGATCTGCATGCTTCTTTGGCACCAT
CACGTACTGCGGGCCACTTGCGCCCAGCGTGGAGCCTTTTACGCCAGCGTTGAATGTCTTCAGCTTGCTGACGGAAATCC
CCGCCATATCTGCTACCTTCGCCATTTCAACCGGGCTGCTCAGGTGCACACGCGCCAGAGCACGGCTTTCATCGGTCGTT
GGCAGACGTACGCCATAACGCTTGCTGTTTTTGAGAATATCACTCAATGCCAGCATTTTAGGCACGTACTGCTTCGTTTC
CTGCGGCAACGGTAACGACCAGAAGTCCGTGGATTTCCCACGCGCTTTGTTCGTTTTAATTGCCTTCATGACCCGACCTT
CGCCGCTGTTATAAGCCGCTACGGTCAGAAGCCAGTCGCCGTCAAACATTTTGTTCAGACGCTGCATCATATTCAGCGCG
GCAGTTGTTGAAGCAACAACATCGCGACGCGCGTCATAATTGCGGGTCTGTTTCAAACCATAATTGCGCCCCGTGCTCGG
AATGATCTGCCAGATGCCTGCGGCATTGGCGCCAGACGTTGCGTGAGGATCAAAAGCGCTCTCCACTATGGGTAGTAGTA
CCAGTTCCATAGGCATGTTACGTTTTTTAACTTGCCCTGCTATCCAGTACATATACGGCTCTGCCCGTAAAGTTACATCG
TGGAGATAGCTCTTATTGCGTAAATATTTCTGTTTCTGTTCGCGAATCCGGTCATTTTCCGGAATTCCCATCTTTAGCTC
GTCGCCAATGAAAGCCCACAAGTCACCATCTGGCGCGATAGACGTCCCATCGTCCATCCATCGTGCCTGACTTGTAAACT
TTGCTGCTTCCCCTTGACCAGCTGCAGAAAGGCTCTGTGCGTGCTGTTGAACGTTGCCGGTACTCTGGCAACCCACGAGC
AGGACAGAGGCGAGTAATATCGCTTTTGCCTTCATGTGTGTGTCAATAGTTGCTTAAAAGACGACCGATCATAACGGCGA
ACGGAGCCGATGACAAGAAAGTTTTATCAGAACCTATCTTTCTTTGACCTTAACCATGCAAAACGCTCTTCAGGTTGTTG
CAATAATGTTTCTTCATTAATTACATTAATTAAATCAATATCTTCCGTTCTTAAAAAAACATTAATTTGCCGCTCATTTT
TCAGAATTACGGGTAGTGTTATTTGATTTTTTGCCCGTAACTCCTTAACTTTACGATAATAATCATTTATGGACAAATCG
TGCGGAAGAATACTCAAAGCAAACTTCATATTTGATAAGGTATATTCATGAGCACAACATACCAATGTATCGTCAGGTAA
CGCACTTAACTTTTTAAGTGATTGATACATTTGTGATGCTGTCCCTTCAAACAACCGACCACACCCACCAGAAAACAGTG
TGTCGCCGCAAAATAGATAAGGTTTACTGAAGTAACAGATATGTCCTAAAGTGTGACCCGGCGTAGCAATTACACTAAAT
TCATGCCCCAAAACGAAGGCAGTTTCGCCATCTTTGACTACCTGTGTTGTTCCCTTATCTTGTGTCTCTTGTGGACCATA
CACCACAATTTGTGGAAACTTTTCCACCAGTTCTTTTACGCCGCCAACGTGATCGTGGTGATGGTGGGTGAGAAATATGG
CCTCCGGTTGCCAGTTATTGGCGGCAATGGCGTTTAATACTGGCTCTGCGTCTCCGGGATCGACAATCAGGCAGCGACCT
GCTTCATCATTCAAAACCCAGATGTAATTGTCATCAAAGGCGGGAATACTGTTAAGATTCATAGATTACCTCTCAGTGTG
AAACGGAAGGTTGTGATGAAACCGGCAAGAGTCCCTCAAACTGTCGTGGCTCCTGATTGCTGGGGCGATTTGCCCTGGGG
AAAGCTTTATCGCAAGGCGCTGGAGCGCCAGCTCAACCCGTGGTTCACTAAAATGTATGGTTTTCATCTGCTTAAGATTG
GCAATTTAAGCGCAGAAATCAATTGCGAAGCGTGCGCGGTTTCTCATCAAGTGAATGTTTCTGCGCAAGGAATGCCCGTC
CAGGTACAGGCGGACCCACTTCATCTTCCTTTTGCCGATAAATCCGTTGATGTTTGTCTACTGGCACATACATTGCCGTG
GTGCACCGATCCGCATCGTTTATTGCGTGAAGCCGATCGGGTATTGATTGATGATGGCTGGCTGGTCATTAGTGGCTTCA
ATCCCATCAGTTTTATGGGATTACGCAAACTTGTGCCGGTATTGCGCAAAACCTCGCCCTATAACAGCCGGATGTTTACT
CTGATGCGGCAGCTGGACTGGCTCTCTTTGTTGAATTTTGAAGTGCTACACGCCAGCCGTTTCCACGTTCTCCCGTGGAA
CAAACACGGAGGAAAACTATTGAATGCGCATATTCCTGCGCTTGGTTGCTTACAACTTATTGTTGCCCGGAAACGGACTA
TTCCTTTAACGCTAAATCCGATGAAACAGAGTAAAAACAAGCCACGAATTCGCCAGGCGGTTGGAGCCACCCGGCAATGT
CGTAAACCACAGGCTTAAACTTCAACTTGGTAGCCTGTATCTTCCAGTGTGGGATTCATCGCCGCGGCACGAGCCAGTTC
ATCACAGCGTTCGTTTTCCGGGTGTCCGGCATGGCCTTTAACCCATTCCCATTTGATTTGATGCTGCCCCAATGCAGCAT
CAAGACGTTGCCAGAGATCGACATTTTTTACTGGTTTTTTGTCTGCGGTTTTCCAGCCACGTTTTTTCCAGTTATGGATC
CACTGGGTGATACCCTGGCGGACATACTGGCTGTCGGTACTCAAAATGACTTCGCAATGTTCTTTTAACGCCTCCAGCGC
GACAATAGCGGCCATCAACTCCATACGGTTGTTGGTGGTGCGGGTGTAGCCAGCGCTAAAGGTTTTCTCGCGTCCGCGAT
AGCGTAAAATAGCGCCGTAACCCCCAGGTCCTGGATTGCCCAGACACGAACCATCGGTGAAAATTTCTACCTGTTTAAGC
ATCTCTGGTAGACTTCCTGTAATTGAATCGAACTGTAAAACGACAAGTCTGACATAAATGACCGCTATGAGCACTGCAAT
TACACGCCAGATCGTTCTCGATACCGAAACCACCGGTATGAACCAGATTGGTGCGCACTATGAAGGCCACAAGATCATTG
AGATTGGTGCCGTTGAAGTGGTGAACCGTCGCCTGACGGGCAATAACTTCCATGTTTATCTCAAACCCGATCGGCTGGTG
GATCCGGAAGCCTTTGGCGTACATGGTATTGCCGATGAATTTTTGCTCGATAAGCCCACGTTTGCCGAAGTAGCCGATGA
GTTCATGGACTATATTCGCGGCGCGGAGTTGGTGATCCATAACGCAGCGTTCGATATCGGCTTTATGGACTACGAGTTTT
CGTTGCTTAAGCGCGATATTCCGAAGACCAATACTTTCTGTAAGGTCACCGATAGCCTTGCGGTGGCGAGGAAAATGTTT
CCCGGTAAGCGCAACAGCCTCGATGCGTTATGTGCTCGCTACGAAATAGATAACAGTAAACGAACGCTGCACGGGGCATT
ACTCGATGCCCAGATCCTTGCGGAAGTTTATCTGGCGATGACCGGTGGTCAAACGTCGATGGCTTTTGCGATGGAAGGAG
AGACACAACAGCAACAAGGTGAAGCAACAATTCAGCGCATTGTACGTCAGGCAAGTAAGTTACGCGTTGTTTTTGCGACA
GATGAAGAGATTGCAGCTCATGAAGCCCGTCTCGATCTGGTGCAGAAGAAAGGCGGAAGTTGCCTCTGGCGAGCATAAAT
ACCTGTGAAAGGCGCTAAAAATAGCGACTTGGGCGATTTTTGCAGCAAACGATTCAAAAGATGAGAAAAACCGTTGACGA
AGGTCGAGGCAATCCGTAATATTCGCCTCGTTCCCAACGGAACACAACGCGGAGCGGTAGTTCAGTCGGTTAGAATACCT
GCCTGTCACGCAGGGGGTCGCGGGTTCGAGTCCCGTCCGTTCCGCCACTATTCACTCATGAAAATGAGTTCAGAGAGCCG
CAAGATTTTTAATTTTGCGGTTTTTTTGTATTTGAATTCCACCATTTCTCTGTTCAATGATTTTACTCTGGCGTAGGTGC
GTGATTCTCGCTTGTTGTCTCATTCATTAAAATTCAATAATGATATCGAACCATTCAGCTTAAATATATTTCTAGAGAAT
AAATTTATATTGATTAAATGAATGTATATTTCAAATTGATTTTGTTTGTTATTATTTAAGTGAGGTATATAATTAGAGTC
CGTTATCAATGCTAAATATTCTAATCATTATGACAGGCGAGGGAGTGTCCAATTATGAATTCAAAAAAGCTTTGTTGCAT
ATGTGTGTTATTCTCGCTGCTTGCAGGATGTGCCTCTGAATCTTCTATTGATGAAAAGAAGAAAAAAGCTCAAGTCACAC
AAAGTAATATTAATAAAAACACTCCCCAGCAACTGACAGACAAAGATTTATTCGGTAATGAAACCACTCTGGCCGTATCC
GAAGAGGATATTCAAGCTGCGCTTGATGGAGATGAGTTCCGCGTTCCCCTTAATTCTCCTGTAATACTTGTTCAATCCGG
CAACCGCGCACCGGAAACCATTATGCAGGAGGAGATGCGAAAATATTATACTGTTTCCACATTCTCTGGTATCCCGGACA
GGCAAAAGCCTCTGACTTGTAACAAAAACAAAGATAAAAATGAGAACGAGGATGTTGCCAGTGCTGAGAATATGAACTGG
ATGCAGGCACTGCGTTTTGTGGCTGCAAAAGGACATCAGAAAGCGATTATTGTTTACCAGGATATGTTGCAGACAGGAAA
ATATGACTCTGCGCTGAAATCAACAGTATGGTCCGACTATAAAAATGACAAACTCACTGACGCTATCTCCCTGCGCTACC
TGGTACGTTTCACGCTGGTGGATGTGGCAACAGGTGAGTGGGCTACCTGGTCGCCGGTGAATTATGAATATAAAGTGCTT
CCACCATTGCCCGACAAGAATGAAGCCAGTACGACTGATATGACAGAGCAGCAAATCATGCAACTTAAGCAAAAGACCTA
TAAAGCGATGGTAAAAGATTTGGTTAACCGCTATCAATAATAAATTATATCTGCCGCCAGGAATTTCTGGCGGCAATAAT
ACAAAATTCTTTGCATAAGAAATTTTTCTTGACAAAGACAGTGCAAGAAAGGACATGGAATCCGGAGTTAAAAACTGTTT
GTTTTAGAATATTTAATTATTTAACTGCTGAATCTTCCTTGCGAGAAATATATCCATTATTACATTTCATGCCATTTTTA
ATATAGATTGCTCCTGGGAAAATTCCCGTATTATTACCGCAGGGGTGATAATTAGTATTGACATATCCTGTGACAAAAGG
AGCTATTAAAGGTGCTATTACGATAGCTATTAGTAAAAATATAAGAGTTAGCTGTATTGTTATGTCTGTGGCGAAATTGA
CTACCTTCGTTTTTTTGATTAAGAATGATTTTATTATCGTAAGTAAAATTACATGAATATTTAAAAAGGAAAACGACATG
AAACCGAAGCACAGAATCAACATTCTCCAATCATAAAATATTTCCGTGGAGCATTTTATTATTGAATATAGAGGTTTAAC
TCCGGTAAAAAACAAAGAAGCATTGAATGCAGGGAAAAATAATATGGCCATAAAAAACATCGAAAGAAACTCTTTTAATT
TAACATGTAAACGCATGGTTAATCCTCATATCACGGGTGGAGTGTTAAGAACATACATAAATGGAGTCATGTTTTCCCTT
TTCCATTTATCAAGTTCCTGTTGCCGTTTTAGTCCATCTCTAATTGCATATTTTAATTTTTCTGATAAATGGCATTGAGC
ATCGATTTCATTTAAAACAACTGTACACACTATCCCTGTCAGTAAAATTGCTCCTCCGACAAGAATTACTGGAAAGCCAA
AGCTAACACAGGCAAAAGAAGCCAGACTTCCAATAGCGGTTGCAACACCACCGGCTATAACTGCTTTGGCCACATCCATT
GAAAAATCGCCAAGAAAATTAACCAGATCTCGCTCTGAACTCATAATAAATTCTATGGTTCTGCTGATTTAACCGCAGAG
AAGTTCGCCACAGCAATCCGAAACCACTGGCACGTGGAGAATAAGCTGCACAGGCGTCTGGACGTGGTAATGAATGAAGA
CGACTACAAAATAAGAAGAGGAAACGCAGCAGAATTATTTTCAGGGATACGGCACATTGCTATTAATATTTTGACGAATG
AGAAGGTATTCAAGGCAGGGTTAAGACGTAAGATGCGAAAAGCAGCCATGGACAGAAACTACCTGGCGTCAGTCCTTGCG
GGGAGCGGGCTTTCGTAGTAATACCCCGACTCTCCCCGTCCTTAAACACAACCCCCACTCACCACAACCTAAACTCATCC
GCATCCTGCCATGCCGGAAACTTTTCTCTATATTCCCGCAATGCTGCCATCGACAGCTCCGCATCAATGCGCGTTGCCTG
ATGCGCGTCGGCAGTAGCGATAATCTCTCCTTGCGGATTAATCACCCGGCTGTCACCGCGATAATGGCAGCCGTTGCCAT
CGCTGCCGACGCGATTGCATCCCGCCACATACGCCTGATTCTCAATCGCGCGGGCCGTCAGCAATGCCTGCCAGTGCAGA
GAGCGCGGAGCAGGCCAGTTGGCGACGTACAGGGCGAGGTCATAATCGTTGAGATTGCGCGACCACACAGGAAAACGTAA
GTCGTAGCACACCAGCGGCAAAATACGCCAGCCGCGCCATTCCACAATCACTCGCGCATTGCCCGCTTTATAATGTAGAT
GCTCATCTGCCATGCGGAACAGATGACGCTTATCATAAAAATGTACCGTGCCGCCCGGCTCAACCAGCAAAAAGCGGTTA
ACCGAACCAGACTCCGTTTGTAATGCAACACTGCCTGCAATCAGCGCATTGCACTGCTGCGCCTTAGCTGTCATCCAGTT
CACTACGTCATCTTGTGCTAGCGACGAAGCTGCCGCTTCCATGGCAAAGCCGCTGGTAAACATCTCCGGTAGAACGATCA
CATCGCGCCCGGTAATACCTTCCAGTTGACGATCAAAATGACGCAGGTTGGCAGGACCATCCATCCACACCAGTGGTTGC
TGCAAAAGCGTAATCTTCAAACCAGGCACGGTGTACAACTCCTTTATGCGAAGGGTTTTATAACTTTAACACCTTATCAG
GCAGTTGCCTTAGCGCAGAATAAATTGATAACAAATGCTGATATTGGAAATATCTGATTTGCAAATTATCGTGTTATCGC
CAGGCTTTAGGAGGTTAATAACATGGGCAGGATAAGCTCGGGAGGAATGATGTTTAAGGCAATAACGACAGTCGCCGCTC
TGGTCATCGCCACCAGTGCAATGGCGCAGGATGATTTAACCATTAGCAGCCTTGCAAAGGGCGAAACCACCAAAGCTGCA
TTTAATCAGATGGTACAAGGGCATAAGCTGCCTGCCTGGGTGATGAAAGGCGGTACTTATACTCCCGCACAAACCGTAAC
GTTGGGAGATGAGACGTATCAGGTGATGAGCGCGTGCAAACCGCATGACTGTGGCTCGCAACGTATCGCTGTGATGTGGT
CCGAGAAATCTAATCAGATGACGGGGCTGTTCTCGACTATTGATGAGAAAACGTCGCAAGAGAAACTCACCTGGCTGAAT
GTGAACGATGCGCTTTCGATTGATGGTAAAACGGTGTTGTTCGCGGCGTTGACCGGCAGCCTGGAAAACCATCCGGATGG
CTTTAATTTTAAATAATTAGCGGATAAAGAAACGGAGCCTTTCGGCTCCGTTATTCATTTACGCGGCTTCAACTTTCCGC
ACTTTCTCCGGCAACTTTACCGGCTTCGTCGCCAGCTCTTCCGGATCAAAGTCATCAACGTTAATACTGCGCAGACGGCT
TTCTTCAGCTTTCACCAGAATAGCGGCTTCATCTTTATCAATCAGCCCCTTCACCAGCGCGTTGTGCGCCAGTTCATCCA
GACGGGTAAACGGCAGGTTTTTACCCAGCTCTTTACAGATCCGCTGATGAATTGGGTCGGCGGCAATCACATCCACCAGC
GCCTCTTCCAGCAAGCCAACCGGATTATGCTCGCTCGGCGTCAGGTACTGACCGCGACCAATGCGGGAACGGGTGGCGTT
CGGCACTTGTAAAATCTTCGCCACTTTATGATCCAGCTTGTCAGAAGGTGCCAGATAATGACGTCCGGTCGGGAAGATCA
CCACATTCAGCAGCCCGGCAACCACGCGGTTCGGGAAGTTTTGCAGTAAATCATCCATCGCCTGTTCAGCCTGATACAGC
GCATCTTGTACGCCCCAGTGCACCAGCGGCAGGTCGGCTTCATTACGGCCTTCGTCGTCATAACGCTTCAGCACGGCAGA
GGCGAGGTAGAGCTGGCTTAAAATATCCCCCAGACGGGCCGAGATGCGCTCGCGACGTTTCAGGCTGCCGCCCAGCACTG
CCATCGAGACATCAGAAAGCAGGGCGAGGTTGGCGCTCAGGCGGTTCAGGTGCTGATAGTAGCGTTTAGTGGCATCGCCG
GTTGGCGTGCTGCTGGTTAAACCGCGCGTCAGGCCCAGCCAGAAGCTGCGAACTTTGTTGCTACCGACGTGACCGATATG
TTTGAACAACAGTTTATCGAACGCGTTGACGTCATTGTTCTTCGCCGCTTCCATCTCTTCCAGCACGTACGGATGGCAAC
GAATCGCTCCTTGTCCGAAGATCATCATGCTGCGGGTCAGAATGTTAGCCCCTTCAACGGTGATGGCAATCGGTGCGCCC
TGGTAAGCACGCGCCAGGAAGTTGCTTTGCCCGAGCATAATGCCTTTACCGCCGGTAATATCCATCGCATCAATAATCGA
CTGCTGCCCGCGGTGGGTACAGTGATACTTAACGATAGCCGACAGCACGGCAGGTTTTTCGCCGAGCATAATGCCGTAGG
TAATCAGCGATGCCGCAGCATCCATCACGTAGGCATTACCGGCAATACGCGCCAGCGGCTCTTCAATCCCTTCCATCTTA
CCAATAGAGATTTTGAACTGACGGCGAATGTGAGCATACGCGCCGGTTGCCAGCGCTACCGATTTCACGCCGCCGGTTGA
GTTGGAAGGCAGGGTGATGCCGCGGCCTACCGAGAGGCACTCCACCAGCATCCGCCAGCCTTGCCCGGCCATTTTCGGCC
CGCCGATGATGTAATCGATCGGCACGAAGACATCTTTACCGCGCGTCGGTCCGTTCTGGAACGGTACGTTCAGCGGGAAG
TGGCGACGACCAATTTCCACGCCCGGCGTGGTGGTTGGGATCAGCGCACAGGTAATGCCTAAATCTTCTGCACCGCCGAG
TAATTTTTCCGGGTCGGAGAGTTTAAACGCCAGCCCAAGCACGGTCGCAATCGGTGCCAGCGTAATGTAGCGTTTGTTCC
AGGTCAGACGCATCCCCAGCACCTGCTGGCCCTGCCATTCGCCCATGCAGACAATCCCGGTGTCCGGAATCGCGCCCGCA
TCGGAACCCGCTTCCGGGCTGGTCAGTGCAAAGCAGGGGATCTCCTGACCACGCGCCAGACGCGGCAGATAGTGATCTTT
CTGCTCGTCAGTGCCGTAATGTTGCAACAGTTCGCCCGGGCCTAATGAGTTTGGCACGCCGACGGTAATCGCCAGGATCC
CGCTCACGCCGGAGAGTTTTTGCAGCACGCGAGACTGGGCATAAGCCGAGAACTCCAGCCCGCCGTACTCTTTTTTGATG
ATCATCGCGAAGAAACGATGCTCTTTAAGGTACGCCCACAACTCCGGCGGCAGATCCGCCAGCTCATGGGTGATCTGGAA
ATCATTCGCCATCCGGCAGGCTTCTTCTACCGGGCCGTCGAGAAACGCTTGCTCTTCGGCGGTCAGGCGCGGCTGCGGAT
AGTTATGCAGCTTTTTCCAGTCCGGCTTGCCCTGGAACAAGTCGCCCTCCCACCAGGTGGTGCCCGCATCAATCGCTTCT
TTCTCAGTGCGCGACATCGGCGGCATCACCTTACGGAAACCGCGAAATACCGGCGCGGAAATCATCGACTTACGCATAGG
CGCAAAGTTAAATGGCACGAGGATAATGGCCAGAGGCACCAGTACCCACGCCGACCACAGACCAGCAACGCCGAGGGCGG
CTGTCCAGGCGAGCAAAATCAGACTGCTGATAAATAAGCTCACGCGGTGATAGAACAACGCGCCGAGCAGGACAACCGTA
GCGAGAATACTCAAAATCATCATAACGAAAAGCCCCTTACTTGTAGGAGGTCTGACCACTTGTGATGATATGGTTGTAGT
GGATGTAAAAACATTTAGCAATATGTTTACAATATAATTACAACAAAGCTCACATTGTTGCTGTTTTTATCCGCACTTCA
GGTCAAAAAGTCCTGGTCATAGCACCTGCCCGTACTTCTCGCTTTTGGCGGTATCCGGTACACTGCATTTTGTCTATTAC
ATTTATGCTGAAGGATATCCTCATGTACCAGGATCTTATTCGTAACGAACTGAACGAAGCGGCGGAAACGCTGGCTAACT
TTTTAAAAGATGACGCCAATATTCACGCCATTCAGCGCGCGGCGGTCCTGTTAGCAGACAGCTTTAAAGCCGGTGGCAAA
GTGCTTTCCTGCGGCAACGGCGGTTCCCATTGCGACGCTATGCACTTTGCCGAAGAGTTGACCGGTCGCTACCGTGAAAA
CCGTCCGGGCTACCCGGCGATTGCTATTTCTGACGTTAGTCATATTTCCTGCGTCGGTAATGATTTCGGTTTCAATGATA
TTTTCTCCCGCTACGTTGAAGCGGTAGGTCGCGAAGGCGATGTACTGCTGGGGATCTCCACCTCCGGTAACTCTGCAAAC
GTGATCAAAGCGATCGCAGCGGCGCGTGAGAAGGGAATGAAAGTGATCACCCTGACCGGTAAAGACGGCGGCAAAATGGC
TGGCACGGCGGATATCGAAATTCGCGTACCGCACTTTGGTTATGCCGACCGCATTCAGGAGATTCACATTAAAGTGATCC
ATATCCTGATCCAGTTGATTGAAAAAGAGATGGTTAAGTAAGTCTGGCGTAGGCCGGATAAGACGTTTACGCCGCATCCG
GCATTTGTGCGCTGATGCCTGATGCGACGCTGACGCGTCTTATCATGCCTACAAATCTGTACGCGAACCGTAGGCCGAAT
AATGCGTTCACGCCGCATCCGACCTGAAAATTCTTAAATCAATCTTCGCCGGGGGCCATGCGCTCCCGCTGTTGTGGAGG
TTACCCATGTGCGAATTGCTCGGGATGAGCGCCAACGTCCCTACCGATATCTGCTTTAGTTTCACCGGGCTTGTACAGCG
TGGTGGTGGAACCGGGCCACATAAAGATGGCTGGGGCATTACCTTTTACGAAGGTAAAGGCTGTCGCACATTTAAAGATC
CACAACCCAGCTTTAATTCCCCCATCGCCAAACTTGTCCAGGACTACCCGATAAAATCCTGTTCGGTGGTGGCTCATATT
CGCCAGGCTAATCGGGGCGAGGTGGCGCTGGAAAATACTCACCCATTTACCCGCGAGTTATGGGGGCGTAACTGGACTTA
TGCCCATAACGGACAACTGACGGGCTACAAATCACTGGAAACCGGCAACTTCCGCCCGGTAGGCGAAACCGACAGCGAAA
AAGCCTTCTGCTGGCTCCTGCATAAATTAACGCAGCGTTACCCGCGCACACCGGGCAACATGGCGGCGGTATTTAAATAT
ATCGCCTCACTGGCGGATGAACTGCGGCAGAAGGGCGTTTTCAACATGCTGCTTTCGGACGGGCGCTATGTAATGGCGTA
TTGCTCGACTAATTTACACTGGATCACCCGCCGCGCGCCGTTTGGCGTGGCAACGTTGCTGGATCAGGATGTGGAAATCG
ACTTCAGCTCGCAGACCACACCGAATGATGTGGTCACGGTGATTGCAACACAGCCGCTGACGGGCAATGAAACCTGGCAA
AAGATTATGCCAGGCGAATGGCGCTTATTTTGCCTCGGGGAGCGTGTAGTTTGATGCCAGTTGTGGCTGCACAACTTCGT
GGCTTAACGGCTTGCTGACCACGTAACGACCATTGACCACAGAAACGGTTGGTGGCTTACGGGTTTGCTCAAAGTAGTCG
TAACCCGGCTTCAGTTGCTCCCAGAAGTCCTTAAAGTTGGAATATTTATGGCGCTTCATATTGGCGTCGGTCATGCGGAA
CGGGTAAATACTCACTTGCACGCTCGGCTGACCAAACACCAGCGCACCAGTAACGAACTGGAATATCTCATCAATACCCT
GATTGGTCATTGCGTAGCAGCCGATGGAAACACAATCGCCGTGGATCATCAGGTATTTCCCTTCATAACCATGCGCACGG
TCATAGGCATTGGGGAAACCAATATTAATCGCTTTGTAGTAACGGCTGTCTGGTTTTAACTGATTACGCTGGACGCTATA
AAACCCTTCCGGGCTTTTGAAATCGCCCTGACGCTGTTTTGGCCCTAAGCCGCCGGAATATTTACAGATTTTATAGCTGT
CGAGCAGTTGATATTGCTCGCCCATTTTGACGTAGAGATCGAGCGTACGTTCTTCCTTGAAGATCTGGATGTAGACAGGG
GATCCCATCAACTGCTGCTTATACTCTTTGCTCACAGGCGTGGTAGAGCTACTGCTGCCCAGCAAACCGGCAAATGAAAC
GCACGGGATCAACAACATCGCAAGAATTAATGCGATTTTACGCATACTGCTTATTCCTTGATAAAACGGTTACACACGCC
AGGACGGCAAAATGGATCCCAAATCGGAATAGTCTGGATTTGGAAGGCTCACATTATCACCAAAAGAGTTTTACGCAAGC
CTGTCGGCGCAGGGTTTACAAATTTCATCGGAAGCGGGCTTTACCCAAAGAGCGCCGCGTGAGTTCCAGTTCTCTCAAAT
CGTAAAAGTTTATCGGTAAGTTTGTAAATCAGGATCCAGTCCGGTTCGACATGAGCATCGCGATAACCTTTCCATGAACC
TTGCAGCGGGTGGTCTTTATAAACAGCTGGAAGCGGTAAAGTATTATTGATAAGAAGCGTCATAAGATATTTCAATTTAT
TCATATCCTTATGACGCTTTTGTGCAAGTTTTACATCCTTTGAATATTGTCCCGAGTATTCAATATCCCTTTGAATCATA
TTTAAATTCCTAATTTATCAAATAAATCATCGGCGTCTTTGGCCTTATGAACATCAATGCCAGCTTCGCTGTTTTTGATT
GATTGAATGGTTAATTGATTAGGCTCGCGTAAATCAAACGGCAATGCCTTTTCACGCGCGACCTTTGTGAGGGTTATGCG
AACCAGGTCAGAGATGGTCAGCCCCATCCCGGCCAGTACGTCCGCTGCCTGATTCTTCAGATCTTCATCGATTCGGGCGC
GAACAAACGCGTTAGCAGCCATTGGGGTATCTCCTGTGCTGTATATTTATTCAGCTTGAATTGTAGCTCAAATGAGCAAC
AGCGACAATCCATGAGTAATTTAATAAACGGATGTTTTTACATAATTAACTGAAATATATATGTTAATTTTATAATAATG
GTTTATTAAGTTTGTTCAGAAACGATCCGGGATACACTGCAACATTAAAGCATGACCAGCCATTATTGAGTATGTCCTTG
CCGTCGATTCCATCCTTTGTATTGTCGGGATTACTGTTGATTTGTTTGCCGTTTTCTTCATTTGCCAGCGCCACCACATC
ACATATCTCTTTCAGCTACGCCGCCCGCCAGCGGATGCAAAACCGTGCGCGTTTATTAAAACAGTACCAAACTCATCTGA
AAAAGCAGGCCAGCTATATTGTGGAAGGCAATGCCGAAAGCAAAAGGGCGCTACGCCAGCACAACCGGGAGCAGATAAAA
CAGCATCCAGAATGGTTTCCTGCTCCGCTCAAGGCGAGTGACAGACGCTGGCAGGCGCTGGCGGAAAACAACCACTTTTT
AAGCAGCGACCATCTGCATAACATTACCGAAGTGGCGATTCACCGCCTGGAGCAGCAGCTTGGCAAGCCTTACGTCTGGG
GCGGTACGCGGCCTGATAAAGGCTTTGACTGTAGCGGGTTGGTTTTTTATGCCTACAACAAGATCCTTGAGGCTAAGCTC
CCGCGCACGGCCAATGAGATGTACCACTATCGCCGGGCAACGATTGTGGCGAACAACGACCTGCGCCGGGGAGATTTGCT
GTTTTTCCATATCCACAGCCGCGAGATAGCCGATCATATGGGCGTGTATTTGGGCGATGGGCAATTTATCGAGTCGCCAC
GTACCGGCGAAACCATTCGGATAAGCCGATTAGCCGAACCTTTCTGGCAGGACCATTTTTTGGGCGCGCGCAGGATTTTG
ACGGAAGAGACGATTTTGTAGGACGGATAAGGCGTTTACGCCGCATCCGGCAGTTGTACGCAGGTGCCTGATGCGACGCT
GGCGCGTCTTATCATGCCTACGAGCCCGCGAATATTTGCGAGCCGCTTTCCCGATATAAAACAACCTCATTGCCAACCTT
TCCTTTTCTTCTTACCGTTGAGAAAAAGGAGTCGCCATGTCTGAATATCGTCGTTATTACATCAAGGGGGGAACATGGTT
TTTCACGGTGAATTTACGAAATCGTCGAAGCCAACTTTTGACCACCCAGTACCAGATGCTCCGTCACGCCATTATTAAAG
TTAAGCGAGACAGGCCTTTTGAAATCAACGCCTGGGTCGTTTTGCCAGAGCATATGCACTGTATCTGGACATTACCTGAA
GGCGATGATGATTTTTCCTCGCGCTGGCGGGAAATTAAAAAGCAATTTACCCATGCTTGTGGATTGAAAAATATCTGGCA
ACCACGTTTTTGGGAGCACGCCATCCGCAATACCAAAGATTATAGGCATCATGTTGATTATATTTATATAAATCCAGTAA
AGCATGGTTGGGTAAAGCAAGTGAGTGATTGGCCATTCTCAACGTTCCATCGCGATGTCGCGCGAGGGTTATATCCCATC
GATTGGGCGGGGGACGTAACGGATTTTAGTGCCGGGGAGCGTATCATTTCATAATTGTGCGCAGATGCCTGATGCGACGC
TAGCGCGTCTTATCATGCCTACAAACTTGTGCCGGATCGGTAGGCCGGATAAGGCGTTTATGCCGCATCCGGCAGTTATG
CGCAGATGCCTGATGCGACGCTGGCGCGTCTTATCATGCCTACAAACTTGTGCCTGAACGGTAGGACGGATAAGGCGTTC
ACGCCGCATCCGGCAGTTGTGCACCAATGCTGGATACTTACATCAACGCCCCCATAATCTTCAACTCCAGCTCATCCGGC
ACTTCGTTATACGACAGCACATGCAGCCCCGGCGCAAACAACCTTGCATAACGCGCCAGCAAAGGGCGCAGCTGCGGTGG
CACCAGCAGCACCGGGTCTTTCCCCGCCGCTTTCATCTGCTCTTTCACCTGTGGCATCGTACTCTGGAACTGGTTGAGCA
TATTCGGATCGACCGGCACGCTGTCGAGCATCACTTTCCCGCCCTGTTGCGCCTGATTCACCACGTTGGTCAGCAGATTT
TCCAGCTCATTATTCAGCGTATACACCGTCAGCTCCTGCTTGCGAACGAACGGATGGGTAATGCTGCGCCGCAATGCCAG
GCGCACATCGGCCGCCAGCAGAATATGATCTTTCGTCACCGTGCTACTGGCGACCAGCACGGTGGCGATGGTGACGATAT
CGCGCAGGGAAACGCCTTCGGTCAGCAGCGCCCGGTACACTTTCAGCAACTGGCTGTAATTGAGCGCCGCGCTCAAATCT
TCCGCCAGACGCGGTGCCGTCGACGATAAACGGTTATGCAACTGCGTAATATCATCATAGTTAAACAAATCAGGAATATA
GCTGCGCACAATCTTATTTACATGGGTAGCGATCACGCTGGCGCTGTCGATCACCTGATACCCCATATTCAGCGCCTTCG
CTTTCTGCGCCGCCTGGATCCAGGTGACCGGCATCCCGTACGCCGGGTCGTTCCCCTGCACGCCGTCAATCTCGCCGTAG
GTTTCGCTGGAGGGCAGGGCCATCAGTTTATCCGCCGGAATATCCGCTTCATCAGCCTTTATGCCGTTGATGAAAATGGC
GTACTGACTGGGCTTAAGGCGGAAGTTTTCCCGAATGCGGATCTCCGGCAGCAGCACGCCGTTGCCGTCAGAAATCACCT
GCCGCACGCCGCGAATCCGCTGGGTGAGCGGGTTACCCTGTGCTTTGTCCACCAGCGCCACCAGTTTGTAACCGAGGCTT
AAACTGATAGGCTCGATCAGCGGAATGGTTTCCCAACTGACCTGCTGCTCGCTGGTTTCGGTGATGGTGCGGGTCAGCGT
TTCGAGGCTTTTCTCTTCCGCCTCCGCCGCCAGCGGCTGTTTGCTCATCCGCCAGCCGGTAAAACCAAGCAGGGCGCTGA
ACAGCAAAAACGGCAGGTGCGGCATTCCCGGTACCACCGCCAGCACGAACATAATCCCGGTGGCGGTGTAGAGCACCGAC
GGGCTTGCCAGCAGCTGGTTACGCACGTCATGGGCGATATCGCCGTTGTCGCTGACGCGGGTGACGATAATCGCCGCCGC
GGTGGAGAGCAGCAGGGAAGGGATCTGCGCCACCAGGCCGTCGCCGATGGTCATCAGCACATACTGCTGGAAGGCAGCAT
CGGCGCTCAGGTTGTATTTGAAGATCCCGATACAGACGCCGCCGATCAGGTTGATCGCCAGAATCATCATCCCGGCGATG
GCGTCCCCGCGCACAAACTTCGATGCCCCGTCCATCGCGCCGTAGAAATCGGCCTCGCTGGCAACATCTTTACGCCGGGT
TTGCGCCTGCGCCTGGTTGATCAATCCGGCGTTAAGATCGGCGTCAATCGCCATCTGTTTGCCGGGCATCGCGTCTAAGG
TAAAGCGGGCAGAAACCTCGGAAATACGCTCGGCCCCTTTGGTGACGACAATAAAGTTGATTGTCAACAGCGTCAGTAAA
TCCGAGCGTGAAAGCATTATCGCCGCGCTGCACGGGCAGTCGATTTTTAACGGTGGTGGGCTGTCGCCGTTAAATAAAAT
CAGCCCGTCTCATCCGCCAAAACCTGCCACCGTGGCGGTGCCGGAAGAGACGGAGAAAAAAGCGCGTGATGTGAATGAGA
AAACGGCGCTGCTGAAGAAGAAATCCGCCACCGAGCTTGGTGAGCTGGCAACCAGTATCAACACCATTGCCCGTGATGCG
CATATGGAAGCGAATCTGGAGATGGAGATTGTTCCCCAGGGATTACGCGTGCTGATTAAAGACGACCAGAACCGCAATAT
GTTTGAACGCGGCAGCGCGAAGATTATGCCGTTCTTTAAAACGCTGCTGGTGGAGCTCGCGCCAGTGTTCGACTCGCTCG
ATAATAAAATTATTATTACCGGGCATACCGATGCGATGGCCTACAAAAACAATATCTACAACAACTGGAACCTTTCGGGT
GACCGCGCGCTTTCGGCTCGTCGGGTGCTGGAAGAGGCCGGAATGCCGGAAGATAAAGTGATGCAGGTAAGCGCAATGGC
GGACCAGATGCTGCTGGATTCCAAAAATCCGCAAAGCGCGGGCAACCGGCGCATTGAGATTATGGTGCTGACCAAAAGTG
CGTCCGATACGCTGTATCAATACTTTGGTCAGCATGGGGATAAAGTGGTGCAGCCGCTGGTGCAAAAGCTGGATAAGCAG
CAGGTGCTTTCGCAGCGAACGCGTTAAATGCTGAATCTTTACGCATTTCTCAAACCCTGAAATCACTGTATACTTTACCA
GTGTTGAGAGGTGAGCAATGCGTAAAATCATTCATGTGGATATGGACTGCTTTTTCGCCGCAGTGGAGATGCGCGACAAT
CCCGCCCTGCGCGATATCCCTATTGCTATTGGCGGCAGCCGCGAACGTCGGGGGGTGATCAGCACCGCCAATTATCCCGC
GCGTAAATTTGGCGTACGTAGCGCTATGCCGACAGGGATGGCGCTCAAATTATGCCCACATCTCACCTTGCTTCCGGGGC
GCTTTGACGCCTACAAAGAAGCCTCAAATCATATCCGTGAAATCTTCTCGCGCTACACCTCGCGCATTGAACCGTTGTCA
CTGGATGAGGCTTATCTCGATGTCACCGATAGCGTCCATTGCCACGGTTCTGCGACCCTCATCGCCCAGGAAATCCGCCA
GACAATCTTCAACGAGCTGCAACTGACGGCGTCTGCGGGCGTGGCACCAGTAAAGTTTCTCGCCAAAATCGCCTCCGACA
TGAATAAACCCAACGGCCAGTTTGTGATTACGCCGGCAGAAGTTCCGGCATTTTTACAAACCTTACCGCTGGCAAAAATC
CCCGGCGTCGGCAAAGTCTCAGCGGCAAAACTGGAAGCGATGGGGCTGCGGACCTGCGGTGATGTACAAAAGTGTGATCT
GGTGATGCTGCTTAAACGCTTTGGCAAATTTGGCCGCATTTTGTGGGAGCGTAGTCAGGGGATTGACGAACGCGATGTTA
ACAGCGAACGGTTGCGAAAATCCGTCGGCGTGGAACGCACGATGGCGGAAGATATTCATCACTGGTCTGAATGTGAAGCG
ATTATCGAGCGGCTGTATCCGGAACTTGAACGCCGTCTGGCAAAGGTAAAACCTGATTTACTGATTGCTCGCCAGGGGGT
GAAATTAAAGTTCGACGATTTTCAGCAAACCACCCAGGAGCACGTCTGGCCGCGGCTGAATAAAGCTGATCTAATCGCCA
CCGCGCGTAAAACCTGGGATGAACGCCGCGGCGGGCGCGGTGTGCGTCTGGTGGGGCTGCATGTGACGTTGCTTGACCCG
CAAATGGAAAGACAACTGGTGCTGGGATTATGATGTATACTATTATGTATATTCTGGTGTGCATTATTATGAGGGTATCA
CTGTATGCATCGAATTCTCGCTGAAAAATCGGTCAATATCACTGAGTTACGTAAAAACCCAGCTAAATACTTTATTGATC
AACCGGTTGCGGTTCTTTCTAATAATCGCCCCGCAGGATATCTCTTAAGTGCCAGCGCATTCGAAGCGTTAATGGACATG
CTTGCTGAACAAGAGGAGAAAAAGCCCATAAAGGCGCGCTTCCGTCCAAGTGCTGCAAGATTAGAGGAAATTACACGCCG
CGCTGAACAATATCTTAATGATATGACGGATGATGATTTCAATGACTTTAAGGAATAAGGATGCGGGTATTCAAAACAAA
ACTTATTCGCCTGCAACTTACAGCAGAGGAACTTGATGCGTTAACGGCGGATTTTATTTCCTATAAGCGTGACGGTGTTT
TGCCAGATATATTTGGTCGCGATGCACTCTACGACGACTCCTTTACCTGGCCATTAATCAAATTTGAGCGAGTTGCTCAT
ATTCATCTGGCAAATGAGAATAATCCATTTCCGCCACAGTTGCGCCAATTCAGCAGAACGAATGACGAAGCGCATTTGGT
ATATTGTCAGGGGGCGTTTGATGAGCAAGCATGGTTGCTCATTGCCATTCTGAAACCTGAACCTCATAAACTGGCTCGAG
ATAACAACCAAATGCATAAAATTGGGAAAATGGCAGAAGCGTTTCGCATGCGTTTTTGAATTTATATTATGAATAACATA
CAAATAAGAAACTATCAGCCTGGCGATTTTCAGCAACTATGCGCTATTTTCATTAGAGCGGTTACGATGACCGCCAGTCA
GCATTATTCACCACAACAAATTTCCGCCTGGGCGCAGATTGACGAATCTCGCTGGAAGGAGAAACTCGCGAAATCACAAG
TGTGGGTTGCGATCATTAATGCACAACCGGTTGGTTTTATTTCCCGCATTGAACATTATATCGATATGTTATTTGTTGAC
CCTGAATACACCCGCCGTGGGGTTGCCAGCGCTTTGTTAAAACCTTTGATTAAGTCTGAATCCGAACTTACGGTGGACGC
AAGCATAACCGCAAAACCCTTTTTTGAACGTTATGGTTTTCAGACAGTTAAGCAGCAGCGCGTTGAATGCCGGGGAGCGT
GGTTTACTAATTTTTATATGCGATATAAACCGCAACATTAAATCCAGCTTGCAATGAAAATAACGCCCGCCTGGTATGTG
CGCGTTTTCTGATTCCACAAACTGCAAGGAGGTAAATCATGACAAATCCTTTATCAATGACTCTTTGCAGACCTTTCCAG
GATTAATTCTTTTTTTCTTGCCCTGGATTCGTCTGCCATTTCCTGATTTTTATATTTATATACTCTAAATAATTCGAGTT
GCAGGAAGGCGACAAGCGAGTGAATCGCCAGGAGCTTACATAAGTAAGTGACTGGGGTGAACGAACGCAGTCGCAGTACA
TGCAACTTGAAGTATGACGAGTATAAATGGAATGGTACATGGGCAAATATATTCGTCCCTTATCCGATGCGGTATTTACC
ATCGCATCTGATGACCTGTGGATCGAGAGTTTAGCGATCCAACAATTACACACCACGGCAAATTTACCCAACATGCAGCG
CGTAGTGGGGATGCCAGATTTACACCCCGGACGCGGCTACCCGATTGGCGCAGCGTTCTTCTCTGTTGGTCGTTTTTACC
CGGCAAGACGTCGCGGTAACGGTGCTGGAAACAGAAACGGGCCGCTACTCTGACACACTGCGTTCGGCGCTGGTTTCTCT
CGATGGCGATAACGCATGGGCATTAAGCGAAAGCTGGTGTGGCACTATTCAGTGGATTTGTCCGAGTCCGTATCGGCCTC
ATCATGGGCGCAAAAACTGGTTTCTGGGCATTGGGCGTTTTACCGCTGATGAGCAGGAACAATCGGATGCAATCCGTTAT
GAGACGCTGCGTTCGTCGGGGCCGGGCGGTCAACATGTCAATAAAACCGACTCGGCGGTACGCGCCACGCATTTGGCATC
CGGTATTAGCGTGAAGGTTCAGTCAGAGCGTAGTCAGCATGCTAACAAGCGGCTGGCACGATTGCTGATTGCCTGGAAGC
TGGAGCAACAGCAACAGGAAAATAGCGCGGCGCTGAAATCGCAGCGGCGAATGTTCCATCACCAGATTGAACGTGGCAAC
CCGCGACGGACATTTACAGGGATGGCTTTTATCGAAGGATAATGAAGGATGAAACTGCCGGAAGGCGATTAAACGCCATC
CGGCAGCAAATCAAATAATTACTTCGCCGGAATTTCTTTCAGCAGTTCAGTCAGCAGTGTCCAGTAATGACCTACGCTTT
CGATGTGAACTTGCTCATCCGGAGAGTGTGGACCGGTGATAGTTGGCCCGATAGAAACCATGTCCATTTCCGGATACGGT
TTTTTGAACAGACCACATTCCAGGCCCGCGTGGATAATCTGGATGTTCGGCGTCTTGTTGAACAGGCGCTGATAGGTTTC
ACGTACCAGATGCATCACCGGAGAATTAGCGTCCGGCTGCCAGCCAGGATATGCGCCTTTCGCTTCGGTTTTCGCGCCAG
CCAGTTTACCCAGCGAATCCAGCATGCTCACCACGTAGTCTTTACCGCTGTCGATCAGTGAACGGATCAGGCAGTGAATT
TCTACGTTATTGTCAGTCATGGTCACCACACCGACGTTCAGGGAGGTTTCAACCACACCTTTGGCTACATCGGAGTTACG
AATCACACCGTTCGGGGTGGCGTTCAGCAGACGAATAAAGGTATCGCGAGATTTCGCAATCAGGGCAGCTTTATCGTTCG
CTACAGAGTCCAGCAACAAGGCCAGATTTTTCTCTTTTTCTGCCAGCTCGTTTTTCAGGATCTCCTGATAGGTATTCACC
AGAGATTTCAGGACGTCGACTTTATCAGCTGCGACAGCAATGGTCGCAAAGGCTTCACGCGGGATGGCGTTACGCAGTGT
GCCGCCGTTGAAATCGATAAGGCGCAGATCCAGTTCTTCCGCATGACCCGCCAGGAAGCGCACCAGCAGTTTGTTGGCAT
TACCCAGCCCAACGTGGATTTCCCCGCCGGAGTGACCGCCTTTCAGACCTTTTAAGGTTAACTTGAAGGTTTCAAAACCA
GCTGGAACCGCTTCACGATCTAAATGCAGGTTGGAGGTGAAGTCGATACCCCCCGCACAACCCATGTAGATTTCACCTTC
TTCTTCGGAGTCGGTGTTAATCAGAATATCAGCCTGCAACCAGTTGCCCTGTAAGCCGAACGCACCGTCCATACCGGCTT
CTTCGGTCATGGTCAGCAGCACTTCCAGCGGGCCGTGAACCACGTTTTCGTCAGCCAGAACCGCCAGCGCAGAGGCCATA
CCAATGCCGTTATCCGCACCCAGCGTGGTGCCGCGCGCTTTAACCCATTCGCCATCAATATAAGGCTGGATAGGATCTTT
CGTGAAGTCATGCACGGTGTCGTTATTTTTCTGCGGCACCATATCGAGGTGGGCCTGTAAGACGACCGGTTTACGATTTT
CCATACCTGCGGTAGCAGGTTTACGAATCAGGATATTACCTACCTGATCGCGTTCGACATGGAAACCTTTCTCTTTTGCC
CAACCAACAATGTATTCAGCGAGTTGCTCTTCATGATAGGACGGGTGAGGAATAGAACAGATTTTGGCAAAAATATCCCA
CAGCGGCTGTGGAGATAATTGAGACAGTTCAGACACGTTAAGTCTCCTTGTCGATCACCCGCAAAACAGTATTGCAGGTC
ACAGGGTTAGCAGAAAATGTTGTCAACACAAGACAGGCTTGCGAGATATGTTTGAGAATACCACTTTATCCCGCGTCAGG
GAGAGGCAGTGCGTAAAAAGACGCGGACTCATGTGAAATACTGGTTTTTAGTGCGCCAGATCTCTATAATCTCGCGCAAC
CTATTTTCCCCTCGAACACTTTTTAAGCCGTAGATAAACAGGCTGGGACACTTCACATGAGCGAAAAATACATCGTCACC
TGGGACATGTTGCAGATCCATGCACGTAAACTCGCAAGCCGACTGATGCCTTCTGAACAATGGAAAGGCATTATTGCCGT
AAGCCGTGGCGGTCTGGTACCGGGTGCGTTACTGGCGCGTGAACTGGGTATTCGTCATGTCGATACCGTTTGTATTTCCA
GCTACGATCACGACAACCAGCGCGAGCTTAAAGTGCTGAAACGCGCAGAAGGCGATGGCGAAGGCTTCATCGTTATTGAT
GACCTGGTGGATACCGGTGGTACTGCGGTTGCGATTCGTGAAATGTATCCAAAAGCGCACTTTGTCACCATCTTCGCAAA
ACCGGCTGGTCGTCCGCTGGTTGATGACTATGTTGTTGATATCCCGCAAGATACCTGGATTGAACAGCCGTGGGATATGG
GCGTCGTATTCGTCCCGCCAATCTCCGGTCGCTAATCTTTTCAACGCCTGGCACTGCCGGGCGTTGTTCTTTTTAACTTC
AGGCGGGTTACAATAGTTTCCAGTAAGTATTCTGGAGGCTGCATCCATGACACAGGCAAACCTGAGCGAAACCCTGTTCA
AACCCCGCTTTAAACATCCTGAAACCTCGACGCTAGTCCGCCGCTTTAATCACGGCGCACAACCGCCTGTGCAGTCGGCC
CTTGATGGTAAAACCATCCCTCACTGGTATCGCATGATTAACCGTCTGATGTGGATCTGGCGCGGCATTGACCCACGCGA
AATCCTCGACGTCCAGGCACGTATTGTGATGAGCGATGCCGAACGTACCGACGATGATTTATACGATACGGTGATTGGCT
ACCGTGGCGGCAACTGGATTTATGAGTGGGCCACCCAGGCGATGGTGTGGCAACAAAAAGCCTGTGCGGAAGACGATCCG
CAACTCAGTGGTCGTCACTGGCTGCATGCGGCTACGTTGTACAACATTGCCGCCTATCCTCATCTGAAAGGAGATGACCT
GGCCGAGCAAGCGCAGGCTTTGTCAAACCGCGCCTATGAAGAGGCCGCTCAGCGTCTACCGGGCACGATGCGGCAGATGG
AGTTTACCGTACCCGGCGGTGCGCCCATCACCGGCTTTTTGCATATGCCGAAAGGCGATGGCCCGTTCCCGACGGTATTA
ATGTGTGGTGGTCTGGATGCGATGCAGACGGACTATTACAGCCTGTATGAACGTTATTTTGCGCCGCGCGGCATTGCGAT
GCTGACTATTGATATGCCGTCGGTGGGCTTTTCTTCAAAATGGAAGCTCACCCAGGACTCCAGCCTGTTGCATCAGCACG
TCTTAAAGGCGCTGCCTAACGTACCGTGGGTGGATCACACTCGCGTCGCGGCCTTTGGTTTCCGTTTCGGCGCTAACGTT
GCCGTGCGTCTGGCATACCTTGAATCGCCGCGTCTGAAAGCGGTTGCCTGTCTTGGTCCGGTAGTTCATACCCTGTTGAG
TGATTTTAAGTGCCAGCAACAGGTGCCGGAAATGTATCTTGACGTTCTGGCCAGTCGTTTGGGGATGCATGATGCTTCCG
ATGAAGCGTTGCGCGTGGAGCTGAATCGCTATTCATTAAAAGTGCAAGGATTGCTGGGACGTCGCTGCCCAACGCCAATG
TTATCAGGCTACTGGAAGAACGATCCGTTCAGCCCGGAAGAGGACTCACGCTTAATCACCTCATCATCTGCTGACGGTAA
ATTATTAGAGATCCCATTTAACCCGGTGTATCGGAATTTTGACAAAGGTCTTCAGGAAATCACCGACTGGATCGAAAAAC
GCTTGTGTTAAAAATTTGCTAAATTTTGCCAATTTGGTAAAACAGTTGCATCACAACAGGAGATAGCAATGACGTTACCG
AGTGGACACCCGAAGAGCAGATTGATCAAAAAATTTACCGCACTAGGCCCGTATATTCGTGAAGGTAGGTAATGACTCCA
ACTTATTGATAGTGTTTTATGTTCAGATAATGCCCGATGACTTTGTCATGCAGCTCCACCGATTTTGAGAACGACAGCGA
CTTCCGTCCCAGCCGTGCCAGGTGCTGCCTCAGATTCAGGTTATGCCGCTCAATTCGCTGCGTATATCGCTTGCTGATTA
CGTGCAGCTTTCCCTTCAGGCGGGATTCATACAGCGGCCAGCCATCCGTCATCCATATCACCACGTCAAAGGGTGACAGC
AGGCTCATAAGACGCCCCAGCGTCGCCATAGTGCGTTCACCGAATACGTGCGCAACAACCGTCTTCCGGAGACTGTCATA
CGCGTAAAACAGCCAGCGCTGGCGCGATTTAGCCCCGACATAGCCCCACTGTTCGTCCATTTCCGCGCAGACGATGACGT
CACTGCCCGGCTGTATGCGCGAGGTTACCGACTGCGGCCTGAGTTTTTTAAGTGACGTAAAATCGTGTTGAGGCCAACGC
CCATAATGCGGGCTGTTGCCCGGCATCCAACGCCATTCATGGCCATATCAATGATTTTCTGGTGCGTACCGGGTTGAGAA
GCGGTGTAAGTGAACTGCAGTTGCCATGTTTTACGGCAGTGAGAGCAGAGATAGCGCTGATGTCCGGCGGTGCTTTTGCC
GTTACGCACCACCCCGTCAGTAGCTGAACAGGAGGGACAGCTGATAGAAACAGAAGCCACTGGAGCACCTCAAAAACACC
ATCATACACTAAATCAGTAAGTTGGCAGCATCACCTGAAGGTAAGTGCAAAGATAATCGATTCTTTTTCGATTGTCTGGC
TGTATGCGTCAACGTGAAACCGGCACCGGAAGTGCGTGAATTCTGGGGCTGGTGGATGGAGCTGGAAGCGCAGGAATCCC
GTTTTACCTACAGTTACCAGTTTGGTCTGTTCGATAAAGCAGGCGACTGGAAGAGTGTTCCGGTAAAAGACACTGAAGTG
GTTGAACGACTGGAGCACACCCTGCGTGAGTTTCACGAGAAGCTGCGTGAACTGCTGACGACGCTGAATCTGAAGCTGGA
ACCGGCGGATGATTTTCGTGACGAGCCGGTGAAGTTAACGGCGTGAGTGAAATGTGCCGGATGCATCACATCCGGCAATA
TTCATTAAAACTGATACGTCATGCCAACCGCGACAATATCATCATTATTAATATTCAATTTGTTATCGCTATCCAGTTGG
TTGATTTTATAATCAACAAACGCTGACATATTTTTGTTGAAATAATACGTAGCACCGACGTCGATATAATTGACCAGATC
TTCATCACCGATACCTTCAATATCTTTCCCTTTCGATAAGACATAACCCAGCGATGGACGCAGACCAAAGTCAAACTGGT
ATTGAGCGACCGCTTCAAAGTTCTGTGTCTTATTGGCAAAGCCGCCAGTTATTGGCGTCATTTTGCGTGTTTCAGAATAG
AAAGTTGCCAGATAAATATTATTGGCATCGTATTTCAGACCTGTTGCCCATGCTTCTGCACGCTTGCCTGTGCCACGGCT
TTGCAGGTTCTGCTCGTTGGTGCGATCTGAGTTGGTATAGGCCCCACTAATGGCGAAATCGCTGCCGCCAAAGTCATATG
TCAATGACGTGCCGAAGCCATCGCCGTTTTGCTTTTTAACGTCGCGGTTTTCGTTTTTCCCTTGATATTGCAGGGTTAAG
TTCAGGCCATCGATAACGCCGAAGAAGTCGGTGTTCCGATACGTCGCCAGACCGCTGGCGCGTTTGGTCATAAAGTTGTC
GGTCTGCGCCGAGGAATCGCCACCAAATTCCGGGAACATATCGGTCCAGGCTTCCACGTCATACAACGCCCCCAGGTTAC
GACCATAATCGAAAGAACCCAAATCTTTATATTTCAACCCGGCAAAAGCGAGACGCGTTTTTTGCTGTGCAGTATCACTC
TCTGCTTTATTACCGGCAAACTCTGCTTCCCAACGACCATAACCAGTCAGTTGATCGTTAATTTGTGTTTCGCCTTTGAA
ACCAAAACGGATATAACTCTGGTCGCCATCTTTACTGGCGTTATCACTCATATAATGCATGGCTTTAACTTTGCCATAGA
CATCCAGTTTATTACCGTCTTTATTATATATTTCTGCAGCCTGTACAGATGCAGATGCCACAATGCCCATCACCACTAAT
GCCAGAGTGCTCTTTTTCATTTTCATTCCTGATTTTAATTAACGCGCGAATATTCAGCGGGAGAGTCCCGTTGAAAACAG
GAAAGTTTTTAACCTGAGATTGTTAAAGATATATTACAGATTAATAATATTCTTAAAATGTGGTAATTTATTAAATCTGT
AATAAAAGCGTAAACAACTGCCGCTAGGCTTGCTGATCCCGCGCAACAAAACGCCATGCTTTGCTCGCAGATGGTTGGCA
ACCGACGACAGTCCTGCTAAAACGTTCGTTTGATATCATTTTTCCTAAAATTGAATGGCAGAGAATCATGAGTGACAGCC
AGACGCTGGTGGTAAAACTCGGCACCAGTGTGCTAACAGGCGGATCGCGCCGTCTGAACCGTGCCCATATCGTTGAACTT
GTTCGCCAGTGCGCGCAGTTACATGCCGCCGGGCATCGGATTGTTATTGTGACGTCGGGCGCGATCGCCGCCGGACGTGA
GCACCTGGGTTACCCGGAACTGCCAGCGACCATCGCCTCGAAACAACTGCTGGCGGCGGTAGGGCAGAGTCGACTGATTC
AACTGTGGGAACAGCTGTTTTCGATTTATGGCATTCACGTCGGGCAAATGCTGCTGACCCGTGCTGATATGGAAGACCGT
GAACGCTTCCTGAACGCCCGCGACACCCTGCGAGCGTTGCTCGATAACAATATCGTTCCGGTAATCAATGAGAACGATGC
TGTCGCTACGGCAGAGATTAAGGTCGGCGATAACGATAACCTTTCTGCGCTGGCGGCGATTCTTGCGGGTGCCGATAAAC
TGTTGCTGCTGACCGATCAAAAAGGTTTGTATACCGCTGACCCGCGCAGCAATCCGCAGGCAGAACTGATTAAAGATGTT
TACGGCATTGATGACGCACTGCGCGCGATTGCCGGTGACAGCGTTTCAGGCCTCGGAACTGGCGGCATGAGTACCAAATT
GCAGGCCGCTGACGTGGCTTGCCGTGCGGGTATCGACACCATTATTGCCGCGGGCAGCAAGCCGGGCGTTATTGGTGATG
TGATGGAAGGCATTTCCGTCGGTACGCTGTTCCATGCCCAGGCGACTCCGCTTGAAAACCGTAAACGCTGGATTTTCGGT
GCGCCGCCGGCGGGTGAAATCACGGTAGATGAAGGGGCAACTGCCGCCATTCTGGAACGCGGCAGCTCCCTGTTGCCGAA
AGGCATTAAAAGCGTGACTGGCAATTTCTCGCGTGGTGAAGTCATCCGCATTTGCAACCTCGAAGGCCGCGATATCGCCC
ACGGCGTCAGTCGTTACAACAGCGATGCATTACGCCGTATTGCCGGACACCACTCGCAAGAAATTGATGCAATACTGGGA
TATGAATACGGCCCGGTTGCCGTTCACCGTGATGACATGATTACCCGTTAAGGAGCAGGCTGATGCTGGAACAAATGGGC
ATTGCCGCGAAGCAAGCCTCGTATAAATTAGCGCAACTCTCCAGCCGCGAAAAAAATCGCGTGCTGGAAAAAATCGCCGA
TGAACTGGAAGCACAAAGCGAAATCATCCTCAACGCTAACGCCCAGGATGTTGCTGACGCGCGAGCCAATGGCCTTAGCG
AAGCGATGCTTGACCGTCTGGCACTGACGCCCGCACGGCTGAAAGGCATTGCCGACGATGTACGTCAGGTGTGCAACCTC
GCCGATCCGGTGGGGCAGGTAATCGATGGCGGCGTACTGGACAGCGGCCTGCGTCTTGAGCGTCGTCGCGTACCGCTGGG
GGTTATTGGCGTGATTTATGAAGCGCGCCCGAACGTGACGGTTGATGTCGCTTCGCTGTGCCTGAAAACCGGTAATGCGG
TGATCCTGCGCGGTGGCAAAGAAACGTGTCGCACTAACGCTGCAACGGTGGCGGTGATTCAGGACGCCCTGAAATCCTGC
GGCTTACCGGCGGGTGCCGTGCAGGCGATTGATAATCCTGACCGTGCGCTGGTCAGTGAAATGCTGCGTATGGATAAATA
CATCGACATGCTGATCCCGCGTGGTGGCGCTGGTTTGCATAAACTGTGCCGTGAACAGTCGACAATCCCGGTGATCACAG
GTGGTATAGGCGTATGCCATATTTACGTTGATGAAAGTGTAGAGATCGCTGAAGCATTAAAAGTGATCGTCAACGCGAAA
ACTCAGCGTCCGAGCACATGTAATACGGTTGAAACGTTGCTGGTGAATAAAAACATCGCCGATAGCTTCCTGCCCGCATT
AAGCAAACAAATGGCGGAAAGCGGCGTGACATTACACGCAGATGCAGCTGCACTGGCGCAGTTGCAGGCAGGCCCTGCGA
AGGTGGTTGCTGTTAAAGCCGAAGAGTATGACGATGAGTTTCTGTCATTAGATTTGAACGTCAAAATCGTCAGCGATCTT
GACGATGCCATCGCCCATATTCGTGAACACGGCACACAACACTCCGATGCGATCCTGACCCGCGATATGCGCAACGCCCA
GCGTTTTGTTAACGAAGTGGATTCGTCCGCTGTTTACGTTAACGCCTCTACGCGTTTTACCGACGGCGGCCAGTTTGGTC
TGGGTGCGGAAGTGGCGGTAAGCACACAAAAACTCCACGCGCGTGGCCCAATGGGGCTGGAAGCACTGACCACTTACAAG
TGGATCGGCATTGGTGATTACACCATTCGTGCGTAAATAAAACCGGGTGATGCAAAAGTAGCCATTTGATTCACAAGGCC
ATTGACGCATCGCCCGGTTAGTTTTAACCTTGTCCACCGTGATTCACGTTCGTGAACATGTCCTTTCAGGGCCGATATAG
CTCAGTTGGTAGAGCAGCGCATTCGTAATGCGAAGGTCGTAGGTTCGACTCCTATTATCGGCACCATTAAAATCAAATTG
TTACGTAAGATCTTATCATTCTCCCACCAAAAAATTATCTTAATGTAACAGCTGGTGTAAGTAAATTCTATCAACGAAGA
TCAATCTTATCTACTGACCAAAAAGGCCTGATAGGGCTTCGCTCACTATACATCCTTGGCTGCAGGTTTAGTTGTACACC
ACTCCTAAATTTAATGTGTTGGCAATGTGTTCAATAAAGCTCGAACAAATTAGCTCATTATGATCGGTTAATACTTCAAC
TTCTGGTTGCATGATTGTTTGTCCGTAAAAAGATAACGCGCCTGCCGGGTAGTAGCAGGCGCATTACGCAATAGGTAAAC
AAGGGAGGAAGTTCAGAAATGTAAATCGGGAAGGTTGTACGCAATGTTCATCGTACTACGTTGTTACGGCTTTGCCGCAA
CAAGCCAGTTGCCTGCCGCGCTCGCAGAATGTCTGCAGCCCGGAGATAAGGAGATTGTTCCTGCCAGCTAAATCCCTTCC
TGTCGATACGAACCAGCTCGTATTTTTCTACCAGAAAATTCACGGCATCGGCTAGGGTGATACCGGCATCGATGTGTTCC
TTAATCACAGCCTCATTGCAGAATGGCGTGTCGTTTATTGTCAGACCATAGTGCTGTTCCAGCAGACGTGTCAGTAACAT
TTGCCAGACAGCCACGGGTGACAGGCAGGGCTTCACCGCCCGCTGAGTTATTGCAGGTAAAGTTTTCATGTTTGCTCTCG
TGTAGGTAATTAACGCTGAGTGGGGTAAATGGCGATGTATACGTAGCCGCAACTGCCAAGGGTGTCGGCTTCGCAGGTTA
AATCGTTGTGGTACAGGGTAACGCAGTGGGCATGGTGGGGGCTGAGTTCACCGGTGGTCAGCATCGATTCCATCTGGAGG
ATAAAGTGCGGGAATGTTTCATCCAGCTTCCGGCATTCGATGTCACTGAACTTGCCGGTGATGCTGGCCCGGTCAGCCAG
ATAATGCAGTCGGTTGCCTTCCTGCACCAGACGGGCTCCCAGGCGCAGTGTAATCTCCCGCTGCAGGCCCCTGGTAGGGT
TGCTCATTACAGTTCTCCACTATTGTCAGTTCAGGGTGATGCTCATCAGGCAGGTATAGGGCCCATTGCGGTCCTGGCGG
CGTTCGGCGTATACCGCGAGGACTCCGGCGATATCCGGAACGTCCCTGCCGGTGTAATGACAGACGCTACCGTGCCACTG
GTATTTGCCGGTGCAGTAGCGAAAGATTCGGGACTCAGGATGCTGGCGGTATATCGTCATTGCCCTGCGTTTACTGATAA
TTTTCATGTAATACCTCAAAGCAGACCGTGTTCTGCGAACGAATAGATTTGCCTGCCACCGACAATCAGATGGTCAGGGA
CACGGATATCCACCAGCTGAAGCACCTGAACCAGTCGCTGCGTGAGGGTTTTGTCGGCCTGGCTAGGTGTCGTCTCGCCG
GAAGGATGGTTATGCGCGAGTATCACCGCCGCCGCGTTGAAGTGCAGAGCACGTTTGACCACCTCCCGGGGATGCACCTC
GGTGCGGTTAATCGTGCCGGTGAAGAGCGTTTCATGGGCAATCAACTGATTCTGGTTGTCCAGATACAACACCCGGAACT
CTTCCCGCTCAAGCGCGGCCATATGCAGTCGCAGCCATTCACGTACGGCGTGGGTAGAGGTGAAGGCTACGCCGGGCTCA
TGCAGGTGGCGGTCCAGAGCCCTGAGCGCCCGCTGAATGAGACGCCGGTCCTGTGGCGTCATCTCGCCGGGTAAAAAGGA
AAGCTGTTTCATCTGTTGCTCCTTCGGTCAGTCGATAATACGCAGAATGGCGTGAGCCTCTGGATGTTGCATGGCATACT
CCCGCAGGCGGTAATAGTGTGCGGTCATCGCGTCACATTCTGTACGGCAGGCATGGTGGCTATACGCAATCAGGCAGACA
GCAATACCTGCTGCTTCTGCACTCATTTGGGCATCGTTACCGTTCAGGCAGTTAAACAGACGCCATGTCTCATCGTTGTC
AGGCTCGGGGGACATAAATGCGCCGCCATTGCTGAGGGTGTAGAACGACCAGATACCACCGCTGTAGCCCTCACAGAAGC
GGTCCATCCAGGCGAAGATATGCGGCTCCAGGAGTAGCCACTGCGGGATAGCGCCAAAGTACTGTGGCCAGAAATCGATA
CGCTGTTCATCGGGGACCGGCGTGACGGTCAGTTCAAATTCGGGTTGGTTAGCGGGTGCGAGGTCGTGCTGCGTCTGTGT
TGTCATGGGTATGTCTCCGTCAATAAAAACGCCAGCGGCGATGGCTGGCGTATGGGGATATAAAGTGTGTTCGGGGAGGT
GAATGCGGGTAAATGCTTCGCGATCAGCGGGTGGCCGTGTCTGTACGGATGCCTGAGGTGCGGATATAGCGGTTAAGACC
TTCACCGGCATCCGGCTCAAAGTTCCATGCCCGCCAGACCATCCGGCCTTCAGTATCACGAACCACCAGACGGAAGTGAC
TGCCCTGGTCGTCTTCGAGTGTGATATTGCTGTACGTGGTAGTGACCGCTTGCGCTTGTCTCCGGGTGAAAGGCCCCGGT
GGCAGCAACACGGATTGGGTCATTTTCGGGCTCCTGATAAAAGAAAACCCCGGCAGCCTGCTAGCTGTCGGGGTGAATTT
GCTGGGGAAGATACTACTATCAGTCGTTGCTGCAGTCTCCGAGAGTGGACAGAACTTTCTCAGCGTTCTTCCGGTCCGCA
GTGAAGGTCCCTGCTTTGTGGTCATTGACGTAGACGTCGAACTGCCCGGCCTCAGAGATATTGCTGATGAAGTCAAACCA
GGCGTTATCGCCGTTACGCCAGCCCAGGCTGGACGGAATAATGTACTGCTGGTGATCCATCACTACGGTGATAGTAGTGT
CGTCATCGTGCGAACTGACCATCTTGTCATCGGCAAGGGTAAGAAAGACTGAATGCTGATAGAAACCATTCTGGTCCGGG
TTCCCTGTGCAGTTGATGGTAAACGTCTTTCCGCTGGCTTCGGTCACGCTGTATTCCGTATTGCCCTGACCGTAACCCTG
CTGCCAGAACCCCGGGATAGCAGAGGCATTAAAGCTCGCGAGCAGTACACCCGCCAGCATAAACCGACTTAGTGAAAGTA
TTGTCATTCTTGTCTCCTTTGTCGTTGTTTTATTCCTGATTGTCAGGGTTCGAGGGTATCAGTAGCTGCCCCATCAGTTT
GCCGTCATGGGCGTACTCAAAGTATTTTTCTTTGGTATACGGGTCCGTCACCTCCTGGTATTCCAGTTTGATGTTATCGG
CAATACACAGCGCATTCATCAGTGGCTGGACGGTTTTTTCCTGCATATCCACGAGGTAGTAGTAACTGCCATCCTCGCAG
CCATCGGGCGACTGGCGGGTACGTAAAACCTGCAAGGTGGGACCGGATAAGTAGTCAACCTGTGACCATTCTTCGCTGAC
ATCATCCTGGTGGCTGACCACATCACTGAAACGCGGTGGGGTGAGGTCCTTAAATTTACTGATGGCCTTCAGGTCATCAC
TTCTGTCATCGCATGCGATGAGAAACAGAGTGGTGGCAACCAGCGCCAGCAGAGGCAGTGTTTTACGTTTCATTATTTTT
TTCCTGAAATCAGACGAACCACTTTGGCAAAGACATAAATGCCCACGAAAATACCCACCGGCACGCCGACGAACGGTGTC
AGCGCGACACTGGCAGCACCGGCTGCGCCACCTCCCGTCAGCAGTGCGGCAACAGTGGCAAGGGTCAGGGCCGCGAGACT
GTCGGACACCCCGGTTTTGTTCAGAATGATGACGATGACAACAATGGCGATAATGGCAATATCCGGACTGATACTCCAGG
TCCAGATACATCAGCCGCTCACGAAAATCACGCCGCAGCGTGCGCACCGACACACCAAACTCAGCGGCAAGCTTACGCAC
ACTCAGCGTTTCCCCTGCCACCAGACGGCTGATTATCAGTGACAGCCTGACAGCCAGCCGGTCATGGCGGCGTTCTGCCT
GTGTCATGAGACGTTCTCCGTGAAAGTTAACTGACTGAAAATGATGTGATTACTTTAAAGAGGGGGTCGGACAGGGTATG
GACACCACAGAAACTATTTTTCATTTCTGCAAAAGCCAGAGGCAGCGGGGGTTACAGGCCTTCCCTCGGTGAGTGAGGAC
CGTCAGCACGGTGCGATGCGGACAGGTGGTGTCCGATATTAACAAAGCAGCAACATTAAACGGTCACTGCAGTTGCGTGA
GCAGGGCTTCCGCCATCACCCACAGTGCCCGGTTAAGTTTCACGTCCCCGTCGATACCGCGAACGGCACGGGTATGTGAC
CGTCCTCCTTTGGCATTACGGCCACTGAGCCCGCCCTTAATCAGGTTCTCCTGAATACGCTGGTACGTGGTCCACAGGTC
ATTGCTCTCATCCTGCCAGCGGCGAGGGGAGAGGATCTGCGATTCAGTCACCGGCTGGTGGTCTTCACCAAAGCGGTATG
TGAGGGCGGCTTTTGCCAGTGCCTGCTGTGCCGGGGGTGGCAACAGCAACGACTGCATGGCATCCCGTTTCTCCTCCACC
CGGTCAAAAATCCCCAGCACCTCATACGCGCCTTCAATCACCTGACTCACCACGTCCCCCTTGTGTGGCACCCGCACCTC
GCCAAACGACTCACCGCAGACGAGCCCGTTCTGACAAACCGCACGAAATAGTCCCGGCAACATCTGATACGAACTGGTTC
CATCGTGAGAGTTGAGTAGAATAATTTCCGGCACCTGTTTACCGGTGATCTGCCCTTCCCGCCGCAGACGCAGCATATGC
TTTGTATGTTCACGACGACCCGGGTCACGCACGCGGGTCTGACAGGCAAAGAATGGCTGGAAGCCTTCTCGCTGTAGGCT
GTCGAGCAGGGAGATGGTGGGTATATAGGTATAACGCTCACTACGGGACTCGTGTTTGTCCTCACTGAATACACTGGGCA
CTACGCGAAACAGCTCTTCACGGGTTAACGGACGGTCGCGACGGATAAGGTTTGCTGCGCCAAAGCGCGAAGCCAGACGG
GTCATAAGCAGACTCCTCATAACGGGAAAACAAATAAAAGGGATCCCCGTCGCATCGGCGACAGGGGCAGGGAAGTAACA
GGGATGGGTTAAATACTCAGAAGAAGAAATCCCAGACGGCGCGGGCCACTGACACCACCGTGGTGCGCACGGCCTGAATG
ACGGCCCGCACCGGGGCGGGTATCAGGGGAAAGGCACTGATGCTATCGAGTACGGCCCCGACGGTTTCACCAAAATCGCT
ACGAGCCTGTTCCCGGACTACCGTCGTGCGAAAGGAAGGATGGAGTTGCGACACCACCGGGCTGGTGGCCTCACGTGGCA
GGCACTTAATCATCCGCTCGGCCATCACCTTAAGCCCCCATTGTAGACGGACCGACACAGCACACACCGGATGGACGGGC
TGGAACAGCTCATGCAGCAGGCAGATTTTGCGGCTGATATTCTGCTTCTGCGCCGTGGACAACTGTCCCCCACCGCTGGT
AGGTTCGGCCTTATCCGACTGGCTGATAACAAACAGCACCTTATGCCGGTATACCTCTCCAATCACCTGATGATAAAAAT
GTTCATCCACCGTCAGCGCCCGGTCATCGGCCTTAATCAGCCACAGTACCAGGTCGAGGCGAGGAAGCTGTTCGCGGTAC
AGCGCAGCATACTCGGTATCGCGAGCGCCACTTTCGCCCACGCCGGGCAGATCCATCAGCGTTATATAGCGGTCGCCGAC
TTGCAGGCGAAAGCGCAGTGGCTCACGTGTACAGGCCGCCACATCGCTGACCGGTGATATATCTCCGGCAAACAGGGCAT
TGCACAGACTGCTCTTCCCAACACCGGTTTTACCCATAATGCCGATCACTGGCTCGTAGTTAGTTAACTGGTTAATTTGC
TGCAGAAGCCGCTCTGATACCCATTGCGGCAGATCAGCAAGCGATTGCTGAAACGACTTCAAACCTTCAGAATTATTCAT
CACTACTCCTCTGAAAAATAATAAAAAACGGTAGAATCGTGAGATTCCGCCGTTAATTGCGTATGTTCAGAGTGATGATA
TATATCTGAAGATTTTTTCAATCCTCTGCGCTTGAGGCAGCTGCGCGACTGCTGGCTCAGGCAATGAATGAGTTATAATA
GCAGCATTTACTAACAGGGATTTATTGAGAGTATGAGCCGCCGTGATACACCTTAAAATCTCAACCCAGCAAAGTTTCGG
AGCCGCGAGCAAAAGTGAGAGCCTTCACAAAATAATGCTTAGTAATAAAGTTACTTTGAATTCAGAGCCCCGATTAATGT
GAACATGATCAACGAATTTTACCCAGATTGAGTTCATTCAGTAGCCAGGTTTTGAACACATCAAGCGCAGAATGCATGTG
TTGGTGCTGGGGGAAAACCAAATAATGACCGATGTAATGTATTTCGCTGGTACTGTTTACAAGTGGGCATACCAGTTTAC
CGCTAGCGATTTCACGTTCAGCCAGTAGTTTTGATTCAAGCACAACTCCCAAGCCGTCAACTGCGGCAGCAATCGCCATA
AAGCTACGGTCAAATCGAAGGCCATAATTATTGGGTGGCGTCATCTTATTCGCCTCAAACCATCCTTTCCACTGGTACAA
CTGCACATCGCACTGAATCAATGTCAACGCATAGAGATCCTCTGGTTTCTTTAGCCGCTCAGCCAGTTGGGGAGAACACA
GTGGCGTAAGTTCTTCAACAGCAAGCGGGATCTTCTCATAGGGTGATGGGCGGGGTTCACCGTAGACTATATCGAGATCA
AAATCATCCTGTTCAAAACGTGCATATTCTGTGCTGGCTGAAAGTCGCAGATCGATGCTTGGGTTCTCACGTATGAACTT
ACCAAGACGTGGTAAAAGCCATTGATGGGCAAAACTCGGTGCAGTATGAAGGCGCAAAGGCCTGGATTCATCAGCCGTCA
CTAATGCCAACCCCTGCTGTAATTCGTTAAATCCCCGCTGTATGTGCTCAAGCAGTATTTCACCTTCTTTCGTCAGCGTA
ATTTCTCGCGTACTGCGCTGAAAAAGGCGTACATCAAGCAAGTTTTCCAGTTTGCGGATGGCATGGCTGATCGCACTGGG
TGACAGTTCCAACTCAGAGGCGGCCAACGCAAAAGCTCCGGTACGACCAGCCGCTTCAAAGGCGCGTAACAGATTTAGAG
GTGCTTTTGCTAAGAGCTTCATTCATGAATCCTTTTCACTAGGGATGAAGTGGTTTACTGAATTTGGCCACCTGAACAGA
GGTGATATGCTCACCTCAGAACAACACAGGTGTCATAATGAAAAAAAGAAATTTCAGCGCAGAGTTTAAACGCGAATCCG
CTCAACTGGTCGTTGACCAGAACTACACCGTGGCAGATGCAGCCAGCGCTATGGATGTCGGCCTTTCCACAATGACGCGA
TGGGTGAAACAATTACGTGATGAACGGCAGGGCAAAACACCAAAAGCCTCCCCCATTACCCCGGAACAAATTGAAATCCG
TGAGCTCAGGAAAAAGCTACAACGTATTGAAATGGAAAATGAAATATTAAAAAAGGCTACTGTAGATTCAATTGGTCAAC
GCAACAGTTATGTGAAAACATGGGGTTGCGGAGGTTTTTTGAATGAGACGAACATTTACAGCAGAGGAAAAAGCCTCTGT
TTTTGAACTATGGAAGAACGGAACAGGCTTCAGTGAAATAGCGAATATCCTGGGTTCAAAACCCGGAACGATCTTCACTA
TGTTAAGGGATACTGGCGGCATAAAACCCCATGAGCGTAAGCGGGCTGTAGCTCACCTGACACTGTCTGAGCGCGAGGAG
ATACGAGCTGGTTTGTCAGCCAAAATGAGCATTCGTGCGATAGCTACTGCGCTGAATCGCAGTCCTTCGACGATCTCACG
TGAAGTTCAGCGTAATCGGGGCAGACGCTATTACAAAGCTGTTGATGCTAATAACCGAGCCAACAGAATGGCGAAAAGGC
CAAAACCGTGCTTACTGGATCAAAATTTACCATTGCGAAAGCTTGTTCTGGAAAAGCTGGAGATGAAATGGTCTCCAGAG
CAAATATCAGGATGGTTAAGGCGAACAAAACCACGTCAAAAAACGCTGCGAATATCACCTGAGACAATTTATAAAACGCT
GTACTTTCGTAGCCGTGAAGCGCTACACCACCTGAATATACAGCATCTGCGACGGTCGCATAGCCTTCGCCATGGCAGGC
GTCATACCCGCAAAGGCGAAAGAGGTACGATTAACATAGTGAACGGAACACCAATTCACGAACGTTCCCGAAATATCGAT
AACAGACGCTCTCTGGGGCATTGGGAGGGCGATTTAGTCTCAGGTACAAAAAACTCTCATATAGCCACACTTGTAGACCG
AAAATCACGTTATACGATCATCGTTAGACTCAGGGGCAAAGATTCTGTCTCAGTAAATCAGGCTCTTACCGACAAATTCC
TGAGTTTACCGTCAGAACTCAGAAAATCACTGACATGGGACAGAGGAATGGAACTGGCCAGACATCTAGAATTTACTGTC
AGCACCGGCGTTAAAGTTTACTTCTGCGATCCTCAGAGTCCTTGGCAGCGGGGAACAAATGAGAATACAAATGGGCTAAT
TCGGCAGTACTTTCCTAAAAAGACATGTCTTGCCCAATATACTCAACATGAACTAGATCTGGTTGCTGCTCAGCTAAACA
ACAGACCGAGAAAGACACTGAAGTTCAAAACACCGAAAGAGATAATTGAAAGGGGTGTTGCATTGACAGATTGAATCTAC
AACCGCGCTCTTGATGTCAGACTCCCTGAACAGTTCTCGATAATCGGGAAACTCAGGGCGCGTTATCCTGTGGCCACTCT
CTGCCATGTGTTCGGGGTTCATCGCAGCAGCTACAAATACTGGAAAAACCGTCCTGAAAAGCCAGACGGCAGACGGGCTG
TATTACGCAGTCAGGTACTTGAACTGCATGGCATCAGCCACGGCTCTGCCGGAGCAAGAAGCATCGCCACAATGGCAACC
CAGAGAGGATACCAGATGGGGCGCTGGCTTGCTGGCAGACTCATGAAAGAGCTGGGGCTGGTCAGTTGCCAGCAGCCGAC
TCACCGGTATAAGCGTGGCGGTCATGAGCACGTTGCTATCCCGAATCATCTTGAGCGACAGTTCGCCGTAACGGAACCAA
ATCAGGTGTGGTGCGGTGATGTGACCTATAGTGTGCCCGGAGTTCAGGGCGGGCATGGATGCTTAAATGAACCGCGAGTC
TGTCTGGAATATTGAACCGGTAACTCACGATGAGAAACCCAACAATCCCACCGGGTGTGACGGTGGAGAACCTGAGCGGC
AGTGACCTGCGGCATGCCCGCAGGGTGATGTAACCCGCTGACAACGGGGATTGAGGCGAGATCACTAAGCCGAGATGATC
CTCAAGGTTAAGTACTGAAAGGTTGAAGAACATGAACCCGTTAATCCGCCTCTGTGGGTTGAAAACGTCACCACGGCCTA
CGTGATCTGACAGGCCGTGCAGGAGGAACTGGCAGTGATACGTAAGCACTGCCGGTCGAAGGTGTTTTGACATGTATGCG
AAACACCGGGGCAGCAGCGTCTATCACGCTTGCGTTGCTGACTTCTGCCAACTTGCGGCAAGCAAGGATAAAGAGTGCGA
CGGGCAGCCTCCTCAGTATGCCTGAGTCCAGGCAGGTAAACCGGGGAAGGTCAGCGACGGATGTTAAGGGGGCATGGCTC
CGATGACGCGCTGGCTGGCGGAGCTTCCGTAGTAGTCCGCGATGGGGAAAGCCCATTACATGGCGAAGGGAAGCAGTTTG
AATGTGTTTGCGACGTGAATTAACTGACCTAACGAGGTGAAGACCTTTGATAATCAGCGAAATGCAACGCAAGCTTGCCA
CATGGGCAGCCACCGATCCGTCCCTACGGATTCAACGGCTGCTGCGTCTGATAACACAACCAGAATGGCTGGCTGAAGCG
GCGCGGATCACGCTTTCATCAAAGGGGGCCCATACCCCCGGCGTTGATGGCGTGAACAAAACAATGCTACAGGCCAGACT
GGCTGTTGAGCTGCAAATCCTCAGGGATGAATTACTCTCAGGCCACTACCAGCCCTTGCCCGCCAGACGGGTTTACATCC
CTAAAAGCAACGGCAAACTGCGACCACTGGGTATCCCCGCGTTGCGGGATCGTATTGTTCAGCGGGCCATGCTGATGGCG
ATGGAGCCGATATGGGAGAGTGATTTTCATACGCTCTCATATGGCTTCCGGCCTGAGCGCAGTGTCCACCACGCGATCCG
CACGGTGAAATTACAGCTCACAGACTGTGGTGAAACCCGGGGACGCTGGGTGATTGAAGGCGACCTGTCCAGTTACTTCG
ACACCGTACATCATCGACTGCTGATGAAGGCTGTACGCCGCAGGATCAGTGACGCACGTTTCATGACTCTGCTGTGGAAA
ACCATCAAGGCGGGACATATCGATGTCGGTCTCTTTCGGGCGGCCAGTGAAGGTGTGCCACAGGGCGGTGTTATATCGCC
GCTATTATCGAACATCATGCTGAATGAGTTCGATCAATACCTGCATGAGCGCTACCTGAGCGGGAAAGCCAGAAAAGATC
GGTGGTACTGGAATAACAGTATCCAACGGGGCCGAAGTACGGCGGTCAGAGAAAACTGGCAGTGGAAACCCGCGGTGGCG
TACTGCCGCTATGCCGATGATTTTGTCCTCATCGTCAAAGGCACCAAAGCACAGGTGGAAGCCATCAGGGAGGAGTGTCG
GGGTGTGCTCGAAGGCAGTCTGAAACTCAGGCTGAACATGGATAAGACTAAAATCCCCCATGTTAATGACGGCTTTATCT
TTCTGGGGCACAGGCTCATTCGCAAACGCAGTCGTTATGGCGAGATGCGAGTGGTCTCAACGATCCCGCAGGAGAAAGCC
AGAAACTTCGCCGCATCGCTGACAGCACTGTTATGGAAGGTGCGAATAAGCGGGGAAATTCTTCTCGGCTGACTCAGTCA
TTTCATTTCTTCATGTTTGAGCCGATTTTTTCTCCCGTAAATGCCTTGAATCAGCCTATTTAGACCGTTTCTTCGCCATT
TAAGGCGTTATCCCCAGTTTTTAGTGAGATCTCTCCCACTGACGTATCATTTGGTCCGCCCGAAACAGGTTGGCCAGCGT
GAATAACATCGCCAGTTGGTTATCGTTTTTCAGCAACCCCTTGTATCTGGCTTTCACGAAGCCGAACTGTCGCTTGATGA
TGCGAAATGGGTGCTCCACCCTGGCCCGGATGCTGGCTTTCATGTATTCGATGTTGATGGCCGTTTTGTTCTTGCGTGGA
TGCTGTTTCAAGGTTCTTACCTTGCCGGGGCGCTCGGCGATCAGCCAGTCCACATCCACCTCGGCCAGCTCCTCGCGCTG
TGGCGCCCCTTGGTAGCCGGCATCGGCTGAGACAAATTGCTCCTCTCCATGCAGCAGATTACCCAGCTGATTGAGGTCAT
GCTCGTTGGCCGCGGTGGTGACCAGGCTGTGGGTCAGGCCACTCTTGGCATCGACACCAATGTGGGCCTTCATGCCAAAG
TGCCACTGATTGCCTTTCTTGGTCTGATGCATCTCCGGATCGCGTTGCTGCTCTTTGTTCTTGGTCGAGCTGGGTGCCTC
AATGATGGTGGCATCGACCAAGGTGCCTTGAGTCATCATGACGCCTGCTTCGGCCAGCCAGCGATTGATGGTCTTGAACA
ATTGGCGGGCCAGTTGATGCTGCTCCAGCAGGTGGCGGAAATTCATGATGGTGGTGCGGTCCGGCAAGGCGCTATCCAGG
GATAACCGGGCAAACAGACGCATGGAGGCGATTTCGTACAGAGCATCTTCCATCGCGCCATCGCTCAGGTTGTACCAATG
CTGCATGCAGTGAATGCGTAGCATGGTTTCCAGCGGATAAGGTCGCCGGCCATTACCAGCCTTGGGGTAAAACGGCTCGA
TGACTTCCACCATGTTTTGCCATGGCAGAATCTGCTCCATGCGGGACAAGAAAATCTCTTTTCTGGTCTGACGGCGCTTA
CTGCTGAATTCACTGTCGGCGAAGGTAAGTTGATGACTCATGATGAACCCTGTTCTATGGCTCCAGATGACAAACATGAT
CTCATATCAGGGACTTGTTCGCACCTTCCGGAGGCGTTATGAGCTGGCGGCCCTTTTTGTATCTGATTATTAATCCCCAC
CCGCTATTAAGCGCCCGGCGCGGGCATCTGCGTCTGGTGCAGGGTTGACTTTGCATTCTGTTAACAAACGCGGTATAACA
AACCTTCTTTGGATGTTTAGATGTCCATACGTTTAGAAGGTTATATGCAAACAACACAACAAAATGCGCCACTGAAGCGC
ACAATGAAAACGCGTCACCTGATTATGCTTTCCTTGGGCGGCGTGATTGGCACAGGATTATTCTTCAATACCGGGTACAT
CATTTCCACCACTGGAGCGGCGGGAACGCTGCTGGCCTATCTGATTGGTGCGCTGGTGGTCTGGCTGGTTATGCAGTGTC
TGGGCGAGCTGTCGGTCGCGATGCCGGAGACCGGAGCGTTTCACGTTTATGCCGCGCGCTATCTTGGTCCGGCTACCGGG
TATACCGTGGCCTGGCTTTACTGGCTGACCTGGACCGTGGCGCTGGGTTCGAGCTTTACCGCCGCTGGATTCTGTATGCA
GTACTGGTTTCCACAGGTGCCGGTATGGGTCTGGTGCGTGGTGTTCTGCGCGATTATTTTTGGTCTGAATGTTATCTCCA
CGCGCTTTTTTGCCGAAGGGGAGTTCTGGTTCTCGCTGGTCAAAGTGGTCACTATCATCGCCTTTATCATCCTCGGTGGG
GCGGCGATTTTCGGCTTTATTCCGATGCAGGATGGCTCGCCCGCGCCGGGGCTGAGTAATATCACGGCAGAAGGCTGGTT
CCCGCACGGTGGCTTACCGATTTTGATGACTATGGTGGCAGTGAACTTTGCTTTTTCGGGTACCGAGCTTATCGGCATTG
CCGCCGGTGAAACGGAAAACCCGCGCAAAGTTATCCCGGTAGCGATTCGTACTACCATCGCGCGACTGATTATTTTCTTT
ATCGGCACCGTGTTTGTGCTGGCAGCGCTGATCCCGATGCAGCAGGTGGGCGTGGAGAAAAGCCCGTTTGTGCTGGTATT
TGAGAAAGTAGGGATCCCGTACGCCGCTGATATTTTTAACTTCGTGATCCTGACGGCTATTCTTTCTGCAGCGAACTCCG
GGTTATATGCCTCCGGGCGCATGCTGTGGTCGTTGTCGAATGAACGTACGCTACCGGCCTGTTTTGCGCGAGTAACGAAA
AACGGCGTGCCACTGACGGCGCTGTCGGTCAGTATGCTCGGTGGTGTGCTGGCGCTGTTTTCCAGCGTGGTGGCCCCGGA
CACGGTATTTGTTGCGCTGTCGGCAATCTCCGGGTTTGCGGTGGTAGCGGTGTGGCTGAGTATCTGCGCCTCGCATTTTG
TTTTTCGTCGCCGTCATCTGCAACAAGGTAAGGCATTGAGTGAATTACATTATCGCGCGCCGTGGTATCCGCTGGTGCCA
GTATTAGGTTTTGTGCTGTGCCTGGTGGCCTGTGTTGGGCTGGCATTCGATCCAGCGCAGAGAATTGCGTTGTGGTGCGG
GTTACCGTTTGTTGCGTTGTGCTATGGTGCTTATTTCCTTACTCAACCCCGAAACGCAAAACAGGAGCCAGAACATGTCG
CAGAATAATCCGTTACGCGCTCTTCTTGATAAACAGGATATCCTGCTGCTGGATGGCGCGATGGCGACGGAGCTGGAAGC
GCGAGGGTGTAACTTAGCCGACAGCCTGTGGTCAGCCAAAGTGCTGGTAGAAAACCCGGAGCTTATCCGCGAAGTGCATC
TTGATTACTACCGGGCGGGGGCGCAATGCGCGATCACTGCCAGCTATCAGGCGACGCCGGCGGGCTTCGCCGCGCGAGGT
CTGGATGAAGCGCAGTCGAAAGCGCTGATTGGCAAAAGCGTGGAGCTGGCGCGTAAAGCCCGTGAAGCGTATCTGGCAGA
GAACCCGCAGGCGGGAACGCTTCTGGTGGCGGGATCCGTCGGGCCTTACGGCGCGTATCTGGCGGATGGCTCTGAATACC
GTGGCGATTATCATTGTAGCGTTGAGGCATTTCAGGCGTTTCATCGCCCGCGCGTGGAAGCCTTGCTGGATGCCGGGGCC
GATCTGCTGGCCTGCGAAACCCTGCCGAATTTTTCCGAGATTGAGGCGTTGGCCGAGCTGTTGACCGCATATCCGCGTGC
GCGGGCGTGGTTCTCATTTACCCTGCGCGACAGCGAACACCTGAGCGACGGTACGCCGCTGCGTGACGTGGTTGCGTTGC
TGGCGGGTTATCCGCAGGTGGTGGCGCTAGGCATTAACTGTATTGCGCTGGAAAACACCACCGCTGCGTTGCAGCATTTA
CACGGTTTAACGGTGCTGCCGCTGGTGGTGTATCCGAACTCGGGCGAGCATTACGATGCCGTGAGCAAAACCTGGCATCA
TCACGGTGAACATTGCGCGCAGCTGGCGGATTATCTGCCGCAGTGGCAGGCCGCTGGCGCACGGTTGATTGGCGGGTGCT
GTCGCACCACGCCTGCGGATATCGCCGCGTTAAAAGCGCGAAGCTGAGGGTTTATCGGGTCTACATCGTTCATTGTAGGC
CTGATAAGCGCAGCGCATCAGGCATTGCCGGATGGCGGCACAAGCGCCTTATCCGGCCTACAAAACCACAAAACGTTATG
CCGCATCCGCCAGAACAAACATGCCGTACGGATGGATTTCAAGATAATACTGCTCGCCGACGTCCGGTTGCAGACGCGTA
GCGTTGACCTGCAATAATATCTCCTGCCCGTGCCATTCCACCGTCACTTCATACTGCGGCCCCATATAGGCGACATGGCG
GATCACGCAGCGCTGGCTCTCTTCGCCGCGATCGCTGAGCGTGATCGCTTCCGGGCGCACACCGACCATCCCTTCACCCT
GTGTACCAAAGTGCAGCGGGCGCGGCAGATGATAGCCGTAGATATCAACGTATCCGTCGCTGAAGGTTGCCGGGAACAGG
TTGGCATCGCCCATAAAGCTCGCCATAAAGCGGGAGGCGGGCTGGCGGTAAAGATCCTGCGGTGAGCCGATCTGCATGAT
GTGTCCCTTGTTCATCACCAGCACAGTATCAGAAACCGCAAAGGCTTCGCTCTGATCGTGGGTGACGTACAGCGAGGTGA
TATCAAACTGCTTTTGCAACTCGCGGATCTTGTCGCGCATGCTGCGACGCAGGTTGGCGTCGAGGTTACTCAACGGCTCA
TCAAACAGCAGCACTTTCGGCTTGAGGATCAGCGCGCGGGCCAGCGCCACGCGCTGCTGCTGCCCGCCGGAGATCTGATC
GACAAAGCGGTCTTCGAATCCTTCCAGATCCACCATCGCCAACGCCTCTTTGACGCGGGCTTTCAGCTCTGCGCGCGGTA
CGCCGAGCATTTTCAGGCCATAACCGACATTCTCTCCCAGCGACATATGCGGGAACAGGGCATAGGACTGAAACACCATA
CAGATATCGCGCTGCTGAATAGAGCGATGGGTGACGTCTTCGCCATCAATGAAAATTTGCCCTTCGCTCGGTTTTTCCAG
CCCGGCAACCAGGCGCAAAATAGTGGTTTTGCCGCAGCCGGACGGGCCGAGCAGCGTCACCATTTGCCCCTGCGGGATGG
TGAGGTTGATATTGTCGATTACCGTATTACTGCCAAATCGTTTAGTGACGTTGCGCAGTTCAACGAAATTTTTCTGAGTC
ATAGTGCGCTCCATTACGCCTGGTTTTTGGCTTTTGAACGGGAGGTACGTGATTCACCGATCAGCCAGTCAAAGATGAAA
ATAATCGCCAGCATCACCACGATCAGAATGGAACCGTAGGCAATCGCTACACCGTATTCGCCATCTTCCACGCGGTTGAG
GATGTAAGCCGTCGCTACGCGGGTATCCGGCGTGACGAGGAACACAATGGCGCTGACGGTGGTAATGGCGCGCACAAAGC
TGTAAATCAGCGCCGAGAGGATCGCCGGGCGCAGCAGCGGCAGCAGGATGTGCGTAATGGTACGCAGGGAACCGGCGCGC
AGGCTGAGTGAGGCTTCATCGAGCGATTTATCGATTTGGCCCGGTAATGACTCCAACTTATTGATAGTGTTTTATGTTCA
GATAATGCCCGATGACTTTGTCATGCTGCTCCACCGATTTTGAGAACGACAGCGACTTCCGTCCCAGCCGTGCCAGGTGC
TGCCTCAGATTCAGGTTATGCCGCTCAATTCGCTGCGTATATCGCTTGCTGATTACGTGCAGCTTTCCCTTCAGGCGGGA
TTCATACAGCGGCCAGCCATCCGTCATCCATATCACCACGTCAAAGGGTGACAGCAGGCTCATAAGACGCCCCAGCGTCG
CCATAGTGCGTTCACCGAATACGTGCGCAACAACCGTCTTCCGGAGCCTGTCATACGCGTAAAACAGCCAGCGCTGGCGC
GATTTAGCCCCGACGTATCCCCACTGTTCGTCCATTTCCGCGCAGACGATGACGTCACTGCCCGGCTGTATGCGCGAGGT
TACCGACTGCGGCCTGAGTTTTTTAAATGGCGGAAAATCGTGTTGAGGCCAACGCCCATAATGCGGGCGGTTGCCCGGCA
TCCAACGCCATTCATGGCCATATCAATGATTTTCTGGTGCGTACCGGGTTGAGAAGCGGTGTAAGTGAACTGCAGTTGCC
ATGTTTTACGGCAGTGAGAGCAGAGATAGCGCTGATGTCCGGCAGTGCTTTTGCCGTTACGCACCACCCCGTCAGTAGCT
GAACAGGAGGGACAGCTGATAGAAACAGAAGCCACTGGAGCACCTCAAAAACACCATCATACACTAAATCAGTAAGTTGG
CAGCATCACCGAGAACACAAATGGGCTAATTCGGCAGTACTTTCCTAAAAAGACATGTCTTGCCCAATATACTCAACATG
AACTAGATCTGGTTGCTGCTCAGCTAAACAACAGACCGAGAAAGACACTGAAGTTCAAAACACCGAAAGAGATAATTGAA
AGGGGTGTTGCATTGACAGATTGAATCTACAGCAGCTTTTTTTAATATGTCCCGTTCGTCGGTAACCCGTTTCAGCTCTT
TCTGGAGACGGCGGATCTCGGCCTGAGCATCTGACTGTTCTTTATTAGTGGAAGAATCCGGACCGTACTTCTTTATCCAG
GCATAAAGGCTGTGGGTGGTGATATCGAGACGTGTTGCAACGCTGGCAACAGAATAACCGAGATCAACAACCTGTTTGAC
TGCTTCAGTTTTAAACTCTTCGGGATAACGCTTACCGCTCATGGGCACCTCTCTTTAAGCCATTTTAAATGACTCGGAGG
TGTCTGTTAAACCCGTGGCGATTCAAAATTGCGATATATACATACCCATGACTGCCCAGCGTATCGGCTTCACCAGTCAG
CCCGTTACGGTACAGTGTGACACAGTGCGCGTACCTGGGATTCAGCTCACAGGAGAGCAGCATCAGCTCCAGATGTGCGA
CAAAATGCGGGAAGGCTTCATCCAGTTGTAGAGTCTGCACCTCACTGAATGAGCCGGTGAATCCAGCCCGGTCAGCCAGA
AAATGCAGACGATGACCTTCCTGCACCAGTCGTGCTCCGAAACACGGTGTGATATCTCGTTTAAGCCCCCAAGTTTGAGT
AGAGTCTTTATTCATAATTTTATTCCTGTTAAAGAAGACCATGTTCGGCGAATGAGAATATTTGCCTGCCGCCGACAATC
AGGTGGTCGGGGACATGGTGAACACTTTTTAACATCCTTTACCCATGGTGATCGACTTTTTCTTCAGGTCGATCACCCCC
ACTTTCGTGCTGTACCACCACACCTCGTAGCTGCCGTCTTCCTGCATCTCCTTCAGCCCGACCCGTTCTCCCCTGAACGC
CTTGCCTGCGCTCAGACTTACCCCTTTCACGCTCAGCTTTCCGCTGATATCCACTTTCCTGACCATCACCCCTTCATCGT
ATTCCGGGGGCGTTGTGTTGCCGCTGTACTGCCGCGCTGACGGCTGATACCGCGAGCCCGGTACCGCCATATCCAGCGCC
TCGTGCGGGCGTTCAAGGTTATAGACCGTCCGCCAGTGGTCGAAGGCGCGCTGCAGTTCACCGCTGTCTGCGAACCATTT
TCCCTGCAGCACTTCCGCCTTCAGGCTGCGGTGAAAACGCTCCAGCTTCCCCTGCGTCTGCGGATGATAAGGCCGGGAGT
GCCCCACCCGGATACCCAGGCGCATCAGCCACAGCTCCAGCGCCGTCCAGGTGCCGGTGGTGTCGCCCCACGGTGAGCCG
TTATCCATGGTCATCCGGTCCGGCAGGCCGTAACGCTCAAACACGCTGACCAGCTGCTGCTGCACGGTCTCGCGCCGTTC
ATCGGTACAGTGCGCCAGGCACAGGGAAAAACGGGAGTGGTCGTCCAGCAGGGTGAGCGGATGGCAGCGTCCACCGCCAA
AAGGAAAGTGGCCCTTAAAATCCATCTGCCAGAGGCGGTTCGGCGCGTCGTGTTCGAACCGGCCCGTGGCGGGAATGCCC
GGTGAAGCGCCCGGCAGCAGGCCATGGCGGGCCATCAGGTTATGGACGGTGCTGAAGGCGGGCATGGTGTGCCCCTGGTC
CTCGAGCCAGCGCTTAATCTTGCGGGCTCCCCAGCGTTCATGACGGTCATGGGCCATACGCAGCAGGGCCGTGATGTCGT
CAGATGAGCGGTTCGGGGAATGGTGCGGAATGCGCGGGCGGTCCTGAAGACCGGCGGCACCTTCCTGAGCCCAGCGCTGG
AGCCACTTGTAGCCGGTGGCAGGTGAAATGCCGAAGCGACGGCAGAGGGAACGGATGTTCGCCCCGTCCTGCGAGGCGAA
CAAAACAAACTCAGTACGTAATGACATGGTATCTCTCGCATCCCAGGGCATAAGCGACTCCATAAACGGGTTCTTATGCC
TTAGTTGTAAGTGTCTACCATGTCCCCGAACAAGTGTTCACTATGTCCCCGGACCGTACACCCCAAAGGGGAGAGGGGAC
TGCACCGAGCCATCTTTTCCCCCTCGCCCCTTTGGGGAGAGGGCCGGGGTGAGGGGCAATATGTGATCCAGCTTAAATTT
CCCGCACTCCCTCTTCCCTTCCGATTTACCTCTCCTTGTTCTGCGTCATAGTATGATCGTTAAATAAACGAACGCTGTTC
TATAATGTAGAACAAAATGATTCAGCAAGGAGATCTCATGCCGCAGTCCGCGTTGTTCACGGGAATCATTCCCCCTGTCT
CCACCATTTTTACCGCCGACGGCCAGCTCGATAAGCCGGGCACCGCCGCGCTGATCGACGATCTGATCAAAGCAGGCGTT
GACGGCCTGTTCTTCCTGGGCAGCGGTGGCGAGTTCTCCCAGCTCGGCGCCGAAGAGCGTAAAGCCATTGCCCGCTTTGC
TATCGATCATGTCGATCGTCGCGTGCCGGTGCTGATCGGCACCGGCGGCACCAACGCCCGGGAAACCATCGAACTCAGCC
AGCACGCGCAGCAGGCGGGCGCGGACGGCATCGTGGTGATCAACCCCTACTACTGGAAAGTGTCGGAAGCGAACCTGATC
CGCTATTTCGAGCAGGTGGCCGACAGCGTCACGCTGCCGGTGATGCTCTATAACTTCCCGGCGCTGACCGGGCAGGATCT
GACTCCGGCGCTGGTGAAAACCCTCGCCGACTCGCGCAGCAATATTATCGGCATCAAAGACACCATCGACTCCGTCGCCC
ACCTGCGCAGCATGATCCATACCGTCAAAGGTGCCCATCCGCACTTCACCGTGCTCTGCGGCTACGACGATCATCTGTTC
AATACCCTGCTGCTCGGCGGCGACGGGGCGATATCGGCGAGCGGCAACTTTGCCCCGCAGGTGTCGGTGAATCTTCTGAA
AGCCTGGCGCGACGGGGACGTGGCGAAAGCGGCCGGGTATCATCAGACCTTGCTGCAAATTCCGCAGATGTATCAGCTGG
ATACGCCGTTTGTGAACGTGATTAAAGAGGCGATCGTGCTCTGCGGTCGTCCTGTCTCCACGCACGTGCTGCCGCCCGCC
TCGCCGCTGGACGAGCCGCGCAAGGCGCAGCTGAAAACCCTGCTGCAACAGCTCAAGCTTTGCTGAGCCGGACGATAACG
ATGACCATTGAGAAAATTTTCACCCCGCAGGACGACGCGTTTTATGCGGTGATCACCCACGCGGCGGGGCCGCAGGGCGC
TCTGCCGCTGACCCCGCAGATGCTGATGGAATCTCCCAGCGGCAACCTGTTCGGCATGACGCAGAACGCCGGGATGGGCT
GGGACGCCAACAAGCTCACCGGCAAAGAGGTGCTGATTATCGGCACTCAGGGCGGCATCCGCGCCGGAGACGGACGCCCA
ATCGCGCTGGGCTACCACACCGGGCATTGGGAGATCGGCATGCAGATGCAGGCGGCGGCGAAGGAGATCACCCGCAATGG
CGGGATCCCGTTCGCGGCCTTCGTCAGCGATCCGTGCGACGGGCGCTCGCAGGGCACGCACGGTATGTTCGATTCCCTGC
CGTACCGCAACGACGCGGCGATCGTGTTTCGCCGCCTGATCCGCTCCCTGCCGACGCGGCGGGCGGTGATCGGCGTAGCG
ACCTGCGATAAAGGGCTGCCCGCCACCATGATTGCGCTGGCCGCGATGCACGACCTGCCGACTATTCTGGTGCCGGGCGG
GGCGACGCTGCCGCCGACCGTCGGGGAAGACGCGGGCAAGGTGCAGACCATCGGCGCGCGTTTCGCCAACCACGAACTCT
CCCTGCAGGAGGCCGCCGAACTGGGCTGTCGCGCCTGCGCCTCGCCGGGCGGCGGGTGTCAGTTCCTCGGCACGGCGGGC
ACCTCGCAGGTGGTCGCGGAGGCGCTGGGTCTGGCGCTGCCGCACTCCGCGCTGGCGCCGTCCGGGCAGGCGGTGTGGCT
GGAGATCGCCCGCCAGTCGGCGCGCGCGGTCAGCGAGCTGGATAGCCGCGGCATCACCACGCGGGATATCCTCTCCGATA
AAGCCATCGAAAACGCGATGGTGATCCACGCGGCGTTCGGCGGCTCCACCAATTTACTGCTGCACATTCCGGCCATCGCC
CACGCGGCGGGCTGCACGATCCCGGACGTTGAGCACTGGACGCGCATCAACCGTAAAGTGCCGCGTCTGGTGAGCGTGCT
GCCCAACGGCCCGGACTATCACCCGACCGTGCGCGCCTTCCTCGCGGGCGGCGTGCCGGAGGTGATGCTCCACCTGCGCG
ACCTCGGCCTGCTGCATCTGGACGCCATGACCGTGACCGGCCAGACGGTGGGCGAGAACCTTGAATGGTGGCAGGCGTCC
GAGCGCCGGGCGCGCTTCCGCCAGTGCCTGCGCGAGCAGGACGGCGTAGAGCCGGATGACGTGATCCTGCCGCCGGAGAA
GGCAAAAGCGAAAGGGCTGACCTCGACGGTCTGCTTCCCGACGGGCAACATCGCTCCGGAAGGTTCGGTGATCAAGGCCA
CGGCGATCGACCCGTCGGTGGTGGGCGAAGATGGCGTATACCACCACACCGGCCGGGTGCGGGTGTTTGTCTCGGAAGCG
CAGGCGATCAAGGCGATCAAGCGGGAAGAGATTGTGCAGGGCGATATCATGGTGGTGATCGGCGGCGGGCCGTCCGGCAC
CGGCATGGAAGAGACCTACCAGCTCACCTCCGCGCTAAAGCATATCTCGTGGGGCAAGACGGTGTCGCTCATCACCGATG
CGCGCTTCTCGGGCGTGTCGACGGGCGCCTGCTTCGGCCACGTGTCGCCGGAGGCGCTGGCGGGCGGGCCGATTGGCAAG
CTGCGCGATAACGACATCATCGAGATTGCCGTGGATCGTCTGACGTTAACTGGCAGCGTGAACTTCATCGGCACCGCGGA
CAACCCGCTGACGCCGGAAGAGGGCGCGCGCGAGCTGGCGCGGCGGCAGACGCACCCGGACCTGCACGCCCACGACTTTT
TGCCGGACGACACCCGGCTGTGGGCGGCACTGCAGTCGGTGAGCGGCGGCACCTGGAAAGGCTGTATTTATGACACCGAT
AAAATTATCGAGGTAATTAACGCCGGTAAAAAAGCGCTCGGAATTTAATTATTTTAAGAGATAAAACCGTCTGCGGAATA
TTTCCCGCAGACGGCTTTGTTGTTTTTGAAATTTATTAATTTAAACAATTAGTTGAGATATATCGTTGGCGTCACAAAAG
CAAAATAACGTAATTCGGAAATAAGATATGACCATTGCTGGTTAATTGAATAGCTCATTACACTCCATTAACACGATGTT
GTAATTCGGCACACTACATAAGGGTGTAATTCTGATGACGCAATTAACCATGAAAGACAAAATTGGCTACGGGCTGGGAG
ACACCGCCTGCGGCTTCGTCTGGCAGGCCACGATGTTCCTGCTGGCCTATTTCTACACCGACGTCTTCGGCCTGTCGGCG
GGGATTATGGGCACGCTGTTTTTGGTCTCCCGCGTGCTCGACGCCGTCACCGACCCGCTGATGGGGCTGCTGGTAGACCG
CACCCGCACGCGGCACGGCCAGTTCCGCCCGTTCCTGCTGTGGGGGGCCATCCCGTTCGGCATCGTCTGCGTGCTGACCT
TCTACACGCCGGACTTCTCCGCACAGGGCAAGATCATCTACGCCTGCGTGACCTACATTCTCCTGACCCTGGTCTACACC
TTCGTTAACGTGCCGTACTGCGCCATGCCGGGCGTCATCACCGCCGACCCGAAAGAGCGTCACGCCCTGCAGTCCTGGCG
CTTCTTCCTGGCGGCGGCGGGCTCGCTCGCTATCAGCGGCATCGCGCTGCCGCTGGTGAGCATCATCGGCAAAGGGGACG
AGCAGGTGGGCTACTTCGGCGCCATGTGCGTGCTGGGGCTGAGCGGCGTGGTGCTGCTCTACGTCTGCTTCTTCACGACC
AAAGAGCGCTACACCTTTGAGGTGCAGCCGGGCTCGTCGGTGGCGAAAGACCTTAAGCTGCTGCTGGGCAACAGCCAGTG
GCGCATCATGTGCGCGTTCAAGATGATGGCGACCTGCTCCAACGTGGTGCGCGGCGGGGCGACGCTCTACTTCGTGAAAT
ACGTGATGGATCACCCGGAGTTGGCGACCCAGTTTTTACTTTACGGCAGCCTCGCCACCATGTTCGGCTCGCTTTGCTCC
TCACGCCTGCTGGGCCGCTTCGACCGCGTCACCGCCTTCAAGTGGATCATCGTCGCCTACTCGCTGATCAGCCTGCTGAT
TTTCGTCACCCCGGCGGAGCACATCGCGCTCATTTTTGCCCTCAACATCCTGTTCCTGTTCGTCTTTAATACCACCACGC
CGCTGCAGTGGCTGATGGCTTCTGACGTGGTGGACTACGAGGAGAGCCGCAGCGGTCGCCGCCTCGACGGGCTGGTGTTC
TCCACCTACCTGTTCAGCCTGAAGATTGGCCTGGCGATTGGCGGGGCGGTGGTGGGCTGGATCCTGGCGTACGTCAACTA
TTCCGCCAGCAGCAGCGTGCAGCCGGTTGAGGTGCTCACCACCATCAAAATTCTGTTCTGCGTGGTGCCGGTGGTGCTCT
ACGCGGGCATGTTCATCATGCTGTCGCTCTACAAGCTCACCGATGCCCGCGTGGAGGCCATCAGCCGGCAGCTGATTAAG
CACCGCGCGGCGCAGGGCGAGGCCGTTCCCGACGCCGCGACAGCCGCATCCCATTAACCGGAGGCAATATGGAAATCACT
AACCCGATACTCACCGGCTTCAACCCGGACCCGTCCCTGTGCCGCCAGGGCGAGGACTACTACATCGCCACCTCGACCTT
CGAGTGGTTCCCGGGCGTGCGCATCTACCACTCCCGTGACCTGAAAAACTGGTCGCTGGTCAGCACCCCGTTGGACCGCG
TGTCGATGCTGGACATGAAGGGCAACCCGGACTCCGGCGGCATCTGGGCGCCGTGCCTGAGCTACGCCGACGGTAAATTC
TGGCTGCTCTACACCGACGTGAAGATTGTCGACTCGCCGTGGAAAAACGGCCGCAACTTCCTCGTCACCGCGCCCTCCAT
CGAGGGGCCATGGAGCGAGCCAATCCCGATGGGCAACGGCGGGTTTGACCCGTCCCTGTTCCACGACGACGATGGCCGCA
AATACTATATCTACCGCCCGTGGGGGCCGCGCCACCACAGCAACCCGCACAACACCATCGTGTTACAGGCGTTTGACCCG
CAGACCGGCACGCTCTCGCCCGAGCGCAAAACGCTGTTTACCGGCACGCCGCTCTGCTACACCGAAGGCGCGCACCTGTA
TCGCCACGCGGGATGGTACTACCTGATGGCCGCCGAGGGCGGCACCAGCTACGAGCACGCCGTCGTGGTGCTGCGTTCCA
AAAATATCGACGGGCCGTACGAGCTGCACCCGGACGTAACGATGATGACCAGCTGGCACCTGCCGGAGAACCCGCTGCAG
AAGAGCGGCCACGGCTCGCTGCTGCAGACGCATACGGGTGAATGGTACATGGCCTACCTCACCAGCCGCCCGCTGCGCCT
GCCCGGCGTGCCGCTGCTGGCCTCCGGCGGACGCGGCTACTGCCCGCTGGGGCGCGAGACCGGCATCGCCCGCATTGAAT
GGCGCGACGGCTGGCCGTACGTGGAAGGCGGCAAGCACGCGCAGCTGACCGTGAAAGGCCCGCAAGTAGCCGAGCAGCCT
GCAGCCGTTCCGGGCAACTGGCGGGACGATTTCGACGCCAGTTCGCTTGACCCGGAGCTGCAGACCCTGCGCATTCCGTT
CGACGACACCCTCGGCTCGCTCACCGCGCGCCCGGGCTTCTTACGGCTCTATGGCAACGACTCGCTCAATTCGACCTTCA
CCCAATCGACCGTGGCGCGCCGCTGGCAGCACTTCGCCTTCCGGGCAGAAACGCGGATGGAGTTCTCGCCGGTGCACTTC
CAGCAGAGCGCGGGGCTGACCTGCTACTACAACAGCAAAAACTGGAGCTACTGCTTTGTGGACTACGAGGAGGGACAGGG
TAGAACCATCAAAGTTATCCAGCTCGACCACAACGTGCCGTCGTGGCCGCTGCACGAGCAGCCCATTCCGGTGCCGGAAC
ATGCGGAGAGCGTCTGGCTGCGGGTGGACGTGGATACGCTGGTCTACCGCTACAGCTACTCGTTTGATGGCGAGACGTGG
CACACCGTGCCGGTGACGTATGAGGCGTGGAAGCTGTCGGACGACTACATCGGCGGGCGCGGCTTCTTCACCGGCGCGTT
TGTGGGCCTGCACTGCGAGGACATCAGCGGCGACGGCTGCTACGCGGACTTCGACTACTTCACCTACGAGCCGGTCTAAC
GGCTCAGGCCGGGTAGCCCAGCGCGCGCGAGAGCGCGAGCCCGGCCTGCTGAAGCTGCTCGCGGAAATTAGCCAGCTCCG
CGTCGTCCACGCGGGAGGTCAGCGTCGACAGGCTCAGGGCGGCGATGACGCGGGACTCGTGGTTCCACACCGGCACCGCC
ACGCAGCGCACGCCCTGCTCGTTCTCTTCGCTGTCCAGGGCGTAGCCTTGCTCGCGGGTCTGCGCCAGGGCGCTCATTAA
GGCTTCGCGAGACGCGAGGGTGGCGGGCGTAAAGGTAGTGTACTGATAGCCCTCCAGCAGGGCGTTCAGCTCGGCCTCGC
CCAGCCAGGCAATCAACACCTTGCCGATGGCGGTGGCGTGCACCGGCAGGCGGCGGCCGATGCGTGAATAGGCGATGGCG
GCCAGCTTGCCTTCAATCTTCTCGATATAGACCCCTTCACGCCCGTCCAGGATCCCCAGATGGGTGGTCTGCCCGGTCCG
CCGGGACAGCTCCGTCAGCCAGCCTTTTGCCTTCTGCCGAATATCGATGGAGCCCACGACAAAATGGCCGCGCTCGACCA
GCTTCATGCCGAGGCGATACTTGCCGTTCTCCGGGTTCTGATCGATATAGCCGTGAAGCTGCAGGGTTTTTAGCAGCGAG
TGGAGGGTACTCTTGCTCAGCCCCATCAGTTTGCTGATGTCGGTGATCTTAAGCTCGGTGGCCTGCTCGTTGAACAGGTC
GAGGATCTGCAACGCACGTTCAACAGACTGAATAATCGGCATAATGCTGGCATGTCCACGCTGGAATTAAGGCGAAAACG
TACCTTTTTCGGGATGAAAAATCAATGAAATGGAGCCGGTGTTCTCCCTCTCCCTGTGGGAGAGGGCCGGGGTGAGGGCA
CCAACGCGCAGCGGACCCAATCACTCCCCAAGCGTTGCCATCATCACCGCCTTAATCGTATGCATCCGGTTTTCCGCCTG
GTCGAACACGATGCTCGCCGCCGACTCAAACACCTCGTCCGTCACCTCCATCCCGCCGTGCAGATCGAACTCCTTCGCCA
TCTGCTTGCCGAGCGTAGTCTGGTCGTCATGGAACGCCGGCAGACAGTGCAGGAACTTCACGTTCGGGTTGTCGGTCAGC
GCCATCATCTGCGCGTTCACCTGATACCCGCGCAGCAGCGCAATCCGCTCTGCCCACTTCTCTTTGGCCTCGCCCATCGA
CACCCACACGTCGGTATAGATAAAGTCCGCGCCCTTAACGCCTGCCGCCACGTCTTCCGTCAGAGTAATTTTCCCGCCGT
GCTTCTCCGCCAGCGCGCTGCACTCCGCCACCAGGCTCTCTTCCGGCCAGCAGGCTTTCGGGGCCAACAGGCGCAGATCC
AGCCCGGTCAGCGCCGCCGCTTCCAGCATCGAGTTGCCCATGTTGTTGCGCGCATCGCCCGCGTAGACCAGCGTCATCTC
GTTAAACGCCTTGCCCGGCAGGTGCTCCTGCATGGTCATCAGGTCCGCCAGCAGCTGGGTCGGGTGGAACTCGTTGGTCA
GCCCGTTCCACACCGGCACGCCCGCATACTGCGCCAGCGTTTCGACCACTTCCTGGCCGTGACCGCGATACTGAATGCCG
TCATACATCCGCCCGAGAACCCGCGCGGTGTCCTTAATTGACTCTTTATGCCCAATCTGGCTGCCGCTCGGCCCTAAATA
GGTAACGCGCGCGCCCTGGTCAAATGCGGCAACTTCGAAAGAGCAACGGGTACGAGTCGAGTCTTTTTCGAAGATGAGCG
CGATGTTTTTACCGGTAAGCTTCTGTACTTCCTTGCCATTTTTTTTATCGGCTTTGAGCTGTGCGGCAAGGGTCAGCAGA
GAAGTGAACTGTGCAGGGGTAAAGTCGAGCAGTTTCAGAAAGTGTTTTTTGTATAAATCGGACATTTTATCCTCGCATGG
CGAACGCCACTTATTGAATTAAAATTCACTTTATATGTGTAATTATTCATTTGCAACCCCATTTCACAATTCTTTCTTAC
AAAGGTGGAGGCAAACCCGTCCGTGTGTGAAAATAATCGTATCTGCCTCCGATTCTCTGCAGAAGCAGAAAGACATTGGA
TCGAATTCTACAACCAGGTCGAGTCAGAAATGAGAATGATTGGCCTTCTTTATGATTTTAAGGATTATGCTTCTAAAATG
GCGGAGAACATGGCGAGGCTTGCTGCCTTACTTCATTACTTCAGCGGTGATGGAGGCGATATATCTGTTACCGGGTAATG
ACTCCAACTTATTGATAGTGTTTTATGTTCAGATAATGCCCGATGACTTTGTCATGCTGCTCCACCGATTTTGAGAACGA
CAGCGACTTCCGTCCCAGCCGTGCCAGGTGCTGCCTCAGATTCAGGTTATGCCGCTCAATTCGCTGCGTATATCGCTTGC
TGATTACGTGCAGCTTTCCCTTCAGGCGGGATTCATACAGCGGCCAGCCATCCGTCATCCATATCACCACGTCAAAGGGT
GACAGCAGGCTCATAAGACGCCCCAGCGTCGCCATAGTGCGTTCACCGAATACGTGCGCAACAACCGTCTTCCGGAGCCT
GTCATACGCGTAAAACAGCCAGCGCTGGCGCGATTTAGCCCCGACGTATCCCCACTGTTCGTCCATTTCCGCGCAGACGA
TGACGTCACTGCCCGGCTGTATGCGCGAGGTTACCGACTGCGGCCTGAGTTTTTTAAATGGCGGAAAATCGTGTTGAGGC
CAACGCCCATAATGCGGGCGGTTGCCCGGCATCCAACGCCATTCATGGCCATATCAATGATTTTCTGGTGCGTACCGGGT
TGAGAAGCGGTGTAAGTGAACTGCAGTTGCCATGTTTTACGGCAGTGAGAGCAGAGATAGCGCTGATGTCCGGCAGTGCT
TTTGCCGTTACGCACCACCCCGTCAGTAGCTGAACAGGAGGGACAGCTGATAGAAACAGAAGCCACTGGAGCACCTCAAA
AACACCATCATACACTAAATCAGTAAGTTGGCAGCATCACCGAATTTTCAGCCCGGATGTTTCACGTACCTATGTCGAAT
ATCTGGCCGATAAGGTTGCGGATCGAGAAGAGGATGCAGAGGAATATCTGGAAGCAATCATGGAGGCTCGTGTTACCGTT
GCTGGCATGGGGCTGGTGATGGAGGTGCAGGATTACTTCGATGGCGAGGCCGATAGACTGGCGAAGGCGTGGCTGGCCGA
GTACACACCGCAAATCAAGTCGTTGAAAGATGAGCGTAAAGAGGCCTATCGTCAAATCGTCGAAATGAGTACCGAACCGC
AGGATGTGGATCTGGTCAGGCCGGCGAACAAGTTTGAAATGACCAGGGTGCGTGAAGGTGAAAAGGAAGCTGACCTTCCA
GTCTGGAAACACCATTTGTTGTGTGACGAAAGCGGGAACTATCCGGCTCTGTTGAACCATTGGGAAACCAAGGTTTTTGA
GATCGAAACCAAACGTGAAGGATTTGCTTTCTGGTATCGTAATCCACAGTACACAGGGCAGTCGTCACTGGGAATCGCTT
ATGTTGAAGCTGAACAGTACAAGATTGTTCGTCCCGATTTCCTGTTCTTTGCCGAACAGGATGGCAAAATGGTTGTGGAC
CTGGTAGATCCACATAGCCTACATCTGGCTGATGCTTTGCCCAAACTGGAAGGACTTGCGCTATATGCCGAACATCATTC
TGATGCTTACAGGCGAATCGAATCTGTCGCCGAAGTAAAGGGTAAATTACGAGTGTTAGATTTGAAACGGCAGGATGTGC
AGGATGCTGTTGCTACCGCTGAAAATGCAGAAACGTTATTTAGTAGCGGACTTGCTGATGACTATCAGTAATCTATAGAA
AATTGCGTAACGAAACTGCATTTTAGTAATTTTTTGAAACAATACAAATAAGGCCTTCTCACTGAGAAGGCCATTACCGA
CTTACAGTTCGATTTGGCTACAGCCGAAGTTACGGTCTCCTTCACCAAACACTTTGCTTTCAACTTTGGTCAGGTAGTCC
AGTCGGGTTAACAGCGCCTGGTAGTTCTGCTGGAAGTCAGTACTATTGGTGTCTAGCACATACTTACAGTTTTCAGGAAA
ATGGACCAGACCAGGGTGATCGTCTCTCTCCAGTCTCAGGGCGCTGTACCAGGCTCCTGTGATCATCCCTCTAAGGTTAT
CGTCCTGATCGTAATCCCCGAGGTGGTAGTAAGCGTCTTTGTTGAACAACAGGCAAATGTGATAGTGGCATTTACCTGAT
TCAGAATACTCTTTCGCCCATATAATAAATAAAGGGCAACGGTAAATGCGTTTATCCTCACGCACCTTACGGGTACGGTC
AGCCTCCAGCTTAGCTCTGAGGGATTCACGCATCCGGGATATCACCCCAGGTTCCAGGTTAGGGAAGCAACAGATATTGT
CACCGTTATCAACTATTTTGGGATAGTGGAGATCGACACGTACAGCAATTAACCTAGGATACCGGTTAGTCAAATAACAT
AATAATTTATTAATCTTACTCTGATATTCGAGGATATGTACTCCATGAGTACCTTGATATGTTTTCATAATATATACCTG
TATTTGGTCCTACGGTCTATAGCAGACCGTACAGGGATGCCATACAGGCAGGGCTATTCCTGGTCACTGTTGTCGGTATA
TACTGGTATCAGATTTTAGTACGGACATACTGATCTGATTACTACTCTTACTGGTGAATACAGGTAGTAAGAGTACACAA
TGCCATTATATAATACCTATCCAACATCTAAATTTGAGACGAAGGTAGCCCCAGCCTGTGATGGCTGTTAAAAAGTTACT
CTGCAATTAGCTTCTGGAATTAACCGATGATTCCGTTATTCCAGTGCCGCTTCACAGTCGATAAACTGATACTCAATTTC
TTTGCAATCTCAGCCTGAGTAAATCCACCTTTCTTAAGTATTGTGATATCACGTCGGTATTTGCTTCCCTCCTTTCGTCC
TAATTTTTTCTTAACATGTCGATATCGGCTTTTAGTTGATTTCAGATTGTGAATGTCAATCGTATCCTGACGAGCAATCA
AAAAAGACAAGCAACTTTCAGCAGAAGGCTCTATCCTTGAAGCTGGATGGTAGCTGTAGATAAACATTTCTTTTTGAAGG
CAAAAAAATAAAATATTCTGTAAGTCCTCCACAGTTCTGCCAAGACAGCTTAGATCTGGAATGACAAGCGTGTCCTGCCG
GTTCATTTCATGATGAATCAATTGTCTGAGTAAACGTTGCTCTGAAACAACCTCTTTAATATCTACCTGCTCGATCACAA
CATGTTCAGGTAGAATATTAAATTTTTGGCATATCTCAGCAAGTGAGTGATGATCTGTAATGCTTTCTTGCTGTTCGCTA
CTGCATATGGTGTAAAAAAATGAACGCATCTGATGCACTCCGGTGTCATAAATTATTTTTTGATACCTGAATAATGTCAT
TTTGCATAAAAAACAACCAAAAATAGAGAGTGATTGCCAGCGATACTTTAACTGGTAAAGTAGTATTTTACCTCTCATAA
TTGTTTGTCCTTCTTTGTTACCTCTTAGGTTCTGCTCTCTTGTGAGTATGGGTTTATAATGATGTCATCCGGTACATTAA
CACGGTTGGAAACATCTGTTTTGCGGAGCACTGGCAGCATAACCACCATTTCATTGACATGGTAAATATCAATCCAACAA
ACAACCGGATAAGGCATAACAATCCCCTTTCTTCTAAGAACTTCATTTATCCCGAATATAATCAATTGGGATGTTGACAA
GAGTAGAGCCTGCCCGGCATCAAAGTAATAACCCTCAAAGGTTGTTCTATGAATAAGAATAATGTTTGAATATCCTGAGA
CACTTTGATGCTTTACATCAAAATGTCTTTGATTGTAAATGTAAATGGCTTTTTCCATATCGTAATTTTCCCTTAGCGAG
GATAGCCTTTCACGTATAACTGTTTTTTCATCTTTCCCCATGAATTCATCATTAGCGTTCAGTTGAAAGTAATCTGCAAT
GGGGATTTTTAATGGACTCATGATGTTCGTTTTCCAGATTAACGAACAGTACTCTTCCAGAGTTACTTCTGTTTTACCTC
GGCTTCGATTGATGCTTTCTTTTATAGAGAACTTTAACAGGTCATTTTTTATTTCATTTATTGACCAGTTATGACGATTG
CATTTTTCTAATATAGGGATAGCCAAATCCACAACTTCCGCTATTACGGAAGAGTGAGATTTATTTGTTAGTCTGGCATA
ATGATCAATTACTCCTAATGAAGATTGATTTTTGAACGTGACTGAGTGTTTTTTTATGGGAGTAGTCTGTACTACCTGTG
ACTCATTGTTTTTGCCTTGACAAGGTTTTTTTCCTGGTAGAACGCTGCTCATCTCAAAATTAGTAACACTATTAGACATT
TTTAAGGAAACCTCTTTGTTATCTCAATATAAAACTACTATCTGAAATTTCTCAGTGTTGCCCCATTTTTCTCGGGGCAA
CATCGCTATAAATCAATAAAATTAAATCTGTAATTTATTACAGACTTTCTCGTACAGAAAATGTATCTATAAAATCGAGG
ACATCTTTACGTAACCAGTAATGGCGGCCATTGATTTGTTTTGGGCGAGGTAGCCCCTCAGGCAATTTGTCCTGACAAAG
CCATTTACGAATGGTTTGAGATTTGTAGCTAATGATTTTAGCTAACTCAGCTGTTGAAATGAGCTGTGATTGAGATGTAT
CCGGGAGTTTGAATGCGCTCATTTTGCCACCTCAGTGATTGAGATATTGGCAAAGAAAGCTTTAAGCATTATTGAATTAG
TAGGGGTAGTAATGAAGGCAGAAGGAAACGTTTCGGGCTCGGGGTCGGGGTCACTACCATCACCTGAATCTGATGATAAG
GCACTTTTAGCTGATTTAGCCGTACTGTGATGCGATCTGGATGCCTGATTTTTACATGACATCAGACGCGCGAGAAAGTT
AGTAGCATTTTGCATTCTTTGTTTAAGATGTAAAATTTTCAGTTTGGCGCATGCGACAGACTTGCGAAGAGCTGAGTATG
TTCCTTTGAGATACTCGACAACCTCTTCCATGGACGCAGGATCGTTAAAGGATTGAGTTGTTTTACTTGAATTAATACAC
CAGCGAGCTCTGATAGCTGCCAGAGTGGGTTCTATGGATACAGTTGCTGGGGTTGCCATTGGCTTATCTCCTGTGTAGTT
GCTGTATCATTGACTAAACTGTGTATTACGATACATGAAAATCTATCTTGATCAATAGTTGATGATATTTTGTAATATGT
TGATTTTTAATGGAATCAACGCATATCAACGTTGTTTTTTATGGTAATACCTGCTTCATTTAAGATCCATGTCTCAATTT
TCTCGTGCCATTTTCGTAACAGATCTAACGGACGACGGCGATAGTGTTTTTCGGCAAGAGCGCTGGGTTTGTGTCCCATA
ATTTGAGCAACAATACCAGTGGGAACTTCAACCCACTCGGCCAAAGTACCAAAACTACGACGTAAACCGTGAAGGCTGAT
ATGTGGTAACTCAGCCAGCACTAATGCTCTGTTGTGCGCTGAACGCGGCTCAATAATTTTGCCACTTTTACTGTTACTTC
TGAAAACCCAACCCTCCTTATTTACGTCAGAATTTGGGGATTGCGCTAGTACATTTAACAATTCAGAAACATAAGGAGTG
AGAGGGATGATACGTTCACCTTCGATCTTGTCTTTAATTCGCATGCTTGACCATTTGAAATCTACGTCTGACCAGCGAAG
CGACGCAATTTCTTCACGCCGAGCACCAGTGAGCAAAAGTACTTGGAGATAGGCCGATGCAATAGGATTATTGAGGCTAC
GCACGGCACTAAACCAGCTTTTTAGTTGTTCCTTTTGCAGGCAATCATCAGCTTTACTCGCTGACACGGGAACCATTTTT
CTTACGTTGTAATCTTGTGCCAGATCGCCAGGAATGATCCCTTGATATTTTTTCTGATAATTACTCCATTTGATGAAAGC
ACGTAGTAGGCGATAAGCGTGAGCAGTGACGGTAGGTCTATTTTGCCTTTCTGTACTCAGCCACGCTGCTATGTAATCTG
GGGTTAGCTCCGATAACGGCAGGTTGAGCAAACTAGCCAATGGTCCAGCCGAAGTCGGGCCTTGGCCTCTTTTTTTACTT
TCGCCTCCACGACTGGACAAGTTAATGTGATCGGCAATGTATCGAGTAGAATATGGGCGTTTAGTTTTTGCACTGATACC
GGTTCTCAATTCTTGAAGATAGTCTTCCCAGGCGACGGAGAAAGTCACTTTTGTTTTACGTGATTCTGCCTGCAGGGATT
CTGCTTCTGCGATTTTTACAGCCTTAGCAATTCGTGGATCTATCCCTGTATCGATCAATGTTTGTAACCGTCTTGCCTCG
GCTCTCGCATCATCAATCTTCCAGTCGTTAATGTTGCCAATAGTCATGCGAAGGGTTTTCCCCGCATATACGCTTTGGAA
TACAAAGGCTTTTGCTCCGCTAGTTGCTCGGCATGCCAGGGTTGTTACATCTGCATCCCAAAGAAAAGTTTGTTTTTTCC
CTTCCGGTAAGGTGAATCTGCGAAGTCTTTCGAAGGTAAATTTTTGTCTTGAAAGCGCCATTTTTCGGCTCCAGTTGAGA
ATTGCTGTCTTACAATAATGTAACTGCTGGTGTAAGTAAATGGAGGGAATAAACATCAACTTTTGTTAATTTCAATCAAC
GGGTTTATTGCTATAACTTGGTGTTTTATAATATAAAGTATGTTGTTTTGATTGATTGCTCAAGTAGTTAAAAATGCATT
AACATCGCATTCGTAATGCGAAGGTCGTAGGTTCGACTCCTATTATCGGCACCATTAAAATCAAAGAGTTACCCCATATT
TAAATACACCACGTTTCCTCCTGTGCCGTATTTGTGCCATTGTAACCTTGGCAATTCATCAAAATACTGTTCTGACATCA
GGCAGTGCAGGTGCAGACATTTAAGCCAATTGCTGCCGCCATTCTTTGACGTAGTCAATCAGGGCGCGGAGCTTTGGTGC
AATATTGCGACGCTGTGGGAAATACAGATAGAAGCCCGGAAATTGTGGAAGAAAGTCATCAAGCAGCGATACAAGCTTAC
CGCTTTCAATATATGGCCTGAAAGTTTCCTGAGTGGCAATTGTTATTCCTCCGCCGGCAAGAGCCAGCCTCAACATCAGA
CGCAGATCATTAGTCGTAATCTGCGGTTCAATCGCAAGGTCGAAAGTTCTCCCGTTTTCTTCAAATGGCCAGCGATAAGG
CGCAACCTCCGGGGACTGACGCCAGCCGATACACTTATGGGTATTTCCCCCGGAGGCGAGAAAGCACTCTCCACGCCCGG
CCGCAAGGATCAGGACGACGGGGGCAGGCATGAATCCTCCTCCTGATGGAGACGTACAGAGGCGACTTCTGCCAGCACGG
AGAGTGCCAGAGTATGCGCATCCCGGGCTTTGGGGAATATCCCGACGGGTGCCCGGATTTGCGTTGTTTCCTCCCTGGAC
CATCCCAGCTCGTGGAGCTTTTGCAGACGTAACGTGTGGGTTCGATAGCTGCCCAATGCGCCGAGATAAAAGGGTTTTGC
TTCTCGCGCGGCCTGCAACACTGGCAGCTCCCGGTTGAGATCATGGCACAGCAAAATGACCGCCGTATCGGTATCGATCT
GAGCGCTGGCTGAGGCCGGAAAAAGATCGAAGATATGGCTGTCATAGCCTGTGGCTGCTGCAAGACTCGCGGTTGCCTGC
GCCTCAAGAGAACGTCCGTAAATCATCAGCCTGACGCATGGCCTGAACCCCACCTCAAAGCCATTGAGATTCCAGCCCGT
CCGGGTTTGCGTGGGCAGGCACACCAGCGATTGTGCTTGCGGATCGTAGCGCAGCCCCACCGGTTTTCTCTGTTCCAGGC
GGTTCAGCACGGCGAGCAGAGGCTGTGCCGAGCGTAGTTTATGGAGCGTCAGCGTGATCCCACCGCCGCAGGGCAGAACG
ATGTCAAACCACGGCGAACCTTCGCCATAGCGAATTTCGCGATCGCGGCCTGAGCCCATCATCTCCAGCGCTTCAAAAGC
GGCAGCGGCCTCCACGCAGCCGCCAGAGACAAAACCGCAGTAACGACCATCTTCGCGCACCACCATCTGCGCCCCGAGCG
GGCGCGCCGCGCCGCCGCGTATCTCCACCAGCGTCACCAGCACCGCTCCTTTACCGGACATTAGCGCCTCTACGGCGAAG
CGCAGAATGGTCCGGTGGTCATCGGTGAGAAACGCCTGCTCTGGCTTATGCCAGTGTTCGTCTTTGTCAAAAAGCGGGTA
TGACATTGTTCCTCCTTAAACCACATCCGGCAGCTTATCGAGCAGCTTATCCAGAGTGATGGGATAATCCCGTACCCGAA
TACCGGTGGCGTTATACACCGCGTTGGCGATAGCCGCGCTCACGCCGCACAGGCCCAGCTCACCGACACCTTTGGCCTTC
ATCGGGGAGGATATGGGGTCGGTATCATCCAGGAAAATCACCTCCTGTTTTGGGATATCCGCATGAACCGGCACCTCATA
CCCCGCCATATCGTGATTAACGAAGTAGCCCAAACGGTCATCCACCGCCAGCTCCTCCATCAGTGCCGCGCCCATGCCCA
TAGTCATTGCGCCAATGACCTGGCTGCGCGCAGTTTTCGGATTCAGGATGCGTCCTGCAGCACACACAGCGAGCATACGC
CGGACCCGAACTTCTCCCGTCGCGCTATGCACGCCGACCTCCACAAAATGCCCGGCAAAGGTCGACTGCTGGTACTCTTT
GCTCAGTGTTCCGAATTCAATGCTCTCTTCCGCTGTCAGTCTGCCGCCTGCGGTGGCTTCATGTAGCGTGGCGCTTCGGG
TACCGTTGGTAATCTTGCCGTCGGCAAACTGCGACTGCTCAGGATCAAACCCGACTGCCGAGGCAATCATTTCGCGAAGC
TTCATACAGGCGGCGTAAACGCCGGAGGTGGAGGTATTCGCGCCCCATTGTCCACCAGAACCCGCAGAAACCGGGAAACT
GGAATCGCCGAGGTGAACCGCAACCTGCTCCAGCGGTACGCCAAGCATTTCCGCTGCCGTCTGGGCCAGAATGGTGTAGC
TGCCGGTGCCAATGTCGGTCATGTCCGTTTCTACGGTAACGGTGCCGTTTTGTTCGAGGTGAACCCGAGCACCCGATTTT
TCCAGCAGATTATTGCGAAAGCCCGCCGCAACACCGTGGCCGACTAGCCACTCCCCGTCGCGCACCTGTCCGGGTGTGGC
GTTGCGCTGCTTCCAGCCAAATTTATCCGCTCCGGTGCGCAAGCACTCGATAAGCTGACGGCGAGAGAAGCAGCGCGTCG
GGTCGGCGGGGTCAACCTGAGTGTCATTCAGGATGCGAAACTCGACGGGATCGATGCCCGCTTTTTCCGCCAGTTCGTCG
ATCGCGATTTCGAGCGCCATCAGACCGGGGGCTTCGCCGGGCGCACGCATGGCGTTCCCTTCCGGCAAATCAAGCGTGGC
GAGCCGCAGGCCGGTATGACGATTCGCCCCGGCGTAGAGTAATTCGCTTTGCTGTACCGCCGTTTCCGGCGTGCCGCCGG
GCAGGTTTCCAGACCAGCTTTCATGTGAGATAGCGGTGATTTTCCCGCTCTGGTCGGCACCGATACGCAAGTGCTGAAGG
GTGGCGGGGCGGTGCGTGGTGTTATTGGGAATAGAGGGGCGGGGGAGCATCACTTTAACCGGACGTTTCACCGCTCGGGC
GGCGAGGGCCGCCAGCAGCGCATCGCTTCTCAGGAACAGCTTGCCGCCAAACCCTCCGCCGATATACGGGGAGATAATAC
GCACATTCTCCACGGGAACTTTCAGCGTTTTTGCCAGATCGGTGCGGCACCAGTCAATCATCTGATTTGAGGTCCAGAGG
GTAAGCTTATTTCCATCCCAGACGGCCATCGAGGCATGCGGCTCCATCGCCATATGGCTCTGGTCCGGGGTCGTGTAGGT
AGCATCAATCTTCACCGCAGCGGAGGTGAAAGCCCCGTCAAAGTCACCGACGTTTTTGTCGGGCGTGTCTTCCGGCGGCT
GATTGACGGCCTGTTTTTCGTCCGCCAGGGAGTAAGCTCCTTTATTACGGCGATAGTGTGCCTGCACCAGCGAGGCCGCC
GCTCGCGCCTGTTCGAAGGTCTCGGCCACTACCAGCGCAATGGCCTGATGATAGTGCTCAATAGTGGGGCCGCCTAACAG
CCTGGCGGTGTTTTTGTCGCCTTTGCCGAGTGCCCCGGCGTTACTGGCGGTAATGACAGCCAGTACGCCCGGCGCTTTTT
GCGCGGCGTCCGTATCAAGGGCGGTGAGGCGTCCTTTGGCAATGGCGGAACCGACGATATAGCCATAGGCGGCGTTGGGG
GCTTCTTCATGCCATTCGTAGGCGTAGCGTGCCGTGCCGGTAGTTTTCAGCGGTCCGTCGATGCGGTCATGGGGACGACC
GACAACCTTCAGCTGATCGATCGGGTTTTCCCCTGCGGGTTTATCAAATTTCATGCCTGTGCCCTCGCTTCAGCCAGTAC
GGAGGCAAGCGTTCGCTTCGCCAACAGGAGTTTAAAGGTGTTTTCAGCGGTGGGATGGGCGCTGGCGAACAGCGTGTCAT
ATACGGCCTGCGCCCCCTGGGATAGCTGAGCATCCGCAGCCTCAATGCGCCAGGGCTTATGTGCTACTCCGCCCAGCGCG
ACGCGCCCGCTGCCGTCAGGCTGAATAATCGCCGCGACCGATACCAGGGCAAAGGCGTAGGAGGCGCGATCGCGCACCTT
ACGGTAGATATGTTTTCCGCCGAGCGGTGGAGGTAACGTCACCGCAACGATAAGCTCACCGGGAAGCAGGGCGGTTTCAA
TGTGCGGCGTTTTTCCCGGAGGGTGATAAAAATCAGCCAGTGTGATACTGCGAGTCTTTCCCTCCGGCGTGATGGTTTCC
ACCACCGCATCCAGCAACCGCATTGCGACCGCCATATCGCTCGGATGGGTGGCAATGCAGGCTTCGCTTACGCCTACCAC
CGCGTGCTGACGGCTAAAGCCTTCAAGCGCCGCGCAGCCGCTCCCGGGCAGGCGCTTATTGCAGGGCTGATTGGTGTCGT
AAAAATAGGGGCAGCGCGTGCGCTGGAGCAGATTACCTGCGGTGGTTGCCTGATTACGTAACTGACCAGACGCGCCAGCG
AGCAGGGCGCGGGAGAGTACCGCGTAATCACGACGCACGCGCTCGTGAGCCGCCAGGTCGGTGTTCCGTACCAGTGCGCC
GATGCGCAGCCCACCCGCGTCGGTCACTTCAATCTTATCGAGCCCGAGGCCGTTCACATCGATAAGGTGGGTGGGCGTTT
CAATTTCCAGCTTCATCAGGTCCAGCAGATTGGTCCCGCCCGCGATAAATTTTGCGCCGGGTACGCGCTGAGCGCTAAGT
GCCGCCTCGGCTGGGGTATTCACTCGTTCATAGGTAAACGCCTTCATGATTTTATCTCCCCCGCAGCATCTTCAATGGCG
GCAAGGATGTTAGCGTATGCACCACAGCGACAGATGTTGCCGCTCATACGTTCACGGATCTCATCGGCAGTTGTTTCTGG
AGCGGAAACCAAATCGACCGTGACGTGACTGGGAATGCCGTCCTGAATCTCTTTTAGCACCGCTACTGATGAGCAAATTT
GCCCGGAGGTGCAGTAGCCGCACTGGAAGCCATCATGCTTGATAAAGGCCGCCTGCATGGGGTGAAGATTATCTGGCGAA
CCCAGGCCTTCAATGGTGGTGATCTCGGCCCCCTGATGCATGACTGCAAGCGTCAGGCAGGCATTAAGCCTGCGACCATT
GACCAGCACGGTACAGGCTCCGCACTGTCCGTGATCGCAACCTTTCTTGGTACCGATCAAATGCAGATTTTCACGCAAAG
TGTCCAGTAGCGTGGTTCGGGTATCCACCTCAAGCTGCTCGGTTTTGCCGTTCACCTTCAGTGTCAGGGGCATTATCTCT
GGCGCGGGTGTAGCTGCCGGAACGCTTGCCGCCAGCGTAGAATGAGGATAAACCACGGCGGTCGCCGCTGTTGCGGCGCT
CACTTTAATCAGATCGCGACGGGTCAAACTTAAATCGTGCGGCTCGTGCTTCCCAACCCGATTATCTTCGGGGTATTCGC
CTTGGTTGCTCATACCAGGCCTCCGGTATTCTAAAGGGGAAAATAAGAGTGCGTTGCGAGAGTGCTGATGCTTTTTTAAA
CGTTAAGCATAGTCGGCGACAGCAGGAGGATTATTCTTAAAACGCGAATGCAGCTATGAGCCCGGCTAATAAATTCATGT
TCGCCGGGATGTTGATGATGATGGGAGCTGGTTTATTGCTTTAGTTGTACGATGCAAAAACCAATAAGGAAACCTGTGAT
TTTCAGCTCTACATCACCCTGCAAATCTCTGTCACTTCTAATATAAAAATAGGGAGAAATGATGGAGCTTATATTCATTG
GCGATTAGGAAACTATCTTGTTATACAAAACAATACAGTTCTTTACATTTGCCTTGTTTTATGAATACTCCTGAAGAGGT
GTATAACATAATGGTACAAGCAGGGTAGATATGAATATATTTGAACAAACTCCACCGAACCGCAGACGTTATGGTCTTGC
TGCATTCATTGGGCTGATTGCTGGCGTTGTTTCCGCATTCGTGAAGTGGGGGGCTGAAGTTCCATTGCCGCCACGTAGCC
CGGTGGATATGTTTAATGCAGCGTGTGGCCCGGAATCATTAATCAGGGCTGCAGGCCAAATTGATTGCTCGCGTAATTTT
CTCAATCCACCGTATATTTTTCTTCGAGACTGGTTGGGGCTGACAGATCCCAATGCGGCTGTTTATACCTTTGCCGGGCA
TGTCTTTAACTGGGTTGGTGTTACGCACATTATCTTTTCGATAGTGTTTGCTGTCGGTTATTGTGTGGTCGCTGAAGTAT
TTCCAAAAATTAAACTCTGGCAGGGCTTACTGGCAGGTGCTTTAGCCCAACTTTTTGTTCATATGATTTCATTCCCTCTC
ATGGGACTGACGCCACCTCTGTTTGATCTCCCGTGGTATGAGAATGTTTCTGAAATTTTTGGACATTTAGTCTGGTTCTG
GTCTATTGAAATTATTCGCAGAGATTTACGAAACAGAATTACTCATGAGCCAGACCCTGAGATCCCTTTAGGCTCAAACA
GATAATGCATTGAATGATAAAAATGGCGCAAATACAGCGCCATTTTTATAGGTTAAAAACATTGCTTTTTATATTCTGAT
GCAGATAGTCAGTGAGTATATCGCGCTACTTCAGGATGATGTAGATCCGAAGAACGCTACAGAAGAGAGGCATTGTTGCT
GGCAAATAGAAGAAGTATCGGGTTTTGTTACCCCTGAAAAACGAAGCCCCGCTATTATCGCTGGCGGGGCAGTGCAATTA
ATTATTGTATGTTTATAACGGTGTCAGCCCGTATTTAGCCCTTGCACGATTGCAAGCCTCATTGACGACTCCGTTCTCAC
CAGACATGGCGAATTCTCTGCATGTGGACGATCGATTTTTATATATCGTGCAGCAGGCATTTTTGCCCGGGGTTCCTGCA
AGGGCAATACATCGGGGGTTTTTCTGATTGGTACCGCTCATGCATCGGTGAAAAGGGGATATTTGTTCAGTGAGCCTGGC
GGGAATAGTACCGCCAGCATCGTCGGCTTCGGCCCAGTAAAAAGAGACGCGGAAAAATGCACAACAGGCACCACACGTCA
TGCATGGATTCAGATTGCTCATAATTCACCAGTACAGCTAAAAATCGTAAAGAGAACAGCGGTACATCGTATGTAAGAAC
GTACCGCGGTTGGCTGGGGAACTTTCGATAGTGTGAGTATTGAATGATTTCCAGCCGTTACCGATTTTACGTACTAATTC
GTGATTAAACCACTCGTTAGCAGGCTGCCTGATACCTTTCCGTGTCTCCTGAACACTATGGTGTGCATATGAGAAAGCCC
ATCGTTACAGGTGATATTGACGATCGCTTCCACATCATTTAAACGATTTTTGGGGCTCTGAGGTGGAATTCTTCCCTCGA
CCGATGGATAAGTCTTAGTCCGCCGAAGGGGGCTTAGCCGGACAGGAATCGCTAATCTTAATGAATTTGTCGTTATAGAC
CAGATAGTGATTCCCCGGCTGACGTAACTCAGGCTGATGAACCACGTCTCCCGGACGTAGATACCAGGCATCGCCTTCCT
CTTCGGTCGAATCACATCCTGGCTTAATCAGTAGCTTAAACCATGTGTTGCCAGTGTTACTTACCGTTCCTGTCACCTTG
TCGAAGGACCATTTAAACTGAACCTGACGTGGTCGTACTACCAGAATGGTATCCATCACCACCACCGGCTCCGTGCTGAC
CACGCCGCCGGTTGGGCTGCGTCTTGTATGGTTACGAGTGGGGACCTCGCGAAATGAGACCCGGTAGTAGCGCTCGCGGT
TATCCCGTGGACCATGATAGTAAAATTTAAAATACTCGCTCTCACCAGCCTGCAACGCCAGCTGGCGGGGGGCGAAAAGC
AGTTCACCATCCACCGGTCGGGTGCGCAATTCACTGCTGCCCGGGCTATCAATAGCACTGATGGCAATACGGTATATCCG
TGCGCTTTTGTTGTTATTCACTACACGTTTGCTGACAAAGTCAGTCTCGGACGGCAGCGAAAATGTCAGATTGCCGACCG
AAATCGCCTGTGTCAAAGGTGCCGCCAGCATACAGACCGCTGTCAGCAGGGCCTTAGTTAATGTTACGCCACGTCGCCTG
AACATGAATCTCTCCTGAAGCGCTGACTTCGCCAAACCAGCCGTTATCATCTACCGTACGCAGCGAAATGGCGTTATCCA
TTGGAATCGAAAATTTGACTGTGGTCTTATCCATCTGCCCCACTTCGCCAGAGATATCAGTCCACGGTGTGGTCAACCAC
AGCGCATCGGTCATATCCCGCCAGCTATCATCGCACCCGGCATCGTAGGTTTTTGTAGCTCCGTTGCGGGTAATAAAGGA
AAGTGTCGCCGGGAACGGTACTTTCGCCTTACCGTCATCGGAGCTGAAGACACAATAGGAGCGCCCGCCAATCACCTGCG
CGGGTCCGGTCACCTTGATCAGCACTTCGTCGGCAGCTGTTTTACCGCTGGTGGTTACGATATAGCCGAAATCGAGTGCC
GACTCGCCGCTGCCAACATATCCCTCCCGCGACGGTGTCTGAGTATATTCATCGGAGATAATACTGATGCTGAAATCACG
GGGTTTGATAATCAGCGTGTTGGAGGTAGAAAATTCATACCAGCCAGACTCCGGTGATGTGGTGTTCTGAAAGCGAAAGT
TGAATAGATCTTTGGTGTTGATATCGCTGATCCCGAGGTTCACCATCTGCTTAAAGAAGTTGCTCGAGAAGAAAACATAG
ATCGAGTCTGCGCTCTTCATCTCGTTGAAGGTGTAGTAATAGGCGGTATTGCTCACCGGTTTCCATGAACTGCCATTCAG
ACTGAACTGCATATCGTACGCCCCGACGGCCGAGGCTAACGACGAGTTGGCGATCGCCGGGAATATATGGATTGAGGTGT
TGCTGAGTCCGTTTGTTTGCAGGGTATAGTTAACCATCTTACAACTTAATCCTGAACGGCTGCCGATGGTTTGCGTCCGG
CAGTCGGCGTTCCCTTCGCCCAGAGTCGGTACTCCGTCGCTGTTGATAAATACTTCCGCCAGCGAGTGGGTATTTATCAA
CCGTAGATTTGCTGCTTTCGTATGGGTGACGTTGCGAACATACCAGTTGCCGGAGGCCTGATCCTTACAGCGTGCGCCGC
TGCTGGCGTCATAGTTCACAGAGGTCTGGCAGGCATTGATGGTCATTGTAAAGCTGCTGCCGACGGGCATTTGTTGCATA
TACTGGTAAAACGCGTCTGACAACATGCCGTGCATCCACTTCGCGCCGCCGCTGGTCACCGTCGCGCCATAAAATCCACT
GGCGTCGGTGGTTTGCGGCAGGATAAGACTGGTGGTCATATTACACCCAGCGTACCAGTTGATGCAGCGCAAGCCAGTTA
AAGGAGATGAAACTGGTGAATTTTCCAGCCACATATCAAACTTCCAGTTGGTATAAAGGCCGGTGTTGTAACCGTTATCA
ATGTAGCCGAGGCTTTGCTGATAGATGGTTCCTGAACCAGTGTATTTTAAACCGGTCCAGCGGTTGGCACCGGTCAGGCG
CGGATCCAGCGCCCCGCCAGGAGTGACGAAAAAGTTGTCGTCTGAGTTGTTTTCGACAAACACAAACTCGCGTGCCGGTG
CATCCGCCCAGGTTGTTTTGCTCACTGCCGCTCTGAGCGCAGTTACTGGCCAGATTAGCGCGAAAATTATCATCGTTATT
AGTAGGTTAACTCTCATTCTCTTCTCCTGTCTGCGTCACCGCCGCCCACGATGAGAGGCCGCTGCAGACCACATCACCGA
CCCAGACGGCACCGCGCGCCTGGTTGAGTTCCAGAGCCACTTCGCAGGTTTTATTGCCACTGTAGCGAAAATCGATAGTG
GGGTATTTCTTATCCACGTCCATGACAAACTCGCCGTTTTCATCGGTTCGGGTTCGGCCGATATGGTTGTTAATCCGTGC
GTTAGCCAGCAGTGTGCCGTCTTCCGCACGGATACGACCGGAGACGGTAACCATCTGCTTCACCTCTGGCTCAATGACAG
CGACATTGCCTGGATAGAGAGTCAGACGACTTTTGCGGCCGCTGACGATATCGTAACTGTCGAGTGAGTTTTTGCTGTTC
TGTAACTCCACCTCATATCTTCCATAGGGAGAGAGCGGGAGATAGTTACGCTTGCCGTTAAGCGGGAAAATCCGCCCGTT
GATTTTGGCGCTGATCTGACCGTCGTCCTCCAGCCCGGTGTTGAATATCACCCCAGCGTTGCCATCAGTCCGCCCGCTGG
CAGCAATGTTTTTACCCTGCCAGCCGACGCTGCCATTGGCGGTCAAGTTGGTATTGACGTAGCCGTCCGCCGCGCTATTG
ACGTTCAGCGTTCCGCTGGCGTAACGAGCGTCGAATTGTGCATACGCCCCGCCGCTGAGGGTTTTGTCATCACCGGTATC
GCCGGAGATGGCACGTGACAGATTGGCACCAACAGTGCGAATGGTTCCTTCATCAAACTGTTTGCGTGCTGACAGGTTTG
CCATGGTGTAGCCGTTTTGATGAGTCATCCCTGCGCTAAACCAGTTGCCCAGTGGTAGCGAGAGATCGAGAGCGATATAT
TTTCCTGTATTGGCGTTGCTGTCGCCGTTGTTATAGCGCTGAATACCGGCCCGCAGGCCAAGCGAACCAAAGGTACCGCT
GTAGACATTTTGATAGTAATCTGCCGTGTAATAATGGCTGTTGTAACGGCGGTCATCATTGTAGCTGATGCTGAATGTGC
CCAGCTTCGACCACAGTGAGTTCAGGTTGAGTGTGCCGCCGATTGCACGGTTGTCGGCATCGCTACGTCGCAATTGATTG
CCAATGCGGGTTTTTTCCTGATTAACCCACAGCGAACTAAAGCCTCCCGGTAGAGTGGCGCTGATGCTGCCGATGCTGCT
CCATGAGCTGTCACTGGCCAGCATATTTTGCAGGTTAACGTTGATCGCCCCCCCAAGCGGCAGCGTCAGACGGGTTTCAC
CCACCGCCTGATTATCGTATCCATATCCCGTTGCCGCCCAGCTAAGCGTACTCAATGAGCCGGAGGTCGAGGCACCTGCT
AGCCAACTCTCTTTAGCTGGTCGCGTCTTTTTCCCGTTTTCCGACCAGCGATCCATATGAAAGCTACCGCCCCATACCTG
CCACGCCAGTGGTGCACCGACGCCGCGCCCCCGGCTAAACAGCTTATTGACCCGCTGGGTGCGTTTGCTGATCACGCGAC
CGTTAACGATCACCTCAACTTCCACATCGTAAATCCCGTACGGTAGACCCCGGGTATCCACTTCATGATTGCCCATAGTG
AAGTTCTGAACGCTTAGTAGCCGCCCATCACGGGTGAGATGTACTTCGCCCGCCGCCGGTAAAAAGGCGATCACTGGCGT
GGCTGACTGGCTGCTGTCGAAGATGGTGGAGCTGGCCTGGTTTCCCCAGGAAAGGCCGTAAATCTTCCCTGCTGAAATGG
CGGTCATCGGCCCTAAGGACTGCAAGTTCCAGGTGTCGAGCATTCCACCGGCAAATCGGTGACCGGCAAAATCGCGTTCA
TACATCGCTTTATATAATTCACTGTCCTGTTGACCGCTACCGATCCCGTACAGCGAGCCGTCGAGCACCACATGATGTTC
GCGCAGTGCAGTAACGTTATTCAGCGACAGATAGCTGGATGTGTTGCTCCCGCCGTTACGCAACTGGTTGTTATAGACGC
CCAAGTTATAGCTCAGATTACTGCTGAGGGTGTTAACACTGGACTGCCCGATGTCTTCGCTACGTGAGCGTAGTACGGTG
CCCAGCGCTTCGCGCTTGACCACTAGCTGCAGCAGCAGTTGGCGCAAGCTGAGATCCAGCTGCGCGTTGTCAGTCAGGGG
GATGGTAAGGGCCTCATTGAACGGGGCGTTGGCCAGAGCCATCAGCTGCTGTCGAGTTTGTTCGCTGACACTGGCGTTAT
CTTCACTCTCTTCCAGCTGTATTTTCCGGATGCGTAGCTGTCCATCGTCCAGCCAGATAAAAGCGCTGCCGATTCGCTGA
TCGTCCTGGCGACCCTGGCTACCGGCGAGATGAATATAGAGCGGGACGCTCATGCCGTCCTGAAGCGCCTGACTGAAGGC
CTGCGGAATAATCACCCCACCTATTTGCTGCGCACTTATGTCAGCAGCGCTGGCATCGGGCTGAACGAACAAAAAGACCA
TGCCGAAGGCAAACTGGGCTTTCAGTCCTGGGGAGAACCGTCGTAAAGGCATTGTCGTTATCCATCTGCACAGCTATCTA
TTTCACGGGAATGAACTTATCACCCTGCCAAAGTGCAACCCGTCCTTTGTTATCCGCAGTGTCCACGCGGGTAAAACGAC
GCGACTTGCCCGGCATCAGGTAGTAATTCTCTTTACACTCCTTACCGTTGGCGGCTTTCAGGCAAGGTCCGTAGGCGAGG
ATCCGCAGCGTCGCATTTCCTGTATTTGTCAGGGAGCCGTTGGCGTACTGAAAGTGGTAGTTCGCCTGACGAGGGGCGAC
GACCAGAATGGTGCCGATGCGGGCGGAAGCAGTGGCCACAGCGCTGCGGTTGGCATTATCGCGCTGCGCATCACTGAGGG
CCTGATCAAACCAGACAATGCGGTAGTAGCGCTCTTTTTCATCTGCGGGTCCCTTATAGAAGAAGCGGATCACTTCGCTG
GCTTGGGCGGGTAGCAGCAAGCTGGCGGGAGTGAGTAGCAACTCATCCGGCTTGTCCATTGAGATAACCTGCCCGTCGTC
AAGCGGTGAAGAGAGCCGTTCGAGACGGATATTGATAAGGCGACCACTGTCGGTACTGTTTTTGATCGTTTTGCTCAGCG
TGCTGCTGTCACTGTTCATAAACGATGATATATCGCCGACATCCAGCGCCTGGGCCGGAGATATTCCGGAAAACAGCAGA
GCGAGAGGCAGAAGGTGCTTTTTCATAACAATTCCGTCCAGGAATAAAGCAGGGGGGCTACCCCTGCTGGTACATCAGAG
AGATTAACTGGTCCAGGTCGCGTCGAACTGTACGCTAACGTCGCCGCTCCAGATGCCTTCCGGTAGAGTGCTGTAATCTG
TTACTGCGGTGGTACCATTGGTGGTACCGCTGATGATGGAGAAGGTGAAACCATCCTGTGCGGTGGTACGATTGCTGGCA
TTGTAACCGTTAGCCAGCGGGCTAAGGTTGCCGCCCAGTACGCCGTTGGCGGTATCGATCATCACGGTATCGCCAGTTTT
TTCGACTGCCGCGCCGTTATAATCCACGCCCACATTCAGTGTGGAACCTGAGGTATCCAACTGGGTTAATGTGTTGGTGA
TAAGACGTGAGGTCAGTTTAAAGGCGGTAGCCGTTGAGTCACCCTCGATAGCCACGTCAAATAGACCTTTCTGTGAGTTA
AAACCTTTAATGCCTTCGGCATACTGGAACGCCAGGCTACCGAGTGGCGTCACAACCAGCTTACTGGTGGTGTCTTTTTT
GGCTGTTGCCGACCAGGTCGCTACAGCCTGAGCTGTTACGTCAGCAGCCTGCGCCACACCCATGCCGGTAAACACCGTTA
CCAGAGCTATTGCCAGAACCTTTTTTTTCATTGCATTTCTTCCCGAGTTGAATTGAGGACGTGATGTCCCAGTGAGTCAT
TTTTTAAAACTAACTTGCCTGGAGTTTACTGAACCAACTTATATATTTTTGAGTACAGCTTGGCCTCAGCATTACGCCGA
TGGGTATACACTGTCTTCACACTACAATTTTCAATTCTGGCAATCGATTTAGGTTGCATTCCCTGGGCCGTCATGCGGAT
AATTTCCATTTCCCGGTCCGTGATTTTATCTTTCTTAATATCTTTTCTCAGGAACCTGCCATTAATCACATAGACCAGTT
CTTTTCTAATATCACGACTCAGTCCAGCGTATACCACGCCCCTAATATTGCTATTGTAATACCAATAATTTGCTAAGGCC
TCTGACTTTCTGGCCGCAATCAATACGACCTGTTTCCCCTTTACCGCGGATAACCATTCATTATCACGGTTTATAAATTC
AGATAAAGAATCCGTACTGAGATTGATAAACACGAAATCTTTTCTAATTTTCTCCAACGATAGATAAATTAATCTGTCGA
TATCCACAATCAGTTCAGATAGTCCTTTATAGAAGTAGGCGTCATGGGGAGACCAGATGTATTTATCAGAACGGTTTTGA
CATTCCATATGGTTTTTAACCTCATAGTCCCTACTGTAATCACTTTGCCATGTCACTACTTTCCAAACCTGTAATTTTTA
CAGGTGCATTCAGTTTCCTTAGTAAACCGGAAGTAAATAAGATACGTAGTACATATCAATAAAGGTTAAACGAGATTAAG
TTTAATTATTTTCGATTGGGCTTAAATTTATGTTTTTTTTCCCGATGAGTGTCAATATGTGAACGGAAAAGGAATTCAAT
GGTTAAGTCAATATTTAGAAAAACTGAAAATATTGCTTTTTTGATAAGAAGAAAAAGACATTTGGTTTCATAAGGTTATT
GGCAATATAACGTTCAATTCTTACTTGCATTTTATATTGGTCAGGAACTTTGCCCTGAAGTGTTAGGAATAGTCTTAATG
CGCTGTGTGATGGACTAGTAAAAAAACAAGTTTTAAGGGTAAGGGATAGAATATAAAACTATGATGAGCTGTCATTGAAG
ATGATTTGCCAATCAGTAAGATATTTTAATGGATTAACATGCCGCACAAAATGGTTACAGGTGTTCATTCCAATAAGTAA
TGGAAAATTGAACGGGCGTATGTACGTCATCTGTTCGGTAAGCCCCCAAGAGCCAGATTAAGTGAAGTTAAACGAAGGCT
GCCAGCTGTCACAGGAACGATGGCCTTTTTGTCAGGGCACTGCATTCAGTTATCTGTGCGCGTTACTCTAACTGGCACTC
GAACGTCGGCGACGGGGTTACCGGTGGATCAGACTGTTCCTGTGGCGTAAACGTTTTTATGTTAGTACCAACAGATTTAC
CACATTTATCATCTTAACAGTTTGAGTGAAAATGCAGGCTGCGCCGCAAAGGGAGGAGACTGAGTGGCGTGTTCAGTCTA
AAAGAGGGTTGATGCCAGCATACAGGGGCGAAGCTGGTCAACAAGTCAACATTAAGATAATGGAATATTCGGAGAGAAAC
GTCAGGCAGTTGGCCTCAAATGAACAGGAAGAATATATCCCCAGGAAAATTAATGTTGGTGTTATAAACACACCAACATT
AATCCGATCTGATTATTAATCAGACAAATATCGTTAATCCGTCGAATTTTGAATCAACGTTTTTTCTTACGACCCTGAAC
GGCCTTAAAACGTGGATTAGATTTACAAATCACATATAGCCGTCCTTTTCGCTTCACAATCTGACAGTCTGGATGGCGTT
CTTTTGCGGTACGCAGAGAGTTAAGAACTTTCATCACGCCCCCTTTTTCGTGCTAACAAAACGACCAAAACGTTGGGTGA
ATCGTGCAACATTTCCTTCTGATGCCACTGTTCTCAGCTTCCCTGTATAGAACGGGTGCGATTTAGAAGAGACATCAATT
GTCACGTATGGATACGTTACGCCATCCAGCTCAATCTCACGGTCTGTTTTGATAGTCGAGCCGATTTTAAAGTACTCATC
AACACTGGTGTCGTGGAACACCACAGTACGATACTCAGGATGGATATTGGGCTTCATCATTTTTACCTGTTATGTTATAA
CATAACCATAAAGATACATGCTCATCCGGATCATTTCAACACTCAATCCCTGTGACTCTTTGTGGATGTGGAATTTTCGC
AACGGGGAACTCTGGCATTGTTAGCAGCCATTGGTGACGCTCCCATAAACGCCTGGATGAGTGATTGATGATGGTTTTGC
TGAGAGTATGGATTTTTCGAGAATGGAGGTTATCTCCACTTTACTGGCCGATAATTTATCGCAGTATGATTGATTACCTG
ACAGCGTGTATTCCTCTCCCACGGATATAATAATTACTTACAAAAAAGGGAGAGGATGCATATTTTAAATATCACTGAAG
TGAACAGTTTATTTCCGTTATTAATAGAAATGGAGAAATAAATAGGCGTATTCTACAATTGCGACAAAAACAACGATATT
AATCAGTTTATGACTGATTTGCTGTACTTTATTCTCTTTCATTGGTACTTCCTCGCTTTAAAAAAGAGTGCACTTCGTAA
GTGCCCTTATATAAATAACGAGTTTGGTCAACCAATTTTTTGACATGTATCACAAATTTGAATAGATGTATTACATCAAC
TATCTTTTATTGCACCAACGTCATTGATATATGTCGCCTGAAGTCAGTTCCGGGAATGAGTCTGATCTCAAGACTGGCCC
AGTCCGGGCGTTGATTGGTGCTGAGGAGCATATCGCATCTCATCATAATGTCGTATCTCCTGGGGTGTTATACAAGATAT
CGTTGTTGGTGACCTGGGAGAGGAATTGAGTTCTATTAAACCGTCAACTATGCCGGATACATACTGGATTACACTGCAGG
CACGCCTTATGAGAGAACGTGCCGCAGTGACGGGTTAATTATCTGAAAGAATTTGTGAGGCTGTATCGGTTACTCATTGA
TTTGATAGTTTTACTCTCGGGAGAATAATAGATATTTAATCCATTAACGGAAACCAGCCAGTTCCTTTCGATGCCTGAAT
TTGATCCCATAGTTTATCCGGAATGGTTAATTCATGAACAAGTTGTGTTATCGTTCATGAGAAGCATAACGTAAAGGGAA
AAGCTCGATTAGACGGCAGAATTTGTCAGGGGTTATGAACGAAATTCATAAATCTGTTTGAGTGTTGCGATGGGTAGTGC
AAGTTCGATATCTCCGCAATTTACAGTCCGATGAAGGAAAATGAATATCCATAAAAAATATATTGGTTTATCCTGGCATA
TATACCTATTTCGACGTATTTCCAATAGTTTTAATTAAAGGCAGGTCATTGTTATTCACTCTGAATAGTGAATTATTCAC
TGTCCGCAGAGTAAGAAATATAACTTAGGTATCTATTTAATGACTTGCACAAAAAGCTAAATTTTCCCCCATAAATAAAA
ATATAATCCCGCGCCCAACCACCTGATGAGTGGCTATAGGCACTGGATATATTAGGTGGCGGTGCACTTTCTTACATAAA
GGTATTTCCTTTTCTGCGGAAAAGGAAATCGGGAAATCCCCGGTTTTTCTGACAAGCAGACGCCATTATTTGTGTCTGCC
TATGTTCGTTAATTCGTTCATCAGGAAATTATCTCAATGTCACATTATAAAACAGGTCATAAACAACCACGATTTCGTTA
TTCAGTTCTGGCCCGCTGCGTGGCGTGGGCAAATATCTCTGTTCAGGTTCTTTTTCCACTCGCTGTCACCTTTACCCCAG
TAATGGCGGCACGTGCGCAGCATGCGGTTCAGCCACGGTTGAGCATGGGAAATACTACGGTAACTGCTGATAATAACGTG
GAGAAAAATGTCGCGTCGTTTGCCGCAAATGCCGGGACATTTTTAAGCAGTCAGCCAGATAGCGATGCGACACGTAACTT
TATTACCGGAATGGCCACAGCTAAAGCTAACCAGGAAATACAGGAGTGGCTCGGGAAATATGGTACTGCGCGCGTCAAAC
TGAATGTCGATAAAGATTTCTCGCTGAAGGATTCTTCGCTGGAAATGCTTTATCCGATTTATGATACGCCGACAAATATG
TTGTTCACTCAGGGGGCAATACATCGTACAGACGATCGTACTCAGTCAAATATTGGTTTTGGCTGGCGTCATTTTTCAGG
AAATGACTGGATGGCGGGGGTGAATACTTTTATCGATCATGATTTATCCCGTAGTCATACCCGCATTGGTGTTGGTGCGG
AATACTGGCGCGATTATCTGAAACTGAGCGCCAATGGTTATATTCGGGCTTCTGGCTGGAAAAAATCGCCGGATATTGAG
GATTATCAGGAACGCCCGGCGAATGGCTGGGATATTCGTGCTGAGGGCTATTTACCCGCCTGGCCGCAGCTTGGCGCAAG
CCTGATGTATGAACAGTATTATGGCGATGAAGTCGGGCTGTTTGGTAAAGATAAGCGCCAGAAAGACCCGCATGCTATTT
CTGCCGAGGTGACCTATACGCCAGTGCCTCTTACCCAGCAATAGTGGACACGCGGCTAAGTGAGTAAACTCTCAGTCAGA
GGTGACTCACATGACAAAAACAGTATCAACCAGTAAAAAACCCCGTAAACAGCATTCGCCTGAATTTCGCAGTGAAGCCC
TGAAGCTTGCTGAACGCATCGGTGTTACTGCCGCAGCCCGTGAACTCAGCCTGTATGAATCACAACTCTACAACTGGCGC
AGTAAACAGCAAAATCAGCAGACGTCTTCTGAACGTGAACTGGAGATGTCTACCGAGATTGCACGTCTCAAACGCCAGCT
GGCAGAACGGGATGAAGAGCTGGCTATCCTCCAAAAGGCCGCGACATACTTCGCGAAGCGCCTGAAATGAAGTATGTCTT
TATTGAAAAACATCAGGCTGAGTTCAGCATCAAAGCAATGTGCCGCGTGCTCCGGGTGGCCCGCAGCGGCTGGTATACGT
GGTGTCAGCGGCGGACAAGGATAAGCACGCGTCAGCAGTTCCGCCAACACTGCGACAGCGTTGTCCTCGCGGCTTTTACC
CGGTCAAAACAGCGTTACGGTGCCCCACGCCTGACGGATGAACTGCGTGCTCAGGGTTACCCCTTTAACGTAAAAACCGT
GGCGGCAAGCCTGCGCCGTCAGGGACTGAGGGCAAAGGCCTCCCGGAAGTTCAGCCCGGTCAGCTACCGCGCACACGGCC
TGCCTGTGTCAGAAAATCTGTTGGAGCAGGATTTTTACGCCAGTGGCCCGAACCAGAAGTGGGCAGGAGACATCACGTAC
TTACGTACAGATGAAGGCTGGCTGTATCTGGCAGTGGTCATTGACCTGTGGTCACGTGCCGTTATTGGCTGGTCAATGTC
GCCACGCATGACGGCGCAACTGGCCTGCGATGCCCTGCAGATGGCGCTGTGGCGGCGTAAGAGGCCCCGGAACGTTATCG
TTCACACGGACCGTGGAGGCCAGTACTGTTCAGCAGATTATCAGGCGCAACTGAAGCGGCATAATCTGCGTGGAAGTATG
AGCGCAAAAGGTTGCTGCTACGATAATGCCTGCGTGGAAAGCTTCTTTCATTCGCTGAAAGTGGAATGTATCCATGGAGA
ACACTTTATCAGCCGGGAAATAATGCGGGCAACGGTGTTTAATTATATCGAATGTGATTACAATCGGTGGCGGCGGCACA
GTTGGTGTGGCGGCCTCAGTCCGGAACAATTTGAAAACAAGAACCTCGCTTAGGCCTGTGTCCATATTACGTGGGTAGGA
TCATAAAGTCCTCGGGTCGTTGTCCACTCTTTTGGCATGTCAGCATATTCACATACCGTACCAGCAAAAGTTTCAACCGT
GAGCAAATCGACCGATTTTGTTGACGGTTCAAACGTGGAAACGAAATAGATATCCGTCTTAAAATTCTTCATACATCTGG
CTAAATGATGACGTCGTAGTTTGACTTCTTCATCCGGTGATTTATTCGACACTTCAATGTCATATTTAAATGAGTTGCCA
AAAATAGGTGTCTCAGGAAAGTTGATTAATCTACACTCCGTCTTTTGCTGTTGACGTATTAAAAAAGAAGGGAAGATATT
TGCGAGATCCCAATAATCACGGTGGCGGTATTCACGGGGAGAGCAGCCGAATAACTTTTTAAATTCGCGGCTGAATGACT
GCTGTGAATCAAAATGCAAAGAGAGTGCAATATCAAGCATAGATTTCGCGGTGAGCCGGACAAGAATGGCGGCACGACAA
AGCCTTCGTTTGCGAATGTATTCTCCCAAAGGCACATGCATGAAATTTCGGAACAGAAGCTGGATGTTGCGTCTGCTGTA
GCCAGATTTCTGTGCGATATCTTCGATTGAAATAGGGTGCTCAAGATTGCACTCAATCCACTCCAGGAGCTGCTGTAGAA
TCTTCTGCCTGATCATCTCATTCTCCGTTAATTCTTTGTCATATCGCACATTTTCGTTATACCCTGGGCCCTAAGTGTAT
CAAAAATAGCAAGGGCGAAGGCAAAAGCACTGGTAGCGTCTGCTTCGTTGTCCCCGAAAATAGAGAGGTTTCAGTCCTAC
ATTATTAATGAATTTTTTGCATAAGTGATATCAAAATCCACATACTACTTTGAGGTTACGTTTTAACGTAGACTCATTGT
TCATGCCTAATGGAGGGACTGACAGTGGAATTTTCCGTATAGTCTGCTTCAGAGTATTGCAGATGCCCATCAAAAATCGA
TTTCTCACTGACAGATAAAGAAATGGCACAAATTAGTTCGCTTGATTTGGGTTATGTTGGGGAGTCGGTAAAACATTTTA
ATCCTGAATTTGTTCGTGGTTGTCTTGCTGTAAAAATACATGATTGATATTAATCATGTATTTTACCTAAGACGACAAAA
ACCTTTTAACAGGGAGTGATATTGATCTTCACTCTGTCATATCTCCGGTAATATGGCGTCAGGCTTCATCATCAGAAAGG
GGGCCTGACGCCTGAAAAAGTGAACAACAGACAGTGTTCGGATTATCAATATTCAGTTTTTAACGTTGAACTGGATTCAT
TACTGCGTTGTTTAAGAATTTCCCGCGCCGAATCTGCCATTATCATGACTGCACCTGCCAGCATCAGAGTATCTTTCAAT
ACCAGGCGACCAGCACCGGATAAATAAGGGAAACCATGATGAGCGTCACCCAATGCGGGTACCCATGCCTCCGGGGTGGT
GATTAAAAATGAGAGTGTTACCAGCGGCGTGGTAAATGCCATCAGTCCTCCCAATAAACCTAACCAGCGATTGACAGGAT
TAGCCAAAACCAGCAGAGCAATAATCACCTCCACGACGCCAAGACCGTTGGAAAAACCATAGGTATTATTGGCCGTTTGC
CATGCCCTTGCTTCTGGTTTGTATTCGCCTTCGTGAGTCAGATACTGTTTATAGTCTTCCGGGTGTTCATAAAAGAACGA
CATTAGTGGACTGTTTGCGACGAATGGTGTAATGCTGTCTGCCTCGTAAGGGACAAACTTTAATAACCCAATCCACATAA
AAACAATTGCAATACTCAGACGAATCAATGTCAGGCCAATTTTATCTCCCCGACTTAACAGGTGCAGGTATTTTTCCATT
GTGAACATCCTTATTTATACAATACTGCTGTTGCGGTTGAATTATTATCAATTCGCATCGATGTGACTTTCCAGGATGAA
GCATTATATTTTCTGGCTATATCAGCAATGGTATCCTCCAGAACTGTCGGTGATGCTGATACTGACGAGACGCTGATATG
TTTCAGAATTATTTTATCATCTGCATTGGTGGAAAATGCCATAACGCCAGATAATAGTGTTGCAAATAAAACAGATTTTT
TAAACATATAAAATACCATCAATGAAGTGATTAAGAAGTTATAGAGTAACAGAGAATTAATAAGATTCTTTTCTCTGAGA
CGCCAGAATATTTGTTCTGGCGTCTGATTTTGAGTTTATTTGACTAATGAAAATAGATCATTGAGTGATTCGCTCATCGA
CGGATGAGTAAATATCTGATCGCGTAATATGCTATAAGGCAGCCCGGCATCCATCACCATTTTCACTATATTGATCATCT
CGTGGGAGTCAACACACAGCAGTGATGCCCCTAACATACGTTGGGTTTTATTATCAACAATCGCTTTTAATACCCCACGA
GTATCATTCATCACTCTGGCACGCGGAATTGCAGCTACAGGCAATGTCACCACCTGAATATCAGCACCACTCTCTCTGGC
TTGTTCTTCTGTCATACCAACCCTGGACAGGGGCGGTGTCATAAATACGGAATAAGGCACATTTTTCCGATCATCAGTAC
TACGTTTGCCTTCACCCAGTAACTCATCACGTACAATGCGGTAATCATCCAGTGATATGTAAGTAAATTGCAGCCCGCCG
GTAACATCTCCCATCGCCCAAATATTGTCTGCGGTGGTATGTAATCGCTTGTCAACGACAATTGCCCCGCGCTCGTTTAC
TGCGATACCGGCATTTTCTGGATGTAACGAAGCGGTAGCCGGTTGACGACCGGAAGCTATTAACAGTGCATCCACCGCCA
GTTGGGCGTGCTCGCTATGCACTTGCACTTGATTTTCATGGTGACTGATTCGCTCCACATGGGCATTGAGGATAATATCG
ACGCCCTGATCGCGTAAAATCGTCGCGATATTATCAGCAATATCCCGATCTTCCCGAGGCAAAAACAGCGAAGCTGCTTC
TAAAATGGTTACCTTGCTGCCAAAATTAGCGAACATAGAGGCGAACTCAACGCCAATATATCCGCCGCCCAAAATACCTA
AATGCCCAGGCAATTCTTTTAGATTAAGTAATCCGGTGCTGTCATATACTCCTGGCGTGGTGGTAATTCCAGGAATTGGC
GGAACCACGGTTTGTGCACCGGTATTAATAAAAATTTTCTCGCCATGAATTTCCAGATTTCCCTCAGGCCGATGAACACG
CAGGCTATGATTATTGATAAACTCCGCCTGGCCGTCGATCACGTCGATATTGGGCATATCCGCAAGATTATGAAAATTCT
TATTACGTAAAAAATTAACCACTTCATTTTTACGCTGTATGGCACGGACAAAATCTGTGTGCTGCTGTGCGTCATGAACC
AATGTTTTGGTTGGGATGCAGCCGATATTAATACAGGTCCCGCCATACATTGCATTTGATTGTTCGATGAGAGCCACTCG
CCAACCTGCTTTTGCCAGCGTGACGGCTAATGTTTTTCCAGCCTTGCCAAAACCAATAATCACTGCCTGATATTTATTCA
TGATGATTTCCTGTCGAAACGCGTTCATTTGACATCATGACTATAGACGCAAAAGAGCAAATAACATTTCTTCACAACGC
TTGATATTTTGTCTTATCGTCTGATATTTTCTTTTTCTTAATCAGAATCACAAAACAAAAATCATGATTAACTATTTGAT
GGTATTAGATTAGTTATTTACTAAGATTGTTGGTGTTTGTAATCAAAAACCACTCAGGAGTCTGATATGGATGCCCTTAG
CCGTTTGTTGATGCTTAACGCTCCACAAGGAACGATCGATAAGAATTGCGTGTTAGGAAGTGACTGGCAGCTTCCACATG
GTGCCGGGGAATTATCGGTTATTCGTTGGCATGCGTTAACGCAAGGAGCGGCGAAGCTGGAAATGCCGACGGGGGAGATT
TTTACATTACGCCCGGGAAATGTGGTCCTGCTACCACAAAATTCAGCTCATCGCCTGAGTCATGTCGATAATGAATCGAC
CTGTATTGTCTGCGGCACTCTTCGGTTGCAACATTCGGCGCGTTATTTTTTAACGTCTTTGCCGGAAACGCTGTTTTTAG
CACCGGTTAACCACAGCGTGGAATATAACTGGCTGAGGGAGGCGATCCCGTTTTTACAACAGGAATCCAGATCGGCAATG
CCGGGAGTGGATGCACTGTGTAGCCAGATCTGCGCTACATTCTTTACCCTCGCGGTGCGTGAGTGGATTGCACAGGTTAA
TACTGAGAAAAACATTCTCAGTTTGCTTCTGCATCCACGTCTTGGTGCGGTAATACAGCAAATGCTGGAAATGCCAGGAC
ACGCCTGGACCGTCGAATCGCTGGCCAGCATCGCTCACATGTCCCGGGCAAGTTTTGCCCAGCTTTTCCGTGATGTTTCC
GGAACCACGCCGCTGGCTGTATTAACAAAGTTGCGTCTACAAATAGCGGCCCAGATGTTTTCCCGGGAAACGCTCCCTGT
TGTGGTGATCGCTGAGTCAGTAGGCTATGCCAGTGAATCATCTTTTCACAAGGCGTTTGTCCGCGAGTTTGGTTGTACCC
CGGGAGAATATCGGGAAAGGGTCAGACAGCTTGCACCCTGAATAAAACCGCCAGAAATCAGGGCAAAGATAATCCGCATT
CCGGGAGTTGTGAGCCTTTCAACTATTTCTATTTCCAACGGTGGTTTGGGCTTTATATATTTTTTCTGATGGACTCTAGC
TCAGTTTTTAAATAAAAATGCAAACTAAATTGCTTCAATTAAATAAAATCCCGACTATTACTTGATACGTGATTATTGTC
GGTGATTTTTTTGTACACCATCAGTGTATATCTCAATAACCCCTGAATAAGTAGCTCTGAATAGGTATAAGGGATGTAGC
CATTTTTAAATGGATTTCTTATGCCAAAAATGATCGTCGATTTCCCCATAAAATGTGAGCGATGCCGAAAGAAATAAAAT
TAGTTATTGCATTTGACGTTTGGATGAAAGATTATCATTTGTCATACAAATGAGGGGTGGTATGTTGCTAGCCAATTAAA
AAAGAACGCCATATTTATTGATGATTGATCCCCCGGTGGGGGGGAAACATCGGGCATAAATGGGCATGAAGTAATGGAGT
ATTAGTTGTGAATGTCAATTTCTTTGTCACCTGTATTGGTGACGCCCTGAAATCAAGAATGGCACGAGACTCCGTGCTGC
TACTGGAAAAACTCGGCTGTCGCGTAAATTTCCCGGAGAAACAGGGATGCTGCGGTCAGCCTGCGATCAATAGCGGTTAT
ATCAAAGAAGCGATTCCAGGGATGAAAAATCTGATCGCCGCACTGGAGGATAACGACGATCCCATTATTTCACCGGCTGG
CTCTTGCACCTATGCCGTAAAAAGTTACCCGACGTATCTGGCGGATGAACCTGAATGGGCATCACGTGCCGCAAAGGTTG
CCGCGCGTATGCAGGATCTCACCTCTTTTATTGTTAATAAATTAGGGGTAGTCGATGTAGGTGCCAGTTTGCAAGGGAGA
GCGGTGTATCACCCATCTTGTAGCCTGGCCCGTAAGCTGGGAGTGAAGGACGAGCCACTTACGCTGCTGAAAAATGTGCG
TGGACTGGAGCTGTTGACCTTTGCTGAACAGGATACCTGCTGCGGATTTGGCGGCACGTTCTCGGTCAAAATGGCCGAAA
TATCCGGCGAGATGGTGAAAGAAAAGGTTGCGCACCTGATGGAAGTCCGCCCTGAGTATTTAATTGGTGCTGACGTGAGT
TGCCTGCTAAACATCAGTGGGCGATTACAACGGGAAGGGCAGAAAGTCAAAGTGATGCATATTGCTGAAGTGTTGATGAG
CCGCTGAGGATATAAAGATGTCGATCAAAACCAGTAATACAGATTTTAAGACACGCATCCGTCAGCAAATTGAAGATCCG
ATCATGCGCAAAGCGGTGGCAAACGCGCAGCAGCGTATTGGGGCAAATCGGCAAAAAATGGTCGATGAATTGGGGCACTG
GGAGGAGTGGCGCGATCGGGCCGCCCAGATACGTGATCATGTTCTGAGTAATCTCGACGCTTATCTGTACCAGCTCTCAG
AAAAAGTGACGCAAAACGGCGGTCACGTCTATTTTGCAAGAACCAAAGAAGACGCTACCCGCTACATTTTACAGGTTGCC
CAACGCAAAAATGCCCGGAAGGTGGTGAAATCTAAATCGATGGTGACCGAAGAGATTGGTGTCAATCATGTGTTGCAGGA
TGCTGGCATTCAGGTGATTGAAACCGATCTGGGTGAATATATTCTCCAGCTGGATCAAGATCCGCCATCTCATGTTGTGG
TCCCGGCAATTCATAAAGATCGCCATCAGATCCGTCGAGTGCTACACGAACGTCTGGGCTATGAGGGGCCGGAAACGCCT
GAAGCGATGACCTTATTCATCCGGCAAAAAATCCGCGAAGATTTCCTCAGTGCTGAAATAGGTATTACCGGCTGTAATTT
CGCGGTGGCAGAGACCGGTTCGGTATGCCTGGTGACCAATGAAGGTAATGCGCGAATGTGTACCACGCTGCCTAAAACGC
ATATTGCAGTGATGGGAATGGAGCGTATTGCCCCCACGTTTGCCGAGGTAGATGTATTGATCACCATGCTGGCGCGCAGT
GCCGTTGGTGCACGTTTGACGGGATACAACACCTGGCTGACAGGACCGCGCGAAGCTGGGCACGTTGATGGTCCTGAAGA
GTTTCATCTGGTTATTGTCGATAACGGGCGTTCTGAGGTGCTGGCCTCTGAATTTCGGGATGTGCTGCGCTGTATTCGCT
GCGGGGCTTGTATGAATACTTGTCCGGCATATCGCCATATTGGCGGTCATGGATATGGCTCTATTTATCCAGGGCCAATT
GGTGCGGTGATTTCTCCGCTACTTGGCGGCTATAAAGATTTTAAAGATTTACCCTACGCCTGCTCTTTATGCACAGCTTG
TGACAACGTGTGTCCGGTGCGTATTCCGCTGTCAAAACTGATTTTGCGTCATCGTCGGGTGATGGCTGAAAAAGGGATCA
CCGCAAAAGCAGAGCAACGGGCGATAAAAATGTTCGCTTATGCCAATAGTCATCCAGGATTGTGGAAAGTCGGGATGATG
GCCGGTGCTCATGCGGCAAGCTGGTTTATCAATGGCGGCAAAACACCACTCAAATTTGGCGCGATTAGCGACTGGATGGA
AGCACGCGATCTTCCTGAAGCTGACGGAGAGAGTTTCCGTAGTTGGTTTAAGAAACATCAGGCGCAGGAGAAAAAGAATG
GATAATCGAGGCGAATTTTTGAATAACGTTGCTCAGGCACTGGGTCGCCCGCTGCGACTTGAACCGCAAGCAGAAGATGC
GCCGCTTAACAACTATGCTAACGAGCGGCTTACCCAACTTAACCAACAGCAGCGCTGTGACGCGTTTATTCAGTTTGCCA
GCGATGTTATGTTGACGCGCTGTGAGCTGACCAGCGAGGCGAAGGCGGCAGAAGCTGCAATACGTCTGTGTAAAGAGCTG
GGAGATCAGTCGGTCGTGATTAGCGGTGACACGAGGCTGGAGGAATTGGGGATTAGCGAACGTTTGCAGCAGGAATGCAA
TGCCGTTGTTTGGGATCCGGCGAAAGGTGCCGAGAATATCTCGCAGGCAGAGCAGGCTAAAGTGGGTGTTGTGTATGCTG
AATATGGTTTAACCGAATCGGGAGGCGTGGTTCTTTTTTCCGCCGCCGAGCGCGGGCGTTCATTGAGCCTGCTCCCGGAA
TATTCTCTTTTTATCCTGCGTAAAAGCACTATCCTGCCGCGTGTAGCGCAACTCGCAGAAAAATTGCATCAGAAAGCGCA
GGCCGGTGAACGAATGCCTTCCTGCATTAACATCATTAGCGGCCCCAGTTCAACGGCGGATATTGAGCTTATCAAAGTCG
TCGGAGTTCATGGCCCGGTGAAAGCGGTGTATCTGATTATTGAGGATTGTTGAGAGAGATATGAAGTCTGGACATAAACC
TGAAGAAGGCATACGAGGTTGAAAATAGCGTTTAGGACAACCTGACTTAACCCCGTTCCGTCATGGTTATGCTGCTCTTC
TGTAAATATCCTGGTATTACCAATGCCAGGATATTTACAGTGAAAAAGACAGGCATCCATTCCTGAAAACGGGTTCCCTT
CCCGGTCATTGTCACTTCAGCTTTATACAGGCACTCTCTATCAGAATGTTGTTTATTACTGCCCAGAGTTTTGTTGGTAT
TCATCTACCATTTTTTTGACAAGGCAAAACATTACAGAAATTACAATGCTTAGAAAAAATCCCAGAGCCAGGCAAATGGC
AGCAGGGTATTTATTTTTTATTTCTGGTGAGCTTATAGTTACACAGCCATCACCGTTCGGATACAATGACCAGTTCCTGG
TCAGGTATATCATTTTTGTATAAAGCTCACTGTTAATTGCTGAAGGCGTTTGTATCTCATCGAGAACTTGCCTGCCATTA
TGATATTCTGACGCATACCATTTGATAATAGAGGCCTGCACGCGAGATATTTCCTCTTCAGCAGTTGGTAAAGCTCTCTT
ATCTCCTGACCATTCCAGCCTTATTTCTCTGTTCTTGACATCTGGGCTGGTGTGAAAAAATGTAGTAATTCGCTGAATAA
CATCTTCAGTCATTGTAGTCTGACAGGCAAAATTATTATTGCTATCACAGCTAACAAGTATACCTGGCGTTGTCTGGTTT
ATTTTTAGGCTGTAAATCACTTTTATATTGTCTTTATTGATATACAGAAACAACAGCACCATAGCCATACATATAGCCAT
AATAAAAAGGATAACACGAATCTTTTTCTTCAGATAAAATAAAATCTCAATCAGATCGATATCCTGTTTGATTTGTTCAC
GCATAATATATCCAGAGAATAAAATCTGTCGCAGATAAGGTTGTATTAATAGTCTGTATCAGGAATGTTCGGGTTAAATA
TCAGCAAAAAGCCCGCATCATGAATACTGGATATGAAGCATGAGAGTTACCTCAGTGTTTATATAAGGATTCGGTCCCCC
TCTCTGGAACGGTAACTCTCAATCTGATCGGTTCCTGCGTTAGTTCACATCACGACTCATTTTTTCGCTCTCACCGGCAT
CCCATTTGCCACAAAATATCCCGCCGTGCTCCTCGGCAGCGCTTCCTGTCCACGAATCATATCCGCTATTTTCTCGCCAA
TCATAATTGTCGTGGCGTTCAAATTCCCGGTGATAATCTGCGGCATAATCGACGCATCCACCACACGCAGGCCTTCTAAC
CCGTGTACGCGGCCTTCGCCGTCAACCACGGACATCTCGTCGTAACCCATTTTGCAGGTACCGCACGGATGGAAGGCGGT
TTCGGCGTGGTTACGCACGAACTCATCGAGCTGTTCATCCGTCTGGCATTCGACACCGGGGCTGATTTCGCGGCCACGAT
ACTGATCCAGCGCGGGTTGATGCATGATCTCGCGGGTGATGCGAATTGCGTCGCGGAACTCCTGCCAGTCCTGCTCGTGC
GACATGTAGTTAAACAGAATCGCCGGATGCTGGTGCGGGTCGCGGGATTTAATCCGCACATGCCCACGGCTTGGCGAGCG
CATTGAGCCGACGTGGCACTGGAAACCGTGCTCTTTCACTGCATTCGAGCCGTTATAGTTAATCGCTACTGGCAGGAAAT
GGTACTGAATATTCGGCCACGCAAATTCCTCACGGCTGCGAATAAATCCACCTGCTTCAAAGTGGTTGCTGGCACCAACG
CCAGTGCCGCCAAACAGCCACTCCGCACCGATTTTCGGCTGGTTCCACCACTGCAGGGCAGGGTAGAGGGAAACCGGTTC
TTTGCACTCATATTGCAGATACATCTCCAGATGATCCTGAAGATTTTCGCCGACGCCGGGTAATTCATGCACCAGCGGAA
TATCAAACTCCGCCAGCAGTTCAGCGTTGCCGACGCCGGAGCGTTGCAGGATCTGCGGTGAGGCAATCGCGCCTGCACAT
AACAGCACTTCTTTGTTGGCCGTTGCGCGGGTTGGGATGGTGCTGTCGCCTTCCAGCCATTCGACGCCCACCGCGCGTTT
GCCGTCAAAAATGATGTGATCGGTCATAGCGTGAGTACGAATGGTCAGGTTAGGACGCGATTTGGCCTGATCGAGATAGC
CACGCGCGGTGCTGGCGCGACGGCCCTGCGGCGTGACGGTGCGATCCATCGGACCAAAACCTTCCTGCTGATAACCGTTG
AGATCGTCCGTGCGCGGGTAGCCCGCCTGCACGCCCGCTTCAATCATCGCTTCAAACAGCGGATTGACGCCGGGTTTGGA
GGTAGTGACGCTCACCGGGCCATCACCGCCGTGATAGTCGTTTTCACCCATATCGCGAGTCTCGGCCTTGCGGTAGTAGG
GCAGGCAGTCGAGGTAGCTCCAGTTCTCCAGACCGGGTTCTTGCGCCCAGTTATCGAGATCCAGCGCATTGCCACGGATG
TAGCACATGCCGTTGATCAGCGACGATCCACCCAGACCTTTACCGCGTCCGCACTCCATGCGGCGGTTATTCATAAACGG
TTCAGGTTCCGTTTCATAGGCCCAGTTGTAGCGTTTACCCTGTAGCGGGAATGCCAGGGCAGCGGGCATCTGGGTGCGGA
AGTCAAAGCGATAGTCCGGGCCGCCCGCTTCAAGCAGCAGCACGGAGGTATTCGGATCTTCAGTCAGACGGGTAGCGAGA
ACGTTGCCGGCTGAGCCGGCACCAATAATGATGTAGTCAAATTGCAAATAAACCTCCTGGTTAGAATATGGACTGGAATT
TAGCCATCTCAACCTGGATGGACTTCACCTGGGTGTAACTCTGGAGCGTCATCACGCCGTTCTCGCGACCAATGCCGGAG
TGTTTGTAGCCGCCAACGGGCATCTCTGCCGGGGATTCGCCCCAGGTGTTGATCCAGCAAATACCCGCTTCCAGCTGATG
AATGACGCGATGCGCGCGGTTCAGGTCCGCTGTCACGATGCCCGCCGCCAGGCCGTAGTCGGTATCGTTAGCGCGGCGAA
TGACTTCGTCTTCCGACTCGTAGGTCAGAATGGACATCACTGGCCCGAAGATCTCTTCACGCACGATGGTCATATCGTCG
CTGCAATCGGTGAACACTGTCGGTGCAACCCATGCGCCGTTATCGAAGCCATCGCCTTTCAGTACATCGCCGCCGCACAG
TACGCGCGCGCCTTCCTCTTTGCCTTTGGCGATATAGCGCAGCACGTTATCGCGATGCGGGAAGCTGACCAGCGGGCCGA
AGTTAGTTTGCGGATCGAAAACGTCGCCCGCGCGAATGCGCTCAACGCGCGCCAGAATTTTCTGCTCAAATGCGGCTTTG
CATTTCGCCGGAACGAAGACGCGGGTGCCATTGGTACACACCTGACCGGAGCTGAAGAAGTTTGCCATCATGGCGATATC
GGCGGCGAGATCGAGATCCGCATCATCGAAAACGATCAGCGGTGATTTACCGCCCAGTTCCATGGTCACTTCTTTCAGGG
AAGAGGCCGCCGAGTTAGCCATCACTTTTTTGCCGCTGGCGACACCGCCGGTAAATGACACTTTGGCAATGCCCGGATGC
TCGGTCAGATATTGCCCGGTCTCCGCGCCCACGCCCGGCAACACGTTAAATACGCCGTCCGGCAGGCCCGCTTCGCTGTA
AATTTCAGCCAGCTTTAACGCGGTAAGCGGGGTAACTTCGCTCGGTTTGAAAATCATTGCGTTGCCTGCCGCCAGCGCCG
GGGCGGATTTCCACAGGGCAATCTGGATCGGGTAGTTCCATGCGCCAATCCCTGCCACTACGCCCAGCGGTTCGCGGCGG
GTATACACAAAGGACGTTTCACGCAACGGGATCTGGCTGCCTTCCAGCGCCGGGATCAGCCCGGCGTAGTACTCCAGCAC
GTCCGCACCGGTAACGATATCGACGGTTGAGGTTTCCGAATATGCTTTTCCGGTGTCGAGGGTTTCCAGTTTTGCGAGTT
CGTCATTGCGTTCACGCAGAATATCAACGGCCCGACGCAGAATACGCGAGCGCTCCATGGCGGTCATCGACGCCCAGATT
TTTTGCCCCTGCTGGGCGCTTTTCACGGCGCGATCGACATCCTCGCGCCCGGCGGCCTGCACGGTCGCCAGCACGTTACC
GTTGGCCGGGTTAATGGTCTCGAAGGTGCGACCGCTGGTGGCGGAGGTATAACCACCATGTATATAAAGCTGCTGTTCTG
CCATTCGGGACATCACGTCTCCTCGGTTAATCGGTGGGTAGATGCTGAGTGATAAAGTGGCGGGTCAGGGAATTAGCGCG
GGTTTTATCCAGCGGTTTGCCGCTCAGAGCCGCGCGCAGCCATAATCCATCAATCAGCGCGGCCAGGCCGTAGCCCGCTT
CCTGTGCCTGTTCGCGCGGCAATTCGCGACGAAACTCGCTCACCAGATTCGACAGCAAGCGGCGGCTGCTGACCTGCTGT
AAACGATAGAGCATCGGCTGATGCATACTGCTGGCCCAGAACGCCAGCCAGGCTTTCATCGCCGCACTGCTCACCTGCGT
TTCATCGAAGTTTCCGCCAACAATCGCCTGTAATCGCTGCTCTGCACTGCCCTGCGGAAGTGCATGTAATCGATTCAAAA
CCGCGTCACGCAGCTGACTGGTGATATCGCGCATGGTTGCTTCCAGCAGACCATTTTTGTCCCTGAAATAGTGGCTGATG
ATCCCCGTAGAAACGCCTGCACGGCGGGCGATCTGCGCGATCGTTGCATCGTGCATGCCCACTTCATTTATTGCTTCCAG
TGTGGCGTCGATCAGTTGTCTGCGCCGGATCGACTGCATCCCCAATTTGGGCATTTTCGCCACTCCATTCATCAGCGGTG
TTTATCTATTAAAGCGGTTATTGATTGGACGTTCAATATAAAATGTGTCTTAATTGTTACGAATTTGATTTTAAATAGTA
ACAATAACAGTGGGGATACTGGATGACAGACCTTTCACACAGCAGGGAAAAGGACAAAATCAATCCGGTGGTGTTTTACA
CCTCCGCCGGACTGATTTTGTTGTTTTCCCTGACAACGATCCTGTTTCGCGACTTCTCGGCCCTGTGGATTGGCCGCACG
CTGGACTGGGTTTCTAAAACCTTCGGTTGGTACTATCTGCTGGCGGCAACGCTCTATATTGTCTTTGTGGTCTGTATCGC
TTGTTCGCGTTTTGGTTCGGTGAAGCTCGGGCCAGAACAATCCAAACCGGAATTCAGCCTGCTGAGTTGGGCGGCGATGC
TGTTTGCTGCCGGGATCGGTATCGACCTGATGTTCTTCTCCGTAGCCGAACCGGTAACGCAGTATATGCAGCCGCCGGAA
GGCGCGGGACAGACGATTGAGGCCGCGCGTCAGGCGATGGTCTGGACGCTGTTTCACTACGGCTTAACCGGCTGGTCGAT
GTATGCGCTGATGGGCATGGCGCTCGGATACTTTAGCTATCGTTATAATTTGCCGCTCACCATCCGCTCGGCGCTGTACC
CGATCTTCGGTAAACGGATTAACGGGCCGATAGGTCACTCAGTGGATATTGCAGCGGTGATCGGCACTATCTTCGGTATT
GCCACTACGCTCGGTATCGGTGTGGTGCAGCTTAACTATGGCTTGAGCGTACTGTTTGATATTCCCGATTCGATGGCGGC
GAAAGCGGCACTGATCGCCTTGTCGGTGATAATCGCCACGATCTCTGTCACCTCCGGTGTCGATAAGGGCATTCGCGTGT
TATCGGAGCTTAATGTCGCGCTGGCGCTGGGATTGATCCTGTTCGTATTGTTTATGGGCGACACTTCGTTCCTGCTTAAT
GCACTGGTGCTGAATGTTGGCGACTATGTGAATCGCTTTATGGGCATGACGCTCAACAGTTTTGCCTTCGACCGTCCGGT
TGAGTGGATGAATAACTGGACGCTCTTCTTCTGGGCATGGTGGGTGGCATGGTCGCCGTTTGTCGGCTTGTTCCTGGCGC
GTATCTCGCGTGGGCGTACCATTCGCCAGTTCGTGCTGGGCACGTTGATTATTCCGTTTACCTTCACGCTGTTATGGCTC
TCGGTGTTCGGCAATAGCGCGCTGTATGAAATCATCCACGGCGGCGCGGCATTTGCCGAGGAAGCGATGGTCCATCCGGA
GCGCGGCTTCTACAGCCTGCTGGCGCAGTATCCGGCGTTTACCTTTAGCGCCTCCGTCGCCACCATTACTGGCCTGCTGT
TTTATGTGACCTCGGCGGACTCCGGGGCGCTGGTGCTGGGGAATTTCACCTCGCAGCTTAAAGATATCAACAGCGACGCC
CCCGGCTGGCTGCGCGTCTTCTGGTCGGTGGCGATTGGCCTGCTGACGCTCGGCATGCTGATGACTAACGGGATATCCGC
GCTGCAAAACACCACGGTGATTATGGGGCTGCCGTTCAGCTTTGTGATCTTCTTCGTGATGGCGGGGTTGTATAAATCTC
TGAAGGTAGAAGATTACCGCCGTGAAAGTGCCAACCGCGATACCGCACCGCGACCGCTGGGGCTTCAGGATCGCCTGAGC
TGGAAAAAACGTCTCTCGCGCCTGATGAATTATCCGGGCACGCGTTACACTAAACAGATGATGGAGACGGTCTGTTACCC
GGCAATGGAAGAAGTGGCGCAGGAGTTGCGGTTGCGCGGCGCGTACGTGGAGCTAAAAAGCCTGCCACCGGAAGAGGGAC
AGCAGTTGGGTCATCTGGATTTGTTGGTGCATATGGGCGAAGAGCAAAACTTTGTCTATCAGATTTGGCCGCAGCAATAT
TCGGTGCCGGGCTTTACCTACCGCGCACGCAGCGGTAAATCGACCTACTACCGGCTGGAAACCTTCCTGTTAGAAGGCAG
CCAGGGCAACGACCTGATGGACTACAGCAAAGAGCAGGTGATCACCGATATTCTTGACCAGTACGAGCGGCACCTTAACT
TTATTCATCTCCATCGTGAAGCGCCGGGCCATAGCGTGATGTTCCCGGACGCGTGATTGTTATTGCATAAAACCGCGCCA
TGTCTGCATATGGCGCTGTTTCTCCTACCTCTTGATACGTTATATCTATACGGTTAAGCCCTTAGTATCTATTGATGATT
ACCAGACAACAGATAATAAAAAAGAAAAGAACTATTGCAGCCCAAAACCTACATTTGGGCTGTTGCGAATGTTCAATAAG
TTTAGTCTTATTTAATGTAAATATTGCTGATCATTTGAAATGACGCATTATTCATGAGAAATGTGTATCGTAAATCAACT
GAAATTAACGCAACCATTTGTTATTTAAGGTTTAATTATCTGTGTGTGATATTTTATTGAATGTTTTAAATATTGTTTTT
ATTGGCATTGCTATAATATTGGTTATCATTTGCTGAATGGATTCAGTCTTAATGAGTGGGTTTTTAAGGGACAGGCATAG
AGTAATGATACGTATGCATAACCAACATCTTTACTCATTATGTCATTGAATGTTGACGCTATGTGTTTATGAGGGAGAGG
TATTTTCAGTTGATCTGGATTGTTAAATTCATATAATGCGCCTTTGCTCATGAATGGATGCCAGTATGTAGTGGGAAATT
ATAAATATTGAAATAGTCCAACTACTTCTTTATTACCAAAAATGAGTATCTGAATTTTAATATTGCATTCTTGCGTGATT
ATCTCCTGAGTTTGACTTGTGATTACCTTTTTAAGGTATTTAGCGTAACTGTTTTTGAGCGAGCATCAGAGGTAAAGATA
ATCTTCTTGATAGTGATGTGGGATGTTATACGTATGGCATCGCTGATGTTTATGGTTACCCCTTATGTGTGCTCAGGAAT
CGACAGGTAATCACTCATACTGAACAGCGATAAAAGATAAAGGTGTGTTCATGAATTCATGTGATTTTCGTGTTTTTCTG
CAAGAGTTCGGTACAACGGTTCATTTGTCATTGCCTGGTAGCGTATCCGAGAAAGAACGACTGCTACTCAAGCTGCTGAT
GCAGGGAATGTCTGTAACAGAAATATCACAGTACAGAAATCGCAGTGCAAAGACAATTTCACATCAAAAGAAACAGCTCT
TTGAGAAACTGGGGATTCAGAGCGATATTACTTTCTGGCGCGATATTTTCTTTCAGTACAATCCGGAGATCATATCCGCC
ACGGGGAGTAATAGTCACAGATATATTAATGATAATCACTATCACCATATCGTCACGCCTGAAGCCATCAGTCTGGCGTT
GGAAAACCACGAATTCAAACCGTGGATCCAACCGGTTTTCTGCGCGCAGACTGGCGTACTGACGGGCTGTGAGGTGCTTG
TCCGCTGGGAACATCCACAAACGGGAATTATCCCACCGGATCAGTTTATTCCTCTGGCGGAGTCATCCGGTCTTATTGTC
ATAATGACCCGCCAACTGATGAAACAGACTGCGGATATTCTGATGCCGGTAAAACATTTGCTGCCGGACAATTTCCATAT
TGGCATCAACGTCTCGGCGGGTTGTTTTTTGGCAGCGGGATTTGAAAAAGAGTGTCTGAACCTGGTTAATAAATTAGGTA
ACGATAAAATCAAGCTGGTTCTCGAGCTAACGGAACGTAACCCTATTCCGGTAACGCCAGAAGCCAGAGCGATATTTGAC
AGCCTTCATCAGCACAACATTACCTTTGCGCTGGATGACTTTGGTACGGGTTATGCGACCTATCGTTACTTGCAGGCGTT
CCCGGTCGATTTTATTAAGATCGATAAGTCATTTGTGCAAATGGCGAGTGTCGACGAAATCTCCGGTCATATTGTGGACA
ATATTGTCGAACTAGCGCGTAAGCCTGGTCTGAGTATCGTGGCGGAAGGGGTAGAAACCCAGGAGCAGGCGGATTTAATG
ATCGGTAAAGGCGTTCACTTTTTGCAGGGCTATTTGTACTCTCCGCCAGTACCGGGTAATAAATTTATCTCTGAATGGGT
AATGAAAGCAGGTGGTTGATGTAAACCGCTATTCACAGCGCATCGGGAGGTTGGCAGCGATTAATTCTCCCGATGCAGTA
AATCCTGATAGATCCCCGTTAATATGCCATTTGGCGCAAATTGTTTTTTAATCCACTGCGTCACCTGACCCGTAGCAGAA
TGCTGAGTCGCCAGTAACATGCGCGAATCCTGGCGCGGATTATGGATTTGTCGGGTAACCAGCAGGGATTGCGTCATCGC
CTCACGGACCATGTAATCCGGCAAAAAACCAATTCCTTCACCTAAAATCTGGCACTGACATTTGGTGTTGAAATCTGGCA
CCAGAATTGACTCCTGCCCGTGCAGCAACCAGCCCACTTTTTTATTAATCGTATGCGCGGTGTCCTCCACCATAATATTA
GGGTAGAGACGCAGTTGGCTTTCGGCGATGGGTTCCGGCACAAAGGCTAACGGGTGATCCGGGGCGATAGCAAAAGCCCA
GCGAATCGCGCCAATTTCAGTGTAATCAATACCGCCGCCGTCCAGTAGTGTATCGGGTGCGCCGATGGCGATATTGGCCT
GATTATTAATAATCGCATCCCAGACGCCGTTATACACTTCGGTGGTGACGGTAATCTGGCAGGTAGGAAACTGCTTTTTC
AGCACCTGTAACAAGCGTGCGGTGTGTTTGGGCGTATAAAGCAGCTGATTAATACAAATGCGCACACGCGCTTCTATGCC
CTGCGAAATAGTATCGATTCTGCGTTTGATGGCATAAAAATCATTCAGCAGGTCGGTAGCTTTGCGGAAAAAATAACGCC
CGGACTCCGTTAACTCAATGCTGCGGGTACTGCGAGTGAACAGCACCACATCCAGCCCCGTCTCCATACGCTTAATGGTG
TAGCTAATGGCGGAAGTGGTTAAACCCAACTCTTCTGCGGCTTTACTGAAGCTGCCAAAACGCGCAGCGGTAGTAAATGC
CAACAGATTCTCTTCGGTAAAAATTGAGTTCATTAAACCATTCTCGCCATTATCTACTATGAATTTCTCCAGCTATGACT
GTAGAGGTATCGGTTAAAGATAGATAATCATTTTTGAATAACTTTTAATACCCGTCGCGTTTAGTCGTCGCTTCGCTTAA
TTTTTGTCCACCATATTCTGAAATTACCCCCACGCAGTTACCCGCCAGAAAACCCAGTAACGTCACCGTCCAGTTCATCC
CGCTGGCAAAAAACAGCGTCATGCCGAGAAAGCCACCGGGAATAAAGGACAGTAACCAGAAACGCCCTTGCCAGACCACT
ACCGCCGAGAAGGGTACGGTAGTAATTACGCTCGCCCAGAACGCGGACAGTCCACTTACAGAGGCCAGCCAACCAGCAGT
CAGCGCGGCGAAAAACGCCCACACCATCCCGGAATAATTAACCGCCAGACTTCTGATAAACCCCGATTTACCGCCGCCTG
CGGCATAAAAACTGCAAAAGGCGACGAAGCCAATGGTTCCTAATAATTCCCATCCTTGAGAGAGCCCGACATGTGAAGAC
ACTAACTGCCAAAGCCCTGCACAAATACCGACGGTGACACCCGTTGCCGTGAGTCCGTTCATCTTGTTCCCCTCTGGTTA
GACATGGACGAAAGCTACTCTTACATGTGCAGACTATAGAGAAATAAAACCTGATTGAGTGAAAGGGTATCGGGTCAAAG
AAACAAATATTGCACTACCGCACACTGCGAAAAGATTGTTGAATATTATTCAACAAAAAGGCGAGATACGGCGAATTAAA
TTTAAGCGGGTTCTTTTATCAGATTATCGTTGCTATTCTCAATTCATCGAAAACAGCCACAAAAACCAGGGGAATGTGAA
TGAGTATAAAAAATCTACCTGCCGACTATTTATTGGCTGCACAACAGGGTGATATCGATAAAGTAAAAACCTGCCTTGCG
CTGGGTGTCGATATTAATACCTGCGATCGTCAGGGGAAAACGGCAATTACGCTGGCAAGTTTATATCAGCAATATGCTTG
CGTTCAGGCATTAATTGATGCCGGAGCGGATATTAATAAGCAAGATCATACCTGTTTAAATCCTTTTTTAATTAGCTGTC
TGAACGATGATTTAACGCTACTACGAATTATTTTACCGGCTAAACCCGATCTTAATTGCGTAACCCGTTTTGGCGGTGTC
GGCCTGACGCCTGCCTGTGAAAAAGGCCATTTAAGTATTGTAAAAGAGCTTTTGGCGCATACGGAGATTAACGTTAACCA
GACCAACCATGTAGGCTGGACGCCGCTACTGGAAGCGATTGTGCTTAATGATGGTGGTATTAAACAGCAGGCGATTGTGC
AGTTATTGCTGGAACACGGTGCCAGCCCGCATCTGACCGATAAATATGGCAAAACGCCACTGGAACTGGCGCGGGAACGG
GGCTTTGAAGAGATTGCGCAGTTACTGATTGCCGCAGGTGCATAAACCGGGAGGCTTGCTATCAACACACCAGAAAGACG
GTGTGTGTGGGCGCTAACTGCGGATGCGGATTTTCTGGCGCAGCGGGGGCAAGGACAGGTTGAACAGGTCTTTGCCAGAG
CGGTAAATATCGCACTCCCGGCTCGCCAGCAGTTGCTGACGCTGCTTTGTGAAGAGTACGACAATGCGCCAAACAGTTGT
CGGTTGGCACTCACTCACTTTGATGATCTGTTCCGGCATGGTGATAAGGTTCAGTTTGACGATCAAGGTATTACGGTTGG
TCAACATCTTCATATAGAGATGAGTCGTTGTCGGCGTTGGCTGTCCCCAACCTTGCAAATGACCGCTGTGAATTTTCACC
TTATCGCCTGGCTACAGTGGCACGACATTATTCATCAGCACCTGGGGGAAAATGAAACCCTGTTTAATTATCGCGGCGAT
AATCCGTTTTATCAGGCGTTAAATAAAGAATTACATATTAAACGACGGGCAGTTATTCAGGCCGTAAACGATAAACAAAA
TATCGCCTCAGCGGTCGCCAGTATGATGGGGTTAGGGATTGGCCTTACGCCATCAGCCGACGATTATTTAACAGGTCTGG
CGCTTATTTTATTTATTCCCGGGCATCCGGCGGAAAAATACAAAGAGGAATTTTATCTCGGTCTGCAACGCGGCAAAAAT
AATACCACATTATTAAGTGCCATAACGCTGGAAGCCGCATTACAACAACGCTGCCGGGAAAATATTCATCGTTTTATTCA
CAACATTATTTATGACATCCCTGGGAACGCAACTCAGGCAATAGAAAAAATTAAACATATTGGCTCCAGTTCCGGCTGCG
ACATGCTGTATGGCATGGCCGATGGTTGTGCGCTGAGCCAAACCTACGGAGGGAATTATGTCAGTTAAAATAGTCATTAA
ACCGAATACCTATTTTGATTCTGTCTCGCTGATGTCTATCTCCACGCGTGCAAATAAACTCGACGGCGTCGAGCAGGCAT
TTGTGGCGATGGCGACCGAAATGAATAAAGGCGTGCTGAAGAATTTAGGACTGCTGACGCCGGAGCTGGAGCAGGCGAAA
AACGGCGACCTGATGATTGTCATCAATGGTAAATCGGGTGCGGACAACGAGCAGTTACTGGTGGAGATTGAAGAACTGTT
CAACACCAAAGCGCAAAGCGGCTCGCACGAGGCGCGTTACGCCACTATTGGCAGCGCCAAAAAGCATATCCCGGAAAGTA
ACCTGGCGGTGATTTCGGTCAACGGTCTGTTTGCCGCTCGCGAAGCGCGTCAGGCGCTGCAAAACGATCTCAACGTGATG
CTGTTTTCCGATAACGTCTCAGTTGAAGATGAACTGGCGCTCAAGCAACTGGCCCACGAAAAAGGGCTGCTGATGATGGG
GCCAGACTGTGGCACGGCGATTATCAACGGCGCGGCGCTCTGTTTTGGTAACGCCGTGCGTCGCGGCAACATCGGTATTG
TTGGCGCATCCGGCACCGGCAGTCAGGAGTTGAGCGTCCGCATTCATGAATTTGGCGGCGGCGTTTCGCAACTGATTGGC
ACCGGCGGGCGCGACCTGAGCGAGAAAATCGGCGGCCTGATGATGCTCGACGCCATCGGGATGCTGGAAAACGATCCGCA
AACTGAAATCATTGCGCTTATCTCCAAACCGCCTGCGCCTGCGGTGGCCCGCAAAGTGCTGGAACGTGCGCGCGCCTGCC
GCAAGCCGGTGGTCGTCTGCTTCCTCGATCGTGGCGAAACGCCAGTGGATGAGCAGGGGCTACAGTTTGCCCGCGGCACC
AAAGAGGCAGCGCTAAAAGCGGTGATGCTCTCCGGCGTGAAACAGGAAAATCTCGACCTGCATACGCTTAACCAGCCGTT
GATTGCGGATGTGCGTGCGCGTCTGCAACCGCAGCAGAAATACATTCGTGGCCTGTTCTGCGGCGGCACGCTGTGCGACG
AAACCATGTTCGCGGTGATGGAAAAACATGGCGATGTCTACAGCAACATTCAGCCCGATCCGGAATTCCGCCTGAAAGAT
ATCAACCGCAGCATCAAACACACCTTCCTCGACTTTGGCGATGACGACTTCACCAATGGCAAGCCGCACCCGATGATTGA
CCCCACCAACCGCATCAGTCGCTTGATCGAAGAGGCGCGCGATCCAGAAGTGGCGGTGATCGTGATGGATTTTGTGCTCG
GATTTGGATCGCATGAAGATCCGGTCGGCTCCACCATCGAGACGATCAAAGAAGCGAAAGCGATCGCCGCTGCCGAAGGA
CGCGAGTTGATCATTCTCGCCTATGTGCTGGGTACCGATCTTGATACGCCATCGTTAGAACAACAAAGCCAGATGCTGCT
TGATGCCGGAGTGATTCTGGCGAGCAGCAGCACCAATACCGGATTGCTGGCGCGTGAATTTATCTGCAAAGGGGAGGAAG
CCTGATGAGCCAGTCACTGTTTAGCCAACCATTGAACGTTATTAACGTCGGCATCGCCATGTTTAGCGATGACCTGAAAA
AGCAGCATGTAGAAGTGACTCAACTCGACTGGACGCCGCCGGGGCAGGGCAATATGCAGGTGGTGCAGGCGCTGGATAAC
ATTGCCGATTCGCCGCTGGCGGACAAAATCGCCGCCGCTAACCAGCAGGCGCTGGAGCGTATTATCCAGTCGCATCCGGT
GCTGATTGGTTTTGATCAGGCGATTAACGTGGTGCCGGGCATGACGGCGAAAACCATTCTTCACGCCGGGCCGCCGATCA
CCTGGGAAAAAATGTGCGGCGCGATGAAAGGCGCGGTCACCGGAGCGCTGGTGTTCGAAGGACTGGCGAAAGATCTCGAC
GAGGCGGCTGAACTGGCGGCTTCCGGGGAGATCACCTTCTCGCCGTGTCACGAGCACGACTGCGTGGGATCGATGGCGGG
TGTTACCTCGGCCTCGATGTTTATGCACATCGTAAAAAACAAAACCTACGGCAACATCGCTTATACCAACATGAGCGAGC
AGATGGCGAAGATTTTGCGTATGGGCGCTAACGACCAGAGCGTGATTGACCGCCTGAACTGGATGCGTGATGTGCAGGGA
CCAATACTGCGCGACGCGATGAAAATTATCGGCGAAATCGATCTGCGCTTAATGCTGGCGCAGGCGCTGCATATGGGCGA
TGAGTGCCATAACCGCAATAACGCCGGGACGACACTGCTGATTCAGGCGCTGACGCCGGGGATTATTCAGGCGGGTTATT
CCGTCGAGCAACAGCGCGAAGTGTTTGAGTTTGTCGCCAGCAGCGACTACTTCTCCGGCCCGACGTGGATGGCGATGTGT
AAAGCGGCGATGGATGCGGCGCATGGCATCGAATACAGCACCGTGGTCACCACCATGGCGCGTAACGGCGTCGAGTTCGG
CCTGCGGGTCAGCGGCCTGCCGGGGCAATGGTTTACCGGCCCGGCGCAGCAGGTGATCGGCCCGATGTTTGCCGGTTATA
AGCCGGAAGATTCGGGGCTGGATATCGGCGACAGCGCCATCACCGAAACCTACGGTATTGGCGGATTTGCTATGGCGACC
GCGCCCGCTATCGTCGCGCTGGTGGGCGGCACGGTGGAAGAAGCTATTGATTTCTCCCGTCAGATGCGCGAAATCACCCT
CGGTGAAAACCCCAACGTCACCATTCCGCTGCTCGGTTTTATGGGCGTGCCGTCGGCAATCGACATCACCCGCGTGGGTA
GCAGCGGCATTCTGCCGGTGATCAACACCGCCATCGCCCATAAAGATGCGGGCGTCGGCATGATTGGCGCGGGCATTGTG
CATCCACCTTTTGCCTGCTTCGAGAAAGCCATTCTTGGCTGGTGCGAACGTTACGGCGTCTGACCTACATGTTCATGCCG
GATGCGGCGTGAACGCCTTATCCGGCCTACGAATGGCGCAAGAATCTGTAGGCCTGATAAGCGTAGCGCATCAGGCATTT
GTCACCATTGCCGGATGCGGCGTGAACGCCTTATCCGGCCTACGAATGGCGCAAGAATCTGTAGGCCTGATAAGCGTAGC
GCATCAGGCATTTGCCACCACTGCCGGATGCGGCGTGGACGCCTTATCCGGCCTACGAGTGGCGCGAGAATCTGTAGGCC
TGATAAGCGTAGCGCATCAGGCATTTGTCACCATTGCCGGATGCGGCGTGAACGCCTTATCCGGCCTACGAGTGGCGCGA
GAATTGTAGGCCTGATAAGCGTAGCGCATCAGGCAGTCTGGCGTTGGTCATAACCCCATCACCCTCTGTAGCGGACATAA
CAACATGAAAGAGCTTGTGGTCGTTGCCATTGGTGGCAACAGCATTATCAAAGATAACGCCAGCCAGTCGATTGAGCATC
AGGCGGAGGCGGTGAAAGCCGTCGCCGATACGGTGCTGGAAATGCTGGCTTCCGATTACGACATTGTGCTGACCCACGGC
AACGGGCCGCAGGTCGGGCTGGATTTACGCCGTGCGGAGATTGCCCACAAGCGCGAAGGGCTGCCCTTAACGCCGCTGGC
GAACTGTGTGGCAGATACGCAGGGCGGCATCGGCTATCTGATCCAACAGGCGCTGAATAACCGGCTGGCGCGTCACGGCG
AGAAGAAAGCCGTCACCGTGGTGACTCAGGTGGAAGTGGATAAAAACGATCCAGGTTTTGCCCATCCCACCAAGCCCATC
GGCGCATTCTTTAGTGACAGCCAGCGTGACGAATTACAAAAGGCAAACCCTGACTGGTGTTTTGTTGAAGATGCCGGGCG
GGGCTATCGCCGCGTGGTCGCCTCGCCGGAACCGAAACGTATTGTCGAAGCACCTGCCATTAAAGCGCTGATCCAACAAG
GTTTTGTCGTAATTGGCGCGGGCGGCGGTGGAATTCCGGTAGTGCGTACTGACGCGGGAGATTACCAAAGCGTGGACGCG
GTTATCGACAAAGATCTCTCTACCGCGCTGCTGGCCCGTGAAATTCACGCCGACATTCTTGTGATCACCACTGGCGTCGA
AAAAGTGTGTATTCACTTTGGCAAACCGCAGCAGCAGGCGCTCGATCGGGTGGATATTGCCACCATGACCCGCTATATGC
AGGAAGGGCATTTCCCGCCCGGCAGCATGTTGCCAAAAATCATCGCCAGCCTGACATTTTTAGAACAAGGCGGCAAAGAA
GTGATTATCACCACGCCGGAATGCCTGCCTGCGGCGCTGCGCGGCGAAACGGGCACTCATATTATTAAAACGTAAGGACG
TAAGATGAAAGAAAGCAATAGCCGCCGTGAATTTCTGAGCCAGAGCGGTAAGATGGTCACCGCCGCCGCGCTGTTTGGTA
CCTCTGTGCCGCTCGCCCATGCGGCGGTAGCTGGCACCCTAAACTGCGAAGCGAACAACACCATGAAAATCACTGACCCG
CATTACTATCTCGATAACGTGCTGCTGGAAACCGGTTTTGACTACGAAAATGGCGTGGCGGTGCAGACCCGCACGGCGCG
CCAGACCGTGGAGATTCAGGACGGCAAAATTGTCGCCCTGCGCGAGAACAAGCTGCATCCGGACGCCACGCTGCCGCACT
ATGACGCTGGCGGTAAGCTGATGCTGCCCACCACCCGCGACATGCATATTCATCTCGACAAAACCTTTTACGGCGGGCCG
TGGCGCTCGCTCAATCGTCCGGCAGGCACCACCATCCAGGACATGATCAAACTCGAGCAGAAAATGCTGCCGGAACTGCA
ACCGTACACTCAGGAGCGGGCAGAAAAACTGATTGATTTATTGCAGTCGAAAGGCACCACCATTGCCCGCAGCCACTGCA
ATATCGAACCGGTTTCCGGCCTGAAAAATCTGCAAAATTTGCAGGCGGTGCTGGCGCGACGTCAGGCGGGCTTTGAGTGT
GAAATCGTCGCCTTCCCGCAGCACGGTTTGCTGCTGTCGAAATCTGAACCTTTAATGCGTGAAGCGATGCAGGCGGGGGC
GCATTACGTCGGCGGCCTGGACCCGACCAGTGTTGATGGCGCGATGGAAAAATCCCTCGACACCATGTTCCAGATTGCGC
TGGACTACGACAAAGGCGTCGATATTCACCTGCACGAAACCACTCCGGCAGGCGTGGCAGCCATCAATTATATGGTTGAA
ACGGTAGAGAAAACGCCACAGCTGAAGGGCAAGCTGACCATCAGTCACGCCTTTGCGCTGGCAACGCTCAACGAGCAACA
GGTAGATGAACTGGCGAACCGGATGGTGGTGCAACAAATTTCTATCGCCTCGACGGTGCCGATTGGCACGCTGCATATGC
CGCTCAAACAGTTGCACGACAAAGGCGTAAAAGTGATGACTGGCACTGACAGCGTTATCGACCACTGGTCGCCTTATGGT
CTGGGCGACATGCTGGAAAAAGCCAATCTGTACGCGCAGCTCTATATTCGTCCTAACGAACAGAACCTCTCCCGCTCGCT
GTTTTTAGCCACTGGCGATGTATTGCCGCTGAATGAAAAAGGCGAGCGTGTATGGCCAAAAGCGCAGGATGACGCCAGCT
TTGTGCTGGTGGACGCCTCCTGTTCCGCCGAGGCGGTGGCGCGTATCTCGCCGAGAACCGCAACGTTCCATAAAGGGCAA
CTGGTGTGGGGGAGTGTGGCAGGTTGATGCGCATTTGAAACGCCTGCAACGGTGAATAGTAAGAGATTTAAGCCCCAGGG
AGTGGGGCAATCTGAATATGAGTGTGTCGGCAGAAATGGACATTATCTTTGAGGAATATGCCCTTATTGACGTTGTGTAG
ATAACTATTTGTCTACGTGAAAAGATCATCAGTTTTGCCGATTTTAGTCTTTTACAGATAGCAAATATCACACTTACAGG
CGCTCGCCTTATGGGGAACGTTGCTGCTCTGTTTCATTCAGGCTCGCGGCATGTTGGGGCTGGATCGGGTGGTTTAAATA
TTGGCTATATTCAATGGACGCGTTTTGCCGCGATGACATATCAGGCGTTGCCAAATACACATAGCTAATCAGGAGTAAAC
ACAATGAAGATCAAAGCTGTTGGTGCATATTCCGCTAAACAACCACTTGAACCGATGGATATCACCCGGCGTGAACCGGG
ACCGAATGATGTCAAAATCGAAATCGCTTACTGTGGCGTTTGCCATTCCGATCTCCACCAGGTCCGTTCCGAGTGGGCGG
GGACGGTTTACCCCTGCGTGCCGGGTCATGAAATTGTGGGGCGTGTGGTAGCCGTTGGTGATCAGGTAGAAAAATATGCG
CCGGGCGATCTGGTCGGTGTCGGCTGCATTGTCGACAGTTGTAAACATTGCGAAGAGTGTGAAGACGGGTTGGAAAACTA
CTGTGATCACATGACCGGCACCTATAACTCGCCGACGCCGGACGAACCGGGCCATACTCTGGGCGGCTACTCACAACAGA
TCGTCGTTCATGAGCGATATGTTCTGCGTATTCGTCACCCGCAAGAGCAGCTGGCGGCGGTGGCTCCTTTGTTGTGTGCA
GGGATCACCACGTATTCGCCGCTACGTCACTGGCAGGCCGGGCCGGGTAAAAAAGTGGGCGTGGTCGGCATCGGCGGTCT
GGGACATATGGGGATTAAGCTGGCCCACGCGATGGGGGCACATGTGGTGGCATTTACCACTTCTGAGGCAAAACGCGAAG
CGGCAAAAGCCCTGGGGGCCGATGAAGTTGTTAACTCACGCAATGCCGATGAGATGGCGGCTCATCTGAAGAGTTTCGAT
TTCATTTTGAATACAGTAGCTGCGCCACATAATCTCGACGATTTTACCACCTTGCTGAAGCGTGATGGCACCATGACGCT
GGTTGGTGCGCCTGCGACACCGCATAAATCGCCGGAAGTTTTCAACCTGATCATGAAACGCCGTGCGATAGCCGGTTCTA
TGATTGGCGGCATTCCAGAAACTCAGGAGATGCTCGATTTTTGCGCCGAACATGGCATCGTGGCTGATATAGAGATGATT
CGGGCCGATCAAATTAATGAAGCCTATGAGCGAATGCTGCGCGGTGATGTGAAATATCGTTTTGTTATCGATAATCGCAC
ACTAACAGACTGAAAAAATTAATAAATACCCTGTGGTTTAACATATTAACTTCGCTCTCCACTTAACTTTTTAGTTAAGG
AGAGCGAAATAATATCAAAGTAGCAGTAAAACCTATAACGTAAATTTAAATTGTTAAATTAACGCCCTCCAGTACACAAT
ACTTCACACGTTAGTTATGAGCGATTTCTGATAGTGCCTGGTTTAATCAGAGCTTTATTATCTGCGACGTTTATTTTTAT
TTAAGAGAGATCGCGATGATATCATTAAAAGCTCCGCACAATAATTTGATGCCATATACGCAACAAAGCATACTTAATAC
GGTTAAAAACAATCAGTTACCAGAGGATATCAAAAGCTCCCTGGTTTCCTGTGTCGATATATTCAAGGTTTTGATTAAAC
AATATTATGATTATCCTTATGATTGTCGTGATGATTTAGTCGATGACGACAAACTCATTCATCTCATGGCTGCCGTACGA
GACTGTGAGTGGTCAGACGATAACGCACTCACCATAAATGTGCAGTTTAATGATTTCCCTGGATTTTATGACTGGATGGA
TTACCCTGATCACCCGGTTAAGTTTGTTTTTCACATACTTGAAAATCAAAAAGGGACAGTTTGGGTATATGACCAGGATG
ATGCGTTTCTTGATATTAAAGCAAACGTGCAGGCTGGACGCTTTACCGGGCTTAAGAAATTAGTGCAGTTTATCGATTCA
GTGCGAACAGATTGCAAATGTATTCTTCTTGAATACCATATGCCTTTGCTGAGAATTTTCCCTAAAGGGAAAGAGTGTAT
GCATGTGGAAAAATGGCTTCGCGAAATGTCGTCTATTCCGGAGACAGACGCGCCCATTAAGCAGGCGCTTGCGCATGGAT
TATTATTACACTTAAAAAATATCTACCCTGTTTTTCCTGAATCACTGGTGATGTTATTGCTCTCTGTTCTGGACGTAAAA
ACATACAGAGATGATGCGCGATTAAATGAATGGATATCTAATAGAGTGCAGGAATTAGGTGACAGATATTATCCTGTAAA
TAAGCACGTTAAAATCCGCTACACTCTTTAGTTCAGAAAGGGTTCCACCTGCAAGTTGTTATTCCACCTGAGAGTGAATC
GCAATGCAGGTAATCATTTCATCTGTATATCTGTATGCCAACTGGCATTCCATCTCTTTTTTCGCCGATATTTTGTTGTG
ATCGGCGACACTTCGCTTAAAAAAGCACCAGTAGTGGTTTCGCAGCCATGCGGTGTATAAAAAATGATCTCATGCAGATG
TTTTGTGAATGTGTTGGTTGACATTCATATGAAAAAAATCATAATTCCATCATGTTTGTGTGGGGTCTTTTCTGTATCTT
ACGCATCGCACTCAAGCCTGACAGAAAATATGCTGTAAGGCTCATATCAAAAACCGCCATTAGCTCATCAGGAAGAGCAG
ACGACAACCAGGATTGTTGTATGGTACGGGGTTCGAGGCCTCGATGGCGGTCCAACTTTTCAAAACTCTTCTGAATCAGA
TCCCCTTATTATCATCCCTGCAAAGTGGAACATTGCCATTGTTTGGCTATTCAGGATGGGGCAGACCAATGAAAAAAGCC
CACACAGGGGAGAGTGGGCTGAAATGGGAAGCTAAAGACTCAAGTAAACTTATCGGAAATAAGGACCACGCATTACGGGG
GCTATCATCGCCGATGGCCGTGATTCGGCAAATCAGGTTGATTACGTAGAGAGTAAATTATCTGCTCACCGCTGCGTCAC
CCCTTCGTAAATCAGGCGTAGCGCGAATACACCAATAATTGCACCAATAACCCGACTGGCAACGCGTTGCATACGCCCAT
AAGCACGACGCACAGCGGGCAAAGAAAACGCCTGACTAAGAAAAACTCGCCAGATAATTGATGCGAGCACAATCCCCGCC
CAGGCCATTAAACGTGCCCATGTTGGTGTTTCGGCATTTAATGTTACTGAGAAAATACTGATAAAAAATAAAACGGTTTG
CGGGTTAGAGAGATCGGTAATTAATCCGCGGCGAAAAAAGACATACCAGGGGGCGCTAATCGGTTGTTGTAGTGTGCTCA
TTTGCGGTGTTGACTGGCGGCGCATGCTGCACCACGCAAACCATAAGAGATAAGCGCCGCCGACGATTCTGATAAGCGAA
AAAATCTCCTCACACTGCGTAATTAGCGTTGCAAGACCAAACAAACCCAACCCGGAATAAAATGCATCGCCCAGCGCCAC
GCCCAGCCCGGTCAGCACCCCTGCGCGTCGACCGGAAGCCAGGCTGGTTTGTACTACCACAAAGAGATTGGCTCCCGGAT
TAAAAAAAGTAATCACGAACAGTCCTACGGTCAGGTAAACGGCATGCAAAGGATCCATAGTGATTTCATCCATAAATAAG
TGAACTAACTGCATCATATTTCTACCAAAAATAATCGGGTGCGAGAGAGATCACAAAGTGTCTTATTTCCGGTTACTGGC
GTTTATGCCCTGACTGAACTAATTATTAATCAACCCAATAATGTGGGTGGGTGATAGTGTGATAACAACTCTGGAGCCGT
AATATGAAAATAATCTCTAAAATGTTAGTCGGTGCGTTAGCGTTAGCCGTTACCAATGTCTATGCCGCTGAATTGATGAC
CAAAGCGGAATTTGAAAAAGTTGAATCGCAGTATGAAAAAATAGGTGATATTTCAACCAGCAATGAAATGTCGACTGCAG
ATGCAAAAGAAGATTTGATCAAAAAAGCGGATGAAAAAGGGGCTGATGTGTTGGTACTGACCTCCGGTCAAACTGACAAT
AAGATCCACGGCACGGCAAATATTTATAAGAAGAAGTAATTCTGAATCCTATGTAAACATCTCCGATGCGTAAGTTTATC
GGTGATCATCTATTGAAATTTATGCCGGATAAAGCGTTCGCGCTGCATTCGGCAGTTCAGCTTTTCAGCCGCCGCCAGAA
CGTCGTCCGGCTGATGCCTAAATAATTCGCCGCTGCTGTTTTATCGCCATTAAATTTCTCCAGTGCCTGTTGTGGTGTCA
GTAAGCGTGGAGCGGGAGTTTTCGCCGACTCGCGCGCCAGTTCCGGCAGTAGCAGTTGCATAAACTGCGGCGTTAAATCC
GGCGTCGGTTCCACACTTAAAAACAGCGCCAGTCGTTCCATCATATTGCGCAGTTCACGAATATTGCCTGGCCAGTCGTA
GTGCAGCAGCACAGTTTCACTTGCCTGTAACCCCTGGCGTAATGCAGCAGAAAATGGGGCGGAGAGCGCCGCCAGAGACA
CTTTCAAAAAGCTTTCCGCCAGCGGAAGAATATCCGCCACCCGCTCGCGCAGTGGTGGCAATTGCAGACGCAAAATACTC
AGCCGATAAAACAGATCACGGCGAAAACGTCCTTGCTGCATATCTTCTTCCAGATTGCAGTGAGTGGCGCTAATGACCCG
TACATCTACCGGAACAGGCTGATGCCCGCCGACGCGGGTGACCTCTTTTTCTTCCAGCACCCGCAGCAGCCGGGTCTGCA
AAGGTAGCGGCATTTCGCCAATCTCATCCAGAAACAGCGTACCGCCGTGGGCAATTTCGAACAGCCCGGCGCGACCTCCG
CGTCGCGAGCCGGTAAACGCCCCTTCCTCATAGCCAAACAGTTCTGCTTCCAGCAGCGATTCGGCAATCGCCCCGCAGTT
GACGGCAACAAACGGATGCGACTTTTTGCCCTGTCGCGCATCGTGGCGGGCAAAATATTCCCGATGAATCGCCTGGGCCG
CCAGCTCTTTGCCCGTCCCCGTTTCCCCCTCAATCAACACCGCCGCACTGGAGCGGGCATACAGCAAAATAGTCTGCCGT
ACTTGTTCCATCTGTGGTGATTGACCGAGCATATCGCCCAGCACGTAACGAGTACGCAGGGCGTTGCGGGTGGCATCGTG
AGTGTTATGGCGTAACGACATGCGCGTCATATCCAGCGCATCGCTGAACGCCTGGCGCACGGTGGCGGCGGAATAGATAA
AAATTCCGGTCATTCCGGCTTCTTCTGCCAAATCGGTAATCAGCCCTGCGCCGACCACCGCTTCGGTGCCGTTAGCTTTT
AGCTCGTTAATCTGCCCGCGTGCGTCTTCCTCGGTAATGTAGCTACGTTGGTCGAGGCGCAAATTAAAGGTTTTTTGAAA
CGCCACCAGCGCTGGAATGGTTTCCTGATAGGTGACAACGCCGATAGAAGAGGTGAGTTTTCCGGCTTTTGCCAGTGCCT
GTAACACATCGTAGCCGCTCGGTTTAATCAAAATAACTGGCACTGACAGGCGGCTTTTCAGGTACGCGCCGTTAGAGCCA
GCCGCGATGATGGCGTCACAGCGTTCGTTTGCCAGTTTCTTGCGGATGTAGGTCACTGCTTTTTCAAAGCCAAGCTGAAT
AGGGGTAATGTTCGCCAGGTGATCAAACTCGAGGCTGATATCGCGAAACAGCTCGAACAGGCGCGTTACAGATACCGTCC
AGATAACCGGTTTGTCGTCATTAAGCCGTGGTGGATGTGCCATAGCGCACCGCAAAGTTAAGAAACCGAATATTGGGTTT
AGTCTTGTTTCATAATTGTTGCAATGAAACGCGGTGAAACATTGCCTGAAACGTTAACTGAAACGCATATTTGCGGATTA
GTTCATGACTTTATCTCTAACAAATTGAAATTAAACATTTAATTTTATTAAGGCAATTGTGGCACACCCCTTGCTTTGTC
TTTATCAACGCAAATAACAAGTTGATAACAAAGGATGGGCTATGTCTCTACACTCTCCAGGTAAAGCGTTTCGCGCTGCA
CTGACTAAAGAAAATCCATTGCAGATTGTTGGCACCATCAACGCTAATCATGCGCTGTTGGCGCAGCGTGCCGGATATCA
GGCAATTTATCTTTCTGGCGGTGGCGTGGCGGCAGGTTCGCTGGGGCTGCCCGATCTCGGTATTTCTACCCTTGATGATG
TGCTGACCGACATTCGCCGTATCACCGACGTTTGTTCGCTGCCGCTGCTGGTGGATGCGGATATCGGTTTTGGTTCTTCG
GCCTTTAACGTGGCGCGCACCGTGAAATCGATGATTAAAGCCGGTGCGGCAGGATTGCATATTGAAGATCAGGTTGGTGC
GAAACGCTGCGGTCATCGTCCGAATAAAGCGATCGTCTCGAAAGAAGAGATGGTGGATCGGATCCGCGCGGCGGTGGATG
CGAAAACCGATCCTGATTTTGTGATCATGGCGCGCACCGATGCTCTGGCGGTAGAGGGGCTGGATGCGGCGATCGAGCGT
GCGCAGGCCTATGTTGAAGCGGGTGCCGAGATGTTGTTCCCGGAGGCGATTACCGAACTCGCCATGTACCGCCAGTTTGC
CGATGCGGTGCAGGTGCCGATCCTCGCCAACATCACCGAATTTGGTGCCACGCCGCTGTTTACCACCGACGAATTACGCA
GCGCCCATGTCGCAATGGCGCTGTACCCACTTTCAGCGTTCCGCGCCATGAACCGCGCCGCTGAACATGTCTACAACGTC
CTGCGCCAGGAAGGCACGCAGAAAAGCGTCATCGACACCATGCAGACCCGCAACGAGCTGTACGAAAGCATCAACTACTA
CCAGTACGAAGAGAAGCTCGACAACCTGTTTGCCCGTAGCCAGGTGAAATAAAAAACGCCCGTTGATTGTATTCGACAGC
CGATGCCTGATGCGTCGCTGACGCGACTTATCAGGCCTACGAGGTGCACTGAACTGTAGGTCGGATAAGACGGATGGCGT
CGCATCCGACAACCGATGCCTGATGCGCCGCTGACGTGACTTATCAGGCCTACGGGGTGCACTGAACTGTAGGTCGGATA
AGACGCATAGCGTCGCATCCGACAACCGATGCCTGATGCGCCGCTGACGCGACTTATCAGGCCTACGGGGTGCACTGAAC
TGTAGGTCGGATAAGACGCATAGCGTCGCATCCGACAACCGATGCCTGATGCGCCGCTGACGCGACTTATCAGGCCTACG
GGGTGAACTGAACTGTAGGTCGGATAAGACGCATAGCGTCGCATCCGACAACAATCTCGACCCTACAAATGATAACAATG
ACGAGGACAACATGAGCGACACAACGATCCTGCAAAACAGTACCCATGTCATTAAACCGAAAAAATCTGTGGCACTTTCT
GGCGTTCCGGCGGGCAATACGGCGCTCTGCACCGTGGGTAAAAGTGGCAATGACCTGCATTACCGCGGCTACGATATTCT
TGATCTGGCGAAACATTGCGAATTTGAAGAAGTGGCGCATCTGCTGATCCACGGCAAACTGCCGACCCGTGACGAACTCG
CCGCTTACAAAACGAAACTGAAAGCCCTGCGCGGTTTACCGGCTAACGTGCGTACCGTGCTGGAAGCCTTACCGGCGGCG
TCGCACCCGATGGATGTTATGCGCACCGGTGTTTCCGCGCTCGGCTGCACGCTGCCAGAAAAAGAGGGGCATACCGTCTC
TGGCGCGCGGGATATTGCCGACAAACTGCTGGCGTCGCTTAGCTCGATTCTCCTTTATTGGTATCACTACAGCCACAACG
GCGAACGCATCCAACCGGAAACCGATGACGACTCCATCGGCGGTCACTTCCTGCATCTGCTGCACGGCGAAAAGCCATCG
CAAAGCTGGGAAAAGGCGATGCATATCTCGCTGGTGCTGTACGCCGAACACGAGTTTAACGCCTCCACCTTTACCAGTCG
GGTGATTGCGGGCACCGGCTCTGATATGTATTCCGCGATTATTGGCGCGATTGGCGCACTGCGCGGGCCAAAACACGGCG
GGGCGAATGAAGTGTCGCTGGAGATCCAGCAACGCTACGAAACGCCGGACGAAGCCGAAGCAGATATCCGCAAGCGCGTG
GAAAACAAAGAAGTGGTCATTGGTTTTGGTCATCCGGTTTACACCATCGCTGACCCGCGCCACCAGGTGATTAAACGTGT
GGCGAAGCAGCTCTCGCAGGAAGGCGGCTCGCTGAAGATGTACAACATCGCCGATCGCCTGGAAACGGTGATGTGGGAGA
GCAAAAAGATGTTCCCCAATCTCGACTGGTTCTCTGCTGTTTCCTACAACATGATGGGCGTTCCCACCGAGATGTTCACA
CCACTGTTTGTTATCGCCCGCGTCACCGGCTGGGCGGCGCACATTATCGAACAACGTCAGGACAACAAAATTATCCGTCC
TTCCGCCAATTATGTTGGACCGGAAGACCGCCCGTTTGTCGCGCTGGATAAGCGCCAGTAAACCTCTACGAATAACAATA
AGGAAACGTACCCAATGTCAGCTCAAATCAACAACATCCGCCCGGAATTTGATCGTGAAATCGTTGATATCGTCGATTAC
GTCATGAACTACGAAATCAGCTCTAAAGTGGCCTACGACACCGCACATTACTGCCTGCTCGACACGCTCGGCTGCGGTCT
GGAAGCTCTCGAATACCCGGCCTGTAAAAAACTGCTGGGGCCAATTGTTCCCGGCACCGTCGTACCCAACGGCGTGCGCG
TCCCCGGAACTCAGTTCCAGCTCGACCCCGTCCAGGCGGCATTTAACATCGGCGCGATGATCCGCTGGCTCGATTTCAAC
GATACCTGGCTGGCGGCGGAGTGGGGCCATCCTTCCGACAACCTCGGCGGCATTCTGGCAACGGCGGACTGGCTTTCGCG
CAACGCGGTCGCCAGCGGCAAAGCGCCGTTGACCATGAAACAGGTGCTGACCGCAATGATCAAAGCCCATGAAATTCAGG
GCTGCATCGCGCTGGAAAACTCCTTTAACCGCGTCGGCCTCGACCACGTTCTGTTAGTGAAAGTGGCTTCCACCGCCGTG
GTCGCCGAAATGCTCGGCCTGACCCGCGAGGAAATTCTCAACGCCGTTTCGCTGGCGTGGGTGGACGGTCAGTCGCTGCG
CACCTATCGCCATGCGCCGAACACCGGCACGCGTAAATCCTGGGCGGCGGGCGATGCCACTTCCCGCGCGGTACGTCTGG
CACTGATGGCGAAAACGGGCGAAATGGGTTACCCGTCAGCCCTGACTGCGCCGGTGTGGGGCTTCTACGACGTCTCCTTT
AAAGGTGAATCGTTCCGCTTCCAGCGCCCGTACGGTTCCTACGTTATGGAAAATGTGCTGTTCAAAATCTCCTTCCCGGC
GGAGTTCCACTCCCAGACGGCAGTTGAAGCAGCGATGACGCTCTATGAACAGATGCAGGCAGCAGGCAAAACGGCGGCGG
ATATCGAAAAAGTGACCATTCGCACCCACGAAGCCTGTATTCGCATCATCGACAAAAAAGGGCCGCTCAATAACCCGGCA
GACCGCGATCACTGCATTCAGTACATGGTGGCGATCCCGCTGCTATTCGGGCGCTTAACGGCGGCAGATTACGAGGACAA
CGTTGCGCAAGATAAACGCATTGACGCCCTGCGCGAGAAGATCAATTGCTTTGAAGATCCGGCATTTACCGCTGACTACC
ACGACCCGGAAAAACGCGCCATCGCCAATGCCATTACCCTTGAGTTCACCGACGGCACACGATTTGAAGAAGTGGTGGTG
GAGTACCCCATTGGTCATGCTCGCCGCCGTCAGGATGGTATTCCGAAACTGGTCGATAAATTCAAAATCAATCTCGCGCG
CCAGTTCCCGACTCGCCAACAGCAGCGCATTCTGGAGGTTTCTCTCGACAGAGCTCGCCTGGAACAGATGCCGGTCAATG
AGTATCTCGACCTGTACGTCATTTAAGTAAACGGCGGTAAGGCGTAAGTTCAACAGGAGAGCATTATGTCTTTTAGCGAA
TTTTATCAGCGTTCGATTAACGAACCGGAGCAGTTCTGGGCCGAGCAGGCCCGGCGTATTGACTGGCAGACGCCCTTTAC
GCAAACGCTCGATCACAGCAATCCGCCGTTTGCCCGTTGGTTTTGTGAAGGCCGAACCAACTTGTGCCACAACGCCATCG
ACCGCTGGCTGGAGAAACAGCCAGAGGCGCTGGCGCTGATTGCCGTCTCTTCGGAAACAGAAGAAGAGCGCACCTTTACC
TTTCGTCAGCTGCATGACGAAGTGAACGCGGTGGCCTCAATGTTGCGTTCATTGGGTGTGCAGCGCGGCGATCGGGTGCT
GGTGTATATGCCGATGATTGCCGAAGCGCATATTACTCTGCTGGCCTGCGCGCGCATTGGCGCTATTCACTCGGTGGTGT
TTGGTGGATTTGCCTCGCACAGCGTGGCGGCGCGAATTGATGACGCTAAACCGGTGCTGATTGTCTCGGCTGATGCCGGA
GCGCGCGGTGGCAAAATCATTCCCTATAAAAAATTGCTCGACGATGCGATAAGTCAGGCGCAGCACCAGCCACGCCATGT
TTTGCTGGTGGATCGCGGGCTGGCGAAAATGGCGCGCGTCAGCGGGCGGGATGTCGATTTCGCGTCGTTGCGCCATCAAC
ACATCGGCGCGCGGGTACCGGTGGCGTGGCTGGAATCCAACGAAACCTCCTGCATTCTCTACACTTCCGGCACGACCGGC
AAACCTAAAGGCGTGCAGCGTGACGTCGGCGGATATGCGGTGGCGCTGGCGACCTCGATGGACACCATTTTTGGCGGCAA
AGCGGGCAGCGTGTTCTTTTGCGCATCGGATATCGGCTGGGTGGTGGGGCATTCGTATATCGTTTACGCGCCGCTGCTGG
CGGGGATGGCGACTATCGTTTACGAAGGATTGCCGACCTGGCCGGACTGCGGCGTGTGGTGGACAATCGTCGAGAAATAT
CAGGTTAGCCGGATGTTCTCAGCGCCGACCGCCATTCGCGTGCTGAAAAAATTCCCTACCGCTGAAATTCGCAAACACGA
TCTCTCGTCGCTGGAAGTGCTCTATCTGGCTGGAGAACCGCTGGACGAGCCGACCGCCAGTTGGGTGAGCAATACGCTGG
ATGTGCCGGTCATCGACAACTACTGGCAGACCGAATCCGGCTGGCCGATTATGGCGATTGCTCGCGGTCTGGACGACAGG
CCGACGCGTCTGGGAAGCCCCGGTGTGCCGATGTATGGCTATAACGTGCAGTTGCTTAATGAAGTCACCGGCGAACCGTG
TGGCGTCAACGAGAAAGGGATGCTGGTGGTGGAAGGGCCGCTGCCGCCGGGGTGTATTCAGACCATCTGGGGCGACGACG
GCCGCTTTGTGAAGACTTACTGGTCGCTGTTTTCCCGCCCGGTGTACGCCACCTTTGACTGGGGCATCCGTGACGCTGAC
GGTTATCACTTTATTCTCGGGCGCACTGACGATGTAATTAACGTTGCCGGGCATCGGCTGGGGACGCGCGAGATTGAAGA
GAGTATCTCCAGCCATCCGGGCGTTGCCGAAGTGGCGGTGGTTGGGGTGAAAGATGCGCTGAAAGGGCAGGTGGCGGTGG
CGTTTGTCATTCCGAAAGAGAGCGACAGTCTGGAAGATCGTGATGTGGCGCACTCGCAAGAGAAGGCGATTATGGCGCTG
GTGGACAGCCAGATTGGCAACTTTGGCCGCCCGGCGCACGTCTGGTTTGTCTCGCAATTGCCAAAAACGCGATCCGGAAA
AATGCTGCGCCGCACGATCCAGGCGATTTGCGAAGGACGCGATCCTGGAGATCTGACGACCATTGATGATCCTGCGTCGT
TGGATCAGATCCGCCAGGCGATGGAAGAGTAGGTTATTGTCGGATGCGTCGCGCGGTGCATCCGGCACTGTGTGCCGATG
CCTGATGCGACGCTGACGCGTTTTATCATGCCTACGGACCTGAACCGTAGGTCGGATAAGGCGCTCGCGTCGCATCCGAC
ACCATGCTCAGATGCCTGATGCGACGCTGACGCGTCTTATCAGGCCTACCCACTGTTTTTACACCGATAATTTTTCCCCC
ACCTTTTTGCACTCATTCATATAAAAAATATATTTCCCCACGAAAACGATTGCTTTTTATCTTCAGATGAATAGAATGCG
GCGGATTTTTTGGGTTTCAAACAGCAAAAAGGGGGAATTTCGTGTCGCAAGATAACAACTTTAGCCAGGGGCCAGTCCCG
CAGTCGGCGCGGAAAGGGGTATTGGCATTGACGTTCGTCATGCTGGGATTAACCTTCTTTTCCGCCAGTATGTGGACCGG
CGGCACTCTCGGAACCGGTCTTAGCTATCATGATTTCTTCCTCGCAGTTCTCATCGGTAATCTTCTCCTCGGTATTTACA
CTTCATTTCTCGGTTACATTGGCGCAAAAACCGGCCTGACCACTCATCTTCTTGCTCGCTTCTCGTTTGGTGTTAAAGGC
TCATGGCTGCCTTCACTGCTACTGGGCGGAACTCAGGTTGGCTGGTTTGGCGTCGGTGTGGCGATGTTTGCCATTCCGGT
GGGTAAGGCAACCGGGCTGGATATTAATTTGCTGATTGCCGTTTCCGGTTTACTGATGACCGTCACCGTCTTTTTTGGCA
TTTCGGCGCTGACGGTTCTTTCGGTGATTGCGGTTCCGGCTATCGCCTGCCTGGGCGGTTATTCCGTGTGGCTGGCTGTT
AACGGCATGGGCGGCCTGGACGCATTAAAAGCGGTCGTTCCCGCACAACCGTTAGATTTCAATGTCGCGCTGGCGCTGGT
TGTGGGGTCATTTATCAGTGCGGGTACGCTCACCGCTGACTTTGTCCGGTTTGGTCGCAATGCCAAACTGGCGGTGCTGG
TGGCGATGGTGGCCTTTTTCCTCGGCAACTCGTTGATGTTTATTTTCGGTGCAGCGGGCGCTGCGGCACTGGGCATGGCG
GATATCTCTGATGTGATGATTGCTCAGGGCCTGCTGCTGCCTGCGATTGTGGTGCTGGGGCTGAATATCTGGACCACCAA
CGATAACGCACTCTATGCGTCGGGTTTAGGTTTCGCCAACATTACCGGGATGTCGAGCAAAACCCTTTCGGTAATCAACG
GTATTATCGGTACGGTCTGCGCATTATGGCTGTATAACAATTTTGTCGGCTGGTTGACCTTCCTTTCGGCAGCTATTCCT
CCAGTGGGTGGCGTGATCATCGCCGACTATCTGATGAACCGTCGCCGCTATGAGCACTTTGCGACCACGCGTATGATGAG
TGTCAATTGGGTGGCGATTCTGGCGGTCGCCTTGGGGATTGCTGCAGGCCACTGGTTACCGGGAATTGTTCCGGTCAACG
CGGTATTAGGTGGCGCGCTGAGCTATCTGATCCTTAACCCGATTTTGAATCGTAAAACGACAGCAGCAATGACGCATGTG
GAGGCTAACAGTGTCGAATAACGCTTTACAAACAATTATTAACGCCCGGTTACCAGGCGAAGAGGGGCTGTGGCAGATTC
ATCTGCAGGACGGAAAAATCAGCGCCATTGATGCGCAATCCGGCGTGATGCCCATAACTGAAAACAGCCTGGATGCCGAA
CAAGGTTTAGTTATACCGCCGTTTGTGGAGCCACATATTCACCTGGACACCACGCAAACCGCCGGACAACCGAACTGGAA
TCAGTCCGGCACGCTGTTTGAAGGCATTGAACGCTGGGCCGAGCGCAAAGCGTTATTAACCCATGACGATGTGAAACAAC
GCGCATGGCAAACGCTGAAATGGCAGATTGCCAACGGCATTCAGCATGTGCGTACCCATGTCGATGTTTCGGATGCAACG
CTAACTGCGCTGAAAGCAATGCTGGAAGTGAAGCAGGAAGTCGCGCCGTGGATTGATCTGCAAATCGTCGCCTTCCCTCA
GGAAGGGATTTTGTCGTATCCCAACGGTGAAGCGTTGCTGGAAGAGGCGTTACGCTTAGGGGCAGATGTAGTGGGGGCGA
TTCCGCATTTTGAATTTACCCGTGAATACGGCGTGGAGTCGCTGCATAAAACCTTCGCCCTGGCGCAAAAATACGACCGT
CTCATCGACGTTCACTGTGATGAGATCGATGACGAGCAGTCGCGCTTTGTCGAAACCGTTGCTGCCCTGGCGCACCATGA
AGGCATGGGCGCGCGAGTCACCGCCAGCCACACCACGGCAATGCACTCCTATAACGGGGCGTATACCTCACGCCTGTTCC
GCTTGCTGAAAATGTCCGGTATTAACTTTGTCGCCAACCCGCTGGTCAATATTCATCTGCAAGGACGTTTCGATACGTAT
CCAAAACGTCGCGGCATCACGCGCGTTAAAGAGATGCTGGAGTCCGGCATTAACGTCTGCTTTGGTCACGATGATGTCTT
CGATCCGTGGTATCCGCTGGGAACGGCGAATATGCTGCAAGTGCTGCATATGGGGCTGCATGTTTGCCAGTTGATGGGCT
ACGGGCAGATTAACGATGGCCTGAATTTAATCACCCACCACAGCGCAAGGACGTTGAATTTGCAGGATTACGGCATTGCC
GCCGGAAACAGCGCCAACCTGATTATCCTGCCGGCTGAAAATGGGTTTGATGCGCTGCGCCGTCAGGTTCCGGTACGTTA
TTCGGTACGTGGCGGCAAGGTGATTGCCAGCACACAACCGGCACAAACCACCGTATATCTGGAGCAGCCAGAAGCCATCG
ATTACAAACGTTGAACGACTGGGTTACAGCGAGCTTAGTTTATGCCGGATGCGGCGTGAACGCCTTATCCGGCCTACGTA
GAGCACTGAACTCGTAGGCCTGATAAGCGTAGCGCATCAGGCAATTCCAGCCGCTGATCTGTGTCAGCGGCTACCGTGAT
TCATTCCCGCCAACAACCGCGCATTCCTCCAACGCCATGTGCAAAAATGCCTTCGCAGCGGCTGTCTGCCAGCTGTAGTT
TATGCCGGATGCGGCGTGAACGCCTTATCCGGCCTACGTAGAGCACTGAACTCGTAGGCCTGATAAGCGTAGCGCATCAG
GCAATTCCAGCCGCAGACCTGTGTCAGCGGCTACCGTGATTCATTTCCGCCAACAACCGCGCATTTATCCAACGCCATGT
GCAAAAATGCCTTCGCGGCGGCTGTCTGCCAGCTATTTTTCCGCCGCAACAAAACCGCCGTTCTCTCCAGTAGTGGCGGG
GCAAGAGAAATAGCTTTAAGCCCGTCATGTTGTGTGGCAATCGCTGCTGGTAACAATGTGGAAAGGGAAGTGCGGCGAAT
CAGCTCCAGAACCGCGCTAATTGAGTTCGCCTCAATGACCACCTGTGGATGTAGCCCCGCTTTCTCGCAGTAGTGGTCAA
TTTGCTCTCTGGTGGCAAATTCCGCGCTGAGCAGGACCAGTTTTTCATCATGCAAGCGACTCAACGCCACCTGTTCATGG
ACGGCCAGCGGATGATGTTGCGCCACGACTAACGCTAAACTTTCTGTCAGTAAAGGAATTGCCTCCAGCTCCGGCGAATG
CACAGGCGCGAAGGCAATCCCAACGTCCAACTCGTCGCGGCAAAGCATATCCTCGATTTTCTCCTGCGACATTTCCTGTA
GCTGGAGCGTGATGCTGGGATAGCGCGCATAGAAATCCGCCATTAAGGGGCCGATAAAGTAGCTCGTAAAGGTGGGGGTG
ACGGCGATACGCAGCGATCCTCGCGTCAGATCGGCAACATCATGAATCGCCCGTTTACCCGCCCCCAGTTCCTGTAACGC
CCGGCTGGCGTACTGTCGCCAGACTTCTCCTGCATCAGTGAGACGAATCGTTCGCCCGCTACGGTCAAACAGCGGCACGC
CTAAACTCTCCTCTAACTGGCGAATCTGCTGGGAAAGCGCAGGTTGGGAGACGTGCAACGCACTGGCGGCACGGGTGAAG
CTGCCATGTTCAGCCACGGCAAGAAAATAATTGATATGTCGAGAGAGCATTCGCAACCTATAAGTAAATCCAATGGAACT
CATCATAAATGAGACTTTTACCTTATGACAATCGGCGAGTAGTCTGCCTCTCATTCCAGAGACAGACAGAGGTTAACGGT
GAAAGAGATTATTGATGGATTCCTTAAATTCCAGCGCGAGGCATTTCCGAAGCGGGAAGCCTTGTTTAAACAGCTGGCGA
CACAGCAAAGCCCGCGCACACTTTTTATCTCCTGCTCCGACAGCCGTCTGGTCCCTGAGCTGGTGACGCAACGTGAGCCT
GGCGATCTGTTCGTTATTCGCAACGCGGGCAATATCGTCCCTTCCTACGGGCCGGAACCCGGTGGCGTTTCTGCTTCGGT
GGAGTATGCCGTCGCTGCGCTTCGGGTATCTGACATTGTGATTTGTGGTCATTCCAACTGTGGCGCGATGACCGCCATTG
CCAGCTGTCAGTGCATGGACCATATGCCTGCCGTCTCCCACTGGCTGCGTTATGCCGATTCAGCCCGCGTCGTTAATGAG
GCGCGCCCGCATTCCGATTTACCGTCAAAAGCTGCGGCGATGGTACGTGAAAACGTCATTGCTCAGTTGGCTAATTTGCA
AACTCATCCATCGGTGCGCCTGGCGCTCGAAGAGGGGCGGATCGCCCTGCACGGCTGGGTCTACGACATTGAAAGCGGCA
GCATCGCAGCTTTTGACGGCGCAACCCGCCAGTTTGTGCCACTGGCCGCTAATCCTCGCGTTTGTGCCATACCGCTACGC
CAACCGACCGCAGCGTAACCTTATTTTTAAACCATCAGGAGTTCCACCATGATTCAGTCACAAATTAACCGCAATATTCG
TCTTGATCTTGCCGATGCCATTTTGCTCAGCAAAGCTAAAAAAGATCTCTCATTTGCCGAGATTGCCGACGGCACCGGTC
TGGCAGAAGCCTTTGTAACCGCGGCTTTGCTGGGTCAGCAGGCGCTTCCTGCCGACGCCGCCCGCCTGGTCGGGGCGAAG
CTGGATCTCGACGAAGACTCCATTCTACTGTTGCAGATGATTCCACTGCGTGGCTGCATTGATGACCGTATTCCAACTGA
CCCAACGATGTATCGTTTCTATGAAATGTTGCAGGTGTACGGTACAACCCTGAAAGCGTTGGTTCATGAGAAATTTGGCG
ATGGCATTATTAGCGCGATTAACTTCAAACTCGACGTTAAGAAAGTGGCGGACCCGGAAGGTGGCGAACGTGCGGTCATC
ACCTTAGATGGTAAATATCTGCCGACCAAACCGTTCTGACAGCCATGCGCAACCATCAAAAGACGTTCACGATGCTGCTG
GTACTGGTGCTGATTGGTCTTAATATGCGACCACTGCTCACCTCCGTCGGGCCACTGCTACCGCAATTGCGCCAGGCGAG
CGGAATGAGCTTTAGCGTGGCTGCCCTGTTGACCGCTCTGCCGGTGGTTACCATGGGCGGGCTGGCGCTGGCCGGAAGCT
GGCTTCATCAGCATGTCAGCGAACGTCGCAGTGTCGCCATCAGTCTGTTGCTGATTGCCGTCGGTGCATTGATGCGTGAG
CTTTACCCGCAAAGTGCGCTGCTGCTTAGCAGCGCACTGCTTGGTGGGGTGGGGATCGGCATCATTCAGGCGGTGATGCC
TTCGGTGATTAAACGGCGGTTTCAGCAGCGCACGCCACTGGTGATGGGGCTGTGGTCCGCGGCTCTGATGGGCGGCGGTG
GGCTTGGTGCCGCCATAACGCCCTGGTTAGTTCAACATAGCGAAACCTGGTATCAAACACTCGCCTGGTGGGCGCTGCCT
GCCGTTGTTGCGCTCTTTGCCTGGTGGTGGCAAAGCGCCCGCGAGGTCGCCTCTTCCCACAAGACAACAACCACTCCGGT
TCGCGTGGTATTCACTCCCCGCGCGTGGACGCTGGGTGTTTACTTCGGTCTGATTAACGGCGGTTACGCCAGCCTGATTG
CCTGGTTACCCGCTTTCTATATTGAGATTGGTGCCAGCGCGCAGTACAGCGGTTCCTTACTGGCATTGATGACGCTTGGG
CAAGCCGCAGGAGCTTTGCTGATGCCTGCTATGGCTCGCCATCAGGATCGGCGCAAACTGTTAATGCTGGCGCTGGTGTT
ACAACTGGTGGGGTTCTGCGGCTTTATCTGGCTGCCGATGCAATTGCCGGTATTGTGGGCGATGGTGTGTGGGTTAGGTC
TGGGCGGCGCGTTTCCGCTCTGTTTGCTGCTGGCGCTCGATCACTCTGTGCAACCGGCTATTGCTGGCAAGCTGGTGGCG
TTTATGCAGGGAATCGGTTTTATCATCGCCGGGCTTGCCCCGTGGTTTTCTGGCGTGCTGCGTAGTATCAGCGGCAATTA
CCTGATGGACTGGGCATTTCATGCGCTGTGCGTCGTTGGGCTGATGATCATAACCCTGCGTTTTGCACCAGTACGTTTTC
CGCAGCTGTGGGTCAAAGAGGCATGATGCGACGCTTGTTCCTGCGCTTTGTTCATGCCGGATGCGGCTAATGTAGATCGC
TGAACTTGTAGGCCTGATAAGCGCAGCGTATCAGGCAATTTTTATAATTTAAACTGACGATTCAACTTTATAATCTTTGA
AATAATAGTGCTTATCCCGGTCGTTTATTTCGCGAATAACCCGACAAGGAACGCCAGCCGCCACGACGTTTGGTGGAATG
TCTTTTGTGACGATACTACCCGCGCCAATAACAGAATTATCCCCGATGGTGACGCCTGGATTAATAACCACATGACTTCC
GATCCAGACGTTATTGCCAATCGTTATCGGAAAAGAGTACATCTCGCCGTTTTTTCTCAATTCATGGTGTACAGGGTGTC
CCGTAACGGAAAGAGTAACGTTGGGTGCAATCAGTACGTTATCACCGATTGTTACCGTGTAGTCATCGACAATGGTTAAA
TTGAAATTTGCATAAAAATTGCGGCCTATATGGATGTTGGAACCGTAAGAGAAATAGACAGGCGGTTCTACCCAGGCGTT
TTCCCCTACCGTGGCAAACATTTCTTTAATCAGGCTTTCTCTTTTTTCAACTTCTGATGGATGCGAGTGATTAAACTCAT
ACATTAACGTTTTCCCACGAAGTCTTTTTTCCGGTAAGCCTTCGCACATATCGGTAAATAGCTTGCCTGCTCTTATTCTT
TCGGTCATTGGCATGTTCAATGCGATCACTCCGTTATGATATGTTGGTCGGATAAGGCGCTCGCGCCGCATCCGACATTG
ATTGCTTAAGCGACTTCATTCACCTGACGACGCAGCAGGGAAAGCGGGCCGGGGCCGCTAAGCGTGAACACGGAAATTAA
GGTGAAGCCCAGCGCCACCAGACCCAGCACCAGATAAGCGCCCTGGAAACCGATGCTTTCATACATATTGCCCGCCAGTA
CAGACATAAAAATCATCGCCAGTTGCTTAAAGAAGCAGAAACAGACCAGATAAATCGTCGCTGAAAAACGCACTTCAAAC
TGGCTGGTAATATATTTAAAGCAGCCCACCAGCAGGAACGGTACTTCAAACATATGCAGCGTTTTCAGAATAACCACTTC
CAGCGCTGAGGTGGCGAACGATGAGCCAATAATACGTACAGACATAATAGTGCCAGCCAGCAGCAGGGCGTTTTTCCCAC
CGATGCGATTAATGATCAGTGGCGCAAAGAACATAATCGAGGCGTTAAGTAATTCGCCCATTGTCGTTACGTAGCCAAAT
ACCCGCGTACCCTGTTCACCGGTAGCAAAGAACGAAGTAAAGAAATTAGCAAACTGTTGGTCAAAAACATCGTAGGTGCA
GGAAACGCCAATAACATACAGTGACAAAAACCACAGTTTTGGCTGTCTGAACAGTTCCAGTGCCAGCTTAAGGCTAAATG
CCGAATGGTTGGCACCTACCGCATTGGCAACCGTGGCAGAAGAGGGCGCATCCGTTTTGGCGAAAAAGAGTAAAACGGCG
AGGATGAGTGCACAGCCAGAGCCCAGCCAGAAAACAAACTGATTATTGATGGTGAACATGATGCCGACAATCGAGGCACA
CAGCGCCCAGCCAACACAGCCAAACATCCGCGCGCGACCAAATTCGAAATTACTGCGACGGCTGACTTTCTCAATAAATG
CCTCTACTGCTGGCGCACCGGCGTTAAAACAAAAGCCTAGATAAATACCACCAACAATCGATCCTACTAAAATGTTGTAT
TGTAACAGTGGCCCGAAGATAAAAATAAAGAACGGCGCAAACATCACTAACATGCCGGTAATAATCCACAGCAGGTATTT
GCGCAGCCCGAGTTTGTCAGAAAGCAGACCAAACAGCGGTTGGAATAATAGCGAGAACAGAGAAATAGCGGCAAAAATAA
TACCCGTATCACTTTTGCTGATATGGTTGATGTCATGTAGCCAAATCGGGAAAAACGGGAAGTAGGCTCCCATGATAAAA
AAGTAAAAGAAAAAGAATAAACCGAACATCCAAAAGTTTGTGTTTTTTAAATAGTACATAATGGATTTCCTTACGCGAAA
TACGGGCAGACATGGCCTGCCCGGTTATTATTATTTTTGACACCAGACCAACTGGTAATGGTAGCGACCGGCGCTCAGCT
GGAATTCCGCCGATACTGACGGGCTCCAGGAGTCGTCGCCACCAATCCCCATATGGAAACCGTCGATATTCAGCCATGTG
CCTTCTTCCGCGTGCAGCAGATGGCGATGGCTGGTTTCCATCAGTTGCTGTTGACTGTAGCGGCTGATGTTGAACTGGAA
GTCGCCGCGCCACTGGTGTGGGCCATAATTCAATTCGCGCGTCCCGCAGCGCAGACCGTTTTCGCTCGGGAAGACGTACG
GGGTATACATGTCTGACAATGGCAGATCCCAGCGGTCAAAACAGGCGGCAGTAAGGCGGTCGGGATAGTTTTCTTGCGGC
CCTAATCCGAGCCAGTTTACCCGCTCTGCTACCTGCGCCAGCTGGCAGTTCAGGCCAATCCGCGCCGGATGCGGTGTATC
GCTCGCCACTTCAACATCAACGGTAATCGCCATTTGACCACTACCATCAATCCGGTAGGTTTTCCGGCTGATAAATAAGG
TTTTCCCCTGATGCTGCCACGCGTGAGCGGTCGTAATCAGCACCGCATCAGCAAGTGTATCTGCCGTGCACTGCAACAAC
GCTGCTTCGGCCTGGTAATGGCCCGCCGCCTTCCAGCGTTCGACCCAGGCGTTAGGGTCAATGCGGGTCGCTTCACTTAC
GCCAATGTCGTTATCCAGCGGTGCACGGGTGAACTGATCGCGCAGCGGCGTCAGCAGTTGTTTTTTATCGCCAATCCACA
TCTGTGAAAGAAAGCCTGACTGGCGGTTAAATTGCCAACGCTTATTACCCAGCTCGATGCAAAAATCCATTTCGCTGGTG
GTCAGATGCGGGATGGCGTGGGACGCGGCGGGGAGCGTCACACTGAGGTTTTCCGCCAGACGCCACTGCTGCCAGGCGCT
GATGTGCCCGGCTTCTGACCATGCGGTCGCGTTCGGTTGCACTACGCGTACTGTGAGCCAGAGTTGCCCGGCGCTCTCCG
GCTGCGGTAGTTCAGGCAGTTCAATCAACTGTTTACCTTGTGGAGCGACATCCAGAGGCACTTCACCGCTTGCCAGCGGC
TTACCATCCAGCGCCACCATCCAGTGCAGGAGCTCGTTATCGCTATGACGGAACAGGTATTCGCTGGTCACTTCGATGGT
TTGCCCGGATAAACGGAACTGGAAAAACTGCTGCTGGTGTTTTGCTTCCGTCAGCGCTGGATGCGGCGTGCGGTCGGCAA
AGACCAGACCGTTCATACAGAACTGGCGATCGTTCGGCGTATCGCCAAAATCACCGCCGTAAGCCGACCACGGGTTGCCG
TTTTCATCATATTTAATCAGCGACTGATCCACCCAGTCCCAGACGAAGCCGCCCTGTAAACGGGGATACTGACGAAACGC
CTGCCAGTATTTAGCGAAACCGCCAAGACTGTTACCCATCGCGTGGGCGTATTCGCAAAGGATCAGCGGGCGCGTCTCTC
CAGGTAGCGAAAGCCATTTTTTGATGGACCATTTCGGCACAGCCGGGAAGGGCTGGTCTTCATCCACGCGCGCGTACATC
GGGCAAATAATATCGGTGGCCGTGGTGTCGGCTCCGCCGCCTTCATACTGCACCGGGCGGGAAGGATCGACAGATTTGAT
CCAGCGATACAGCGCGTCGTGATTAGCGCCGTGGCCTGATTCATTCCCCAGCGACCAGATGATCACACTCGGGTGATTAC
GATCGCGCTGCACCATTCGCGTTACGCGTTCGCTCATCGCCGGTAGCCAGCGCGGATCATCGGTCAGACGATTCATTGGC
ACCATGCCGTGGGTTTCAATATTGGCTTCATCCACCACATACAGGCCGTAGCGGTCGCACAGCGTGTACCACAGCGGATG
GTTCGGATAATGCGAACAGCGCACGGCGTTAAAGTTGTTCTGCTTCATCAGCAGGATATCCTGCACCATCGTCTGCTCAT
CCATGACCTGACCATGCAGAGGATGATGCTCGTGACGGTTAACGCCTCGAATCAGCAACGGCTTGCCGTTCAGCAGCAGC
AGACCATTTTCAATCCGCACCTCGCGGAAACCGACATCGCAGGCTTCTGCTTCAATCAGCGTGCCGTCGGCGGTGTGCAG
TTCAACCACCGCACGATAGAGATTCGGGATTTCGGCGCTCCACAGTTTCGGGTTTTCGACGTTCAGACGTAGTGTGACGC
GATCGGCATAACCACCACGCTCATCGATAATTTCACCGCCGAAAGGCGCGGTGCCGCTGGCGACCTGCGTTTCACCCTGC
CATAAAGAAACTGTTACCCGTAGGTAGTCACGCAACTCGCCGCACATCTGAACTTCAGCCTCCAGTACAGCGCGGCTGAA
ATCATCATTAAAGCGAGTGGCAACATGGAAATCGCTGATTTGTGTAGTCGGTTTATGCAGCAACGAGACGTCACGGAAAA
TGCCGCTCATCCGCCACATATCCTGATCTTCCAGATAACTGCCGTCACTCCAGCGCAGCACCATCACCGCGAGGCGGTTT
TCTCCGGCGCGTAAAAATGCGCTCAGGTCAAATTCAGACGGCAAACGACTGTCCTGGCCGTAACCGACCCAGCGCCCGTT
GCACCACAGATGAAACGCCGAGTTAACGCCATCAAAAATAATTCGCGTCTGGCCTTCCTGTAGCCAGCTTTCATCAACAT
TAAATGTGAGCGAGTAACAACCCGTCGGATTCTCCGTGGGAACAAACGGCGGATTGACCGTAATGGGATAGGTCACGTTG
GTGTAGATGGGCGCATCGTAACCGTGCATCTGCCAGTTTGAGGGGACGACGACAGTATCGGCCTCAGGAAGATCGCACTC
CAGCCAGCTTTCCGGCACCGCTTCTGGTGCCGGAAACCAGGCAAAGCGCCATTCGCCATTCAGGCTGCGCAACTGTTGGG
AAGGGCGATCGGTGCGGGCCTCTTCGCTATTACGCCAGCTGGCGAAAGGGGGATGTGCTGCAAGGCGATTAAGTTGGGTA
ACGCCAGGGTTTTCCCAGTCACGACGTTGTAAAACGACGGCCAGTGAATCCGTAATCATGGTCATAGCTGTTTCCTGTGT
GAAATTGTTATCCGCTCACAATTCCACACAACATACGAGCCGGAAGCATAAAGTGTAAAGCCTGGGGTGCCTAATGAGTG
AGCTAACTCACATTAATTGCGTTGCGCTCACTGCCCGCTTTCCAGTCGGGAAACCTGTCGTGCCAGCTGCATTAATGAAT
CGGCCAACGCGCGGGGAGAGGCGGTTTGCGTATTGGGCGCCAGGGTGGTTTTTCTTTTCACCAGTGAGACGGGCAACAGC
TGATTGCCCTTCACCGCCTGGCCCTGAGAGAGTTGCAGCAAGCGGTCCACGCTGGTTTGCCCCAGCAGGCGAAAATCCTG
TTTGATGGTGGTTAACGGCGGGATATAACATGAGCTGTCTTCGGTATCGTCGTATCCCACTACCGAGATATCCGCACCAA
CGCGCAGCCCGGACTCGGTAATGGCGCGCATTGCGCCCAGCGCCATCTGATCGTTGGCAACCAGCATCGCAGTGGGAACG
ATGCCCTCATTCAGCATTTGCATGGTTTGTTGAAAACCGGACATGGCACTCCAGTCGCCTTCCCGTTCCGCTATCGGCTG
AATTTGATTGCGAGTGAGATATTTATGCCAGCCAGCCAGACGCAGACGCGCCGAGACAGAACTTAATGGGCCCGCTAACA
GCGCGATTTGCTGGTGACCCAATGCGACCAGATGCTCCACGCCCAGTCGCGTACCGTCTTCATGGGAGAAAATAATACTG
TTGATGGGTGTCTGGTCAGAGACATCAAGAAATAACGCCGGAACATTAGTGCAGGCAGCTTCCACAGCAATGGCATCCTG
GTCATCCAGCGGATAGTTAATGATCAGCCCACTGACGCGTTGCGCGAGAAGATTGTGCACCGCCGCTTTACAGGCTTCGA
CGCCGCTTCGTTCTACCATCGACACCACCACGCTGGCACCCAGTTGATCGGCGCGAGATTTAATCGCCGCGACAATTTGC
GACGGCGCGTGCAGGGCCAGACTGGAGGTGGCAACGCCAATCAGCAACGACTGTTTGCCCGCCAGTTGTTGTGCCACGCG
GTTGGGAATGTAATTCAGCTCCGCCATCGCCGCTTCCACTTTTTCCCGCGTTTTCGCAGAAACGTGGCTGGCCTGGTTCA
CCACGCGGGAAACGGTCTGATAAGAGACACCGGCATACTCTGCGACATCGTATAACGTTACTGGTTTCACATTCACCACC
CTGAATTGACTCTCTTCCGGGCGCTATCATGCCATACCGCGAAAGGTTTTGCGCCATTCGATGGTGTCAACGTAAATGCA
TGCCGCTTCGCCTTCCGGCCACCAGAATAGCCTGCGATTCAACCCCTTCTTCGATCTGTTTTGCTACCCGTTGTAGCGCC
GGAAGATGCTTTTCCGCTGCCTGTTCAATGGTCATTGCGCTCGCCATATACACCAGATTCAGACAGCCAATCACCCGTTG
TTCACTGCGCAGCGGTACGGCGATAGAGGCGATCTTCTCCTCCTGATCCCAGCCGCGGTAGTTCTGTCCGTAACCCTCTT
TGCGCGCGCGCGCCAGAATGGCTTCCAGCTTTAACGGTTCCCGTGCCAGTTGATAGTCATCACCGGGGCGGGAGGCTAAC
ATTTCGATTAATTCCTTGCGGTCTTGTTCCGGGCAAAAGGCCAGCCAGGTCAGGCCCGAGGCGGTTTTCAGAAGCGGCAA
ACGTCGCCCGACCATTGCCCGGTGAAAGGATAAGCGGCTGAAACGGTGAGTGGTTTCGCGTACCACCATTGCATCAACAT
CCAGCGTGGACACATCTGTCGGCCATACCACTTCGCGCAACAGATCGCCCAGCAGTGGGGCCGCCAGTGCAGAAATCCAC
TGTTCGTCACGAAATCCTTCGCTTAATTGCCGCACTTTGATGGTCAGTCGAAAACTATCATCGGAGGGGCTACGGCGGAC
ATATCCCTCTTCCTGCAGCGTCTCCAGCAGTCGCCGCACAGTGGTGCGATGCAGGCCGCTGAGTTCCGCCAGCAGCCCGA
CGCTGGCACCGCCATCAAGTTTATTTAACATATTTAATAACATTAGACCGCGGGTTAAGCCGCGCACGGTTTTGTATTCC
GTCTGCTCATTGTTCTGCATATTAATTGACATTTCTATAGTTAAAACAACGTGGTGCACCTGGTGCACATTCGGGCATGT
TTTGATTGTAGCCGAAAACACCCTTCCTATACTGAGCGCACAATAAAAAATCATTTACATGTTTTTAACAAAATAAGTTG
CGCTGTACTGTGCGCGCAACGACATTTTGTCCGAGTCGTGAGGTACTGAAATGGCAATACAACACCCTGACATCCAGCCT
GCTGTTAACCATAGCGTTCAGGTGGCGATCGCTGGTGCCGGCCCGGTTGGGCTGATGATGGCGAACTATCTCGGCCAGAT
GGGCATTGACGTGCTGGTGGTGGAGAAACTCGATAAGTTGATCGACTACCCGCGTGCGATTGGTATTGATGACGAGGCGC
TGCGCACCATGCAGTCGGTCGGCCTGGTCGATGATGTTCTGCCGCACACTACGCCGTGGCACGCGATGCGTTTTCTCACC
CCGAAAGGCCGCTGTTTTGCTGATATTCAGCCAATGACCGATGAATTTGGCTGGCCGCGCCGTAACGCCTTTATTCAGCC
GCAGGTCGATGCGGTGATGCTGGAAGGGGTGTCGCGTTTTCCGAATGTGCGCTGCTTGTTTTCCCGCGAGCTGGAGGCCT
TCAGTCAGCAAGATGACGAAGTGACCTTGCACCTGAAAACGGCAGAAGGGCAGCGGGAAATAGTCAAAGCCCAGTGGCTG
GTAGCCTGTGACGGTGGAGCAAGTTTTGTCCGTCGCACTCTGAATGTGCCGTTTGAAGGTAAAACTGCGCCAAATCAGTG
GATTGTGGTAGATATCGCCAACGATCCGTTAAGTACGCCGCATATCTATTTGTGTTGCGATCCGGTGCGCCCGTATGTTT
CTGCCGCGCTGCCTCATGCGGTACGTCGCTTTGAATTTATGGTGATGCCGGGAGAAACCGAAGAGCAGCTGCGTGAGCCG
CAAAATATGCGCAAGCTGTTAAGCAAAGTGCTGCCTAATCCGGACAATGTTGAATTGATTCGCCAGCGTGTCTACACCCA
CAACGCGCGACTGGCGCAACGTTTCCGTATTGATCGCGTACTGCTGGCGGGCGATGCCGCGCACATCATGCCGGTATGGC
AGGGGCAGGGCTATAACAGTGGTATGCGCGACGCCTTTAACCTCGCATGGAAACTGGCGTTGGTTATCCAGGGGAAAGCC
CGCGATGCGCTGCTCGATACCTATCAACAAGAACGTCGCGATCACGCCAAAGCGATGATTGACCTGTCCGTGACGGCGGG
CAACGTGCTGGCTCCGCCGAAACGCTGGCAGGGTACGTTACGTGACGGCGTTTCCTGGCTGTTGAATTATCTGCCGCCAG
TAAAACGCTACTTCCTCGAAATGCGCTTCAAGCCGATGCCGCAATATTACGGCGGTGCGCTGATGCGTGAGGGCGAAGCG
AAGCACTCTCCGGTCGGCAAGATGTTTATTCAGCCGAAAGTCACGCTGGAAAACGGCGACGTGACGCTGCTCGATAACGC
GATCGGCGCGAACTTCGCGGTAATTGGCTGGGGATGCAATCCACTGTGGGGGATGAGCGACGAGCAAATCCAGCAGTGGC
GCGCGTTGGGCACACGCTTCATTCAGGTGGTGCCGGAAGTGCAAATTCATACCGCACAGGATAACCACGACGGCGTACTA
CGCGTGGGCGATACGCAAGGTCGCCTGCGTAGCTGGTTCGCGCAACACAATGCTTCGCTGGTGGTGATGCGCCCGGATCG
CTTTGTTGCCGCCACCGCCATTCCGCAAACCCTGGGCAAGACCCTGAATAAACTGGCGTCGGTGATGACGCTGACCCGCC
CTGATGCCGACGTTTCTGTCGAAAAGGTAGCCTGATATGCACGCTTATCTTCACTGTCTTTCCCACTCGCCGCTGGTGGG
GTATGTCGACCCGGCGCAAGAGGTGCTCGATGAGGTCAATGGCGTGATTGCCAGCGCCCGCGAGCGTATTGCGGCATTCT
CCCCTGAACTGGTGGTGCTGTTTGCGCCAGATCACTACAACGGCTTTTTCTATGACGTGATGCCACCGTTCTGTTTAGGC
GTTGGAGCGACGGCAATTGGTGATTTCGGCAGTGCGGCAGGAGAGCTGCCCGTGCCTGTGGAGCTGGCGGAGGCCTGTGC
GCATGCCGTCATGAAGAGCGGGATCGATCTTGCCGTTTCTTACTGTATGCAGGTGGACCACGGGTTCGCCCAGCCGCTGG
AGTTCCTGCTCGGTGGGCTGGATAAGGTGCCAGTTCTGCCTGTGTTCATCAACGGTGTCGCCACGCCGCTGCCCGGTTTC
CAGCGTACCCGCATGTTGGGTGAAGCCATTGGACGTTTCACCAGCACTCTCAATAAACGCGTGCTGTTCCTGGGTTCCGG
TGGGCTTTCCCATCAGCCGCCGGTGCCCGAACTGGCGAAAGCCGATGCCCATATGCGCGACCGTCTGTTGGGGAGCGGGA
AAGATTTACCCGCCAGTGAGCGCGAATTGCGTCAGCAACGGGTGATTAGCGCCGCTGAGAAGTTTGTTGAGGATCAGAGA
ACGCTGCATCCGCTCAACCCGATTTGGGATAACCAGTTCATGACTTTGCTGGAGCAGGGACGCATACAGGAACTGGATGC
CGTCAGTAACGAAGAGCTTTCCGCCATTGCCGGAAAGTCGACACATGAAATCAAAACCTGGGTCGCCGCTTTTGCCGCTA
TTTCTGCGTTTGGCAACTGGCGTAGCGAAGGGCGTTATTACCGCCCAATCCCGGAGTGGATTGCCGGATTTGGCTCGTTA
AGCGCCAGAACAGAGAACTGAATATGCAGGAGAAGATGATGAGTTATCAGCCACAAACCGAAGCCGCCACCAGCCGTTTT
CTGAATGTAGAAGAAGCGGGTAAAACGCTGCGCATCCATTTTAATGACTGCGGACAAGGCGACGAAACCGTTGTCCTGCT
GCATGGTTCCGGCCCGGGTGCTACTGGCTGGGCGAACTTCAGCCGCAATATCGATCCGCTGGTAGAGGCGGGCTATCGGG
TGATCCTGCTGGATTGTCCGGGTTGGGGCAAGAGCGATTCGGTCGTTAATAGTGGTTCGCGATCGGATCTTAATGCACGA
ATCCTGAAAAGCGTGGTGGATCAACTGGATATCGCCAAAATCCACCTGCTGGGCAACTCGATGGGGGGCCATAGTTCTGT
GGCGTTCACCCTTAAATGGCCGGAGCGCGTCGGCAAACTGGTGCTGATGGGCGGCGGTACGGGCGGCATGAGTTTGTTTA
CGCCGATGCCAACCGAAGGTATTAAGCGACTGAATCAGCTTTATCGTCAGCCGACTATCGAAAACCTGAAGCTGATGATG
GATATCTTCGTTTTTGATACCAGCGATTTGACCGACGCCCTGTTTGAAGCGCGCCTGAATAATATGCTGTCGCGCCGCGA
TCACCTGGAAAACTTCGTTAAGAGCCTGGAAGCTAATCCGAAACAGTTCCCGGATTTTGGCCCACGTCTGGCGGAAATCA
AAGCGCAAACCCTGATTGTCTGGGGGCGCAACGACCGCTTTGTGCCGATGGATGCGGGTCTGCGTCTGCTGTCCGGCATT
GCCGGTTCTGAACTGCATATCTTCCGCGACTGTGGTCACTGGGCGCAGTGGGAACATGCCGACGCTTTCAATCAACTGGT
GCTGAATTTCCTCGCACGCCCTTAAGGAATGGTCATGACGAAGCATACTCTTGAGCAACTGGCGGCGGATTTACGCCGCG
CCGCAGAGCAGGGCGAAGCGATTGCACCGCTGCGCGATCTGATTGGTATCGATAACGCTGAAGCGGCTTACGCCATTCAG
CACATAAATGTGCAACATGACGTTGCGCAGGGGCGTCGCGTGGTAGGGCGTAAAGTGGGCCTGACACATCCGAAAGTGCA
ACAACAACTGGGCGTTGATCAACCGGATTTTGGGACGTTATTTGCCGACATGTGTTATGGCGATAACGAAATCATTCCTT
TTTCCCGTGTTCTGCAACCCCGCATTGAAGCGGAGATCGCACTGGTGTTGAACCGCGATTTGCCCGCAACCGATATCACC
TTCGACGAATTGTATAACGCCATTGAATGGGTACTTCCGGCGCTGGAAGTGGTGGGGAGCCGCATTCGCGACTGGTCGAT
TCAGTTTGTCGATACCGTGGCAGATAACGCCTCCTGTGGGGTGTATGTCATCGGCGGTCCGGCGCAACGTCCGGCGGGGT
TAGACCTGAAAAACTGCGCCATGAAGATGACGCGTAATAACGAAGAGGTTTCTAGCGGGCGCGGCAGCGAATGCCTGGGA
CATCCGCTTAATGCGGCCGTCTGGCTGGCACGCAAAATGGCCAGTCTGGGTGAACCGCTGCGCACCGGAGATATCATTCT
TACCGGGGCATTAGGTCCGATGGTGGCGGTGAATGCGGGCGATCGTTTTGAAGCCCATATTGAAGGCATAGGTTCAGTTG
CTGCGACATTTTCAAGCGCAGCCCCAAAAGGAAGTCTGTCATGAGTAAGCGTAAAGTCGCCATTATCGGTTCTGGCAACA
TTGGTACCGATCTGATGATTAAAATTTTGCGTCACGGTCAGCATCTGGAGATGGCGGTGATGGTTGGCATTGATCCTCAG
TCCGACGGTCTGGCGCGCGCCAGACGTATGGGCGTCGCCACCACCCATGAAGGGGTGATCGGACTGATGAACATGCCTGA
ATTTGCTGATATCGACATTGTATTTGATGCGACCAGCGCCGGTGCTCATGTGAAAAACGATGCCGCTTTACGCGAAGCGA
AACCGGATATTCGCTTAATTGACCTGACGCCTGCTGCCATCGGCCCTTACTGCGTGCCGGTGGTTAACCTCGAGGCGAAC
GTCGATCAACTGAACGTCAACATGGTCACCTGCGGCGGCCAGGCCACCATTCCAATGGTGGCGGCAGTTTCACGCGTGGC
GCGTGTTCATTACGCCGAAATTATCGCTTCTATCGCCAGTAAATCTGCCGGACCTGGCACGCGTGCCAATATCGATGAAT
TTACGGAAACCACTTCCCGAGCCATTGAAGTGGTGGGCGGCGCGGCAAAAGGGAAGGCGATTATTGTGCTTAACCCAGCA
GAGCCACCGTTGATGATGCGTGACACGGTGTATGTATTGAGCGACGAAGCTTCACAAGATGATATCGAAGCCTCAATCAA
TGAAATGGCTGAGGCGGTGCAGGCTTACGTACCGGGTTATCGCCTGAAACAGCGCGTGCAGTTTGAAGTTATCCCGCAGG
ATAAACCGGTCAATTTACCGGGCGTGGGGCAATTCTCCGGACTGAAAACAGCGGTCTGGCTGGAAGTCGAAGGCGCAGCG
CATTATCTGCCTGCCTATGCGGGCAACCTCGACATTATGACTTCCAGTGCGCTGGCGACAGCGGAAAAAATGGCCCAGTC
ACTGGCGCGCAAGGCAGGAGAAGCGGCATGAACGGTAAAAAACTTTATATCTCGGACGTCACATTGCGTGACGGTATGCA
CGCCATTCGTCATCAGTATTCGCTGGAAAACGTTCGCCAGATTGCCAAAGCACTGGACGATGCCCGCGTGGATTCGATTG
AAGTGGCCCACGGCGACGGTTTGCAAGGTTCCAGCTTTAACTATGGTTTCGGCGCACATAGCGACCTTGAATGGATTGAA
GCGGCGGCGGATGTGGTGAAGCACGCCAAAATCGCGACGTTGTTGCTGCCAGGAATCGGCACTATTCACGATCTGAAAAA
TGCCTGGCAGGCTGGCGCGCGGGTGGTTCGTGTGGCAACGCACTGTACCGAAGCTGATGTTTCCGCCCAGCATATTCAGT
ATGCCCGCGAGCTCGGAATGGACACCGTTGGTTTTCTGATGATGAGCCATATGACCACGCCGGAGAATCTCGCCAAGCAG
GCAAAGCTGATGGAAGGCTACGGTGCGACCTGTATTTATGTGGTGGATTCTGGCGGTGCGATGAACATGAGCGATATCCG
TGACCGTTTCCGCGCCCTGAAAGCAGAGCTGAAACCAGAAACGCAAACTGGCATGCACGCTCACCATAACCTGAGTCTTG
GCGTGGCGAACTCTATCGCGGCGGTGGAAGAGGGCTGCGACCGAATCGACGCCAGCCTCGCGGGAATGGGCGCGGGCGCA
GGTAACGCACCGCTGGAAGTGTTTATTGCCGCCGCGGATAAACTGGGCTGGCAGCATGGGACCGATCTCTATGCGTTAAT
GGATGCCGCCGACGACCTGGTGCGTCCGTTGCAGGATCGACCGGTACGAGTCGATCGCGAAACGCTGGCGCTGGGATACG
CTGGTGTTTACTCGAGCTTCCTGCGTCACTGTGAAACGGCGGCGGCGCGTTATGGCTTAAGTGCGGTGGATATTCTCGTT
GAGCTGGGCAAACGCCGGATGGTTGGCGGCCAGGAGGATATGATCGTTGACGTGGCGCTGGATCTGCGCAACAACAAATA
ATGATGACTGCCGAGAACGTGCATTTTGTATGCCCATCCCAGCACGACTGCCGGATGCGGCGTGAACGCCTTATCCGGCC
TACGGATGGCGTGAGAATTTGTAGGTCTGATAAGACGCGTTAGCGTCGCATCAGGCATCTGCGCACGACTGCCGGATGCG
GCGTGAACGCCTTATCCGGCCTACGGATGGCGCGGGAATTTGTAGGCCTGATAAGACGCGTTAGCGTCGCATCAGGCATC
TGCGCACGACTGCCGGATGCGGCGTGAACGCCTTATCCGGCCTACGGGTGGCGCGAGAATTTGTAGGCCTGATAAGACGC
GTTAGCGTCGCATCAGGCATCTGCGCACGACTGCCGGATGCGGCGTAAACGCCTTATCCGGCCTACGGATGGCGCGGGAA
TTTGTAGGCCTGATAAGACGCGTTAGCGTCGCATCAGGCATCTGCACACGACTGCCGGATGCGATAAACGTCTTGTCCGG
CCTACATTTCGCCCGTAGGCAGTCATTAAATAGTTCTGATTACGCGGCTGGCAATGTATCAGTCGCGATTCACCTGCACT
CGCAACGAGGTTCATCTTATGTCGACTCGTACCCCTTCATCATCTTCATCCCGCCTGATGCTGACCATCGGGCTTTGTTT
TTTGGTCGCTCTGATGGAAGGGCTGGATCTTCAGGCGGCTGGCATTGCGGCGGGTGGCATCGCCCAGGCTTTCGCACTCG
ATAAAATGCAAATGGGCTGGATATTTAGCGCCGGAATACTCGGTTTGCTACCCGGCGCGTTGGTTGGCGGAATGCTGGCG
GACCGTTATGGTCGCAAGCGCATTTTGATTGGCTCAGTTGCGCTGTTTGGTTTGTTCTCACTGGCAACGGCGATTGCCTG
GGATTTCCCCTCACTGGTCTTTGCGCGGCTGATGACCGGTGTCGGGCTGGGGGCGGCGTTGCCGAATCTTATCGCCCTGA
CGTCTGAAGCCGCGGGTCCACGTTTTCGTGGGACGGCAGTGAGCCTGATGTATTGCGGTGTTCCCATTGGCGCGGCGCTG
GCGGCGACACTGGGTTTCGCGGGGGCAAACTTAGCATGGCAAACGGTGTTTTGGGTAGGTGGTGTGGTGCCGTTGATTCT
GGTGCCGCTATTAATGCGCTGGCTGCCGGAGTCGGCGGTTTTCGCTGGCGAAAAACAGTCTGCGCCACCACTGCGTGCCT
TATTTGCGCCAGAAACGGCAACCGCGACGCTGCTGCTGTGGTTGTGTTATTTCTTCACTCTGCTGGTGGTCTACATGTTG
ATCAACTGGCTACCGCTACTTTTGGTGGAGCAAGGATTCCAGCCATCGCAGGCGGCAGGGGTGATGTTTGCCCTGCAAAT
GGGGGCGGCAAGCGGGACGTTAATGTTGGGCGCATTGATGGATAAGCTGCGTCCAGTAACCATGTCGCTACTGATTTATA
GCGGCATGTTAGCTTCGCTGCTGGCGCTTGGAACGGTGTCGTCATTTAACGGTATGTTGCTGGCGGGATTTGTCGCGGGG
TTGTTTGCGACAGGTGGGCAAAGCGTTTTGTATGCCCTGGCACCGTTGTTTTACAGTTCGCAGATCCGCGCAACAGGTGT
GGGAACAGCCGTGGCGGTAGGGCGTCTGGGGGCTATGAGCGGTCCGTTACTGGCCGGGAAAATGCTGGCATTAGGCACTG
GCACGGTCGGCGTAATGGCCGCTTCTGCACCGGGTATTCTTGTTGCTGGGTTGGCGGTGTTTATTTTGATGAGCCGGAGA
TCACGAATACAGCCGTGCGCCGATGCCTGACGTGCCTTATTAGGCAGGGGCGAAAGGGACTTCACCCCAATACACCTACG
GCGTTTACAGGTATACTCGCTAAAAATTATTCAGCGGGTTTGGAAACAAAGATGGCAAAACTTACCTTACAAGAGCAGTT
GCTCAAAGCAGGATTAGTCACCAGCAAAAAAGCGGCGAAGGTGGAGAGAACGGCGAAAAAATCGCGCGTTCAGGCGCGTG
AAGCTCGGGCGGCGGTAGAAGAAAATAAAAAGGCACAGCTTGAGCGTGATAAACAGCTTAGCGAACAGCAAAAACAAGCG
GCGTTGGCGAAAGAATATAAAGCTCAGGTGAAGCAGCTTATTGAAATGAACCGAATCACCATTGCCAATGGCGATATTGG
TTTTAACTTCACTGACGGCAATCTGATTAAGAAGATTTTTGTCGATAAGCTCACACAGGCGCAGTTGATTAATGGTCGTC
TGGCGATTGCCCGCTTGTTGGTCGATAACAATAGCGAAGGTGAATACGCCATTATTCCCGCCAGCGTTGCCGATAAAATT
GCTCAGCGCGATGCCAGCAGTATAGTGTTGCACAGCGCGCTCAGCGCCGAAGAGCAGGATGAAGACGACCCGTATGCCGA
CTTCAAAGTGCCTGATGATTTGATGTGGTAAACATAGATAAGTCGTGCGCAGATGCCTGATGCGACGCTATGCGCGTCTT
ATCAGGCCTACGGTTTATGGGCGAAGTGTAGACCGGATAAGGCGTTCACGCCGCATCCGGCAGTCGTGCGCCATGCCTGA
TGCGACGCTTTGCGCGTCTTATCAGGCCTACGGCTTACGGGCGAAGTGTAGGCCGGATAAGGCGTTCACGCCGCATCCGG
CAGTCGTGCTATTATCAACGCATATTCAGTTTATTGGCGTGGTAGGCAATATGCTCGCCAATAAAACTGGAGACAAAATA
ATAGCTGTGATCATAACCCTCGTGATAACGGATTAACGTCTTGATATTCATCTCCTGGCAGATCTTTTCAAGATTTGGAG
TCCGCAGCTGTTCTGCGTAAAAATCATCACTCAACCCCTGATCAACCATGATTTCCGCAACGCGTTGACCTTGTGAAATA
AGACTCACCGGGTCGTAATCCAACCAGGCATCTTTATTTTCAGCAAGATATGCAGCAAAGGCTTGCTGTCCCCACGGCAC
TTGCGATGGGGAGACAATGGGCGAAAACGCCGAGACGCTGACATATTCATCTGGGTTACGTAACGCCAGCACCAGCGCGC
CCAGCCCGCCCATAGAATGACCAGAGATAGACTTTTTGGCCGTTGCCGGAAAATGATGCATCACTAAATCCGGCAGCTCG
TTGCGGATATAGTCATACATTTTGTAATGTTCATTCCACGGCGCTTGCGTCGCGTTCAGGTAAAACCCGGCACCTTGCCC
GAGATCGTAACGGTCAGCATCTGCGACATGACTGCCTCGCGGACTGGTGTCCGGCGCAACAACAATAATGTTGTGCTCAG
CCGCGTAACGCTGCATCCCCGATTTAGTAATGAAATTCTGCTCGTTGCAGGTCAGGCCTGAAAGCCAGTACAGCACCGGC
AATTTTTCATTCGCGGCTTTTGGTGGGAGATAGACGCCGACATTCATTTCACATTTCAGTGATTGGGAATAATGCCGATA
CATATTTTGCCAGCCGCCAAAGCTGACATGTTTTTCAATGAGTTCCATCAGTCATTATCTCAGGGTTAATCCCCCGGACG
GCTGCCCGGGGAGAGTATTAAGAACCCCCGCCTGAAGTGGACGGGGTAAACCTGCGGGAAATCAGTAACGAATTACGGTT
CGAATGGATTTGCCTTCATGCATCAGGTCGAAGGCGTCATTAATTTCATCCAGGCTCATGGTATGCGTGACAAACGGTTC
CAGATCGATATCACCTTTCATCGCATCTTCAACCATGCCCGGTAACTGGGAACGACCTTTCACGCCGCCAAACGCGGAAC
CTTTCCATACGCGACCAGTGACCAACTGGAATGGACGGGTGGAGATTTCCTGACCGGCAACCGCGACCCCGATGATCACC
GACTGACCCCAGCCGCGGTGCGCACTTTCCAGCGCCGCACGCATCACGTTGACGTTACCGATGCATTCAAAGGTATGGTC
GATACCCCATTTGTTGATATCCAACAGGACATCTTTTATCGGTTTGTCGTAGTCATTCGGGTTAATGCAGTCGGTAGCAC
CGAAGCGACGCGCCAGATCGAATTTCTTCGGGTTGGTATCGATAGCGATAATCCGACCCGCTTTCGCCTGACGCGCGCCC
TGAACCACTGCCAGACCAATCGCGCCAAGACCAAACACGGCAACAGAATCACCTGGCTGGACTTTAGCTGTGTTGTGTAC
CGCGCCAATACCGGTGGTCACGCCACAGCCCAGCAGGCAGACGTGTTCATGGTTTGCTTCTGGATTAATTTTTGCCAGAG
ACACTTCCGCGACTACGGTGTATTCACTGAATGTAGAGCACCCCATGTAGTGATAAAGCGGCTGCCCGTTGTAAGAAAAA
CGGGTGGTGCCGTCTGGCATCAGGCCTTTACCCTGGGTTTCGCGAACCGCAACACAGAGGTTAGTTTTGCCAGAACGACA
GAACTCACACTCGCCGCACTCCGCGGTGTAAAGCGGGATCACATGGTCGCCAGGTTTGACGCTGGTTACGCCTTCACCGA
CTTCAACCACAACGCCGGCCCCTTCGTGACCGAGAACCACCGGGAATACACCTTCCGGGTCATCGCCGGAGAGGGTAAAT
GCGTCGGTATGGCAAACGCCGGTATGGGTGACTTTAATTAGCACTTCACCTTTTTTCGGTGGTGCAACGTCAATTTCAAC
GATTTCCAGCGGTTTACCGGGAGCAAATGCAACGGCAGCACGTGATTTCATCTCTCGCTCTTCCTCAATATGGTAATAGA
TTCAGCTATTTAAGATAGGCACGAACCAGTTCAATAGTGTCGTCAACGGATTGGCTGACTTCGCGGCTGTAGCAGTCATT
TCGGTCAAACGTTTCCCGGATATGGCTTTCAAGCACTTCTGCCATCAGCCCATTAGCCGCGCCCCGAACGGCAGCGATCT
GTTGGAGTATGGCACGGCATTCGGCATCACCCTCCAGCGACCGTTCCAGAGCATCAATCTGCCCCCGAATACGACGAACT
CGAGTAAGGACCTTTTTCTTCTCTTCCGGAGTACTGGGCATTTCGCACCTCATCATCTGCATGCAATATACTATAGGGGG
GTATTCTATATGTCAATGCATACCCCCCTATAGTATATAACACTGGAGAATAAAATTTATCCGGTGAATGTGGTCGGAAA
ACAAAGAGGAAAGGGGGGGGGGCTAATCGGCAGGGAAGGCCGCCCCGGATAGCGGGCGGCAGAAGGAATCAGAATTTCCA
GGTCAGACGGGCTGCAAGTTGCAGACCGTTAAAATCATCGGTTGGGGTGTCGTACCACACTTTACCTGCCGTCAGCCCGA
GATTAAGTTGCTCAGTCAGCGGTTGAATACGTTGCAGACTGACGCTCTTCATGCTGCCGTAGCGTGTTTCTGGCGTCCAG
TCATAGGTGTAAGCACCTGTTCCGCGGCTTAGCCATAGTTGCGTATAACCAGTGCCGCGCGGGTCATTCAGACGCACGGA
AATCATATTGCTATAACTACCACCTGCATCGCTGGAGTCATAATGGGTATAGCGGTAGCTGGTGATCACCGGGCCAGTAT
AGAGTGATACGCCGCCTTGCCAGGCATCGACTTCGACATCATCGTAATATTTAGTGTAGCGATAACCGGTCGTGAAAAGC
GTTTTTGGTAACAGGGCCAGGTTAATATCCTGACGAAAATCCTGGCGGGCAAAGACCGGCGTATTATCCGCAAAGGCAAT
ACCCGTTCGGGTTGTCAGCCAGTTATTCCATTTATACCAGACCGCACCCTGACCGCGAGTGGCATTGAAATGTTCAGTTT
CATAATCACGACGCCCCTGGGAAAGATTAAAAAGCAGCGTTGCGTTTTCAACTTTCGCCACCAGTTCAGCATACGCTAAA
TTACGGTTGCCATGATCGCCAGAATAATCGGTAAAATCGTAGCCCGCGGTAATGGAAGTTAACCCGGCATAAGCGGGCAA
TGCGCTAAAAATGGCCGCCGCTAATAACGTCCGTTTTATCATTTTAATCTCCTGTACGGATAAGTTCTTGTCGGAGTGAA
TAAGTTCCGGTAGGTAAATTACGTTCTACAATCACGCGCGGGCCAAGTTGCGTGTTCGGGGAAATAATTCGCCCAGGCAA
AATAATAACTTGTACGCCAAGGCGTGAACGCTGCCCGATATAACAACCTAATTTATCGCATCCGGTAGCGATAATTCCCT
CTGGAGTTCGAACAGACACGGGCTGTTCATCCAGACGATGATTACTGGTACGTACTTGTGCGCCTAAATATGCCTGGTTT
GCAACTACCGAGTCGGCAATAAAACATTGCGGACCAATCGTTGCTTCCGCTTCAATAACCGCATTTTTAATCTCGGTGGC
AAAACCAATTTTTACGCCATTGCTGATTATTGTGCCAGGACGAATAAACGCATAATTACTAGACTGGCCCCCTGAATCTC
CAGACAACCAATATCACTTAAATAAGTGATAGTCTTAATACTAGTTTTTAGACTAGTCATTGGAGAACAGATGATTGATG
TCTTAGGGCCGGAGAAACGCAGACGGCGTACCACACAGGAAAAGATCGCAATTGTTCAGCAGAGCTTTGAACCGGGGATG
ACGGTCTCCCTCGTTGCCCGGCAACATGGTGTAGCAGCCAGCCAGTTATTTCTCTGGCGTAAGCAATACCAGGAAGGAAG
TCTTACTGCTGTCGCCGCCGGAGAACAGGTTGTTCCTGCCTCTGAACTTGCTGCCGCCATGAAGCAGATTAAAGAACTCC
AGCGCCTGCTCGGCAAGAAAACGATGGAAAATGAACTCCTCAAAGAAGCCGTTGAATATGGACGGGCAAAAAAGTGGATA
GCGCACGCGCCCTTATTGCCCGGGGATGGGGAGTAAGCTTAGTCAGCCGTTGTCTCCGGGTGTCGCGTGCGCAGTTGCAC
GTCATTCTCAGACGAACCGATGACTGGATGGATGGCCGCCGCAGTCGTCACACTGATGATACGGATGTGCTTCTCCGTAT
ACACCATGTTATCGGAGAGCTGCCAACGTATGGTTATCGTCGGGTATGGGCGCTGCTTCGCAGACAGGCAGAACTTGATG
GTATGCCTGCGATCAATGCCAAACGTGTTTACCGGATCATGCGCCAGAATGCGCTGTTGCTTGAGCGAAAACCTGCTGTA
CCGCCATCGAAACGGGCACATACAGGCAGAGTGGCCGTGAAAGAAAGCAATCAGCGATGGTGCTCTGACGGGTTCGAGTT
CTGCTGTGATAACGGAGAGAGACTGCGTGTCACGTTCGCGCTGGACTGCTGTGATCGTGAGGCACTGCACTGGGCGGTCA
CTACCGGCGGCTTCAACAGTGAAACAGTACAGGACGTCATGCTGGGAGCGGTGGAACGCCGCTTCGGCAACGATCTTCCG
TCGTCTCCAGTGGAGTGGCTGACGGATAATGGTTCATGCTACCGGGCTAATGAAACACGCCAGTTCGCCCGGATGTTGGG
ACTTGAACCGAAGAACACGGCGGTGCGGAGTCCGGAGAGTAACGGAATAGCAGAGAGCTTCGTGAAAACGATAAAGCGTG
ACTACATCAGTATCATGCCCAAACCAGACGGGTTAACGGCAGCAAAGAACCTTGCAGAGGCGTTCGAGCATTATAACGAA
TGGCATCCGCATAGTGCGCTGGGTTATCGCTCGCCACGGGAATATCTGCGGCAGCGGGCTTGTAATGGGTTAAGTGATAA
CAGATGTCTGGAAATATAGGGGCAAATCCAATTACCTATCAGGCAGTTTGCGCCAATCACTACCGGACCCTGAATAACGG
CACCATGACAAATACGGGTATTCGCGCCGATAACAACTTCACCTGCAGTTTCATCAATAATTACCTGGTCTGCAATCTGA
ATATTTTTCTCTTTAACATTAAGCTTCAGATAGTTTTTCAGTTCCTGTGACAGAAGGTTGGGAATAAGCGGTTGACGCTT
CCACCAGTGCGGAATAGCGGGTGGGTTTGTCGCGCTGAGGTTCGCGTCCAGTAAAAAAGGCAATAAGTCCATAAATAATC
CAGATGGCATAAGCTAATAATACATACACAACGGAAAGCGGCGCTAAAGGCACCAACAACCAGCAACGATGAAACCAGGC
GCTAAAAGCACCAATAACACAAACTACGCCGACCCAGATAAGCGGAAACATTGCCAACACCACTCCATGCGGCCCGGTGG
TGATGAATTCATTAAACCAGGTAGTGAGATAAATCCCAACGCCATAAAGCACAACCAACAGCATAGGAAATATACTGAAG
ATACCGAAGCGGCTAAATAAAAGTCTTTTATGCAGGCGCATACAGACCGCGTATCCCACAATCCAACGCCGCCAGCGACG
CCACTCCTCACGCGGGCTGTTGCATTCCTGTGGGTATACGATGCAGCGATTCGCCTGCCGAATACGGTAGCCGTTTGCCA
CCAATGTCCAGGTGAGATCAAGGTCTTCGACTTTAGTACGATCCGAGAAACCGAACTTACGCAATACATCAGTACGGAAC
ATCCCGCAGGCACCGCTGATAATAAACGGTGCGCCACCCAGGAGCTGCTGTAGCGTGCGCTTCATAACAATCATCGGCAA
CTTTACGGTCGCGCGGATGTGCGGTAACAGACCCGCGCCTTTCAACGCAGTAGAGGGAATGCCGCCTACGGCATCGGCAC
CGCGCTCAATTTCTGCCAGCATATAGCCCATTCCGTCTTGATCGGGCGGAACATAGGTGTCGGCATCACTTAAAAAAACC
TGGTCGCAGGTGGCGTAATTGAGGCCATTCATCAGCGCACCACCTTTACCGGTATTTTTTTGCGTGACGGCAACAAAGCG
GTCGCCCCATTTGCGTTTGACTTCCGCCATGACCGCTTCGGTATTGTCCGTGGAGCCGTCGTTAACGCAAATTACCCGGC
AAAAATAAGGGTTACGCAGTAGATTATCCAGTGACTGCGCCAGACACGGGCCTTCGTTATACGCAGGTATAATGGCGTCA
ATACAGCCTTTCTTTTGACTGGGTTTACGTCTTAGCGTACTTAAAAACCATAGCAACATTGCTATGGACATACAGATAAA
TATCCAGGTTTTCATGCAATTTGCTCAAAGAATCATTTTATGAATTACAAAGCCTTCACCCAGATCGCTATTGACCTGTT
GTCCGCGAAATTGTGCAACTGCACGCAGGCGATCATGACGCATATAATCGCGTCGTTCCTAGCTTTTATGTTTTTTTAAT
GCAGCAAGTTTGACTGTGAAATATTCTTCTTTAACGGATTCAAAAACCTGAGGCATAAATGAAAGCCAGGTACTTGGGGT
TTCGTAGCCGAGAATTTGCGGAATAGTTCGGCAGGCAACCATTGAAGCTTGATAAACAGCAAGATGATCCTGATGGCGGT
CGGCATCATGCATGGTATATACCCGCATGATTTCAACATCAGAAGGAATTTGATTTTTAATGATGTCTTCCAGGGCGGAA
ATCATATCATTGAGCTGTAAATGAGCGCGGGTGTCAGCAAAATTAAGATGAATAGTTTGGTGGCACCCTAATATCTTTAG
GGCGTTGCGCGATTCTTCATGGCGATCGATTATTCCATCTGTGCCAGAGTTGCCGGTAGTCATCACCACGGCTGCGATAT
AAATTCCTTTTTGCGCAAGACGAGCAAGCGATGCGCCACAGCCTAATTCTATATCGTCAGGATGTGCGCCAATAGCAAGG
ATACCCTTTCTTTTATTTGCCGAAGAAAGGAGGGCTGAATCTAAAACCTTATCCACTTAATGACACTCCATTTTATTTAT
TATACTACAAGCACAACGATGCACTCAGAGACGTAATCTCTGGCGCAGCCAGATGTTAATTTATAAATGTTAAATGTTGC
TAATAACTGAAAAGCAAGGGCTTTCAGACCCGTGGGTTCGACTGGGTAATGTTTCTATGCAATTCATATGTTAAGTGTTT
GTATGTTTGGTATGTATAGTTATTTTGTTTTATACATTGTATTTAGATGTGATTTAGTTTGTCAATTAATTGCATTTAAA
AAATATGTTCTGTGAACAAGCATTGTTTATATACATTATGTGAATGTAATATGCGAGTGATTGAGAATGATACAGTGATA
TATACAATGCGAATATAATAGTTTTATTATATGTATTGATATTGATAGAAATAATGAAGTAATAAATCTCGTAATGTGGT
TGTTTATGCATCACTAAAATGAAGTGTAGTAATTTTCCCAATTGTTAGAACGGAGTAATTGCATATTTAATCTTTCCTTA
GCCGTTTTTTTGCTAAGAATAAAATCATCTGTGCGATAACGACTAATTCTTTTAATGAATGTTTTTATTCCTGAATACTG
CTCCCATAACAAGACAGGGGAGCAGACAATCATGGCAATTTCATCGCGTAACACACTTCTTGCCGCACTGGCATTCATCG
CTTTTCAGGCACAGGCGGTGAACGTCACCGTGGCGTATCAAACCTCAGCCGAACCGGCGAAAGTGGCTCAGGCCGACAAC
ACCTTTGCTAAAGAAAGCGGAGCAACCGTGGACTGGCGTAAGTTTGACAGCGGAGCCAGCATCGTGCGGGCGCTGGCTTC
AGGCGACGTGCAAATCGGCAACCTCGGTTCCAGCCCGTTAGCGGTTGCAGCCAGCCAACAGGTGCCGATTGAAGTCTTCT
TGCTGGCGTCAAAACTGGGTAACTCCGAAGCGCTGGTGGTAAAGAAAACTATCAGCAAACCGGAAGATCTGATTGGCAAA
CGCATCGCCGTACCGTTTATCTCCACCACCCACTACAGCCTGCTGGCGGCACTGAAACACTGGGGCATTAAACCCGGGCA
AGTGGAGATTGTGAACCTGCAGCCGCCCGCGATTATCGCTGCCTGGCAGCGGGGAGATATTGATGGTGCTTATGTCTGGG
CACCGGCGGTTAACGCCCTGGAAAAAGACGGCAAGGTGTTGACCGATTCTGAACAGGTCGGGCAGTGGGGCGCGCCAACG
CTGGACGTCTGGGTGGTGCGCAAAGATTTTGCCGAGAAACATCCTGAGGTCGTGAAAGCGTTCGCTAAAAGCGCCATCGA
TGCTCAGCAACCGTACATTGCTAACCCAGACGTGTGGCTGAAACAGCCGGAAAACATCAGCAAACTGGCGCGTTTAAGCG
GCGTGCCTGAAGGTGACGTTCCGGGGCTGGTGAAGGGGAATACCTATCTGACGCCGCAGCAACAAACGGCAGAACTGACC
GGACCGGTGAACAAAGCGATCATCGACACCGCGCAGTTTTTGAAAGAGCAGGGCAAGGTCCCGGCTGTAGCGAATGATTA
CAGCCAGTACGTTACCTCGCGCTTCGTGCAATAAAAGGAGGCGCAGATGCTGCAAATCTCTCATCTTTACGCCGATTATG
GCGGCAAACCGGCACTGGAAGATATCAACCTGACGCTGGAAAGCGGCGAGCTACTGGTGGTGCTGGGGCCGTCCGGCTGC
GGTAAAACCACCCTGCTGAATCTGATTGCCGGTTTTGTGCCTTATCAGCATGGCAGCATTCAACTGGCGGGTAAGCGTAT
TGAGGGACCGGGAGCAGAGCGTGGCGTAGTTTTTCAGAATGAAGGGCTACTACCGTGGCGCAATGTACAGGACAACGTGG
CGTTCGGCCTGCAATTGGCAGGTATAGAGAAAATGCAGCGACTGGAAATCGCGCACCAGATGCTGAAAAAAGTGGGGCTG
GAAGGCGCAGAAAAACGCTACATCTGGCAGCTTTCCGGTGGTCAACGTCAGCGGGTGGGGATTGCTCGTGCGCTGGCGGC
GAATCCCCAGCTGTTATTACTCGACGAACCGTTTGGTGCGCTGGACGCCTTCACCCGCGACCAGATGCAAACCCTGCTGC
TGAAACTCTGGCAGGAGACGGGCAAGCAGGTGCTGTTGATTACCCACGATATAGAAGAAGCGGTGTTTATGGCGACTGAA
CTGGTTCTGCTTTCATCCGGCCCTGGCCGTGTGCTGGAGCGGCTGCCGCTCAACTTTGCTCGCCGCTTTGTTGCGGGAGA
GTCGAGCCGCAGCATCAAGTCCGATCCACAATTCATCGCCATGCGCGAATATGTTTTAAGCCGCGTATTTGAGCAACGGG
AGGCGTTCTCATGAGTGTGCTCATTAATGAAAAACTGCATTCGCGGCGGCTGAAATGGCGCTGGCCGCTCTCGCGTCAGG
TGACCTTAAGCATTGGCACGTTAGCGGTTTTACTCACCGTATGGTGGACGGTGGCGACGCTGCAACTGATTAGCCCGCTA
TTTTTGCCGCCGCCGCAACAGGTACTGGAAAAACTACTCACCATTGCCGGACCGCAAGGCTTTATGGACGCCACGCTGTG
GCAGCATCTGGCAGCCAGTCTGACGCGCATTATGCTGGCGCTATTTGCAGCGGTGTTGTTCGGTATTCCGGTCGGGATCG
CGATGGGACTTAGCCCTACGGTACGCGGCATTCTGGATCCGATAATCGAGCTTTATCGTCCGGTGCCGCCGCTGGCTTAT
TTGCCGCTGATGGTGATCTGGTTTGGTATTGGTGAAACCTCGAAGATCTTACTGATCTATTTAGCGATTTTTGCACCGGT
GGCGATGTCGGCGCTGGCGGGGGTGAAAAGCGTGCAGCAGGTTCGCATTCGTGCCGCCCAGTCGCTGGGTGCCAGCCGTG
CGCAGGTGCTGTGGTTTGTCATTTTGCCCGGTGCGCTGCCGGAAATCCTCACCGGATTACGTATTGGTCTGGGGGTGGGC
TGGTCTACGCTGGTGGCGGCGGAGCTGATTGCCGCGACGCGCGGTTTAGGATTTATGGTTCAGTCAGCGGGTGAATTTCT
CGCAACTGACGTGGTGCTGGCGGGGATCGCGGTGATTGCGATTATCGCCTTTCTTTTAGAACTGGGTCTGCGCGCGTTAC
AGCGCCGCCTGACGCCCTGGCATGGAGAAGTACAATGAGTGAACGTCTGAGCATTACCCCGCTGGGGCCGTATATCGGCG
CACAAATTTCGGGTGCCGACCTGACGCGCCCGTTAAGCGATAATCAGTTTGAACAGCTTTACCATGCGGTGCTGCGCCAT
CAGGTGGTGTTTCTACGCGATCAAGCTATTACGCCGCAGCAGCAACGCGCGCTGGCCCAGCGTTTTGGCGAATTGCATAT
TCACCCTGTTTACCCGCATGCCGAAGGGGTTGACGAGATCATCGTGCTGGATACCCATAACGATAATCCGCCAGATAACG
ACAACTGGCATACCGATGTGACATTTATTGAAACGCCACCCGCAGGGGCGATTCTGGCAGCTAAAGAGTTACCTTCGACC
GGCGGTGATACGCTCTGGACCAGCGGTATTGCGGCCTATGAGGCGCTCTCTGTTCCCTTCCGCCAGCTGCTGAGTGGGCT
GCGTGCGGAGCATGATTTCCGTAAATCGTTCCCGGAATACAAATACCGCAAAACCGAGGAGGAACATCAACGCTGGCGCG
AGGCGGTCGCGAAAAACCCGCCGTTGCTACATCCGGTGGTGCGAACGCATCCGGTGAGCGGTAAACAGGCGCTGTTTGTG
AATGAAGGCTTTACTACGCGAATTGTTGATGTGAGCGAGAAAGAGAGCGAAGCCTTGTTAAGTTTTTTGTTTGCCCATAT
CACCAAACCGGAGTTTCAGGTGCGCTGGCGCTGGCAACCAAATGATATTGCGATTTGGGATAACCGCGTGACCCAGCACT
ATGCCAATGCCGATTACCTGCCACAGCGACGGATAATGCATCGGGCGACGATCCTTGGGGATAAACCGTTTTATCGGGCG
GGGTAATACGAGAGTGGACGGTCCCCTCGCCCCCTTGGGGAGAGGGTTAGGGTGAGGGGGCGTTCACCGTACTTTCAACA
GGTTAACTCCCCCTTTCTGAGAGGAAACAAAATTAACGCAGAATCTTCTTCTCAGCCAAATCCAGCGCAAAGTAGCTGAA
AATCAGATCCGCACCCGCACGCTTAATCGAACCTAAGCTTTCGAGCACGACTTTCTCTTCATCTATAGCACCCGCCAGCG
CGGCGAACTTAATCATCGCATACTCACCGCTCACCTGATACGCGCCAATCGGCAATTCAGTACGTTCACGCAGCTCACGC
ACGATGTCGAGGTACGCTCCAGCAGGTTTAACCATCAGGCAGTCTGCGCCCTGGGCTTCATCCAGCAGTGATTCACGAAT
CGCCTCACGACGGTTCATTGGGTTCATCTGATAGCTTTTGCGGTCGCCTTTTAATGCGCTTCCGGCAGCTTCACGGAACG
GGCCATAAAAGGAGGAGGCGAACTTGGTCGAATACGACATAATCGCCGTATCTTTAAATCCCGCAGCGTCCAGCGCCTGA
CGAATCGCCTGTACCTGGCCGTCCATCGCGGCGGAAGGGGCGATGAAGTCTGCACCTGCAGCAGCTGCAACCACGGCTTG
CTTGCCTAAATTTTCCAGAGTCGCGTCGTTGTCGACGCCATGCTCGCACAGCACACCGCAGTGACCGTGAGAAGTGTATT
CACAGAAGCAGGTGTCTGACATAACGATCATTTCTGGCACGGTCTGCTTGCAGATGCGCGACATACGCGCCACCAGTCCA
TCTTCCCGCCAGGCATCGCTGCCGGTTTCATCGGTATGGTGAGAGATGCCAAAAGTCATCACGGAACGAATACCGGCGTT
GGCGATGCGTTCAATTTCGCGTGCCAGATGTTTCTCTGGAATGCGCATCACGCCTGGCATGGCTTCAACGGCTTTGTAGT
CGTCAATTTCTTCTTCAACAAAGATCGGCAACACCAGGTCGTTAAGGCTAAGTGTTGTCTCTTCAAACATAGCGCGCAGC
GCAGGAGATTTGCGCAGGCGACGAGGGCGTTGGATTAAGTCTGTCATGGTCTGCCTGATGTTTGTGGAATCGAGGGGCAT
AGTATACCTGAAGCAGGGTAGGGATGTTTTACGAAAGTTGTCGCGATGTTGACAAGAAGAGAATGGAAGAGAGGCCAGGA
CATCTTTTTAATAGAAACAGCAATAATTTTATATTCACTGAAAATATTTTTAATCTTTATTTATAGCTGTTGGTTATTAT
TTTTTGGAGTTTGGTTGCGCTGCTATAAATTGAATAATTAAAACTTTGTTGCATATTCATAGGATATTTATCTGGTTTGT
GTTTGTGATATTTATTATGCGTATGCTTCAAAAACAAAATTATCTGCAACATGTTGAAATACTGTGCTTTTATGAATTTG
ATGCGTGTTTTTCTCCATAAATTATATATGTCCACATTCGGACTTAGGGGAAAGAATAATTGAACCATTCGTCTGTAACG
CAGCATAATCGTTAGCGCGAAACATAATATGTTTTCTATGCATTGATAATTGATGGATCAACTTATTACGTCCCTGAGGA
GGGATGACAAATGCACTCCTGGAAAAAGAAACTTGTAGTATCACAATTAGCATTGGCTTGCACTCTGGCTATCACCTCTC
AGGCTAATGCAGCAAACTATGATACCTGGACTTATATCGATAATCCCGTTACAGCACTTGATTGGGATCATATGGATAAG
GCAGGCACTGTAGATGGCAACTATGTAAACTATAGTGGTTTTGTCTATTACAACAACACCAATGGTGATTTCGATCAGTC
CTTTAACGGCGATACCGTTAACGGCACGATCTCAACCTATTATTTGAACCATGATTATGCAGACAGTACTGCTAATCAGC
TTGATATCAGTAATTCAGTGATTCACGGTTCGATTACTTCTATGCTGCCTGGCGGTTATTATGATCGTTTTGATGCAGAT
GGTAATAATCTGGGTGGATATGATTTTTACACTGATGCGGTTGTTGATACACACTGGCGTGATGGTGATGTTTTCACTTT
GAACATTGCTAACACTACTATTGATGATGATTATGAAGCTCTTTACTTCACTGATTCTTATAAAGATGGTGATGTAACCA
AGCACACAAATGAGACATTTGATACAAGTGAAGGCGTTGCTGTTAATCTTGATGTAGAAAGTAACATCAATATTTCCAAT
AACTCCCGCGTTGCAGGTATTGCATTATCTCAAGGTAATACTTACAACGAAACCTACACTACCGAATCTCATACTTGGGA
TAACAATATCTCTGTAAAAGATTCCACAGTGACTTCGGGTTCAAATTATATCCTGGATAGCAATACTTATGGCAAAACTG
GTCACTTTGGCAATTCTGATGAACCGAGTGATTATGCTGGCCCGGGTGATGTTGCAATGTCCTTTACTGCTTCAGGTTCC
GACTATGCGATGAAGAACAATGTATTCCTCAGCAATTCAACGCTGATGGGTGATGTTGCCTTTACCAGCACCTGGAATAG
TAATTTTGATCCGAATGGTCATGATTCCAACGGTGACGGGGTGAAAGATACCAACGGGGGTTGGACTGATGATAGCCTCA
ACGTTGATGAACTAAATCTCACTCTCGATAACGGAAGCAAGTGGGTTGGTCAGGCAATTTATAACGTTGCTGAAACGTCA
GCAATGTATGATGTTGCTACAAACAGCCTTACTCCTGATGCAACATATGAAAACAATGACTGGAAACGTGTTGTTGATGA
CAAGGTCTTCCAGAGCGGTGTATTTAACGTAGCGTTGAATAACGGTTCTGAATGGGATACTACAGGTCGTTCCATCGTTG
ATACCTTGACAGTTAATAATGGTTCTCAGGTTAATGTTTCGGAATCTAAATTAACTTCAGATACTATCGATTTAACTAAC
GGTTCTTCGCTGAACATTGGTGAAGATGGCTACGTTGATACCGATCATCTGACTATTAACTCCTACAGTACTGTTGCGTT
GACCGAATCTACTGGGTGGGGGGCTGATTGATCCTACCCACGTAATATGGACACAGGCCTAAGCGAGGTTCTTGTTTTCA
AATTGTTCCGGACTGAGGCCGCCACACCAACTGTGCCGCCGCCACCGATTGTAATCACATTCGATATAATTAAACACCGT
TGCCCGCATTATTTCCCGGCTGATAAAGTGTTCTCCATGGATACATTCCACTTTCAGCGAATGAAAGAAGCTTTCCACGC
AGGCATTATCGTAGCAGCAACCTTTTGCGCTCATACTTCCACGCAGATTATGCCGCTTCAGTTGCGCCTGATAATCTGCT
GAACAGTACTGGCCTCCACGGTCCGTGTGAACGATAACGTTCCGGGGCCTCTTACGCCGCCACAGCGCCATCTGCAGGGC
ATCGCAGGCCAGTTGCGCCGTCATGCGTGGCGACATTGACCAGCCAATAACGGCACGTGACCACAGGTCAATGACCACTG
CCAGATACAGCCAGCCTTCATCTGTACGTAAGTACGTGATGTCTCCTGCCCACTTCTGGTTCGGGCCACTGGCGTAAAAA
TCCTGCTCCAACAGATTTTCTGACACAGGCAGGCCGTGTGCGCGGTAGCTGACCGGGCTGAACTTCCGGGAGGCCTTTGC
CCTCAGTCCCTGACGGCGCAGGCTTGCCGCCACGGTTTTTACGTTAAAGGGGTAACCCTGAGCACGCAGTTCATCCGTCA
GGCGTGGGGCACCGTAACGCTGTTTTGACCGGGTAAAAGCCGCGAGGACAACGCTGTCGCAGTGTTGGCGGAACTGCTGA
CGCGTGCTTATCCTTGTCCGCCGCTGACACCACGTATACCAGCCGCTGCGGGCCACCCGGAGCACGCGGCACATTGCTTT
GATGCTGAACTCAGCCTGATGTTTTTCAATAAAGACATACTTCATTTCAGGCGCTTCGCGAAGTATGTCGCGGCCTTTTG
GAGGATAGCCAGCTCTTCATCCCGTTCTGCCAGCTGGCGTTTGAGACGTGCAATCTCGGTAGACATCTCCAGTTCACGTT
CAGAAGACGTCTGCTGATTTTGCTGTTTACTGCGCCAGTTGTAGAGTTGTGATTCATACAGGCTGAGTTCACGGGCTGCG
GCAGTAACACCGATGCGTTCAGCAAGCTTCAGGGCTTCACTGCGAAATTCAGGCGAATGCTGTTTACGGGGTTTTTTACT
GGTTGATACTGTTTTTGTCATGTGAGTCACCTCTGACTGAGAGTTTACTCACTTAGCCGCGTGTCCACTATTGCTGGGTA
AGATCAGATTACAACCTGTACGCCAATACTATCACCGTAACTAACGGCGGTGTATTGGATGTGAACGTTGATCAGTTCGA
TACTGAAGCTTTCCGTACTGACAAACTGGAACTGACCAGCGGCAACATCGCTGACCATAACGGTAACGTAGTATCTGGTG
TGTTCGATATCCATAGCAGCGATTACGTTCTGAACGCTGATCTGGTGAACGACCGTACCTGGGATACTTCCAAGTCTAAC
TACGGTTACGGTATTGTTGCTATGAACTCTGATGGTCACCTGACTATCAACGGTAACGGCGACGTAGACAACGGTACTGA
ACTGGATAACAGCTCTGTAGACAATGTTGTTGCTGCAACCGGTAACTACAAAGTTCGTATCGACAACGCAACTGGCGCTG
GCGCTATCGCTGATTACAAAGATAAAGAAATTATCTACGTAAACGACGTCAACAGCAACGCGACCTTCTCTGCTGCTAAC
AAAGCTGACCTGGGTGCATACACCTATCAGGCTGAACAGCGCGGTAACACCGTTGTTCTGCAACAGATGGAGCTGACCGA
CTACGCTAACATGGCGCTGAGCATCCCGTCTGCGAACACCAATATCTGGAACCTGGAACAAGACACCGTTGGTACTCGTC
TGACCAACTCTCGTCATGGCCTGGCTGATAACGGCGGCGCATGGGTAAGCTACTTCGGTGGTAACTTCAACGGCGACAAC
GGCACCATCAACTATGATCAGGATGTTAACGGCATCATGGTCGGTGTTGATACCAAAATTGACGGTAACAACGCTAAGTG
GATCGTCGGTGCGGCTGCAGGCTTCGCTAAAGGTGACATGAATGACCGTTCTGGTCAGGTGGATCAAGACAGCCAGACTG
CCTACATCTACTCTTCTGCTCACTTCGCGAACAACGTCTTTGTTGATGGTAGCTTGAGCTACTCTCACTTCAACAACGAC
CTGTCTGCAACCATGAGCAACGGTACTTACGTTGACGGTAGCACCAACTCCGACGCTTGGGGCTTCGGTTTGAAAGCCGG
TTACGACTTCAAACTGGGTGATGCTGGTTACGTGACTCCTTACGGCAGCGTTTCTGGTCTGTTCCAGTCTGGTGATGACT
ACCAGCTGAGCAACGACATGAAAGTTGACGGTCAGTCTTACGACAGCATGCGTTATGAACTGGGTGTAGATGCAGGTTAT
ACCTTCACCTACAGCGAAGATCAGGCTCTGACTCCGTACTTCAAACTGGCTTACGTCTACGACGACTCTAACAACGATAA
CGATGTGAACGGCGATTCCATCGATAACGGTACTGAAGGGTCTGCGGTACGTGTTGGTCTGGGTACTCAGTTTAGCTTCA
CCAAGAACTTCAGCGCCTATACCGATGCTAACTACCTCGGTGGTGGTGACGTAGATCAAGACTGGTCCGCGAACGTGGGT
GTTAAATATACCTGGTAATATTCTTCACTCCGAAGAAATACTGGTAATTTAATCTAAATAATGCCCGTCAAGGATTTGAC
GGGCATTACTGCAAAGGACGCGCAAATGTTATCTGTAGTTAAACCTCTTCAGGAATTTGGTAAGCTCGATAAATGTTTGT
CCAGATACGGTACGCGCTTCGAGTTTAATAATGAAAAGCAAGTTATATTTTCCAGTGATGTCAATAACGAAGATACTTTC
GTTATTTTAGAGGGAGTTATCTCTCTGCGTAGAGAAGAAAACGTACTTATCGGTATTACCCAGGCTCCTTATATTATGGG
GCTGGCTGATGGTTTAATGAAAAACGATATACCATACAAATTAATATCAGAAGGAAATTGTACGGGATATCATCTACCAG
CCAAACAAACCATTACGCTTATTGAACAAAATCAACTCTGGCGAGACGCTTTTTACTGGTTAGCCTGGCAAAATAGAATT
CTGGAATTACGCGACGTGCAGCTCATTGGGCATAATTCCTACGAACAAATCCGCGCAACATTATTATCAATGATTGACTG
[truncated: 4,299,777 more chars]
