# Supplementary material for: General transcription factor from Escherichia coli with a distinct mechanism of action
Source: Nat Struct Mol Biol. 2024 Jan 4;31(1):141–9. doi: 10.1038/s41594-023-01154-w (PMC10803263; doi:10.1038/s41594-023-01154-w)
Supplement: Supplementary file 4 — Supplementary Code. [file 41594_2023_1154_MOESM4_ESM.zip › ceda/ceda-chip-seq/resources/All_genes_of_E._coli_K-12_substr._MG1655.txt]

Gene Name	Accession-1	Left-End-Position	Right-End-Position	Product	Genes in same transcription unit	Direction
ackB
alaB				glutamate&mdash;pyruvate aminotransferase AlaB
crl	b0240			RNA polymerase holoenzyme assembly factor Crl		+
dgd				D-galactose 1-dehydrogenase
G0-10697						+
gatR	b4498			DNA-binding transcriptional repressor GatR, N-terminal fragment	gatR	-
insN	b4587			CP4-6 prophage; IS911A regulator fragment	insI1 // insN	+
insO	b4623			KpLE2 phage-like element; IS911B regulator fragment	insO	+
lomR	b4570			Rac prophage; protein LomR_1	lomR // ynaA	+
nmpC	b0553			DLP12 prophage; putative outer membrane porin NmpC	nmpC	-
renD	b0542			DLP12 prophage; protein RenD		+
wbbL	b4571			interrupted rhamnosyltransferase WbbL		-
yaiT	b4580			putative autotransporter YaiT	yaiT	+
yaiX	b4579			putative acyltransferase, N-terminal fragment	yaiX	-
ydbA	b4492			putative outer membrane protein, N-terminal fragment	ydbA	+
yejO	b2190			adhesin-like autotransporter YejO	yejO	-
yhcE	b4569			putative uncharacterized protein YhcE	yhcE // yhcD // yhcA	+
yhiS	b3504			putative uncharacterized protein YhiS	yhiS	+
yoeA	b4582			CP4-44 prophage; TonB-dependent receptor plug domain-containing protein YoeA	yoeA	+
yqiG	b3046			putative outer membrane usher protein YqiG	yqiI // yqiH // yqiG // insD5 // insC5 // insCD5	+
yrhA	b3443			putative uncharacterized protein YrhA	insB6 // insA6 // insAB6 // yrhA // yhhZ	+
thrL	b0001	190	255	<i>thr</i> operon leader peptide	thrL // thrA // thrB // thrC	+
thrA	b0002	337	2799	fused aspartate kinase/homoserine dehydrogenase 1	thrA // thrB // thrC // thrL	+
thrB	b0003	2801	3733	homoserine kinase	thrA // thrB // thrC // thrL	+
thrC	b0004	3734	5020	threonine synthase	thrA // thrB // thrC // thrL	+
yaaX	b0005	5234	5530	DUF2502 domain-containing protein YaaX	yaaX	+
yaaA	b0006	5683	6459	DNA binding and peroxide stress response protein YaaA	yaaA	-
yaaJ	b0007	6529	7959	putative transporter YaaJ	yaaJ	-
talB	b0008	8238	9191	transaldolase B	talB	+
mog	b0009	9306	9893	molybdopterin adenylyltransferase	mog	+
satP	b0010	9928	10494	acetate/succinate:H<sup>+</sup> symporter	satP	-
yaaW	b0011	10643	11356	putative enzyme-specific chaperone YaaW	yaaW	-
mbiA	b0012	10830	11315	uncharacterized protein MbiA	mbiA	+
yaaI	b0013	11382	11786	DUF2541 domain-containing protein YaaI	yaaI	-
dnaK	b0014	12163	14079	chaperone protein DnaK	tpke11 // dnaK // dnaJ	+
tpke11		14080	14167		tpke11 // dnaK // dnaJ	+
dnaJ	b0015	14168	15298	chaperone protein DnaJ	tpke11 // dnaK // dnaJ	+
insL1	b0016	15445	16557	IS186/IS421 transposase	insL1	+
b0017	b0017	15869	16177			-
hokC	b4412	16751	16903	protein HokC	mokC // hokC	-
mokC	b0018	16751	16960	regulatory protein MokC	mokC // hokC	-
sokC	b4413	16952	17006	small regulatory RNA antitoxin SokC	sokC	+
nhaA	b0019	17489	18655	Na<sup>+</sup>:H<sup>+</sup> antiporter NhaA	nhaR // nhaA	+
nhaR	b0020	18715	19620	DNA-binding transcriptional activator NhaR	nhaR // nhaA	+
insAB1		19811	20508	InsAB' transposase	insA1 // insB1 // insAB1	-
insB1	b0021	19811	20314	IS1 protein InsB	insA1 // insB1 // insAB1	-
insA1	b0022	20233	20508	IS1 protein InsA	insA1 // insB1 // insAB1	-
rpsT	b0023	20815	21078	30S ribosomal subunit protein S20	rpsT	-
yaaY	b0024	21181	21399	DUF2575 domain-containing protein YaaY		+
ribF	b0025	21407	22348	bifunctional riboflavin kinase / FMN adenylyltransferase	ribF // ispH // fkpB // lspA // ileS	+
ileS	b0026	22391	25207	isoleucine&mdash;tRNA ligase	ribF // ispH // fkpB // lspA // ileS	+
lspA	b0027	25207	25701	lipoprotein signal peptidase	ribF // ispH // fkpB // lspA // ileS	+
fkpB	b0028	25826	26275	peptidyl-prolyl <i>cis-trans</i> isomerase FkpB	ribF // ispH // fkpB // lspA // ileS	+
ispH	b0029	26277	27227	4-hydroxy-3-methylbut-2-enyl diphosphate reductase	ribF // ispH // fkpB // lspA // ileS	+
rihC	b0030	27293	28207	ribonucleoside hydrolase RihC	rihC	+
dapB	b0031	28374	29195	4-hydroxy-tetrahydrodipicolinate reductase	dapB	+
carA	b0032	29651	30799	carbamoyl phosphate synthetase subunit &alpha;	carA // carB	+
carB	b0033	30817	34038	carbamoyl phosphate synthetase subunit &beta;	carA // carB	+
caiF	b0034	34300	34695	DNA-binding transcriptional activator CaiF	caiF	+
caiE	b0035	34781	35371	putative transferase CaiE	caiE // caiD // caiC // caiB // caiA // caiT	-
caiD	b0036	35377	36162	crotonobetainyl-CoA hydratase	caiE // caiD // caiC // caiB // caiA // caiT	-
caiC	b0037	36271	37824	carnitine&mdash;CoA ligase	caiE // caiD // caiC // caiB // caiA // caiT	-
caiB	b0038	37898	39115	&gamma;-butyrobetainyl-CoA:carnitine CoA transferase	caiB // caiA // caiT // caiE // caiD // caiC	-
caiA	b0039	39244	40386	crotonobetainyl-CoA reductase	caiB // caiA // caiT // caiE // caiD // caiC	-
caiT	b0040	40417	41931	L-carnitine:&gamma;-butyrobetaine antiporter	caiB // caiA // caiT // caiE // caiD // caiC	-
fixA	b0041	42403	43173	putative electron transfer flavoprotein FixA	fixX // fixC // fixB // fixA	+
fixB	b0042	43188	44129	putative electron transfer flavoprotein FixB	fixX // fixC // fixB // fixA	+
fixC	b0043	44180	45466	putative oxidoreductase FixC	fixX // fixC // fixB // fixA	+
fixX	b0044	45463	45750	putative ferredoxin FixX	fixX // fixC // fixB // fixA	+
yaaU	b0045	45807	47138	putative transporter YaaU	yaaU	+
kefF	b0046	47246	47776	regulator of KefC-mediated potassium transport and quinone oxidoreductase	kefC // kefF	+
kefC	b0047	47769	49631	K<sup>+</sup> : H<sup>+</sup> antiporter KefC	kefC // kefF	+
folA	b0048	49823	50302	dihydrofolate reductase	folA	+
apaH	b0049	50380	51222	diadenosine tetraphosphatase	lptD // surA // apaH // apaG // rsmA // pdxA	-
apaG	b0050	51229	51606	DUF525 domain-containing protein ApaG	lptD // surA // apaH // apaG // rsmA // pdxA	-
rsmA	b0051	51609	52430	16S rRNA m<sup>6</sup><sub>2</sub>A1518,m<sup>6</sup><sub>2</sub>A1519 dimethyltransferase	lptD // surA // apaH // apaG // rsmA // pdxA	-
pdxA	b0052	52427	53416	4-hydroxythreonine-4-phosphate dehydrogenase	lptD // surA // apaH // apaG // rsmA // pdxA	-
surA	b0053	53416	54702	chaperone SurA	lptD // surA // apaH // apaG // rsmA // pdxA	-
lptD	b0054	54755	57109	lipopolysaccharide assembly protein LptD	lptD // surA // apaH // apaG // rsmA // pdxA	-
djlA	b0055	57364	58179	co-chaperone protein DjlA	djlA	+
yabP	b0056	58474	59124	putative uncharacterized protein YabP	yabQ // yabP	+
yabQ	b0057	59121	59279	protein YabQ	yabQ // yabP	+
rluA	b0058	59687	60346	23S rRNA pseudouridine<sup>746</sup> and tRNA pseudouridine<sup>32</sup> synthase	rluA // rapA	-
rapA	b0059	60358	63264	RNA polymerase-binding ATPase and RNAP recycling factor	rluA // rapA	-
polB	b0060	63429	65780	DNA polymerase II	polB	-
araD	b0061	65855	66550	L-ribulose-5-phosphate 4-epimerase AraD	araD // araA // araB	-
araA	b0062	66835	68337	L-arabinose isomerase	araD // araA // araB	-
araB	b0063	68348	70048	ribulokinase	araD // araA // araB	-
araC	b0064	70387	71265	DNA-binding transcriptional dual regulator AraC	araC	+
yabI	b0065	71351	72115	DedA family protein YabI	yabI	+
thiQ	b0066	72229	72927	thiamine ABC transporter ATP binding subunit	sgrR // thiB // thiP // thiQ // sroA	-
thiP	b0067	72911	74521	thiamine ABC transporter membrane subunit	sgrR // thiB // thiP // thiQ // sroA	-
thiB	b0068	74497	75480	thiamine ABC transporter periplasmic binding protein	sgrR // thiB // thiP // thiQ // sroA	-
sroA	b4762	75516	75608	small RNA SroA	sgrR // sroA // thiB // thiP // thiQ	-
sgrR	b0069	75644	77299	DNA-binding transcriptional dual regulator SgrR	sgrR // thiB // thiP // thiQ // sroA	-
sgrS	b4577	77367	77593	small regulatory RNA SgrS	sgrT // setA // sgrS	+
sgrT	b4662	77388	77519	PtsG glucose transporter inhibitor	sgrT // setA // sgrS	+
setA	b0070	77621	78799	sugar exporter SetA	sgrT // setA // sgrS	+
leuD	b0071	78848	79453	3-isopropylmalate dehydratase subunit LeuD	leuD // leuC // leuB // leuA // leuL	-
leuC	b0072	79464	80864	3-isopropylmalate dehydratase subunit LeuC	leuD // leuC // leuB // leuA // leuL	-
leuB	b0073	80867	81958	3-isopropylmalate dehydrogenase	leuD // leuC // leuB // leuA // leuL	-
leuA	b0074	81958	83529	2-isopropylmalate synthase	leuD // leuC // leuB // leuA // leuL	-
leuL	b0075	83622	83708	<i>leu</i> operon leader peptide	leuD // leuC // leuB // leuA // leuL	-
leuO	b0076	84368	85312	DNA-binding transcriptional dual regulator LeuO	leuO	+
yabR	b4726	85467	85511	protein YabR	yabR	-
ilvI	b0077	85630	87354	acetolactate synthase / acetohydroxybutanoate synthase, catalytic subunit	ilvH // ilvI	+
ilvH	b0078	87357	87848	acetolactate synthase / acetohydroxybutanoate synthase, regulatory subunit	ilvH // ilvI	+
fruL	b0079	87860	87946			+
cra	b0080	88028	89032	DNA-binding transcriptional dual regulator Cra	cra	+
mraZ	b0081	89634	90092	DNA-binding transcriptional repressor MraZ	mraZ // rsmH // ftsZ // ftsA // ftsQ // ddlB // murC // murG // ftsW // murD // mraY // murF // murE // ftsI // ftsL // lpxC	+
rsmH	b0082	90094	91035	16S rRNA m<sup>4</sup>C1402 methyltransferase	rsmH // mraZ // ftsZ // ftsA // ftsQ // ddlB // murC // murG // ftsW // murD // mraY // murF // murE // ftsI // ftsL // lpxC	+
ftsL	b0083	91032	91397	cell division protein FtsL	mraZ // rsmH // ftsZ // ftsA // ftsQ // ddlB // murC // murG // ftsW // murD // mraY // murF // murE // ftsI // ftsL // lpxC	+
ftsI	b0084	91413	93179	peptidoglycan DD-transpeptidase FtsI	mraZ // rsmH // ftsZ // ftsA // ftsQ // ddlB // murC // murG // ftsW // murD // mraY // murF // murE // ftsI // ftsL // lpxC	+
ftsO	b4810	92485	92658	small regulatory RNA FtsO		+
murE	b0085	93166	94653	UDP-N-acetylmuramoyl-L-alanyl-D-glutamate--2,6-diaminopimelate ligase	mraZ // rsmH // ftsZ // ftsA // ftsQ // ddlB // murC // murG // ftsW // murD // mraY // murF // murE // ftsI // ftsL // lpxC	+
murF	b0086	94650	96008	D-alanyl-D-alanine-adding enzyme	mraZ // rsmH // ftsZ // ftsA // ftsQ // ddlB // murC // murG // ftsW // murD // mraY // murF // murE // ftsI // ftsL // lpxC	+
mraY	b0087	96002	97084	phospho-N-acetylmuramoyl-pentapeptide-transferase	mraZ // rsmH // ftsZ // ftsA // ftsQ // ddlB // murC // murG // ftsW // murD // mraY // murF // murE // ftsI // ftsL // lpxC	+
murD	b0088	97087	98403	UDP-<i>N</i>-acetylmuramoyl-L-alanine&mdash;D-glutamate ligase	mraZ // rsmH // ftsZ // ftsA // ftsQ // ddlB // murC // murG // ftsW // murD // mraY // murF // murE // ftsI // ftsL // lpxC	+
ftsW	b0089	98403	99647	peptidoglycan glycosyltransferase FtsW	mraZ // rsmH // ftsZ // ftsA // ftsQ // ddlB // murC // murG // ftsW // murD // mraY // murF // murE // ftsI // ftsL // lpxC	+
murG	b0090	99644	100711	N-acetylglucosaminyl transferase	mraZ // rsmH // ftsZ // ftsA // ftsQ // ddlB // murC // murG // ftsW // murD // mraY // murF // murE // ftsI // ftsL // lpxC	+
murC	b0091	100765	102240	UDP-<i>N</i>-acetylmuramate&mdash;L-alanine ligase	mraZ // rsmH // ftsZ // ftsA // ftsQ // ddlB // murC // murG // ftsW // murD // mraY // murF // murE // ftsI // ftsL // lpxC	+
ddlB	b0092	102233	103153	D-alanine&mdash;D-alanine ligase B	mraZ // rsmH // ftsZ // ftsA // ftsQ // ddlB // murC // murG // ftsW // murD // mraY // murF // murE // ftsI // ftsL // lpxC	+
ftsQ	b0093	103155	103985	cell division protein FtsQ	mraZ // rsmH // lpxC // ftsZ // ftsA // ftsQ // ddlB // murC // murG // ftsW // murD // mraY // murF // murE // ftsI // ftsL	+
ftsA	b0094	103982	105244	cell division protein FtsA	mraZ // rsmH // lpxC // ftsZ // ftsA // ftsQ // ddlB // murC // murG // ftsW // murD // mraY // murF // murE // ftsI // ftsL	+
ftsZ	b0095	105305	106456	cell division protein FtsZ	mraZ // rsmH // lpxC // ftsZ // ftsA // ftsQ // ddlB // murC // murG // ftsW // murD // mraY // murF // murE // ftsI // ftsL	+
lpxC	b0096	106557	107474	UDP-3-O-acyl-N-acetylglucosamine deacetylase	mraZ // rsmH // lpxC // ftsZ // ftsA // ftsQ // ddlB // murC // murG // ftsW // murD // mraY // murF // murE // ftsI // ftsL	+
secM	b0097	107705	108217	SecA translation regulator	mutT // secA // secM	+
secA	b0098	108279	110984	protein translocation ATPase	mutT // secA // secM	+
mutT	b0099	111044	111433	8-oxo-dGTP diphosphatase	mutT // secA // secM	+
b0100	b0100	111564	111698			-
yacG	b0101	111649	111846	DNA gyrase inhibitor YacG	coaE // zapD // yacG	-
zapD	b0102	111856	112599	cell division factor ZapD	coaE // zapD // yacG	-
coaE	b0103	112599	113219	dephospho-CoA kinase	coaE // zapD // yacG	-
yacM	b4727	113244	113288	protein YacM		+
guaC	b0104	113444	114487	GMP reductase	guaC	+
b0105	b0105	114407	114514			-
hofC	b0106	114522	115724	inner membrane protein HofC	ppdD // hofB // hofC	-
hofB	b0107	115714	117099	T2SSE family protein	ppdD // hofB // hofC	-
ppdD	b0108	117109	117549	prepilin-type N-terminal cleavage/methylation domain-containing protein PpdD	ppdD // hofB // hofC	-
nadC	b0109	117752	118645	quinolinate phosphoribosyltransferase (decarboxylating)	nadC	-
ampD	b0110	118733	119284	1,6-anhydro-<i>N</i>-acetylmuramoyl-L-alanine amidase	ampD // ampE	+
ampE	b0111	119281	120135	protein AmpE	ampD // ampE	+
aroP	b0112	120178	121551	aromatic amino acid:H<sup>+</sup> symporter AroP	aroP	-
pdhR	b0113	122092	122856	DNA-binding transcriptional dual regulator PdhR	pdhR // aceE // aceF // lpd	+
tp2		122697	122857			-
aceE	b0114	123017	125680	pyruvate dehydrogenase E1 component	pdhR // aceE // aceF // lpd	+
aceF	b0115	125695	127587	AceF-dihydrolipoate // AceF-S-acetyldihydrolipoate // AceF-lipoate // pyruvate dehydrogenase, E2 subunit	pdhR // aceE // aceF // lpd	+
lpd	b0116	127912	129336	lipoamide dehydrogenase	pdhR // aceE // aceF // lpd	+
yacH	b0117	129407	131260	DUF3300 domain-containing protein YacH	yacH	-
acnB	b0118	131615	134212	AcnB	acnB	+
yacL	b0119	134388	134750	PF06062 family protein YacL	yacL	+
speD	b0120	134788	135582	<i>S</i>-adenosylmethionine decarboxylase proenzyme // &beta; cleavage product of SpeD // &alpha; cleavage product of SpeD	yacC // speD // speE	-
speE	b0121	135598	136464	spermidine synthase	yacC // speD // speE	-
yacC	b0122	136570	136917	putative lipoprotein YacC	yacC // speE // speD	-
cueO	b0123	137083	138633	multicopper oxidase CueO	cueO	+
gcd	b0124	138835	141225	quinoprotein glucose dehydrogenase	gcd	-
hpt	b0125	141431	141967	hypoxanthine phosphoribosyltransferase	hpt	+
can	b0126	142008	142670	carbonic anhydrase 2	can	-
yadG	b0127	142779	143705	putative ABC transporter ATP-binding protein YadG	yadH // yadG	+
yadH	b0128	143702	144472	putative ABC transporter membrane subunit YadH	yadH // yadG	+
yadI	b0129	144577	145017	putative PTS enzyme IIA component YadI	yadI	+
yadE	b0130	145081	146310	putative polysaccharide deacetylase lipoprotein YadE	yadE	+
panD	b0131	146314	146694	PanD &beta; cleavage product // PanD &alpha; cleavage product // aspartate 1-decarboxylase proenzyme	panD	-
rpnC	b0132	146968	147870	recombination-promoting nuclease RpnC	rpnC	+
panC	b0133	147944	148795	pantothenate synthetase	panC // panB	-
panB	b0134	148807	149601	3-methyl-2-oxobutanoate hydroxymethyltransferase	panC // panB	-
yadC	b0135	149715	150953	fimbrial tip-adhesin YadC	yadK // yadL // yadM // yadC	-
yadK	b0136	151003	151599	putative fimbrial protein YadK	yadK // yadL // yadM // yadC	-
yadL	b0137	151626	152231	putative fimbrial protein YadL	yadK // yadL // yadM // yadC	-
yadM	b0138	152243	152812	putative fimbrial protein YadM	yadK // yadL // yadM // yadC	-
htrE	b0139	152829	155426	putative fimbrial usher protein HtrE	htrE // yadV	-
yadV	b0140	155461	156201	putative fimbrial chaperone YadV	htrE // yadV	-
yadN	b0141	156299	156883	putative fimbrial protein YadN	yadN	-
folK	b0142	157253	157732	2-amino-4-hydroxy-6-hydroxymethyldihydropteridine diphosphokinase	folK // pcnB	-
pcnB	b0143	157729	159126	poly(A) polymerase I	folK // pcnB	-
gluQ	b0144	159186	160112	glutamyl-Q tRNA<sup>Asp</sup> synthetase	sfsA // gluQ // dksA	-
dksA	b0145	160149	160604	RNA polymerase-binding transcription factor DksA	sfsA // gluQ // dksA	-
sfsA	b0146	160782	161486	sugar fermentation stimulation protein A	sfsA // gluQ // dksA	-
thpR	b0147	161501	162031	RNA 2',3'-cyclic phosphodiesterase	thpR	-
hrpB	b0148	162105	164534	RNA-dependent NTPase HrpB	hrpB	+
mrcB	b0149	164730	167264	PBP1B&gamma; // peptidoglycan glycosyltransferase / peptidoglycan DD-transpeptidase MrcB	mrcB	+
fhuA	b0150	167484	169727	ferrichrome outer membrane transporter/phage receptor	fhuA // fhuC // fhuD // fhuB	+
fhuC	b0151	169778	170575	iron(III) hydroxamate ABC transporter ATP binding subunit	fhuA // fhuC // fhuD // fhuB	+
fhuD	b0152	170575	171465	iron(III) hydroxamate ABC transporter periplasmic binding protein	fhuA // fhuC // fhuD // fhuB	+
fhuB	b0153	171462	173444	iron(III) hydroxamate ABC transporter membrane subunit	fhuA // fhuC // fhuD // fhuB	+
hemL	b0154	173602	174882	glutamate-1-semialdehyde 2,1-aminomutase	hemL	-
yadX	b4765	175048	175095	protein YadX		+
clcA	b0155	175107	176528	chloride:H<sup>+</sup> antiporter ClcA	clcA	+
yadW	b4728	176552	176617	protein YadW		+
erpA	b0156	176610	176954	iron-sulfur cluster insertion protein ErpA	erpA	+
yadS	b0157	177001	177624	PF03458 family protein YadS	mtn // btuF // yadS	-
btuF	b0158	177662	178462	vitamin B<sub>12</sub> ABC transporter periplasmic binding protein	mtn // btuF // yadS	-
mtn	b0159	178455	179153	5'-methylthioadenosine/S-adenosylhomocysteine nucleosidase	mtn // btuF // yadS	-
dgt	b0160	179237	180754	dGTP triphosphohydrolase	dgt	+
degP	b0161	180884	182308	periplasmic serine endoprotease DegP	degP	+
cdaR	b0162	182463	183620	DNA-binding transcriptional activator CdaR	cdaR	+
yaeH	b0163	183709	184095	DUF3461 domain-containing protein YaeH	yaeH	-
yaeI	b0164	184257	185069	phosphodiesterase YaeI	yaeI	-
b0165	b0165	184987	185118			-
dapD	b0166	185123	185947	tetrahydrodipicolinate succinylase	map // dapD // glnD	-
glnD	b0167	185978	188650	protein-PII uridylyltransferase/uridylyl-removing enzyme	map // glnD // dapD	-
map	b0168	188712	189506	methionine aminopeptidase	map // dapD // glnD	-
tff	b4414	189712	189847	putative small RNA T44	tff // rpsB // tsf	+
rpsB	b0169	189874	190599	30S ribosomal subunit protein S2	tff // rpsB // tsf	+
tsf	b0170	190857	191708	protein chain elongation factor EF-Ts	tff // rpsB // tsf	+
pyrH	b0171	191855	192580	UMP kinase	pyrH	+
frr	b0172	192872	193429	ribosome-recycling factor	frr	+
dxr	b0173	193521	194717	1-deoxy-D-xylulose 5-phosphate reductoisomerase	dxr // ispZ // cdsA // ispU	+
ispZ	b4809	194784	194844	small regulatory RNA IspZ	ispZ // dxr // cdsA // ispU	+
ispU	b0174	194903	195664	<i>ditrans,polycis</i>-undecaprenyl-diphosphate synthase [(2<i>E</i>,6<i>E</i>)-farnesyl-diphosphate specific]	dxr // ispZ // cdsA // ispU	+
cdsA	b0175	195677	196534	CDP-diglyceride synthetase	ispZ // dxr // cdsA // ispU	+
rseP	b0176	196546	197898	intramembrane zinc metalloprotease RseP	rseP	+
bamA	b0177	197928	200360	outer membrane protein assembly factor BamA	dnaE // rnhB // lpxB // bamA // lpxA // fabZ // lpxD // skp	+
skp	b0178	200482	200967	periplasmic chaperone Skp	dnaE // rnhB // lpxB // bamA // lpxA // fabZ // lpxD // skp	+
lpxD	b0179	200971	201996	UDP-3-<i>O</i>-(3-hydroxymyristoyl)glucosamine <i>N</i>-acyltransferase	dnaE // rnhB // lpxB // bamA // lpxA // fabZ // lpxD // skp	+
fabZ	b0180	202101	202556	3-hydroxy-acyl-[acyl-carrier-protein] dehydratase	dnaE // rnhB // lpxB // bamA // lpxA // fabZ // lpxD // skp	+
lpxA	b0181	202560	203348	acyl-[acyl-carrier-protein]&mdash;UDP-<i>N</i>-acetylglucosamine <i>O</i>-acyltransferase	dnaE // rnhB // lpxB // bamA // lpxA // fabZ // lpxD // skp	+
lpxB	b0182	203348	204496	lipid A disaccharide synthase	dnaE // rnhB // lpxB // bamA // lpxA // fabZ // lpxD // skp	+
rnhB	b0183	204493	205089	RNase HII	dnaE // rnhB // lpxB // bamA // lpxA // fabZ // lpxD // skp	+
dnaE	b0184	205126	208608	DNA polymerase III subunit &alpha;	dnaE // rnhB // lpxB // bamA // lpxA // fabZ // lpxD // skp	+
accA	b0185	208621	209580	acetyl-CoA carboxyltransferase subunit &alpha;	accA	+
ldcC	b0186	209679	211820	lysine decarboxylase 2	ldcC	+
yaeR	b0187	211877	212266	VOC domain-containing protein YaeR	yaeR	+
tilS	b0188	212331	213629	tRNAIle-lysidine synthetase	tilS	+
rof	b0189	213678	213932	modulator of Rho-dependent transcription termination	yaeP // rof	-
yaeP	b4406	213925	214125	PF06786 family protein YaeP	yaeP // rof	-
yaeQ	b0190	214291	214836	uncharacterized protein YaeQ	nlpE // arfB // yaeQ	+
arfB	b0191	214833	215255	peptidyl-tRNA hydrolase, ribosome rescue factor	nlpE // arfB // yaeQ	+
nlpE	b0192	215269	215979	sensor lipoprotein NlpE	nlpE // arfB // yaeQ	+
yaeF	b0193	216179	217003	peptidase C92 family protein YaeF	yaeF	-
proS	b0194	217057	218775	proline&mdash;tRNA ligase	proS	-
trmO	b0195	218887	219594	tRNA m<sup>6</sup>t<sup>6</sup>A37 methyltransferase	rcsF // trmO	-
rcsF	b0196	219591	219995	sensor lipoprotein RcsF	rcsF // trmO	-
metQ	b0197	220113	220928	L-methionine/D-methionine ABC transporter membrane anchored binding protein	metQ // metI // metN	-
metI	b0198	220968	221621	L-methionine/D-methionine ABC transporter membrane subunit	metQ // metI // metN	-
metN	b0199	221614	222645	L-methionine/D-methionine ABC transporter ATP binding subunit	metQ // metI // metN	-
gmhB	b0200	222833	223408	D-<i>glycero</i>-&beta;-D-<i>manno</i>-heptose-1,7-bisphosphate 7-phosphatase	gmhB	+
rrsH	b0201	223771	225312	16S ribosomal RNA	alaV // ileV // rrsH // rrfH // rrlH	+
ileV	b0202	225381	225457	tRNA-Ile(GAU)	alaV // ileV // rrsH // rrfH // rrlH	+
alaV	b0203	225500	225575	tRNA-Ala(UGC)	alaV // ileV // rrsH // rrfH // rrlH	+
rrlH	b0204	225759	228662	23S ribosomal RNA	alaV // ileV // rrsH // rrfH // rrlH	+
rrfH	b0205	228756	228875	5S ribosomal RNA	alaV // ileV // rrsH // rrfH // rrlH	+
aspU	b0206	228928	229004	tRNA-Asp(GUC)	aspU	+
dkgB	b0207	229167	229970	methylglyoxal reductase DkgB	dkgB	+
yafC	b0208	229967	230881	LysR family transcriptional regulator YafC	yafC	-
yafD	b0209	231122	231922	endonuclease/exonuclease/phosphatase domain-containing protein YafD	yafE // yafD	+
yafE	b0210	231926	232549	putative S-adenosylmethionine-dependent methyltransferase	yafE // yafD	+
mltD	b0211	232597	233955	membrane-bound lytic murein transglycosylase D	mltD	-
gloB	b0212	234027	234782	hydroxyacylglutathione hydrolase GloB	gloB	-
yafS	b0213	234816	235538	putative S-adenosyl-L-methionine-dependent methyltransferase	yafS	+
rnhA	b0214	235535	236002	ribonuclease HI	rnhA	-
dnaQ	b0215	236067	236798	DNA polymerase III subunit &epsilon;	dnaQ	+
aspV	b0216	236931	237007	tRNA-Asp(GUC)	aspV	+
yafT	b0217	237335	238120	lipoprotein YafT	yafT	+
ykfM	b4586	238257	238736	uncharacterized protein YkfM		-
C0067		238462	238586			+
yafU	b0218	238746	239084	putative inner membrane protein	yafU	-
yafF	b4503	239190	239378	putative uncharacterized protein YafF	yafF	+
yafV	b0219	239419	240189	2-oxoglutaramate amidase	yafV	-
ivy	b0220	240343	240816	periplasmic chaperone, inhibitor of vertebrate C-type lysozyme	ivy	+
fadE	b0221	240859	243303	acyl-CoA dehydrogenase	fadE	-
gmhA	b0222	243543	244121	D-sedoheptulose 7-phosphate isomerase	gmhA	+
yafJ	b0223	244327	245094	putative glutamine amidotransferase YafJ	yafJ	+
dpaA	b0224	245065	245805	peptidoglycan <i>meso</i>-diaminopimelic acid protein amidase A	dpaA	-
yafQ	b0225	245961	246239	ribosome-dependent mRNA interferase toxin YafQ	dinJ // yafQ	-
dinJ	b0226	246242	246502	antitoxin/DNA-binding transcriptional repressor DinJ	dinJ // yafQ	-
yafL	b0227	246712	247461	NlpC/P60 family protein YafL	yafL	+
rayT	b0228	247637	248134	REP-associated tyrosine transposase	rayT	+
lfhA	b0229	248358	250070	flagellar system protein, promoterless fragment	lfhA	-
lafU	b0230	250072	250827	flagellar system protein, promoterless fragment	lafU	+
dinB	b0231	250898	251953	DNA polymerase IV	yafP // yafO // yafN // dinB	+
yafN	b0232	252005	252298	antitoxin YafN	yafP // yafO // yafN // dinB	+
yafO	b0233	252301	252699	ribosome-dependent mRNA interferase toxin YafO	yafP // yafO // yafN // dinB	+
yafP	b0234	252709	253161	putative acyltransferase with acyl-CoA N-acyltransferase domain	yafP // yafO // yafN // dinB	+
ykfJ	b0235	253467	253733	RNA ligase superfamily protein YkfJ	prfH // ykfJ	+
prfH	b0236	253702	254202	putative peptide chain release factor	prfH // ykfJ	+
pepD	b0237	254259	255716	peptidase D	pepD	-
gpt	b0238	255977	256435	xanthine-guanine phsophoribosyltransferase	gpt	+
frsA	b0239	256527	257771	fermentation-respiration switch protein	frsA	+
insB9	b4710	257923	258426	IS1 transposase B		-
insA9	b4709	258345	258620	IS1 repressor TnpA		-
phoE	b0241	259045	260100	outer membrane porin PhoE	phoE	-
proB	b0242	260388	261491	glutamate 5-kinase	proB // proA	+
proA	b0243	261503	262756	glutamate-5-semialdehyde dehydrogenase	proB // proA	+
thrW	b0244	262871	262946	tRNA-Thr(CGU)	thrW	+
ykfN	b4626	263150	263212	YdiA family protein		-
ykfI	b0245	263328	263669	CP4-6 prophage; toxin of the YkfI-YafW toxin-antitoxin system	yafY // ykfI // yafW // ykfH // ykfG // yafX // ykfF // ykfB	-
yafW	b0246	263690	264007	antitoxin of the YkfI-YafW toxin-antitoxin pair	yafY // ykfI // yafW // ykfH // ykfG // yafX // ykfF // ykfB	-
ykfH	b4504	264026	264247	DUF987 domain-containing protein YkfH	yafY // ykfI // yafW // ykfH // ykfG // yafX // ykfF // ykfB	-
ykfG	b0247	264256	264732	CP4-6 prophage; RadC-like JAB domain-containing protein YkfG	yafY // ykfI // yafW // ykfH // ykfG // yafX // ykfF // ykfB	-
yafX	b0248	264748	265206	CP4-6 prophage; protein YafX	yafY // ykfI // yafW // ykfH // ykfG // yafX // ykfF // ykfB	-
ykfF	b0249	265304	265543	CP4-6 prophage; protein YkfF	yafY // ykfI // yafW // ykfH // ykfG // yafX // ykfF // ykfB	-
ykfB	b0250	265620	266087	CP4-6 prophage; protein YkfB	yafY // ykfI // yafW // ykfH // ykfG // yafX // ykfF // ykfB	-
yafY	b0251	266110	266553	CP4-6 prophage; inner membrane lipoprotein YafY	yafY // ykfI // yafW // ykfH // ykfG // yafX // ykfF // ykfB	-
ykfL	b4627	266553	266774			-
ykfK	b4628	266776	266967			-
yafZ	b0252	267184	268005	CP4-6 prophage; DUF932 domain-containing protein YafZ	ykfA // yafZ	-
ykfA	b0253	268097	268960	CP4-6 prophage; putative GTP-binding protein YkfA	ykfA // yafZ	-
perR	b0254	269289	270182	CP4-6 prophage; putative transcriptional regulator PerR	perR	-
insI1	b0256	270603	271754	IS30 transposase	insI1 // insN	+
eyeA	b4690	272580	272654	CP4-6 prophage; small RNA EyeA		+
ykfC	b0258	272847	273992	CP4-6 prophage; PF00078 domain-containing protein YkfC	ykfC	+
insH1	b0259	274101	275081	CP4-6 prophage; IS<i>5</i> transposase and trans-activator	insH1	-
mmuP	b0260	275325	276728	CP4-6 prophage; <i>S</i>-methyl-L-methionine transporter	mmuM // mmuP	+
mmuM	b0261	276715	277647	CP4-6 prophage; homocysteine <i>S</i>-methyltransferase	mmuM // mmuP	+
afuC	b0262	277756	278802	CP4-6 prophage; ABC transporter ATP-binding protein AfuC	insA2 // insB2 // insAB2 // afuB // afuC	-
afuB	b0263	278814	279162	CP4-6 prophage; ABC transporter membrane protein AfuB	insA2 // insB2 // insAB2 // afuB // afuC	-
insAB2		279178	279875	InsAB' transposase	insA2 // insB2 // insAB2 // afuB // afuC	-
insB2	b0264	279178	279681	IS1 protein InsB	insA2 // insB2 // insAB2 // afuB // afuC	-
insA2	b0265	279600	279875	IS1 protein InsA	insA2 // insB2 // insAB2 // afuB // afuC	-
insI2	b4708	279931	280104			+
insX	b4505	280114	280362		yagA // yagB // insX	-
yagB	b0266	280385	280735	CP4-6 prophage; orphan antitoxin YagB	yagA // yagB // insX	-
yagA	b0267	280829	281983	CP4-6 prophage; integrase core domain-containing protein YagA	yagA // yagB // insX	-
yagE	b0268	282278	283186	CP4-6 prophage; putative 2-dehydro-3-deoxygluconate aldolase	yagF // yagE	+
yagF	b0269	283201	285168	CP4-6 prophage; D-xylonate dehydratase	yagF // yagE	+
yagG	b0270	285395	286777	CP4-6 prophage; putative D-xylonate transporter YagG	yagH // yagG	+
yagH	b0271	286789	288399	CP4-6 prophage; putative xylosidase/arabinosidase	yagH // yagG	+
xynR	b0272	288404	289162	CP4-6 prophage; DNA-binding transcriptional repressor XynR	xynR	-
argF	b0273	289301	290305	CP4-6 prophage; ornithine carbamoyltransferase ArgF	argF	-
argL	b4766	290275	290370	putative translational regulatory protein ArgL		-
ykgS	b4688	290510	290638	CP4-6 prophage; protein YkgS		+
insAB3		290649	291346	InsAB' transposase	insA3 // insB3 // insAB3	-
insB3	b0274	290649	291152	IS1 protein InsB	insA3 // insB3 // insAB3	-
insA3	b0275	291071	291346	IS1 protein InsA	insA3 // insB3 // insAB3	-
yagJ	b0276	291500	292231	CP4-6 prophage; protein YagJ	yagJ	+
yagK	b0277	292322	292948	CP4-6 prophage; uncharacterized protein YagK	yagK	-
yagL	b0278	293220	293918	CP4-6 prophage; resolvase-like catalytic domain-containing protein YagL	yagM // yagL	-
yagM	b0279	293945	294799	CP4-6 prophage; protein YagM	yagM // yagL	-
ykgV	b4729	294918	295142	CP4-6 prophage; protein YkgV		-
yagN	b0280	295139	295579	CP4-6 prophage; protein YagN	yagN	-
intF	b0281	295696	297096	CP4-6 prophage; putative phage integrase	intF	-
nc1		297137	297304	small noncoding RNA involved in nucleoid organization		-
yagP	b0282	297381	297791	putative LysR family substrate binding domain-containing protein YagP	yagP	-
paoD	b0283	297770	298726	molybdenum cofactor insertion chaperone PaoD	paoA // paoB // paoC // paoD	-
paoC	b0284	298736	300934	aldehyde dehydrogenase: molybdenum cofactor-binding subunit	paoA // paoB // paoC // paoD	-
paoB	b0285	300931	301887	aldehyde dehydrogenase, FAD-binding subunit	paoA // paoB // paoC // paoD	-
paoA	b0286	301884	302573	aldehyde dehydrogenase, Fe-S subunit	paoA // paoB // paoC // paoD	-
yagU	b0287	302991	303605	inner membrane protein that contributes to acid resistance	yagU	+
ykgJ	b0288	303853	304182	putative metal-chelating domain-containing protein YkgJ	ykgJ	-
ecpE	b0289	304495	305205	putative fimbrial chaperone EcpE	ecpB // ecpC // ecpD // ecpE	-
ecpD	b0290	305174	306817	fimbrial adhesin EcpD	ecpB // ecpC // ecpD // ecpE	-
ecpC	b0291	306807	309332	putative fimbrial usher protein EcpC	ecpB // ecpC // ecpD // ecpE	-
ecpB	b0292	309358	310026	putative fimbrial chaperone EcpB	ecpB // ecpC // ecpD // ecpE	-
ecpA	b0293	310084	310671	common pilus major subunit	ecpA	-
matA	b0294	310746	311336	DNA-binding transcriptional dual regulator MatA	matA	-
ykgL	b0295	312112	312339	uncharacterized protein YkgL	ykgL	+
ykgO	b4506	312374	312514	50S ribosomal subunit protein L36B	ykgM // ykgO	-
ykgM	b0296	312514	312777	50S ribosomal subunit protein L31B	ykgM // ykgO	-
ykgR	b4671	313141	313242	uncharacterized membrane protein YkgR	ykgR	-
ykgP	b4630	313716	313805	putative oxidoreductase		-
eaeH	b0297	314357	315244	putative porin domain-containing protein EaeH	insF1 // insE1 // insEF1 // eaeH	+
insE1	b0298	315291	315590	IS3 element protein InsE	insF1 // insE1 // insEF1 // eaeH	+
insEF1		315291	316453	IS3 element transposase	insF1 // insE1 // insEF1 // eaeH	+
insF1	b0299	315587	316453	IS3 element protein InsF	insF1 // insE1 // insEF1 // eaeH	+
ykgA	b0300	316450	317136	putative DNA-binding transcriptional regulator YkgA	ykgA	-
ykgQ	b4631	317439	317567			+
rclC	b0301	317726	318319	reactive chlorine species resistance protein C	rclA // rclB // rclC	-
rclB	b0303	318331	318567	DUF1471 domain-containing protein RclB	rclA // rclB // rclC	-
rclA	b0304	318676	320001	cupric reductase RclA	rclA // rclB // rclC	-
rclR	b0305	320227	321081	DNA-binding transcriptional activator RclR	rclR	+
ykgE	b0306	321608	322327	putative lactate utilization oxidoreductase YkgE	ykgG // ykgF // ykgE	+
ykgF	b0307	322338	323765	putative amino acid dehydrogenase with NAD(P)-binding domain and ferridoxin-like domain	ykgG // ykgF // ykgE	+
ykgG	b0308	323758	324453	DUF162 domain-containing lactate utilization protein YkgG	ykgG // ykgF // ykgE	+
b0309	b0309	324408	324620			-
ykgH	b0310	324696	325364	uncharacterized protein YkgH	ykgH	-
betA	b0311	325577	327247	choline dehydrogenase	betA // betB // betI	-
betB	b0312	327261	328733	betaine aldehyde dehydrogenase	betA // betB // betI	-
betI	b0313	328747	329334	DNA-binding transcriptional repressor BetI	betA // betB // betI	-
betT	b0314	329463	331496	choline:H+ symporter	betT	+
yahV	b4730	331802	331876	protein YahV		+
pdeL	b0315	332371	333459	DNA-binding transcriptional regulator/c-di-GMP phosphodiesterase PdeL	pdeL	+
yahB	b0316	333501	334433	putative LysR-type DNA-binding transcriptional regulator YahB	yahB	-
yahC	b0317	334525	335022	uncharacterized protein YahC	yahC	-
yahD	b0318	335280	335885	ankyrin repeat-containing protein YahD	yahG // yahF // yahD // yahE	+
yahE	b0319	335925	336788	DUF2877 domain-containing protein YahE	yahG // yahF // yahE // yahD	+
yahF	b0320	336778	338325	putative acyl-CoA synthetase YahF	yahG // yahF // yahD // yahE	+
yahG	b0321	338325	339743	DUF1116 domain-containing protein YahG	yahG // yahF // yahD // yahE	+
yahH	b0322	339769	340089	putative uncharacterized protein YahH	yahH	+
yahI	b0323	340165	341115	carbamate kinase-like protein YahI	yahJ // yahI	+
yahJ	b0324	341125	342507	amidohydrolase family protein YahJ	yahJ // yahI	+
yahK	b0325	342884	343933	aldehyde reductase, NADPH-dependent	yahK	+
yahL	b0326	344176	344991	uncharacterized protein YahL	yahL	+
yahM	b0327	345404	345649	uncharacterized protein YahM	yahM	+
yahN	b0328	345666	346337	putative amino acid exporter YahN	yahN	-
yahO	b0329	346484	346759	DUF1471 domain-containing protein YahO	yahO	+
prpR	b0330	346857	348443	DNA-binding transcriptional dual regulator PrpR	prpR	-
prpB	b0331	348682	349572	2-methylisocitrate lyase	prpE // prpD // prpC // prpB	+
prpC	b0333	350012	351181	2-methylcitrate synthase	prpE // prpD // prpC // prpB	+
prpD	b0334	351215	352666	2-methylcitrate dehydratase	prpE // prpD // prpC // prpB	+
prpE	b0335	352706	354592	propionyl-CoA synthetase	prpE // prpD // prpC // prpB	+
codB	b0336	354922	356181	cytosine transporter	codB // codA	+
codA	b0337	356171	357454	cytosine/isoguanine deaminase	codB // codA	+
cynR	b0338	357791	358690	DNA-binding transcriptional dual regulator CynR	cynR	-
cynT	b0339	358799	359458	carbonic anhydrase 1	cynT // cynS // cynX	+
cynS	b0340	359489	359959	cyanase	cynT // cynS // cynX	+
cynX	b0341	359992	361146	cyanate transporter	cynX // cynS // cynT	+
lacA	b0342	361249	361860	galactoside <i>O</i>-acetyltransferase	lacA // lacY // lacZ	-
lacY	b0343	361926	363179	lactose permease	lacA // lacY // lacZ	-
lacZ	b0344	363231	366305	&beta;-galactosidase	lacZ // lacA // lacY	-
lacI	b0345	366428	367510	DNA-binding transcriptional repressor LacI	lacI // mhpR	-
mhpR	b0346	367587	368420	DNA-binding transcriptional activator MhpR	lacI // mhpR	-
mhpA	b0347	368611	370275	3-(3-hydroxyphenyl)propanoate hydroxylase	mhpF // mhpE // mhpD // mhpC // mhpB // mhpA	+
mhpB	b0348	370277	371221	3-carboxyethylcatechol 2,3-dioxygenase	mhpF // mhpE // mhpD // mhpC // mhpB // mhpA	+
mhpC	b0349	371239	372105	2-hydroxy-6-ketonona-2,4-dienedioate hydrolase	mhpF // mhpE // mhpD // mhpC // mhpB // mhpA	+
mhpD	b0350	372115	372924	2-hydroxypentadienoate hydratase	mhpF // mhpE // mhpD // mhpC // mhpB // mhpA	+
mhpF	b0351	372921	373871	acetaldehyde dehydrogenase (acetylating) MhpF	mhpF // mhpE // mhpD // mhpC // mhpB // mhpA	+
mhpE	b0352	373868	374881	4-hydroxy-2-oxovalerate aldolase	mhpF // mhpE // mhpD // mhpC // mhpB // mhpA	+
mhpT	b0353	375459	376670	3-hydroxyphenylpropionate/3-hydroxycinnamate:H<sup>+</sup> symporter	mhpT	+
yaiL	b0354	376772	377311	DUF2058 domain-containing protein YaiL	yaiL	+
frmB	b0355	377535	378368	<i>S</i>-formylglutathione hydrolase FrmB	frmR // frmA // frmB	-
frmA	b0356	378462	379571	<i>S</i>-(hydroxymethyl)glutathione dehydrogenase	frmR // frmA // frmB	-
frmR	b0357	379606	379881	DNA-binding transcriptional repressor FrmR	frmR // frmA // frmB	-
yaiO	b0358	380069	380842	outer membrane protein YaiO	yaiO	-
insC1	b0360	381351	381716	IS2 element protein InsA	insD1 // insC1 // insCD1	+
insCD1		381351	382579	IS2 element transposase InsAB'	insD1 // insC1 // insCD1	+
insD1	b0361	381674	382579	IS2 element protein	insD1 // insC1 // insCD1	+
yaiP	b0363	382739	383935	putative glucosyltransferase	yaiP	-
ykiC	b4731	383960	384079	protein YkiC		+
yaiS	b0364	384059	384616	putative deacetylase YaiS	yaiS	-
tauA	b0365	385232	386194	taurine ABC transporter periplasmic binding protein	tauD // tauC // tauB // tauA	+
tauB	b0366	386207	386974	taurine ABC transporter ATP binding subunit	tauD // tauC // tauB // tauA	+
tauC	b0367	386971	387798	taurine ABC transporter membrane subunit	tauD // tauC // tauB // tauA	+
tauD	b0368	387795	388646	taurine dioxygenase	tauD // tauC // tauB // tauA	+
hemB	b0369	388753	389727	porphobilinogen synthase	hemB	-
ykiB	b0370	389897	390115			-
ytiB	b4767	391592	391648	protein YtiB		-
insEF2		391739	392901	IS3 element transposase	insE2 // insF2 // insEF2	-
insF2	b0372	391739	392605	IS3 element protein InsF	insE2 // insF2 // insEF2	-
insE2	b0373	392602	392901	IS3 element protein InsE	insE2 // insF2 // insEF2	-
iprA	b0375	394506	395129	putative DNA-binding transcriptional regulator IprA	iprA	+
ampH	b0376	395130	396287	peptidoglycan DD-carboxypeptidase/peptidoglycan DD-endopeptidase	ampH	-
sbmA	b0377	396639	397859	peptide antibiotic/peptide nucleic acid transporter	yaiW // sbmA	+
yaiW	b0378	397872	398966	surface-exposed outer membrane lipoprotein	yaiW // sbmA	+
yaiY	b0379	399025	399333	DUF2755 domain-containing inner membrane protein YaiY	yaiY	-
yaiZ	b0380	399593	399805	DUF2754 domain-containing protein YaiZ	yaiZ	+
ddlA	b0381	399829	400923	D-alanine&mdash;D-alanine ligase A	ddlA	-
iraP	b0382	401386	401646	anti-adaptor protein IraP	iraP	+
phoA	b0383	401747	403162	alkaline phosphatase	phoA // psiF	+
psiF	b0384	403281	403601	PsiF family protein	phoA // psiF	+
dgcC	b0385	403703	404818	diguanylate cyclase DgcC	dgcC	+
proC	b0386	404835	405644	pyrroline-5-carboxylate reductase	proC	-
yaiI	b0387	405764	406222	DUF188 domain-containing protein YaiI	yaiI	+
aroL	b0388	406405	406929	shikimate kinase 2	aroL // yaiA // aroM	+
yaiA	b0389	406979	407170	protein YaiA	aroL // yaiA // aroM	+
aroM	b0390	407428	408105	protein AroM	aroM // yaiA // aroL	+
ppnP	b0391	408177	408461	nucleoside phosphorylase PpnP	ppnP	+
ykiA	b0392	408609	408950	DUF2773 domain-containing protein YkiA	ykiA	+
ykiD	b4732	408947	409030	protein YkiD		+
rdgC	b0393	409108	410019	nucleoid-associated protein RdgC	rdgC	-
mak	b0394	410144	411052	fructokinase	mak	+
araJ	b0396	411297	412481	putative transport protein AraJ	araJ	-
sbcC	b0397	412607	415753	ATP-dependent structure-specific DNA nuclease - SbcC subunit	sbcD // sbcC	-
sbcD	b0398	415750	416952	ATP-dependent structure-specific DNA nuclease - SbcD subunit	sbcD // sbcC	-
phoB	b0399	417142	417831	Phosphorylated DNA-binding transcriptional dual regulator PhoB // DNA-binding transcriptional dual regulator PhoB	phoB // phoR	+
phoR	b0400	417889	419184	sensor histidine kinase PhoR	phoB // phoR	+
brnQ	b0401	419591	420910	branched chain amino acid transporter BrnQ	proY // brnQ	+
proY	b0402	420986	422359	putative transporter ProY	proY // brnQ	+
malZ	b0403	422518	424332	maltodextrin glucosidase	malZ	+
acpH	b0404	424337	424918	acyl carrier protein phosphodiesterase	acpH	-
queA	b0405	425011	426081	tRNA preQ134 S-adenosylmethionine ribosyltransferase-isomerase	queA	+
tgt	b0406	426137	427264	tRNA-guanine transglycosylase	tgt // secF // secD // yajC	+
yajC	b0407	427287	427619	Sec translocon accessory complex subunit YajC	tgt // secF // secD // yajC	+
secD	b0408	427647	429494	Sec translocon accessory complex subunit SecD	secF // secD // yajC // tgt	+
secF	b0409	429505	430476	Sec translocon accessory complex subunit SecF	secF // secD // yajC // tgt	+
yajD	b0410	430605	430952	HNH nuclease family protein YajD	yajD	+
tsx	b0411	431129	432013	nucleoside-specific channel-forming protein Tsx	tsx	-
yajI	b0412	432312	432851	putative lipoprotein YajI	yajI	-
nrdR	b0413	433002	433451	NrdR transcriptional repressor	ribD // nrdR // pgpA // thiL // nusB // ribE	+
ribD	b0414	433455	434558	fused diaminohydroxyphosphoribosylaminopyrimidine deaminase / 5-amino-6-(5-phosphoribosylamino)uracil reductase	ribD // nrdR // pgpA // thiL // nusB // ribE	+
ribE	b0415	434647	435117	6,7-dimethyl-8-ribityllumazine synthase	pgpA // thiL // nusB // ribE // ribD // nrdR	+
nusB	b0416	435137	435556	transcription antitermination protein NusB	pgpA // thiL // nusB // ribE // ribD // nrdR	+
thiL	b0417	435634	436611	thiamine monophosphate kinase	pgpA // thiL // nusB // ribE // ribD // nrdR	+
pgpA	b0418	436589	437107	phosphatidylglycerophosphatase A	pgpA // thiL // nusB // ribE // ribD // nrdR	+
yajO	b0419	437161	438135	1-deoxyxylulose-5-phosphate synthase YajO	yajO // dxs // ispA // xseB	-
dxs	b0420	438315	440177	1-deoxy-D-xylulose-5-phosphate synthase	dxs // ispA // xseB // yajO	-
ispA	b0421	440202	441101	geranyl diphosphate/farnesyl diphosphate synthase	dxs // ispA // xseB // yajO	-
xseB	b0422	441101	441343	exodeoxyribonuclease VII subunit XseB	dxs // ispA // xseB // yajO	-
thiI	b0423	441549	442997	tRNA uridine 4-sulfurtransferase	thiI	+
yajL	b0424	443051	443641	protein/nucleic acid deglycase 3	panE // yajL	-
panE	b0425	443604	444515	2-dehydropantoate 2-reductase	panE // yajL	-
yajQ	b0426	444683	445174	nucleotide binding protein YajQ	yajQ	+
yajR	b0427	445302	446666	putative transport protein YajR	yajR	-
cyoE	b0428	446815	447705	heme O synthase	cyoE // cyoD // cyoC // cyoB // cyoA	-
cyoD	b0429	447717	448046	cytochrome <i>bo</i><sub>3</sub> ubiquinol oxidase subunit 4	cyoE // cyoD // cyoC // cyoB // cyoA	-
cyoC	b0430	448046	448660	cytochrome <i>bo</i><sub>3</sub> ubiquinol oxidase subunit 3	cyoE // cyoD // cyoC // cyoB // cyoA	-
cyoB	b0431	448650	450641	cytochrome <i>bo</i><sub>3</sub> ubiquinol oxidase subunit 1	cyoE // cyoD // cyoC // cyoB // cyoA	-
cyoA	b0432	450663	451610	cytochrome <i>bo</i><sub>3</sub> ubiquinol oxidase subunit 2	cyoE // cyoD // cyoC // cyoB // cyoA	-
ampG	b0433	452070	453545	muropeptide:H<sup>+</sup> symporter	yajG // ampG	-
yajG	b0434	453589	454167	putative lipoprotein YajG	yajG // ampG	-
bolA	b0435	454472	454789	DNA binding transcriptional dual regulator BolA-phosphate // DNA-binding transcriptional dual regulator BolA	bolA	+
tig	b0436	455133	456431	trigger factor	tig	+
clpP	b0437	456677	457300	ATP-dependent Clp protease proteolytic subunit	clpP // lon // clpX	+
clpX	b0438	457426	458700	ATP-dependent Clp protease ATP-binding subunit ClpX	clpP // lon // clpX	+
sraA		458728	458784	small RNA SraA	sraA	-
lon	b0439	458888	461242	Lon protease	clpP // lon // clpX	+
hupB	b0440	461451	461723	DNA-binding protein HU-&beta;	hupB	+
ppiD	b0441	461915	463786	periplasmic folding chaperone	ppiD	+
ybaV	b0442	463937	464308	helix-hairpin-helix 3 family protein	ybaV	+
fadM	b0443	464402	464800	long-chain acyl-CoA thioesterase FadM	fadM	+
queC	b0444	464852	465547	7-cyano-7-deazaguanine synthase	queC	-
ybaE	b0445	465612	467312	uncharacterized protein YbaE	ybaE	-
cof	b0446	467412	468230	HMP-PP phosphatase	cof	+
decR	b0447	468383	468841	DNA-binding transcriptional activator DecR	decR	+
mdlA	b0448	468871	470643	ABC transporter family protein MdlA	mdlB // mdlA	+
mdlB	b0449	470636	472417	ABC transporter family protein MdlB	mdlB // mdlA	+
glnK	b0450	472598	472936	uridylyl-[protein PII-2] // nitrogen regulatory protein PII-2	amtB // glnK	+
amtB	b0451	472966	474252	ammonium transporter	amtB // glnK	+
tesB	b0452	474301	475161	acyl-CoA thioesterase II	tesB	-
ybaY	b0453	475379	475951	PF09619 family lipoprotein YbaY	ybaY	+
ybaZ	b0454	475982	476371	DNA base-flipping protein	ybaZ	-
ffs	b0455	476448	476561	signal recognition particle 4.5S RNA	ffs	+
ybaA	b0456	476672	477025	DUF1428 domain-containing protein YbaA	ybaA	+
pdeB	b0457	477067	478617	c-di-GMP phosphodiesterase PdeB	pdeB	-
ylaC	b0458	478781	479251	putative inner membrane protein	ylaC	-
maa	b0459	479367	479918	maltose <i>O</i>-acetyltransferase	maa	-
hha	b0460	480090	480308	haemolysin expression-modulating protein Hha	tomB // hha	-
tomB	b0461	480334	480708	Hha toxicity modulator TomB	tomB // hha	-
acrB	b0462	481254	484403	multidrug efflux pump RND permease AcrB	acrA // acrB	-
acrA	b0463	484426	485619	multidrug efflux pump membrane fusion lipoprotein AcrA	acrA // acrB	-
acrR	b0464	485761	486408	DNA-binding transcriptional repressor AcrR	acrR	+
mscK	b0465	486536	489898	potassium dependent, small conductance mechanosensitive channel	mscK	+
ybaM	b0466	490110	490271	DUF2496 domain-containing protein YbaM	priC // ybaM	-
priC	b0467	490285	490812	primosomal replication protein N''	priC // ybaM	-
ybaN	b0468	490882	491259	DUF454 domain-containing inner membrane protein YbaN	ybaN	+
apt	b0469	491412	491963	adenine phosphoribosyltransferase	apt	+
dnaX	b0470	492092	494023	DNA polymerase III subunit &gamma; // DNA polymerase III subunit &tau;	dnaX	+
ybaB	b0471	494076	494405	putative nucleoid-associated protein YbaB	recR // ybaB	+
recR	b0472	494405	495010	DNA repair protein RecR	recR // ybaB	+
htpG	b0473	495120	496994	chaperone protein HtpG	htpG	+
adk	b0474	497175	497819	adenylate kinase	adk	+
hemH	b0475	498055	499017	ferrochelatase	hemH	+
aes	b0476	499014	499973	acetylesterase	aes	-
gsk	b0477	500125	501429	inosine/guanosine kinase	gsk	+
ybaL	b0478	501562	503238	putative transporter YbaL	ybaL	-
fsr	b0479	503476	504696	fosmidomycin efflux pump	fsr	-
ushA	b0480	504914	506566	5'-nucleotidase / UDP-sugar hydrolase	ushA	+
ybaK	b0481	506603	507082	Cys-tRNA<sup>Pro</sup> and Cys-tRNA<sup>Cys</sup> deacylase	ybaK	-
chiX	b4585	507204	507287	small regulatory RNA ChiX	chiX	+
ybaP	b0482	507286	508080	TraB family protein YbaP	ybaP	-
ybaQ	b0483	508218	508559	DNA-binding transcriptional regulator YbaQ	ybaQ	+
copA	b0484	508875	511379	soluble Cu<sup>+</sup> chaperone // Cu<sup>+</sup> exporting P-type ATPase	copA	-
glsA	b0485	511641	512573	glutaminase 1	ybaT // glsA	+
ybaT	b0486	512576	513868	putative transporter YbaT	ybaT // glsA	+
cueR	b0487	513993	514400	DNA-binding transcriptional dual regulator CueR	cueR	+
ybbJ	b0488	514401	514859	NfeD-like family protein YbbJ	qmcA // ybbJ	-
qmcA	b0489	514856	515773	PHB domain-containing protein QmcA	qmcA // ybbJ	-
fetA	b0490	515919	516596	putative iron ABC exporter ATP-binding subunit FetA	fetB // fetA	+
fetB	b0491	516583	517362	putative iron ABC exporter membrane subunit FetB	fetB // fetA	+
cnoX	b0492	517425	518279	chaperedoxin	cnoX	-
ybbO	b0493	518340	519149	NADP<sup>+</sup>-dependent aldehyde reductase YbbO	ybbO // tesA	-
tesA	b0494	519139	519765	multifunctional acyl-CoA thioesterase I and protease I and lysophospholipase L1	ybbO // tesA	-
ybbA	b0495	519733	520419	putative ABC transporter ATP-binding protein YbbA	ybbP // ybbA	+
ybbP	b0496	520416	522830	putative ABC transporter membrane subunit YbbP	ybbP // ybbA	+
rhsD	b0497	523261	527541	protein RhsD	ybbD // ylbH // ybbC // rhsD	+
ybbC	b0498	527581	527949	PF15631 family protein YbbC	ybbD // ylbH // ybbC // rhsD	+
ylbH	b0499	527949	528659	putative RHS domain-containing protein YlbH	ybbD // ylbH // ybbC // rhsD	+
ybbD	b0501	528640	529130	putative uncharacterized protein YbbD	ybbD // ylbH // ybbC // rhsD	+
ylbI	b4632	529497	529592	RHS element protein YlbI		+
ylbG	b0502	529645	530016	putative DNA-binding transcriptional regulator YlbG	ylbG	-
selU	b0503	530132	531226	tRNA 2-selenouridine synthase	selU	-
allS	b0504	531295	532221	DNA-binding transcriptional activator AllS	allS	-
allA	b0505	532451	532933	ureidoglycolate lyase	allA	+
allR	b0506	533011	533826	DNA-binding transcriptional repressor AllR	allR	+
gcl	b0507	533916	535697	glyoxylate carboligase	ybbW // glxR // hyi // gcl // allB // glxK // ybbY	+
hyi	b0508	535710	536486	hydroxypyruvate isomerase	ybbW // glxR // hyi // gcl // allB // glxK // ybbY	+
glxR	b0509	536586	537464	tartronate semialdehyde reductase 2	ybbW // glxR // hyi // gcl // allB // glxK // ybbY	+
ybbW	b0511	537633	539087	putative allantoin transporter	ybbW // glxR // hyi // gcl // allB // glxK // ybbY	+
allB	b0512	539147	540508	allantoinase	glxK // ybbY // ybbW // glxR // hyi // gcl // allB	+
ybbY	b0513	540565	541866	putative purine transporter	ybbY // allB // ybbW // glxR // hyi // gcl // glxK	+
glxK	b0514	541888	543033	glycerate 2-kinase 2	ybbY // allB // ybbW // glxR // hyi // gcl // glxK	+
allE	b0515	543261	544046	(S)-ureidoglycine aminohydrolase	allE // allC // allD	-
allC	b0516	544057	545292	allantoate amidohydrolase	allE // allC // allD	-
allD	b0517	545314	546363	ureidoglycolate dehydrogenase	allE // allC // allD	-
fdrA	b0518	546680	548347	putative acyl-CoA synthetase FdrA	ybcF // ylbF // ylbE // fdrA	+
ylbE	b4572	548357	549616	DUF1116 domain-containing protein YlbE	ybcF // ylbF // ylbE // fdrA	+
ylbF	b0520	549627	550442	DUF2877 domain-containing protein YlbF	ybcF // ylbF // ylbE // fdrA	+
ybcF	b0521	550439	551332	putative carbamate kinase	ybcF // ylbF // ylbE // fdrA	+
purK	b0522	551527	552594	5-(carboxyamino)imidazole ribonucleotide synthase	purK // purE	-
purE	b0523	552591	553100	<i>N<sup>5</sup></i>-carboxyaminoimidazole ribonucleotide mutase	purK // purE	-
lpxH	b0524	553218	553940	UDP-2,3-diacylglucosamine diphosphatase	ppiB // lpxH	-
ppiB	b0525	553943	554437	peptidyl-prolyl <i>cis-trans</i> isomerase B	ppiB // lpxH	-
cysS	b0526	554611	555996	cysteine&mdash;tRNA ligase	cysS	+
ybcI	b0527	556032	556553	PF04307 family inner membrane protein YbcI	ybcI	-
ybcJ	b0528	556661	556873	putative RNA-binding protein YbcJ	folD // ybcJ	-
folD	b0529	556875	557741	bifunctional methylenetetrahydrofolate dehydrogenase / methenyltetrahydrofolate cyclohydrolase	folD // ybcJ	-
sfmA	b0530	558212	558754	putative fimbrial protein SfmA	sfmA	+
sfmC	b0531	558974	559666	putative fimbrial chaperone SfmC	sfmD // sfmC	+
sfmD	b0532	559697	562300	putative fimbrial usher protein SfmD	sfmD // sfmC	+
sfmH	b0533	562336	563319	putative fimbrial adhesin protein SfmH	sfmF // sfmH	+
sfmF	b0534	563330	563845	putative fimbrial protein SfmF	sfmF // sfmH	+
fimZ	b0535	563848	564480	putative LuxR family transcriptional regulator FimZ	fimZ	-
argU	b0536	564723	564799	tRNA-Arg(UCU)	argU	+
intD	b0537	564815	565978	DLP12 prophage; putative integrase	intD	-
xisD	b4633	565858	566079	excisionase		-
b0538	b0538	565972	566532			+
exoD	b0539	566098	566361	DLP12 prophage; putative exonuclease ExoD	exoD	-
peaD	b4508	566376	566687		peaD	+
insE3	b0540	566842	567141	DLP12 prophage; IS3 element protein InsE	insF3 // insE3 // insEF3	+
insEF3		566842	568004	IS3 element transposase	insF3 // insE3 // insEF3	+
insF3	b0541	567138	568004	DLP12 prophage; IS3 element protein InsF	insF3 // insE3 // insEF3	+
emrE	b0543	568315	568647	DLP12 prophage; multidrug/betaine/choline efflux transporter EmrE	emrE	+
ylcJ	b4733	568695	568844	DLP12 prophage; protein YlcJ		+
ybcK	b0544	568902	570428	DLP12 prophage; putative recombinase YbcK	ybcK	+
ybcL	b0545	570893	571444	DLP12 prophage; periplasmic protein YbcL	ybcM // ybcL	+
ybcM	b0546	571454	572251	DLP12 prophage; putative DNA-binding transcriptional regulator	ybcM // ybcL	+
ylcH	b4588	572368	572469	DLP12 prophage; uncharacterized protein YlcH		+
ybcN	b0547	572466	572921	DLP12 prophage; DNA base-flipping protein	ylcG // rusA // ybcO // ninE // ybcN	+
ninE	b0548	572921	573091	DLP12 prophage; NinE family prophage protein	ylcG // rusA // ybcO // ninE // ybcN	+
ybcO	b0549	573084	573374	DLP12 prophage; putative nuclease YbcO	ylcG // rusA // ybcO // ninE // ybcN	+
rusA	b0550	573371	573733	DLP12 prophage; crossover junction endodeoxyribonuclease RusA	ylcG // rusA // ybcO // ninE // ybcN	+
ylcG	b4509	573730	573870	DLP12 prophage; uncharacterized protein YlcG	ylcG // rusA // ybcO // ninE // ybcN	+
quuD	b0551	573956	574339	DLP12 prophage; prophage antitermination protein Q homolog QuuD	quuD	+
ipeX		574367	574515	small RNA IpeX		-
insH2	b0552	574737	575717	DLP12 prophage; IS<i>5</i> transposase and trans-activator	insH2	-
essD	b0554	577398	577613	DLP12 prophage; putative phage lysis protein	rzpD // rrrD // essD	+
rrrD	b0555	577613	578110	DLP12 prophage; lysozyme	rzpD // rrrD // essD	+
rzpD	b0556	578107	578568	DLP12 prophage; putative prophage endopeptidase RzpD	rzpD // rrrD // essD	+
rzoD	b4510	578327	578509	DLP12 prophage; putative prophage lysis lipoprotein RzoD	rzoD	+
borD	b0557	578600	578893	DLP12 prophage; prophage lipoprotein BorD	borD	-
ybcV	b0558	579184	579594	DLP12 prophage; DUF1398 domain-containing protein YbcV	ybcV	-
ybcW	b0559	579880	580086	DLP12 prophage; uncharacterized protein YbcW	ybcW	+
ylcI	b4589	580251	580445	DLP12 prophage; DUF3950 domain-containing protein YlcI		-
nohD	b0560	580834	581379	DLP12 prophage; putative DNA-packaging protein NohD	nohD	+
aaaD	b4634	581354	581662	DLP12 prophage; protein AaaD		+
tfaD	b0561	581534	582097	DLP12 prophage; putative tail fiber assembly protein TfaD	tfaD	+
ybcY	b0562	582152	582806	DLP12 prophage; putative SAM-dependent methyltransferase YbcY	ybcY	-
tfaX	b0563	582875	583060	DLP12 prophage; protein TfaX	tfaX	+
appY	b0564	583681	584430	DLP12 prophage; DNA-binding transcriptional activator AppY	appY	+
ompT	b0565	584680	585633	DLP12 prophage; protease 7	ompT // envY	-
envY	b0566	586147	586908	DNA-binding transcriptional activator EnvY	envY // ompT	-
ybcH	b0567	587091	587981	DUF4434 domain-containing protein YbcH	ybcH	-
nfrA	b0568	587982	590954	bacteriophage N4 outer membrane receptor	nfrA // nfrB	-
nfrB	b0569	590941	593178	bacteriophage N4 adsorption protein	nfrA // nfrB	-
cusS	b0570	593328	594770	CusS-<i>N</i>-phospho-L-histidine // sensor histidine kinase CusS	cusS // cusR	-
cusR	b0571	594760	595443	P<SUP>asp</SUP> DNA-binding transcriptional activator CusR // DNA-binding transcriptional activator CusR	cusS // cusR	-
cusC	b0572	595600	596973	copper/silver export system outer membrane channel	cusA // cusB // cusF // cusC	+
cusF	b0573	597131	597463	copper/silver export system periplasmic binding protein	cusA // cusB // cusF // cusC	+
cusB	b0574	597479	598702	copper/silver export system membrane fusion protein	cusA // cusB // cusF // cusC	+
cusA	b0575	598714	601857	copper/silver export system RND permease	cusA // cusB // cusF // cusC	+
pheP	b0576	601959	603335	phenylalanine:H+ symporter PheP	pheP	+
ybdG	b0577	603416	604663	miniconductance mechanosensitive channel YbdG	ybdG	-
nfsB	b0578	604771	605424	NAD(P)H-dependent nitroreductase NfsB	nfsB	-
ybdF	b0579	605518	605886	PF04237 family protein YbdF	ybdF	-
ybdJ	b0580	605951	606199	DUF1158 domain-containing protein YbdJ	ybdJ	-
ybdK	b0581	606265	607383	carboxylate-amine ligase	ybdK	-
sokE	b4700	607734	607792	small RNA SokE		+
hokE	b4415	607836	607988	protein HokE	hokE	+
insL2	b0582	608065	609177	IS186/IS421 transposase	insL2	+
entD	b0583	609459	610079	phosphopantetheinyl transferase EntD	entD // fepA	-
fepA	b0584	610254	612494	ferric enterobactin outer membrane transporter	entD // fepA	-
fes	b0585	612737	613939	ferric enterobactin esterase	ybdZ // fes // entF // fepE	+
ybdZ	b4511	613942	614160	enterobactin biosynthesis protein YbdZ	ybdZ // fes // entF // fepE	+
entF	b0586	614157	618038	seryl-[EntF peptidyl-carrier protein] // <i>holo</i> [EntF peptidyl-carrier protein] // apo-serine activating enzyme	ybdZ // fes // entF // fepE	+
fepE	b0587	618254	619387	polysaccharide co-polymerase family protein FepE	ybdZ // fes // entF // fepE	+
fepC	b0588	619384	620199	ferric enterobactin ABC transporter ATP binding subunit	fepC // fepG // fepD	-
fepG	b0589	620196	621188	ferric enterobactin ABC transporter membrane subunit FepG	fepC // fepG // fepD	-
fepD	b0590	621185	622189	ferric enterobactin ABC transporter membrane subunit FebD	fepC // fepG // fepD	-
entS	b0591	622300	623550	enterobactin exporter EntS	entS	+
fepB	b0592	623554	624510	ferric enterobactin ABC transporter periplasmic binding protein	fepB	-
entC	b0593	624885	626060	isochorismate synthase EntC	entC // entE // entB // entA // entH	+
entE	b0594	626070	627680	2,3-dihydroxybenzoate-AMP ligase	entC // entE // entB // entA // entH	+
entB	b0595	627694	628551	<i>holo</i> EntB // enterobactin synthase component B	entC // entE // entB // entA // entH	+
entA	b0596	628551	629297	2,3-dihydro-2,3-dihydroxybenzoate dehydrogenase	entC // entE // entB // entA // entH	+
entH	b0597	629300	629713	proofreading thioesterase in enterobactin biosynthesis	entC // entE // entB // entA // entH	+
cstA	b0598	629894	631999	pyruvate transporter CstA	cstA	+
ybdD	b4512	632182	632379	PF04328 family protein YbdD	ybdD	+
hcxA	b0599	632389	633477	hydroxycarboxylate dehydrogenase A	hcxA	-
ybdL	b0600	633586	634746	methionine transaminase	ybdL	+
ybdM	b0601	634747	635376	ParB-like nuclease domain-containing protein YbdM	ybdM	-
ybdN	b0602	635349	636569	putative PAPS reductase/DUF3440 domain-containing protein YbdN	ybdN	-
ybdO	b0603	636716	637618	putative LysR family DNA-binding transcriptional regulator YbdO	ybdO	-
dsbG	b0604	637827	638573	protein sulfenic acid reductase and chaperone DsbG	dsbG	-
ahpC	b0605	638945	639508	alkyl hydroperoxide reductase, AhpC component	ahpC // ahpF	+
ahpF	b0606	639753	641318	alkyl hydroperoxide reductase, AhpF component	ahpC // ahpF	+
uspG	b0607	641439	641867	universal stress protein G	uspG	-
ybdR	b0608	642088	643326	putative Zn<sup>2+</sup>-dependent alcohol dehydrogenase YbdR	ybdR	+
yldA	b4734	643330	643419	protein YldA		-
b0609	b0609	643407	643868			+
rnk	b0610	643557	643967	nucleoside diphosphate kinase regulator	rnk	-
rna	b0611	644197	645003	RNase I	rna	-
citT	b0612	645117	646580	citrate:succinate antiporter	citT	-
citG	b0613	646631	647509	triphosphoribosyl-dephospho-CoA synthase	citC // citD // citE // citF // citX // citG	-
citX	b0614	647484	648035	apo-citrate lyase phosphoribosyl-dephospho-CoA transferase	citC // citD // citE // citF // citX // citG	-
citF	b0615	648039	649571	citrate lyase &alpha; subunit	citC // citD // citE // citF // citX // citG	-
citE	b0616	649582	650490	citrate lyase &beta; subunit	citC // citD // citE // citF // citX // citG	-
citD	b0617	650487	650783	citrate lyase acyl carrier protein	citC // citD // citE // citF // citX // citG	-
citC	b0618	650798	651856	citrate lyase synthetase	citC // citD // citE // citF // citX // citG	-
dpiB	b0619	652235	653893	DpiB-<i>N</i>-phospho-L-histidine // sensor histidine kinase DpiB	dpiA // dpiB	+
dpiA	b0620	653862	654542	P<sup>asp</sup> DNA-binding transcriptional dual regulator DpiA // DNA-binding transcriptional dual regulator DpiA	dpiA // dpiB	+
dcuC	b0621	654583	655968	anaerobic C4-dicarboxylate transporter DcuC	dcuC	-
pagP	b0622	656557	657117	Lipid A palmitoyltransferase	pagP	+
cspE	b0623	657292	657501	transcription antiterminator and regulator of RNA stability	cspE	+
crcB	b0624	657555	657938	F<sup>-</sup> channel	crcB	-
ybeM	b4581	658031	658818	deamidated glutathione amidase, N-terminal fragment	ybeM	+
tatE	b0627	658947	659150	twin arginine protein translocation system - TatE protein	tatE	+
lipA	b0628	659251	660216	lipoyl synthase	lipA	-
ybeF	b0629	660425	661378	putative LysR-type DNA-binding transcriptional regulator YbeF	ybeF	-
lipB	b0630	661637	662278	lipoyl(octanoyl) transferase	lipB // ybeD	-
ybeD	b0631	662379	662642	DUF493 domain-containing protein YbeD	lipB // ybeD	-
dacA	b0632	662752	663963	D-alanyl-D-alanine carboxypeptidase DacA	dacA	-
rlpA	b0633	664102	665190	rare lipoprotein RlpA	rsfS // rlmH // mrdA // mrdB // rlpA	-
mrdB	b0634	665201	666313	peptidoglycan glycosyltransferase MrdB	rsfS // rlmH // mrdA // mrdB // rlpA	-
mrdA	b0635	666316	668217	peptidoglycan DD-transpeptidase MrdA	rsfS // rlmH // mrdA // mrdB // rlpA	-
rlmH	b0636	668248	668715	23S rRNA m<sup>3</sup>&Psi;1915 methyltransferase	rsfS // rlmH // mrdA // mrdB // rlpA	-
rsfS	b0637	668719	669036	ribosomal silencing factor RsfS	rsfS // rlmH // mrdA // mrdB // rlpA	-
cobC	b0638	669296	669907	putative adenosylcobalamin phosphatase/&alpha;-ribazole phosphatase	leuS // lptE // holA // nadD // cobC	-
nadD	b0639	669931	670572	nicotinate-nucleotide adenylyltransferase	leuS // lptE // holA // nadD // cobC	-
holA	b0640	670574	671605	DNA polymerase III subunit &delta;	leuS // lptE // holA // nadD // cobC	-
lptE	b0641	671605	672186	lipopolysaccharide assembly protein LptE	leuS // lptE // holA // nadD // cobC	-
leuS	b0642	672201	674783	leucine&mdash;tRNA ligase	leuS // lptE // holA // nadD // cobC	-
ybeL	b0643	675018	675500	DUF1451 domain-containing protein YbeL	ybeL	+
ybeQ	b0644	675570	676547	Sel1 repeat-containing protein YbeQ	ybeQ	-
ybeR	b0645	676711	677418	DUF1266 domain-containing protein YbeR	djlB // ybeR	+
djlB	b0646	677415	678842	J domain-containing protein DjlB	djlB // ybeR	+
ybeT	b0647	678852	679406	Sel1 repeat-containing protein YbeT	ybeT	-
ybeU	b0648	679508	680215	DUF1266 domain-containing protein YbeU	djlC // ybeU	+
djlC	b0649	680212	681663	co-chaperone DjlC	djlC // ybeU	+
hscC	b0650	681723	683393	chaperone protein HscC	hscC	-
rihA	b0651	683477	684412	pyrimidine-specific ribonucleoside hydrolase RihA	rihA	-
gltL	b0652	684530	685255	glutamate/aspartate ABC transporter ATP binding subunit	sroC // gltL // gltK // gltJ // gltI	-
gltK	b0653	685255	685929	glutamate/aspartate ABC transporter membrane subunit GltK	sroC // gltL // gltK // gltJ // gltI	-
gltJ	b0654	685929	686669	glutamate/aspartate ABC transporter membrane subunit GltJ	sroC // gltL // gltK // gltJ // gltI	-
sroC	b4763	686681	686843	small regulatory RNA SroC	sroC // gltL // gltK // gltJ // gltI	-
gltI	b0655	686839	687747	glutamate/aspartate ABC transporter periplasmic binding protein	sroC // gltL // gltK // gltJ // gltI	-
insH3	b0656	687997	688977	IS<i>5</i> transposase and trans-activator	insH3	-
lnt	b0657	689343	690881	apolipoprotein <i>N</i>-acyltransferase	ybeZ // ybeY // ybeX // lnt	-
ybeX	b0658	690906	691784	CorC-HlyC family protein YbeX	ybeZ // ybeY // ybeX // lnt	-
ybeY	b0659	691874	692341	endoribonuclease YbeY	ybeZ // ybeY // ybeX // lnt	-
ybeZ	b0660	692338	693378	PhoH-like protein	ybeZ // ybeY // ybeX // lnt	-
miaB	b0661	693531	694955	isopentenyl-adenosine A37 tRNA methylthiolase	miaB	-
ubiF	b0662	695101	696276	2-octaprenyl-3-methyl-6-methoxy-1,4-benzoquinol hydroxylase	ubiF	+
glnX	b0664	696430	696504	tRNA-Gln(CUG)	glnX // glnV // metU // glnW // glnU // leuW // metT	-
glnV	b0665	696542	696616	tRNA-Gln(CUG)	glnX // glnV // metU // glnW // glnU // leuW // metT	-
metU	b0666	696664	696740	tRNA-Met(CAU)	glnX // glnV // metU // glnW // glnU // leuW // metT	-
glnW	b0668	696756	696830	tRNA-Gln(UUG)	glnX // glnV // metU // glnW // glnU // leuW // metT	-
glnU	b0670	696865	696939	tRNA-Gln(UUG)	glnU // leuW // metT // glnX // glnV // metU // glnW	-
leuW	b0672	696963	697047	tRNA-Leu(UAG)	glnU // leuW // metT // glnX // glnV // metU // glnW	-
metT	b0673	697057	697133	tRNA-Met(CAU)	glnU // leuW // metT // glnX // glnV // metU // glnW	-
asnB	b0674	697513	699177	asparagine synthetase B	asnB	-
umpH	b0675	699574	700326	UMP phosphatase	umpH // nagC // nagA // nagB	-
nagC	b0676	700374	701594	DNA-binding transcriptional dual regulator NagC	umpH // nagA // nagB // nagC	-
nagA	b0677	701603	702751	<i>N</i>-acetylglucosamine-6-phosphate deacetylase	umpH // nagC // nagA // nagB	-
nagB	b0678	702811	703611	glucosamine-6-phosphate deaminase	nagB // nagC // nagA // umpH	-
nagE	b0679	703944	705890	N-acetylglucosamine-specific PTS enzyme IIABC component	nagE	+
glnS	b0680	706093	707757	glutamine&mdash;tRNA ligase	glnS	+
chiZ	b4808	708236	708333	small regulatory RNA ChiZ	chiZ // chiP // chiQ	+
chiP	b0681	708334	709740	chitooligosaccharide outer membrane channel	chiZ // chiP // chiQ	+
chiQ	b0682	709790	710116	lipoprotein ChiQ	chiZ // chiP // chiQ	+
fur	b0683	710200	710646	DNA-binding transcriptional dual regulator Fur	uof // fur // fldA	-
uof	b4637	710639	710725	RyhB-regulated <i>fur</i> leader peptide	fldA // uof // fur	-
fldA	b0684	710935	711465	oxidized flavodoxin 1 // flavodoxin 1	fldA // uof // fur	-
ybfE	b0685	711605	711898	ribbon-helix-helix domain-containing protein YbfE	ybfE	-
ybfF	b0686	712038	712802	esterase	ybfF	-
seqA	b0687	712987	713532	negative modulator of initiation of replication	pgm // seqA	+
pgm	b0688	713558	715198	phosphoglucomutase	pgm // seqA	+
ybfP	b0689	715412	715906	lipoprotein YbfP	ybfP	+
ybfG	b0691	715947	716597	PF10964 domain-containing protein YbfG	ybfG	-
ybfI	b4636	716721	716870			-
potE	b0692	716946	718265	putrescine transporter PotE	speFL // potE // speF	-
speF	b0693	718262	720460	inducible ornithine decarboxylase	speFL // potE // speF	-
ybfK	b4590	720583	720840			+
speFL	b4803	720718	720822	leader peptide SpeFL	speFL // potE // speF	-
kdpE	b0694	721056	721733	KdpE-Phosphorylated // DNA-binding transcriptional activator KdpE	kdpE // kdpD	-
kdpD	b0695	721730	724414	sensor histidine kinase KdpD	kdpE // kdpD	-
kdpC	b0696	724407	724979	K<sup>+</sup> transporting P-type ATPase subunit KdpC	kdpF // kdpC // kdpB // kdpA	-
kdpB	b0697	724988	727036	K<sup>+</sup> transporting P-type ATPase subunit KdpB	kdpF // kdpC // kdpB // kdpA	-
kdpA	b0698	727059	728732	K<sup>+</sup> transporting P-type ATPase subunit KdpA	kdpF // kdpC // kdpB // kdpA	-
kdpF	b4513	728732	728821	K<sup>+</sup> transporting P-type ATPase subunit KdpF	kdpF // kdpC // kdpB // kdpA	-
ybfA	b0699	729134	729340	DUF2517 domain-containing protein YbfA	ybfA	+
rhsC	b0700	729583	733776	rhs element protein RhsC	ybfB // rhsC	+
b0701	b0701	733370	733591			+
ybfB	b0702	733776	734102	uncharacterized protein YbfB	ybfB // rhsC	+
ybfO	b0703	734220	735653	RHS repeats-containing protein YbfO	ybfC // ybfO	+
ybfC	b0704	735650	736219	uncharacterized protein YbfC	ybfC // ybfO	+
ybfQ	b4514	736445	736699	inactive transposase YbfQ	ybfQ	+
ybfL	b0705	736900	737961	putative transposase YbfL	ybfL	+
ybfD	b0706	738092	738853	H repeat-associated putative transposase YbfD	ybfD	+
ybgA	b0707	739001	739510	DUF1722 domain-containing protein YbgA	ybgA // phr	+
phr	b0708	739507	740925	deoxyribodipyrimidine photolyase	ybgA // phr	+
dtpD	b0709	741075	742556	dipeptide:H<sup>+</sup> symporter DtpD	dtpD	-
ybgI	b0710	742827	743570	radiation resistance protein YbgI	nei // pxpA // pxpC // pxpB // ybgI	+
pxpB	b0711	743593	744249	5-oxoprolinase component B	nei // pxpA // pxpC // pxpB // ybgI	+
pxpC	b0712	744243	745175	5-oxoprolinase component C	nei // pxpA // pxpC // pxpB // ybgI	+
pxpA	b0713	745165	745899	5-oxoprolinase component A	nei // pxpA // pxpC // pxpB // ybgI	+
nei	b0714	745935	746726	endonuclease VIII	pxpA // nei // pxpC // pxpB // ybgI	+
abrB	b0715	746723	747769	putative regulator	abrB	-
ybgO	b0716	747921	748982	putative fimbrial protein YbgO	ybgQ // ybgP // ybgO	-
ybgP	b0717	748979	749707	putative fimbrial chaperone YbgP	ybgQ // ybgP // ybgO	-
ybgQ	b0718	749722	752169	putative fimbrial usher protein YbgQ	ybgQ // ybgP // ybgO	-
ybgD	b0719	752229	752795	putative fimbrial protein YbgD	ybgD	-
gltA	b0720	753185	754468	citrate synthase	gltA	-
ybgV	b4768	754658	754690	protein YbgV		-
ybgU	b4735	754674	754781	protein YbgU		-
sdhC	b0721	755177	755566	succinate:quinone oxidoreductase, membrane protein SdhC	sdhX // sdhC // sucA // sucB // sucC // sucD // sdhB // sdhA // sdhD	+
sdhD	b0722	755560	755907	succinate:quinone oxidoreductase, membrane protein SdhD	sdhX // sdhC // sdhD // sdhA // sdhB // sucA // sucB // sucC // sucD	+
sdhA	b0723	755907	757673	succinate:quinone oxidoreductase, FAD binding protein	sdhX // sdhC // sdhD // sdhA // sdhB // sucA // sucB // sucC // sucD	+
sdhB	b0724	757689	758405	succinate:quinone oxidoreductase, iron-sulfur cluster binding protein	sdhX // sdhC // sdhD // sdhA // sdhB // sucA // sucB // sucC // sucD	+
b0725	b0725	758464	758724			+
sucA	b0726	758706	761507	subunit of E1(0) component of 2-oxoglutarate dehydrogenase	sdhX // sdhC // sdhD // sdhA // sdhB // sucA // sucB // sucC // sucD	+
sucB	b0727	761522	762739	SucB-dihydrolipoate // SucB-S-succinyldihydrolipoate // SucB-lipoate // dihydrolipoyltranssuccinylase	sdhX // sdhC // sdhD // sdhA // sdhB // sucA // sucB // sucC // sucD	+
sucC	b0728	763014	764180	succinyl-CoA synthetase subunit &beta;	sdhX // sdhC // sucA // sucB // sucC // sucD // sdhB // sdhA // sdhD	+
sucD	b0729	764180	765049	succinyl-CoA synthetase subunit &alpha;	sdhX // sdhC // sucA // sucB // sucC // sucD // sdhB // sdhA // sdhD	+
sdhX	b4764	765050	765150	small regulatory RNA SdhX	sdhX // sdhC // sucA // sucB // sucC // sucD // sdhB // sdhA // sdhD	+
mngR	b0730	765153	765875	DNA-binding transcriptional repressor MngR	mngR	-
mngA	b0731	765984	767960	2-O-alpha-mannosyl-D-glycerate specific PTS enzyme II	mngA // mngB	+
mngB	b0732	767978	770611	&alpha;-mannosidase	mngA // mngB	+
cydA	b0733	771458	773026	cytochrome <i>bd</i>-I ubiquinol oxidase subunit I	cydB // cydA	+
cydB	b0734	773042	774181	cytochrome <i>bd</i>-I ubiquinol oxidase subunit II	cydB // cydA	+
cydX	b4515	774196	774309	cytochrome <i>bd</i>-I ubiquinol oxidase accessory subunit CydX	ybgE // cydX	+
ybgE	b0735	774309	774602	PF09600 family protein YbgE	ybgE // cydX	+
ybgC	b0736	774752	775156	esterase/thioesterase	ybgC // tolQ // tolR // tolA	+
tolQ	b0737	775153	775845	Tol-Pal system protein TolQ	ybgC // tolQ // tolR // tolA	+
tolR	b0738	775849	776277	Tol-Pal system protein TolR	ybgC // tolQ // tolR // tolA	+
tolA	b0739	776342	777607	Tol-Pal system protein TolA	ybgC // tolQ // tolR // tolA	+
tolB	b0740	777740	779032	Tol-Pal system periplasmic protein TolB	cpoB // pal // tolB	+
pal	b0741	779067	779588	peptidoglycan-associated outer membrane lipoprotein Pal	cpoB // pal // tolB	+
cpoB	b0742	779598	780389	cell division coordinator CpoB	cpoB // pal // tolB	+
lysT	b0743	780554	780629	tRNA-Lys(UUU)	lysT // valT // lysW	+
valT	b0744	780765	780840	tRNA-Val(UAC)	lysT // valT // lysW	+
lysW	b0745	780843	780918	tRNA-Lys(UUU)	lysT // valT // lysW	+
valZ	b0746	781068	781143	tRNA-Val(UAC)	lysY // valZ	+
lysY	b0747	781147	781222	tRNA-Lys(UUU)	lysY // valZ	+
lysZ	b0748	781369	781444	tRNA-Lys(UUU)	lysZ	+
lysQ	b0749	781577	781652	tRNA-Lys(UUU)	lysQ	+
nadA	b0750	782085	783128	quinolinate synthase	pnuC // nadA	+
pnuC	b0751	783166	783885	nicotinamide riboside transporter	pnuC // nadA	+
zitB	b0752	783882	784823	Zn<sup>2+</sup>/Cd<sup>2+</sup>/Ni<sup>2+</sup>/Cu<sup>2+</sup> exporter	zitB	-
ybgS	b0753	784937	785317	PF13985 family protein YbgS	ybgS	-
aroG	b0754	785633	786685	3-deoxy-7-phosphoheptulonate synthase, Phe-sensitive	aroG	+
gpmA	b0755	786843	787595	2,3-bisphosphoglycerate-dependent phosphoglycerate mutase	gpmA	-
galM	b0756	787797	788837	galactose-1-epimerase	galM // galK // galT // galE	-
galK	b0757	788831	789979	galactokinase	galM // galK // galT // galE	-
galT	b0758	789983	791029	galactose-1-phosphate uridylyltransferase	galM // galK // galT // galE	-
galE	b0759	791039	792055	UDP-glucose 4-epimerase	galM // galK // galT // galE	-
modF	b0760	792316	793788	ABC family protein ModF	modE // modF	-
modE	b0761	793856	794644	DNA-binding transcriptional dual regulator ModE	modE // modF	-
acrZ	b0762	794773	794922	multidrug efflux pump accessory protein AcrZ	acrZ	+
modA	b0763	795089	795862	molybdate ABC transporter periplasmic binding protein	modA // modB // modC	+
modB	b0764	795862	796551	molybdate ABC transporter membrane subunit	modA // modB // modC	+
modC	b0765	796554	797612	molybdate ABC transporter ATP binding subunit	modA // modB // modC	+
ybhA	b0766	797613	798431	pyridoxal phosphate/fructose-1,6-bisphosphate phosphatase	ybhA	-
pgl	b0767	798586	799581	6-phosphogluconolactonase	pgl	+
ybhD	b0768	799622	800575	putative DNA-binding transcriptional regulator YbhD	ybhD	-
ybhH	b0769	800759	801811	putative isomerase YbhH	ybhH	+
ybhI	b0770	801887	803320	putative tricarboxylate transporter	ybhI	+
ybhJ	b0771	803503	805764	putative hydratase YbhJ	ybhJ	+
ybhC	b0772	805998	807281	outer membrane lipoprotein YbhC	ybhC	-
ybhB	b0773	807433	807909	putative kinase inhibitor	ybhB	-
bioA	b0774	807968	809257	adenosylmethionine-8-amino-7-oxononanoate aminotransferase	bioA	-
bioB	b0775	809344	810384	biotin synthase	bioB // bioF // bioC // bioD	+
bioF	b0776	810381	811535	8-amino-7-oxononanoate synthase	bioB // bioF // bioC // bioD	+
bioC	b0777	811522	812277	malonyl-acyl carrier protein methyltransferase	bioB // bioF // bioC // bioD	+
bioD	b0778	812270	812947	dethiobiotin synthetase	bioB // bioF // bioC // bioD	+
ybhU	b4591	813114	813251			-
uvrB	b0779	813526	815547	excision nuclease subunit B	uvrB	+
ybhK	b0780	815739	816647	putative transferase YbhK	ybhK	-
moaA	b0781	817044	818033	GTP 3',8'-cyclase	moaA // moaE // moaD // moaC // moaB	+
moaB	b0782	818055	818567	protein MoaB	moaE // moaD // moaC // moaB // moaA	+
moaC	b0783	818570	819055	cyclic pyranopterin monophosphate synthase	moaE // moaD // moaC // moaB // moaA	+
moaD	b0784	819048	819293	MoaD-S // molybdopterin synthase sulfur carrier subunit	moaE // moaD // moaC // moaB // moaA	+
moaE	b0785	819295	819747	molybdopterin synthase catalytic subunit	moaE // moaD // moaC // moaB // moaA	+
ybhL	b0786	819884	820588	Bax1-I family protein YbhL	ybhL	+
ybhM	b0787	820793	821506	Bax1-I family protein YbhM	ybhM	+
ybhN	b0788	821542	822498	PF03706 family inner membrane protein YbhN	ybhP // clsB // ybhN	-
clsB	b0789	822498	823739	cardiolipin synthase B	ybhP // clsB // ybhN	-
ybhP	b0790	823736	824497	endonuclease/exonuclease/phosphatase domain-containing protein YbhP	ybhP // clsB // ybhN	-
ybhQ	b0791	824630	825040	inner membrane protein YbhQ	ybhQ	+
ybhR	b0792	825002	826108	ABC exporter membrane subunit YbhR	cecR // ybhG // ybhF // ybhS // ybhR	-
ybhS	b0793	826119	827252	ABC exporter membrane subunit YbhS	cecR // ybhG // ybhF // ybhS // ybhR	-
ybhF	b0794	827245	828981	ABC exporter ATP binding subunit YbhF	cecR // ybhG // ybhF // ybhS // ybhR	-
ybhG	b0795	828974	829972	HlyD_D23 family protein YbhG	cecR // ybhG // ybhF // ybhS // ybhR	-
cecR	b0796	829972	830643	DNA-binding transcriptional dual regulator CecR	cecR // ybhG // ybhF // ybhS // ybhR	-
rhlE	b0797	830872	832236	ATP-dependent RNA helicase RhlE	rhlE	+
ybiA	b0798	832468	832950	<i>N</i>-glycosidase YbiA	ybiA	-
dinG	b0799	833070	835220	ATP-dependent DNA helicase DinG	dinG // ybiB	+
ybiB	b0800	835248	836210	nonspecific DNA-binding protein YbiB	dinG // ybiB	+
hcxB	b0801	836351	837436	hydroxycarboxylate dehydrogenase B	hcxB	+
ybiE	b4769	837503	837562	protein YbiE		+
ybiJ	b0802	837665	837925	DUF1471 domain-containing protein YbiJ	ybiJ	-
ybiI	b0803	838190	838456	zinc finger domain-containing protein YbiI	ybiI	-
ybiX	b0804	838530	839207	PKHD-type hydroxylase YbiX	ybiX	-
fiu	b0805	839249	841531	iron catecholate outer membrane transporter Fiu	fiu	-
mcbA	b0806	841796	842056	DUF1471 domain-containing protein McbA	mcbA	-
rlmF	b0807	842332	843258	23S rRNA m<sup>6</sup>A1618 methyltransferase	rlmF	+
ybiO	b0808	843255	845480	moderate conductance mechanosensitive channel YbiO	ybiO	-
glnQ	b0809	845741	846463	L-glutamine ABC transporter ATP binding subunit	glnQ // glnP // glnH	-
glnP	b0810	846460	847119	L-glutamine ABC transporter membrane subunit	glnP // glnH // glnQ	-
glnH	b0811	847258	848004	L-glutamine ABC transporter periplasmic binding protein	glnP // glnH // glnQ	-
dps	b0812	848408	848911	DNA protection during starvation protein	dps	-
rhtA	b0813	849210	850097	L-threonine/L-homoserine exporter	rhtA	-
yliM	b4736	850332	850397	protein YliM	yliM // ompX	+
ompX	b0814	850450	850965	outer membrane protein X	yliM // ompX	+
opgE	b0815	851014	852597	phosphoethanolamine transferase OpgE	opgE	-
yliL	b0816	852671	852940			+
rybA	b4416	852725	853064	small RNA RybA	rybA // mntS	-
mntS	b4705	852869	852997	small protein MntS	rybA // mntS	-
mntR	b0817	853183	853650	DNA-binding transcriptional dual regulator MntR	ybiR // mntR	+
ybiR	b0818	853647	854765	putative transporter YbiR	ybiR // mntR	+
ldtB	b0819	854824	855744	L,D-transpeptidase LdtB	ldtB	-
ybiT	b0820	855963	857555	putative ATP-binding protein YbiT	ybiT	+
ybiU	b0821	857796	859061	DUF1479 domain-containing protein YbiU	ybiU	-
ybiV	b0822	859213	860028	sugar phosphatase YbiV	ybiV	-
ybiW	b0823	860174	862606	putative pyruvate formate lyase	ybiY // ybiW	-
ybiY	b0824	862612	863511	putative pyruvate formate-lyase activating enzyme YbiY	ybiY // ybiW	-
fsaA	b0825	863642	864304	fructose-6-phosphate aldolase 1	fsaA	+
moeB	b0826	864380	865129	molybdopterin-synthase adenylyltransferase	moeB // moeA	-
moeA	b0827	865129	866364	molybdopterin molybdotransferase	moeB // moeA	-
iaaA	b0828	866568	867533	&beta; cleavage product of IaaA // &alpha; cleavage product of IaaA // isoaspartyl dipeptidase proenzyme	gsiD // gsiC // gsiB // gsiA // iaaA	+
gsiA	b0829	867520	869391	glutathione ABC transporter ATP binding subunit GsiA	gsiD // gsiC // gsiB // gsiA // iaaA	+
gsiB	b0830	869411	870949	glutathione ABC transporter periplasmic binding protein	gsiD // gsiC // gsiB // gsiA // iaaA	+
gsiC	b0831	870967	871887	glutathione ABC transporter membrane subunit GsiC	gsiD // gsiC // gsiB // gsiA // iaaA	+
gsiD	b0832	871890	872801	glutathione ABC transporter membrane subunit GsiD	gsiD // gsiC // gsiB // gsiA // iaaA	+
pdeI	b0833	872979	875327	putative c-di-GMP phosphodiesterase PdeI	dgcI // pdeI	+
dgcI	b0834	875335	876663	putative diguanylate cyclase DgcI	dgcI // pdeI	+
rimO	b0835	876710	878035	ribosomal protein S12 methylthiotransferase RimO	rimO	-
bssR	b0836	878248	878631	regulator of biofilm formation	bssR	+
yliI	b0837	878742	879857	aldose sugar dehydrogenase YliI	yliI	+
gstB	b0838	879854	880480	glutathione <i>S</i>-transferase GstB	gstB	-
dacC	b0839	880727	881929	D-alanyl-D-alanine carboxypeptidase DacC	dacC	+
deoR	b0840	881976	882734	DNA-binding transcriptional repressor DeoR	deoR	-
ybjG	b0841	882792	883388	undecaprenyl pyrophosphate phosphatase	ybjG	-
mdfA	b0842	883673	884905	multidrug efflux pump MdfA / Na<sup>+</sup>:H<sup>+</sup> antiporter / K<sup>+</sup>:H<sup>+</sup> antiporter	mdfA	+
ybjH	b0843	884946	885230	uncharacterized protein YbjH	ybjH	-
ybjI	b0844	885316	886131	5-amino-6-(5-phospho-D-ribitylamino)uracil phosphatase	ybjJ // ybjI	-
ybjJ	b0845	886131	887339	inner membrane protein YbjJ	ybjJ // ybjI	-
rcdA	b0846	887423	887959	DNA-binding transcriptional regulator RcdA	rcdA	+
rybB	b4417	887979	888057	small regulatory RNA RybB	rybB	-
ybjL	b0847	888134	889819	putative transport protein YbjL	ybjL	-
ybjM	b0848	890089	890466	putative inner membrane protein	ybjM	+
grxA	b0849	890496	890753	oxidized glutaredoxin 1 // reduced glutaredoxin 1	grxA	-
ybjC	b0850	890913	891200	DUF1418 domain-containing protein YbjC	nfsA // ybjC // rimK // ybjN	+
nfsA	b0851	891184	891906	NADPH-dependent nitro/quinone reductase NfsA	nfsA // ybjC // rimK // ybjN	+
rimK	b0852	891967	892869	ribosomal protein S6 modification protein	rimK // nfsA // ybjC // ybjN	+
ybjN	b0853	892957	893433	protein YbjN	nfsA // ybjC // ybjN // rimK	+
potF	b0854	893784	894896	putrescine ABC transporter periplasmic binding protein	potF // potG // potH // potI	+
potG	b0855	894991	896124	putrescine ABC transporter ATP binding subunit	potF // potG // potH // potI	+
potH	b0856	896134	897087	putrescine ABC transporter membrane subunit PotH	potF // potG // potH // potI	+
potI	b0857	897084	897929	putrescine ABC transporter membrane subunit PotI	potF // potG // potH // potI	+
ybjO	b0858	897989	898477	putative inner membrane protein	rlmC // ybjO	+
rlmC	b0859	898518	899645	23S rRNA m<sup>5</sup>U747 methyltransferase	rlmC // ybjO	+
artJ	b0860	899844	900575	L-arginine ABC transporter periplasmic binding protein	artJ	-
artM	b0861	900866	901534	L-arginine ABC transporter membrane subunit ArtM	artM // artQ // artI // artP	-
artQ	b0862	901534	902250	L-arginine ABC transporter membrane subunit ArtQ	artM // artQ // artI // artP	-
artI	b0863	902257	902988	putative ABC transporter periplasmic binding protein ArtI	artM // artQ // artI // artP	-
artP	b0864	903006	903734	L-arginine ABC transporter ATP binding subunit	artM // artQ // artI // artP	-
ybjP	b0865	903952	904467	DUF3828 domain-containing lipoprotein YbjP	ybjP	-
ybjQ	b0866	904593	904916	putative heavy metal binding protein YbjQ	amiD // ybjQ	+
amiD	b0867	904913	905743	<i>N</i>-acetylmuramoyl-L-alanine amidase D	amiD // ybjQ	+
ybjS	b0868	905740	906753	putative epimerase YbjS	ybjS	-
ybjT	b0869	906852	908282	putative NAD(P)-dependent oxidoreductase YbjT	hcr // hcp // poxB // ltaE // ybjT	-
ltaE	b0870	908293	909294	low-specificity L-threonine aldolase	hcr // hcp // poxB // ltaE // ybjT	-
poxB	b0871	909331	911049	pyruvate oxidase	ltaE // ybjT // poxB // hcr // hcp	-
hcr	b0872	911182	912150	NADH oxidoreductase	hcr // hcp // ltaE // ybjT // poxB	-
hcp	b0873	912162	913814	protein <i>S</i>-nitrosylase	hcr // hcp // ltaE // ybjT // poxB	-
lysO	b0874	913958	914857	L-lysine exporter	lysO	-
aqpZ	b0875	915352	916047	water channel AqpZ	aqpZ	-
ybjD	b0876	916473	918131	DUF2813 domain-containing protein YbjD	ybjD	+
ybjX	b0877	918128	919120	DUF535 domain-containing protein YbjX	ybjX	-
macA	b0878	919235	920350	ABC-type tripartite efflux pump membrane fusion protein	macA // macB	+
macB	b0879	920347	922293	ABC-type tripartite efflux pump ATP binding/membrane subunit	macA // macB	+
cspD	b0880	922366	922590	DNA replication inhibitor CspD	cspD	-
yljB	b4770	922740	922814	protein YljB		+
clpS	b0881	922913	923233	specificity factor for ClpA-ClpP chaperone-protease complex	clpS	+
clpA	b0882	923264	925540	ATP-dependent Clp protease ATP-binding subunit ClpA	clpA	+
serW	b0883	925884	925971	tRNA-Ser(GGA)	infA // serW	-
infA	b0884	926225	926443	translation initiation factor IF-1	infA // serW	-
aat	b0885	926728	927432	leucyl/phenylalanyl-tRNA&mdash;protein transferase	aat	-
cydC	b0886	927474	929195	glutathione/L-cysteine ABC exporter subunit CydC	cydC // cydD	-
cydD	b0887	929196	930962	glutathione/L-cysteine ABC exporter subunit CydD	cydC // cydD	-
trxB	b0888	931085	932050	thioredoxin reductase	trxB	-
lrp	b0889	932595	933089	DNA-binding transcriptional dual regulator Lrp	lrp	+
ftsK	b0890	933224	937213	cell division DNA translocase FtsK	ftsK	+
lolA	b0891	937372	937983	outer membrane lipoprotein carrier protein	rarA // lolA	+
rarA	b0892	937994	939337	replication-associated recombination protein A	rarA // lolA	+
serS	b0893	939428	940720	serine&mdash;tRNA ligase	serS	+
dmsA	b0894	940959	943403	dimethyl sulfoxide reductase subunit A	dmsA // dmsB // dmsC	+
dmsB	b0895	943414	944031	dimethyl sulfoxide reductase subunit B	dmsA // dmsB // dmsC	+
dmsC	b0896	944033	944896	dimethyl sulfoxide reductase subunit C	dmsC // dmsB // dmsA	+
ycaC	b0897	944931	945557	putative hydrolase YcaC	ycaC	-
ycaD	b0898	945871	947019	putative transporter YcaD	ycaD	+
ycaM	b0899	947229	948659	putative transporter YcaM	ycaM	+
ycaN	b0900	948660	949568	putative LysR-type transcriptional regulator YcaN	ycaN	-
ycaK	b0901	949668	950258	putative oxidoreductase YcaK	ycaK	+
pflA	b0902	950340	951080	pyruvate formate-lyase activating enzyme	pflA	-
pflB	b0903	951272	953554	pyruvate formate-lyase	focA // pflB	-
focA	b0904	953609	954466	formate channel FocA	focA // pflB	-
ycaO	b0905	954872	956632	ribosomal protein S12 methylthiotransferase accessory factor YcaO	ycaO	-
ycaP	b0906	956762	957454	DUF421 domain-containing protein YcaP	ycaP	+
serC	b0907	957653	958741	phosphoserine/phosphohydroxythreonine aminotransferase	aroA // serC	+
aroA	b0908	958812	960095	3-phosphoshikimate 1-carboxyvinyltransferase	aroA // serC	+
ycaL	b0909	960264	961028	periplasmic protease YcaL	ycaL	+
cmk	b0910	961201	961884	cytidylate kinase	cmk // ihfB // rpsA	+
rpsA	b0911	961995	963668	30S ribosomal subunit protein S1	cmk // rpsA // ihfB	+
ihfB	b0912	963828	964112	integration host factor subunit &beta;	cmk // ihfB // rpsA	+
ycaI	b0913	964320	966584	metallo-&beta;-lactamase superfamily inner membrane protein YcaI	ycaQ // lpxK // msbA // ycaI	+
msbA	b0914	966621	968369	ATP-binding lipopolysaccharide transport protein	ycaQ // lpxK // msbA // ycaI	+
lpxK	b0915	968366	969352	tetraacyldisaccharide 4'-kinase	ycaQ // lpxK // msbA // ycaI	+
ycaQ	b0916	969389	970621	interstrand DNA crosslink repair glycosylase	ycaQ // lpxK // msbA // ycaI	+
ycaR	b0917	970673	970855	PF03966 family protein YcaR	kdsB // ycaR	+
kdsB	b0918	970852	971598	3-deoxy-<i>manno</i>-octulosonate cytidylyltransferase	kdsB // ycaR	+
ycbJ	b0919	971752	972645	putative phosphotransferase YcbJ	ycbJ	+
elyC	b0920	972622	973401	envelope biogenesis factor	elyC	-
cmoM	b0921	973537	974322	tRNA <b>cmo</b><sup>5</sup>U34 methyltransferase	mukB // mukE // mukF // cmoM	+
mukF	b0922	974319	975641	chromosome partitioning protein MukF	mukB // mukE // mukF // cmoM	+
mukE	b0923	975622	976326	chromosome partitioning protein MukE	mukB // mukE // mukF // cmoM	+
mukB	b0924	976326	980786	chromosome partitioning protein MukB	mukB // mukE // mukF // cmoM	+
ldtD	b0925	981047	982894	L,D-transpeptidase LdtD	ldtD	+
mepK	b0926	983075	983623	peptidoglycan LD-endopeptidase	gloC // mepK	+
gloC	b0927	983650	984297	hydroxyacylglutathione hydrolase GloC	gloC // mepK	+
aspC	b0928	984519	985709	aspartate aminotransferase	aspC	-
ompF	b0929	985894	986982	outer membrane porin F	ompF	-
asnS	b0930	987585	988985	asparagine&mdash;tRNA ligase	asnS	-
pncB	b0931	989154	990356	nicotinate phosphoribosyltransferase	pncB	-
pepN	b0932	990622	993234	aminopeptidase N	pepN	+
ssuB	b0933	993277	994044	aliphatic sulfonate ABC transporter ATP binding subunit	ssuB // ssuC // ssuD // ssuA // ssuE	-
ssuC	b0934	994041	994832	aliphatic sulfonate ABC transporter membrane subunit	ssuB // ssuC // ssuD // ssuA // ssuE	-
ssuD	b0935	994843	995988	FMNH<sub>2</sub>-dependent alkanesulfonate monooxygenase	ssuB // ssuC // ssuD // ssuA // ssuE	-
ssuA	b0936	995985	996944	aliphatic sulfonate ABC transporter periplasmic binding protein	ssuB // ssuC // ssuD // ssuA // ssuE	-
ssuE	b0937	996937	997512	NADPH-dependent FMN reductase	ssuB // ssuC // ssuD // ssuA // ssuE	-
elfA	b0938	997868	998407	putative laminin-binding fimbrial subunit	elfA	+
elfD	b0939	998490	999191	putative fimbrial chaperone ElfD	ycbF // ycbV // ycbU // elfG // elfC // elfD	+
elfC	b0940	999216	1001816	putative fimbrial usher protein ElfC	ycbF // ycbV // ycbU // elfG // elfC // elfD	+
elfG	b0941	1001807	1002877	putative fimbrial-like adhesin protein	ycbF // ycbV // ycbU // elfG // elfC // elfD	+
ycbU	b0942	1002889	1003431	putative fimbrial protein YcbU	ycbF // ycbV // ycbU // elfG // elfC // elfD	+
ycbV	b0943	1003439	1003954	putative fimbrial protein YcbV	ycbF // ycbV // ycbU // elfG // elfC // elfD	+
ycbF	b0944	1003947	1004657	putative fimbrial chaperone YcbF	ycbF // ycbV // ycbU // elfG // elfC // elfD	+
pyrD	b0945	1004768	1005778	dihydroorotate dehydrogenase, type 2	pyrD	+
zapC	b0946	1005952	1006494	cell division protein ZapC	zapC	+
ycbX	b0947	1006491	1007600	6-<i>N</i>-hydroxylaminopurine resistance protein	ycbX	-
rlmL	b0948	1007844	1009952	fused 23S rRNA m<sup>2</sup>G2445 methyltransferase and 23S rRNA m<sup>7</sup>G2069 methyltransferase	rlmL // uup	+
uup	b0949	1009964	1011871	ATP-binding protein Uup	rlmL // uup	+
pqiA	b0950	1012001	1013254	intermembrane transport protein PqiA	pqiC // pqiB // pqiA	+
pqiB	b0951	1013259	1014899	intermembrane transport protein PqiB	pqiC // pqiB // pqiA	+
pqiC	b0952	1014896	1015459	intermembrane transport lipoprotein PqiC	pqiC // pqiB // pqiA	+
rmf	b0953	1015715	1015882	ribosome modulation factor	rmf	+
fabA	b0954	1015952	1016470	&beta;-hydroxyacyl-acyl carrier protein dehydratase/isomerase	fabA	-
ycbZ	b0955	1016539	1018299	putative ATP-dependent protease YcbZ	ycbZ	-
matP	b0956	1018485	1018937	macrodomain Ter protein	matP	+
ompA	b0957	1019013	1020053	outer membrane protein A	ompA	-
sulA	b0958	1020410	1020919	cell division inhibitor SulA	sulA	-
sxy	b0959	1021138	1021767	transcriptional coactivator for CRP	sxy	+
yccS	b0960	1021730	1023883	putative transporter YccS	yccF // yccS	-
yccF	b0961	1023902	1024348	PF03733 family inner membrane protein YccF	yccF // yccS	-
helD	b0962	1024471	1026525	DNA helicase IV	helD	+
mgsA	b0963	1026557	1027015	methylglyoxal synthase	mgsA	-
yccT	b0964	1027111	1027773	DUF2057 domain-containing protein YccT	yccT	-
yccU	b0965	1027946	1028359	putative HspQ acetyl donor	yccU	+
hspQ	b0966	1028404	1028721	heat shock protein HspQ	hspQ	-
rlmI	b0967	1028779	1029969	23S rRNA m<sup>5</sup>C1962 methyltransferase	rlmI	-
yccX	b0968	1030064	1030342	acylphosphatase	yccX	+
tusE	b0969	1030339	1030668	sulfur transfer protein TusE	tusE	-
yccA	b0970	1030759	1031418	modulator of FtsH protease	yccA	-
serT	b0971	1031625	1031712	tRNA-Ser(UGA)	serT	-
hyaA	b0972	1032139	1033257	hydrogenase 1 small subunit	hyaA // hyaB // hyaC // hyaD // hyaE // hyaF	+
hyaB	b0973	1033254	1035047	hydrogenase 1 large subunit	hyaA // hyaB // hyaC // hyaD // hyaE // hyaF	+
hyaC	b0974	1035066	1035773	hydrogenase 1 cytochrome <i>b</i> subunit	hyaA // hyaB // hyaC // hyaD // hyaE // hyaF	+
hyaD	b0975	1035770	1036357	putative hydrogenase 1 maturation protease HyaD	hyaA // hyaB // hyaC // hyaD // hyaE // hyaF	+
hyaE	b0976	1036354	1036752	putative HyaA chaperone	hyaA // hyaB // hyaC // hyaD // hyaE // hyaF	+
hyaF	b0977	1036749	1037606	protein HyaF	hyaA // hyaB // hyaC // hyaD // hyaE // hyaF	+
appC	b0978	1037740	1039284	cytochrome <i>bd</i>-II ubiquinol oxidase subunit I	appX // appC // appB // appA	+
appB	b0979	1039296	1040432	cytochrome <i>bd</i>-II ubiquinol oxidase subunit II	appX // appC // appB // appA	+
appX	b4592	1040445	1040537	small protein AppX	appX // appC // appB // appA	+
appA	b0980	1040617	1041915	periplasmic phosphoanhydride phosphatase/multiple inositol-polyphosphate phosphatase	appX // appC // appB // appA	+
etk	b0981	1042030	1044210	protein-tyrosine kinase Etk	gfcE // etp // etk	-
etp	b0982	1044230	1044676	phosphotyrosine-protein phosphatase Etp	gfcE // etp // etk	-
gfcE	b0983	1044664	1045803	putative exopolysaccharide export lipoprotein GfcE	gfcE // etp // etk	-
gfcD	b0984	1045849	1047945	putative lipoprotein GfcD	gfcB // gfcC // gfcD	-
gfcC	b0985	1047945	1048691	capsule biosynthesis GfcC family protein	gfcB // gfcC // gfcD	-
gfcB	b0986	1048688	1049332	lipoprotein GfcB	gfcB // gfcC // gfcD	-
gfcA	b0987	1049439	1049744	threonine-rich inner membrane protein GfcA	gfcA	-
insA4	b4516	1049833	1050108	IS1 protein InsA	insB4 // insA4 // insAB4	+
insAB4		1049833	1050530	InsAB' transposase	insB4 // insA4 // insAB4	+
insB4	b0988	1050027	1050530	IS1 protein InsB	insB4 // insA4 // insAB4	+
cspH	b0989	1050963	1051175	CspA family protein CspH	cspH	-
cspG	b0990	1051461	1051673	cold shock protein CspG	cspG	+
ymcF	b4723	1051684	1051872	protein YmcF		+
ymcE	b0991	1051847	1052077	protein YmcE	ymcE // gnsA	+
gnsA	b4517	1052067	1052240	putative phosphatidylethanolamine synthesis regulator GnsA	ymcE // gnsA	+
yccM	b0992	1052289	1053362	putative electron transport protein YccM	yccM	-
torS	b0993	1053434	1056178	sensory histidine kinase TorS	torS	-
torT	b0994	1056261	1057289	TorT-TMAO // periplasmic trimethylamine-N-oxide binding protein	torT	+
torR	b0995	1057262	1057954	DNA-binding transcriptional dual regulator TorR	torR	-
torC	b0996	1058084	1059256	cytochrome <i>c</i> menaquinol dehydrogenase TorC	torC // torA // torD	+
torA	b0997	1059256	1061802	trimethylamine <i>N</i>-oxide reductase 1	torC // torA // torD	+
torD	b0998	1061799	1062398	trimethylamine-N-oxide reductase-specific chaperone	torC // torA // torD	+
cbpM	b0999	1062550	1062855	chaperone modulator CbpM	cbpM // cbpA	-
cbpA	b1000	1062855	1063775	curved DNA-binding protein	cbpM // cbpA	-
yccE	b1001	1064036	1065292	uncharacterized protein YccE	yccE	+
agp	b1002	1065585	1066826	glucose-1-phosphatase	agp	+
yccJ	b1003	1066864	1067091	PF13993 family protein YccJ	wrbA // yccJ	-
wrbA	b1004	1067112	1067708	NAD(P)H:quinone oxidoreductase	wrbA // yccJ	-
ycdF	b1005	1067918	1068148			+
ymdF	b4518	1068081	1068254	stress-induced bacterial acidophilic repeat motifs-containing protein YmdF	ymdF	+
rutG	b1006	1068511	1069839	pyrimidine:H<sup>+</sup> symporter	rutA // rutB // rutC // rutD // rutE // rutF // rutG	-
rutF	b1007	1069860	1070354	FMN reductase RutF	rutA // rutB // rutC // rutD // rutE // rutF // rutG	-
rutE	b1008	1070365	1070955	putative malonic semialdehyde reductase	rutA // rutB // rutC // rutD // rutE // rutF // rutG	-
rutD	b1009	1070965	1071765	putative aminoacrylate hydrolase RutD	rutA // rutB // rutC // rutD // rutE // rutF // rutG	-
rutC	b1010	1071773	1072159	3-aminoacrylate deaminase	rutA // rutB // rutC // rutD // rutE // rutF // rutG	-
rutB	b1011	1072171	1072863	ureidoacrylate amidohydrolase	rutA // rutB // rutC // rutD // rutE // rutF // rutG	-
rutA	b1012	1072863	1074011	pyrimidine monooxygenase RutA	rutA // rutB // rutC // rutD // rutE // rutF // rutG	-
rutR	b1013	1074242	1074880	DNA-binding transcriptional dual regulator RutR	rutR	+
putA	b1014	1074920	1078882	fused DNA-binding transcriptional repressor / proline dehydrogenase / 1-pyrroline-5-carboxylate dehydrogenase PutA	putA	-
ymdG	b4737	1079120	1079146	protein YmdG		+
putP	b1015	1079305	1080813	proline:Na<sup>+</sup> symporter	putP	+
efeU	b4490	1081356	1082185	inactive ferrous iron permease EfeU	efeU	+
efeO	b1018	1082243	1083370	ferrous iron transport system protein EfeO	efeB // efeO	+
efeB	b1019	1083376	1084647	heme-containing peroxidase/deferrochelatase	efeB // efeO	+
phoH	b1020	1084992	1086056	ATP-binding protein PhoH	phoH	+
pgaD	b1021	1086106	1086519	poly-<i>N</i>-acetyl-D-glucosamine synthase subunit PgaD	pgaD // pgaC // pgaB // pgaA	-
pgaC	b1022	1086521	1087846	poly-<i>N</i>-acetyl-D-glucosamine synthase subunit PgaC	pgaD // pgaC // pgaB // pgaA	-
pgaB	b1023	1087839	1089857	poly-&beta;-1,6-<i>N</i>-acetyl-D-glucosamine <i>N</i>-deacetylase and &beta;-1,6 glycoside hydrolase	pgaD // pgaC // pgaB // pgaA	-
pgaA	b1024	1089866	1092289	partially deacetylated poly-&beta;-1,6-<i>N</i>-acetyl-D-glucosamine outer membrane porin	pgaD // pgaC // pgaB // pgaA	-
dgcT	b1025	1092876	1094234	probable diguanylate cyclase DgcT	dgcT	+
insEF4		1094275	1095437	IS3 element transposase	insE4 // insF4 // insEF4	-
insF4	b1026	1094275	1095141	IS3 element protein InsF	insE4 // insF4 // insEF4	-
insE4	b1027	1095138	1095437	IS3 element protein InsE	insE4 // insF4 // insEF4	-
ymdE	b1028	1095544	1095846	putative uncharacterized protein YmdE	ycdU // ymdE	+
ycdU	b1029	1095843	1096829	uncharacterized protein YcdU	ycdU // ymdE	+
serX	b1032	1097565	1097652	tRNA-Ser(GGA)	serX	-
ghrA	b1033	1097886	1098824	glyoxylate/hydroxypyruvate reductase A	ghrA	+
ycdX	b1034	1098879	1099616	zinc-binding phosphatase YcdX	ycdY // ycdX	+
ycdY	b1035	1099640	1100194	chaperone protein YcdY	ycdY // ycdX	+
ycdZ	b1036	1100296	1100787	inner membrane protein YcdZ	ycdZ	+
csgG	b1037	1100851	1101684	curli secretion channel	csgG // csgF // csgE // csgD	-
csgF	b1038	1101711	1102127	curli assembly component CsgF	csgG // csgF // csgE // csgD	-
csgE	b1039	1102152	1102541	curli assembly component CsgE	csgG // csgF // csgE // csgD	-
csgD	b1040	1102546	1103196	DNA-binding transcriptional dual regulator CsgD	csgG // csgF // csgE // csgD	-
csgB	b1041	1103951	1104406	curlin, minor subunit	csgB // csgA // csgC	+
csgA	b1042	1104447	1104902	curlin, major subunit	csgB // csgA // csgC	+
csgC	b1043	1104961	1105293	curlin chaperone	csgB // csgA // csgC	+
ymdA	b1044	1105414	1105725	uncharacterized protein YmdA	clsC // ymdA // ymdB	+
ymdB	b1045	1105820	1106353	2'-<i>O</i>-acetyl-ADP-ribose deacetylase, regulator of RNase III activity	clsC // ymdA // ymdB	+
clsC	b1046	1106355	1107776	cardiolipin synthase C	ymdA // ymdB // clsC	+
opgC	b1047	1107784	1108941	osmoregulated periplasmic glucans (OPG) biosynthesis protein C	opgC	-
opgG	b1048	1109335	1110870	osmoregulated periplasmic glucans biosynthesis protein G	opgH // opgG	+
opgH	b1049	1110863	1113406	osmoregulated periplasmic glucans biosynthesis protein H	opgH // opgG	+
yceK	b1050	1113579	1113806	DUF1375 domain-containing lipoprotein YceK	yceK	+
msyB	b1051	1113807	1114181	acidic protein MsyB	msyB	-
b1052	b1052	1114211	1114309			-
mdtG	b1053	1114264	1115490	efflux pump MdtG	mdtG	-
lpxL	b1054	1115662	1116582	lauroyl acyltransferase	lpxL	-
trhO	b1055	1116807	1117859	tRNA U34 hydroxylase TrhO	trhO	+
yceI	b1056	1117901	1118476	protein YceI	yceJ // yceI	-
yceJ	b1057	1118480	1119046	putative cytochrome b561 YceJ	yceJ // yceI	-
yceO	b1058	1119307	1119447	DUF2770 domain-containing protein YceO	solA // yceO	-
solA	b1059	1119468	1120586	N-methyl-L-tryptophan oxidase	solA // yceO	-
bssS	b1060	1120701	1120955	regulator of biofilm formation	bssS	-
dinI	b1061	1121242	1121487	DNA damage-inducible protein I	dinI	-
pyrC	b1062	1121561	1122607	dihydroorotase	pyrC	-
yceB	b1063	1122713	1123273	putative lipid-binding lipoprotein YceB	yceB	-
grxB	b1064	1123407	1124054	oxidized glutaredoxin 2 // reduced glutaredoxin 2	grxB	-
mdtH	b1065	1124118	1125326	multidrug efflux pump MdtH	mdtH	-
rimJ	b1066	1125562	1126146	ribosomal-protein-S5-alanine N-acetyltransferase	rimJ	+
yceH	b1067	1126157	1126804	DUF480 domain-containing protein YceH	yceH	+
yceM	b1068	1126806	1127729	putative oxidoreductase YceM	yceM	+
murJ	b1069	1127839	1129374	lipid II flippase MurJ	murJ	+
flgN	b1070	1129414	1129830	flagellar biosynthesis protein FlgN	flgN // flgM // flgA	-
flgM	b1071	1129835	1130128	anti-sigma factor for FliA (&sigma;<sup>28</sup>)	flgN // flgM // flgA	-
flgA	b1072	1130204	1130863	flagellar basal body P-ring formation protein FlgA	flgA // flgN // flgM	-
flgB	b1073	1131018	1131434	flagellar basal-body rod protein FlgB	flgB // flgC // flgD // flgE // flgF // flgG // flgH // flgI // flgJ	+
flgC	b1074	1131438	1131842	flagellar basal-body rod protein FlgC	flgB // flgC // flgD // flgE // flgF // flgG // flgH // flgI // flgJ	+
flgD	b1075	1131854	1132549	flagellar biosynthesis, initiation of hook assembly	flgB // flgC // flgD // flgE // flgF // flgG // flgH // flgI // flgJ	+
flgE	b1076	1132574	1133782	flagellar hook protein FlgE	flgB // flgC // flgD // flgE // flgF // flgG // flgH // flgI // flgJ	+
flgF	b1077	1133802	1134557	flagellar basal-body rod protein FlgF	flgB // flgC // flgD // flgE // flgF // flgG // flgH // flgI // flgJ	+
flgG	b1078	1134729	1135511	flagellar basal-body rod protein FlgG	flgB // flgC // flgD // flgE // flgF // flgG // flgH // flgI // flgJ	+
flgH	b1079	1135564	1136262	flagellar L-ring protein	flgB // flgC // flgD // flgE // flgF // flgG // flgH // flgI // flgJ	+
flgI	b1080	1136274	1137371	flagellar P-ring protein	flgB // flgC // flgD // flgE // flgF // flgG // flgH // flgI // flgJ	+
flgJ	b1081	1137371	1138312	putative peptidoglycan hydrolase FlgJ	flgB // flgC // flgD // flgE // flgF // flgG // flgH // flgI // flgJ	+
flgK	b1082	1138378	1140021	flagellar hook-filament junction protein 1	flgL // flgK	+
flgL	b1083	1140033	1140986	flagellar hook-filament junction protein 2	flgL // flgK	+
rne	b1084	1141182	1144367	ribonuclease E	rne	-
yceQ	b1085	1144502	1144822	DUF2655 domain-containing protein YceQ	yceQ	+
rluC	b1086	1144940	1145899	23S rRNA pseudouridine<sup>955/2504/2580</sup> synthase	rluC	+
yceF	b1087	1146011	1146595	m<sup>7</sup>GTP pyrophosphatase	yceF	-
sraB	b4418	1146589	1146757	small RNA SraB	sraB	+
yceD	b1088	1146794	1147315	DUF177 domain-containing protein YceD	fabF // acpP // yceD // fabG // fabD // fabH // plsX // rpmF	+
rpmF	b1089	1147367	1147540	50S ribosomal subunit protein L32	rpmF // yceD // fabF // acpP // fabG // fabD // fabH // plsX	+
plsX	b1090	1147621	1148691	putative phosphate acyltransferase	yceD // fabF // acpP // fabG // fabD // fabH // plsX // rpmF	+
fabH	b1091	1148759	1149712	3-oxoacyl-[acyl carrier protein] synthase 3	yceD // fabF // acpP // fabG // fabD // fabH // plsX // rpmF	+
fabD	b1092	1149728	1150657	[acyl-carrier-protein] <i>S</i>-malonyltransferase	yceD // fabF // acpP // fabG // fabD // fabH // plsX // rpmF	+
fabG	b1093	1150670	1151404	3-oxoacyl-[acyl-carrier-protein] reductase FabG	yceD // fabF // acpP // fabG // fabD // fabH // plsX // rpmF	+
acpP	b1094	1151615	1151851	octanoyl-ACP // lipoyl-ACP // <i>cis</i>-&Delta;<sup>5</sup>-dodecenoyl-ACP // <i>trans</i>-&Delta;<sup>2</sup>-cis-&Delta;<sup>5</sup>-dodecenoyl-ACP // succinyl-ACP // <i>cis</i>-&Delta;<SUP>3</SUP>-decenoyl-ACP // 3-oxo-<i>cis</i>-&Delta;<sup>5</sup>-dodecenoyl-ACP // (3<i>R</i>)-hydroxy <i>cis</i> &Delta;<sup>5</sup>-dodecenoyl-ACP // (3<i>R</i>)-3-hydroxypalmitoyl-ACP // (3<i>R</i>)-3-hydrox…	yceD // rpmF // fabH // plsX // fabF // fabD // acpP // fabG	+
fabF	b1095	1151939	1153180	3-oxoacyl-[acyl carrier protein] synthase 2	yceD // rpmF // fabH // plsX // fabD // fabG // fabF // acpP	+
pabC	b1096	1153300	1154109	aminodeoxychorismate lyase	ycfH // holB // tmk // mltG // pabC	+
mltG	b1097	1154112	1155134	endolytic murein transglycosylase	ycfH // holB // tmk // mltG // pabC	+
tmk	b1098	1155124	1155765	Tmk	ycfH // holB // tmk // mltG // pabC	+
holB	b1099	1155762	1156766	DNA polymerase III subunit &delta;'	ycfH // holB // tmk // mltG // pabC	+
ycfH	b1100	1156777	1157574	putative metal-dependent hydrolase YcfH	ycfH // holB // tmk // mltG // pabC	+
ptsG	b1101	1157869	1159302	EIIBC<sup>glc</sup> - phosphorylated // glucose-specific PTS enzyme IIBC component	ptsG	+
fhuE	b1102	1159362	1161551	ferric coprogen/ferric rhodotorulic acid outer membrane transporter	fhuE	-
hinT	b1103	1161885	1162244	purine nucleoside phosphoramidase	ycfP // nagZ // thiK // lpoB // ycfL // hinT	+
ycfL	b1104	1162247	1162624	DUF1425 domain-containing protein YcfL	ycfP // nagZ // thiK // lpoB // ycfL // hinT	+
lpoB	b1105	1162638	1163279	outer membrane lipoprotein - activator of MrcB activity	ycfP // nagZ // thiK // lpoB // ycfL // hinT	+
thiK	b1106	1163260	1164084	thiamine kinase	ycfP // nagZ // thiK // lpoB // ycfL // hinT	+
nagZ	b1107	1164095	1165120	&beta;-N-acetylhexosaminidase	ycfP // nagZ // thiK // lpoB // ycfL // hinT	+
ycfP	b1108	1165143	1165685	PF05728 family protein YcfP	ycfP // nagZ // thiK // lpoB // ycfL // hinT	+
ndh	b1109	1166085	1167389	NADH:quinone oxidoreductase II	ndh	+
ycfJ	b1110	1167599	1168138	PF05433 family protein YcfJ	ycfJ	+
comR	b1111	1168200	1168832	DNA-binding transcriptional repressor ComR	comR	-
bhsA	b1112	1169073	1169330	DUF1471 domain-containing multiple stress resistance outer membrane protein BhsA	bhsA	+
ldtC	b1113	1169412	1170374	L,D-transpeptidase LdtC	ldtC	-
mfd	b1114	1170518	1173964	transcription-repair coupling factor	mfd	-
ycfT	b1115	1174092	1175165	inner membrane protein YcfT	ycfT	-
lolC	b1116	1175427	1176626	lipoprotein release complex - inner membrane subunit	lolE // lolD // lolC	+
lolD	b1117	1176619	1177320	lipoprotein release complex - ATP binding subunit	lolE // lolD // lolC	+
lolE	b1118	1177320	1178564	lipoprotein release complex - inner membrane subunit	lolE // lolD // lolC	+
nagK	b1119	1178593	1179504	<i>N</i>-acetyl-D-glucosamine kinase	cobB // nagK	+
cobB	b1120	1179520	1180359	CobB-S // protein-lysine deacetylase/desuccinylase/lipoamidase	cobB // nagK	+
ycfZ	b1121	1180479	1181267	putative inner membrane protein	ymfA // ycfZ	-
ymfA	b1122	1181264	1181725	putative inner membrane protein YmfA	ymfA // ycfZ	-
potD	b1123	1181783	1182829	spermidine preferential ABC transporter periplasmic binding protein	potD // potC // potB // potA	-
potC	b1124	1182826	1183620	spermidine preferential ABC transporter membrane subunit PotC	potD // potC // potB // potA	-
potB	b1125	1183617	1184444	spermidine preferential ABC transporter membrane subunit PotB	potD // potC // potB // potA	-
potA	b1126	1184458	1185594	spermidine preferential ABC transporter ATP binding subunit	potD // potC // potB // potA	-
pepT	b1127	1185844	1187070	peptidase T	pepT	+
roxA	b1128	1187119	1188240	ribosomal protein-arginine oxygenase	roxA	-
phoQ	b1129	1188316	1189776	sensor histidine kinase PhoQ	phoQ // phoP	-
phoP	b1130	1189776	1190447	Phosphorylated DNA-binding transcriptional dual regulator PhoP // DNA-binding transcriptional dual regulator PhoP	phoP // phoQ	-
purB	b1131	1190616	1191986	adenylosuccinate lyase	purB // hflD	-
hflD	b1132	1191990	1192631	lysogenization regulator	purB // hflD	-
mnmA	b1133	1192667	1193773	tRNA-specific 2-thiouridylase	mnmA	-
nudJ	b1134	1193827	1194288	phosphatase NudJ	rluE // nudJ	-
rluE	b1135	1194298	1194951	23S rRNA pseudouridine<sup>2457</sup> synthase	rluE // nudJ	-
icd	b1136	1195123	1196373	isocitrate dehydrogenase	icd	+
C0293	b4806	1196711	1196782	e14 prophage; small regulatory RNA C0293	C0293	+
ymfD	b1137	1196867	1197532	e14 prophage; putative SAM-dependent methyltransferase YmfD	ymfE // ymfD	-
ymfE	b1138	1197533	1198237	e14 prophage; uncharacterized protein YmfE	ymfE // ymfD	-
lit	b1139	1198695	1199588	e14 prophage; cell death peptidase Lit	lit	+
intE	b1140	1199679	1200806	e14 prophage; putative integrase	ymfH // xisE // intE	-
xisE	b1141	1200787	1201032	e14 prophage; putative excisionase	ymfH // xisE // intE	-
ymfH	b1142	1201069	1201380	e14 prophage; putative protein YmfH	ymfH // xisE // intE	-
ymfI	b1143	1201497	1201838	e14 prophage; uncharacterized protein YmfI	ymfI	+
ymfJ	b1144	1201776	1202084	e14 prophage; uncharacterized protein YmfJ	ymfJ	-
ymfK	b1145	1202259	1202933	e14 prophage; putative repressor protein YmfK	ymfK	-
ymfT	b1146	1203024	1203224	e14 prophage; putative DNA-binding transcriptional regulator YmfT	tfaP // ycfK // ymfQ // jayE // beeE // ymfR // ymfN // ymfM // ymfL // ymfT	+
ymfL	b1147	1203268	1203825	e14 prophage; uncharacterized protein YmfL	tfaP // ycfK // ymfQ // jayE // beeE // ymfR // ymfN // ymfM // ymfL // ymfT	+
ymfM	b1148	1203822	1204160	e14 prophage; cell division inhibitor YmfM	tfaP // ycfK // ymfQ // jayE // beeE // ymfR // ymfN // ymfM // ymfL // ymfT	+
oweE	b4692	1204170	1204403	phage replication protein		+
ymfN	b1149	1204170	1205537	e14 prophage; chimeric replication protein/phage terminase YmfN	tfaP // ycfK // ymfQ // jayE // beeE // ymfR // ymfN // ymfM // ymfL // ymfT	+
aaaE	b4693	1204401	1205537	phage terminase		+
ymfR	b1150	1205549	1205731	e14 prophage; IPR020297 domain-containing protein YmfR	tfaP // ycfK // ymfQ // jayE // beeE // ymfR // ymfN // ymfM // ymfL // ymfT	+
beeE	b1151	1205731	1206204	e14 prophage; protein BeeE	tfaP // ycfK // ymfQ // jayE // beeE // ymfR // ymfN // ymfM // ymfL // ymfT	+
jayE	b1152	1206131	1206922	e14 prophage; putative protein JayE	tfaP // ycfK // ymfQ // jayE // beeE // ymfR // ymfN // ymfM // ymfL // ymfT	+
ymfQ	b1153	1206913	1207497	e14 prophage; DUF2313 domain-containing protein YmfQ	tfaP // ycfK // ymfQ // jayE // beeE // ymfR // ymfN // ymfM // ymfL // ymfT	+
ycfK	b1154	1207501	1208130	e14 prophage; protein StfP	tfaP // ycfK // ymfQ // jayE // beeE // ymfR // ymfN // ymfM // ymfL // ymfT	+
tfaP	b1155	1208132	1208545	e14 prophage; putative tail fiber assembly protein TfaP	tfaP // ycfK // ymfQ // jayE // beeE // ymfR // ymfN // ymfM // ymfL // ymfT	+
tfaE	b1156	1208517	1209119	e14 prophage; putative tail fiber assembly protein TfaE	stfE // tfaE	-
stfE	b1157	1209119	1209655	e14 prophage; putative side tail fiber protein fragment	stfE // tfaE	-
pinE	b1158	1209685	1210239	e14 prophage; site-specific DNA recombinase	pinE	+
mcrA	b1159	1210346	1211179	e14 prophage; 5-methylcytosine-specific restriction enzyme McrA	mcrA	+
icdC	b4519	1211413	1211577	protein IcdC	icdC	+
iraM	b1160	1211680	1212003	anti-adaptor protein IraM	iraM	-
ymgK	b4738	1212260	1212304	protein YmgK		-
ymgL	b4739	1212540	1212650	protein YmgL		-
ycgX	b1161	1212703	1213107	DUF1398 domain-containing protein YcgX	ycgX	-
bluR	b1162	1213328	1214059	DNA-binding transcriptional repressor BluR	bluR	-
bluF	b1163	1214264	1215475	blue light- and temperature-regulated antirepressor BluF	bluF	-
ycgZ	b1164	1215789	1216025	putative two-component system connector protein YcgZ	ymgC // ariR // ymgA // ycgZ	+
ymgA	b1165	1216068	1216340	putative two-component system connector protein YmgA	ymgC // ariR // ymgA // ycgZ	+
ariR	b1166	1216369	1216635	putative two-component system connector protein AriR	ymgC // ariR // ymgA // ycgZ	+
ymgC	b1167	1216748	1216996	protein YmgC	ymgC // ariR // ymgA // ycgZ	+
pdeG	b1168	1217328	1218851	putative c-di-GMP phosphodiesterase PdeG	pdeG	+
ymgF	b4520	1218983	1219201	inner membrane protein YmgF	ymgF	+
ycgH	b4491	1219601	1222248	putative transporter component, N-terminal fragment	ycgH	+
ymgD	b1171	1222305	1222634	PF16456 family protein YmgD	ymgG // ymgD	-
ymgG	b1172	1222644	1222988	PF13436 family protein YmgG	ymgG // ymgD	-
ymgI	b4593	1222990	1223163	uncharacterized protein YmgI		-
ymgJ	b4594	1223264	1223449	uncharacterized protein YmgJ		+
ycgI	b4521	1223564	1223907	protein YcgI	ycgI	+
minE	b1174	1224279	1224545	Z-ring positioning protein MinE	minE // minD // minC	-
minD	b1175	1224549	1225361	Z-ring positioning protein MinD	minE // minD // minC	-
minC	b1176	1225385	1226080	Z-ring positioning protein MinC	minE // minD // minC	-
ycgJ	b1177	1226600	1226968	PF05666 family protein YcgJ	ycgJ	+
pliG	b1178	1227071	1227472	inhibitor of g-type lysozyme	pliG	-
ycgL	b1179	1227681	1228007	PF05166 family protein YcgL	ycgL	+
ycgM	b1180	1228079	1228738	putative isomerase/hydrolase	ycgM	+
ycgN	b1181	1228815	1229276	putative metal-chelating domain-containing protein YcgN	ycgN	+
hlyE	b1182	1229483	1230394	hemolysin E	hlyE	-
C0299		1230629	1230707			+
umuD	b1183	1230767	1231186	DNA polymerase V protein UmuD	umuD // umuC	+
umuC	b1184	1231186	1232454	DNA polymerase V catalytic protein	umuD // umuC	+
dsbB	b1185	1232500	1233030	protein thiol:quinone oxidoreductase DsbB<sub>oxidized</sub> // protein thiol:quinone oxidoreductase DsbB	dsbB	-
nhaB	b1186	1233176	1234717	Na<sup>+</sup>:H<sup>+</sup> antiporter NhaB	nhaB	-
fadR	b1187	1234938	1235657	DNA-binding transcriptional dual regulator FadR	fadR	+
ycgB	b1188	1235709	1237241	PF04293 family protein YcgB	ycgB	-
dadA	b1189	1237571	1238869	D-amino acid dehydrogenase	dadX // dadA	+
dadX	b1190	1238879	1239949	alanine racemase 2	dadX // dadA	+
ymgM	b4740	1240260	1240463	protein YmgM		+
cvrA	b1191	1240335	1242071	putative K<sup>+</sup>:H<sup>+</sup> antiporter	cvrA	-
ldcA	b1192	1242166	1243080	murein L,D-carboxypeptidase	ldcA	-
emtA	b1193	1243180	1243791	lytic murein transglycosylase E	emtA	+
ycgR	b1194	1243793	1244527	flagellar brake protein YcgR	ycgR	-
ymgE	b1195	1244728	1244982	PF04226 family protein YmgE	ymgE	+
ycgY	b1196	1245160	1245600	uncharacterized protein YcgY	ycgY	+
treA	b1197	1245679	1247376	periplasmic trehalase	treA	-
dhaM	b1198	1247696	1249114	dihydroxyacetone kinase subunit M	dhaM // dhaL // dhaK	-
dhaL	b1199	1249125	1249757	dihydroxyacetone kinase subunit L	dhaL // dhaK // dhaM	-
dhaK	b1200	1249768	1250838	dihydroxyacetone kinase subunit K	dhaL // dhaK // dhaM	-
dhaR	b1201	1251066	1252985	DNA-binding transcriptional dual regulator DhaR	dhaR	+
ycgV	b1202	1253085	1255952	putative autotransporter adhesin YcgV	ycgV	-
ychF	b1203	1256721	1257812	redox-responsive ATPase YchF	ychF // pth	-
pth	b1204	1257929	1258513	peptidyl-tRNA hydrolase	pth // ychF	-
ychH	b1205	1258791	1259069	stress-induced protein	ychH	+
dauA	b1206	1259124	1260803	aerobic C4-dicarboxylate transporter DauA	dauA	-
prs	b1207	1260928	1261875	ribose-phosphate diphosphokinase	ispE // lolB // prs	-
ispE	b1208	1262026	1262877	4-(cytidine 5'-diphospho)-2-<i>C</i>-methyl-D-erythritol kinase	ispE // lolB // prs	-
lolB	b1209	1262877	1263500	outer membrane lipoprotein LolB	ispE // lolB // prs	-
hemA	b1210	1263714	1264970	glutamyl-tRNA reductase	prmC // prfA // hemA	+
prfA	b1211	1265012	1266094	peptide chain release factor RF1	prmC // prfA // hemA	+
prmC	b1212	1266094	1266927	protein-(glutamine-N5) methyltransferase	prmC // prfA // hemA	+
ychQ	b1213	1266924	1267316	SirB family protein YchQ	ychA // ychQ // kdsA	+
ychA	b1214	1267320	1268129	transglutaminase-like/TPR repeat-containing protein	ychA // ychQ // kdsA	+
kdsA	b1215	1268165	1269019	3-deoxy-D-<i>manno</i>-octulosonate 8-phosphate synthase	kdsA // ychA // ychQ	+
ldrA	b4419	1269168	1269275	small toxic polypeptide LdrA	ldrA	-
rdlA	b4420	1269323	1269389	putative antisense regulatory RNA RdlA	rdlA	+
ldrB	b4421	1269703	1269810	small toxic polypeptide LdrB	ldrB	-
rdlB	b4422	1269858	1269923	putative antisense regulatory RNA RdlB	rdlB	+
ldrC	b4423	1270238	1270345	small toxic polypeptide LdrC	ldrC	-
rdlC	b4424	1270393	1270460	putative antisense regulatory RNA RdlC	rdlC	+
chaA	b1216	1270749	1271849	Na<sup>+</sup>/K<sup>+</sup>:H<sup>+</sup> antiporter ChaA	chaA	-
chaB	b1217	1272119	1272349	putative cation transport regulator ChaB	chaB // chaC	+
chaC	b1218	1272507	1273202	glutathione-specific &gamma;-glutamylcyclotransferase	chaB // chaC	+
ychN	b1219	1273246	1273599	DsrE/F sulfur relay family protein YchN	ychN	-
ychO	b1220	1273784	1275178	putative invasin YchO	ychO	+
narL	b1221	1275179	1275829	Phosphorylated DNA-binding transcriptional dual regulator NarL // DNA-binding transcriptional dual regulator NarL	narL // narX	-
narX	b1222	1275822	1277618	sensor histidine kinase NarX	narL // narX	-
narK	b1223	1277957	1279348	nitrate:nitrite antiporter NarK	narK	+
narG	b1224	1279864	1283607	nitrate reductase A subunit &alpha;	narG // narH // narJ // narI	+
narH	b1225	1283604	1285142	nitrate reductase A subunit &beta;	narG // narH // narJ // narI	+
narJ	b1226	1285139	1285849	nitrate reductase 1 molybdenum cofactor assembly chaperone	narG // narH // narJ // narI	+
narI	b1227	1285849	1286526	nitrate reductase A subunit &gamma;	narG // narH // narJ // narI	+
ychS	b1228	1286709	1286984	putative uncharacterized protein YchS	ychS	+
rttR	b4425	1287066	1287236	small RNA RttR	rttR	-
tpr	b1229	1287087	1287176	protamine-like protein	tpr // tyrV // tyrT	-
tyrV	b1230	1287244	1287328	tRNA-Tyr(GUA)	tpr // tyrV // tyrT	-
tyrT	b1231	1287538	1287622	tRNA-Tyr(GUA)	tyrT // tpr // tyrV	-
purU	b1232	1287782	1288624	formyltetrahydrofolate deformylase	purU	-
ychJ	b1233	1288674	1289132	NTF2-like domain-containing protein YchJ	ychJ	-
rssA	b1234	1289245	1290150	putative patatin-like phospholipase RssA	rssA // rssB	+
rssB	b1235	1290242	1291255	RssB-P // regulator of RpoS	rssA // rssB	+
galU	b1236	1291457	1292365	UTP&mdash;glucose-1-phosphate uridylyltransferase	galU	+
hns	b1237	1292509	1292922	DNA-binding transcriptional dual regulator H-NS	hns	-
tdk	b1238	1293527	1294144	thymidine/deoxyuridine kinase	tdk	+
insZ	b4573	1294426	1295322	putative transposase InsZ	insZ	-
adhE	b1241	1295446	1298121	fused acetaldehyde-CoA dehydrogenase and iron-dependent alcohol dehydrogenasealdehyde/alcohol dehydrogenase AdhE	adhE	-
ychT	b4771	1298514	1298567	protein YchT		+
ychE	b1242	1298598	1299245	MarC family putative inner membrane protein YchE	ychE	+
insH21	b4711	1299567	1300547	IS<i>5</i> transposase and trans-activator		+
oppA	b1243	1301182	1302813	oligopeptide ABC transporter periplasmic binding protein	oppA // oppF // oppD // oppC // oppB	+
oppB	b1244	1302899	1303819	murein tripeptide ABC transporter / oligopeptide ABC transporter inner membrane subunit OppB	oppA // oppB // oppC // oppD // oppF	+
oppC	b1245	1303834	1304742	murein tripeptide ABC transporter / oligopeptide ABC transporter inner membrane subunit OppC	oppA // oppB // oppC // oppD // oppF	+
oppD	b1246	1304754	1305767	murein tripeptide ABC transporter / oligopeptide ABC transporter ATP binding subunit OppD	oppA // oppB // oppC // oppD // oppF	+
oppF	b1247	1305764	1306768	murein tripeptide ABC transporter / oligopeptide ABC transporter ATP binding subunit OppF	oppA // oppB // oppC // oppD // oppF	+
yciU	b1248	1306821	1307150	DUF440 domain-containing protein YciU	yciU // clsA	-
clsA	b1249	1307185	1308645	cardiolipin synthase A	yciU // clsA	-
yciY	b4595	1308788	1308961	uncharacterized protein YciY	yciY	+
kch	b1250	1309016	1310269	K<sup>+</sup> channel Kch	kch	-
yciI	b1251	1310569	1310865	protein YciI	yciI	-
tonB	b1252	1311089	1311808	Ton complex subunit TonB	tonB	+
yciA	b1253	1311848	1312246	acyl-CoA thioesterase YciA	yciA	-
yciB	b1254	1312351	1312890	inner membrane protein	yciC // yciB	-
yciC	b1255	1312920	1313663	putative inner membrane protein	yciC // yciB	-
ompW	b1256	1314020	1314658	outer membrane protein W	ompW	+
yciE	b1257	1314718	1315224	DUF892 domain-containing protein YciE	yciE // yciF // yciG	-
yciF	b1258	1315270	1315770	DUF892 domain-containing protein YciF	yciF // yciG // yciE	-
yciG	b1259	1315856	1316035	stress-induced bacterial acidophilic repeat motifs-containing protein YciG	yciE // yciF // yciG	-
trpA	b1260	1316416	1317222	tryptophan synthase subunit &alpha;	trpA // trpB // trpC // trpD // trpE // trpL	-
trpB	b1261	1317222	1318415	tryptophan synthase subunit &beta;	trpA // trpB // trpC // trpD // trpE // trpL	-
trpC	b1262	1318427	1319788	fused indole-3-glycerol phosphate synthase/phosphoribosylanthranilate isomerase	trpA // trpB // trpC // trpD // trpE // trpL	-
trpD	b1263	1319789	1321384	anthranilate synthase subunit TrpD	trpD // trpE // trpL // trpA // trpB // trpC	-
trpE	b1264	1321384	1322946	anthranilate synthase subunit TrpE	trpD // trpE // trpL // trpA // trpB // trpC	-
trpL	b1265	1323038	1323082	<i>trp</i> operon leader peptide	trpA // trpB // trpC // trpD // trpE // trpL	-
yciV	b1266	1323220	1324101	RNase AM	yciQ // yciO // yciV	+
yciO	b1267	1324098	1324718	putative RNA-binding protein YciO	yciQ // yciO // yciV	+
yciQ	b1268	1324746	1326641	DUF2207 domain-containing protein YciQ	yciQ // yciO // yciV	+
rluB	b1269	1326852	1327727	23S rRNA pseudouridine<sup>2605</sup> synthase	rluB	+
btuR	b1270	1327767	1328357	cobinamide/cobalamin adenosyltransferase	yciK // btuR	-
yciK	b1271	1328354	1329112	putative oxidoreductase	yciK // btuR	-
sohB	b1272	1329332	1330381	S49 peptidase family protein	sohB	+
yciN	b1273	1330417	1330668	protein YciN	yciN	-
topA	b1274	1331048	1333645	DNA topoisomerase 1	topA	+
cysB	b1275	1333855	1334829	DNA-binding transcriptional dual regulator CysB	cysB	+
ymiA	b4522	1335148	1335288	uncharacterized protein YmiA	yciX // ymiA	+
yciX	b4523	1335291	1335458	uncharacterized protein YciX	yciX // ymiA	+
ymiC	b4741	1335572	1335667	protein YmiC	ymiC // acnA	+
acnA	b1276	1335831	1338506	aconitate hydratase 1	ymiC // acnA	+
ribA	b1277	1338570	1339160	GTP cyclohydrolase 2	ribA	-
pgpB	b1278	1339330	1340094	phosphatidylglycerophosphatase B	pgpB	+
lapA	b1279	1340243	1340551	lipopolysaccharide assembly protein A	yciH // pyrF // lapB // lapA	+
lapB	b1280	1340558	1341727	lipopolysaccharide assembly protein B	yciH // pyrF // lapB // lapA	+
pyrF	b1281	1341921	1342658	orotidine-5'-phosphate decarboxylase	yciH // pyrF // lapB // lapA	+
yciH	b1282	1342658	1342984	putative translation factor	yciH // pyrF // lapB // lapA	+
osmB	b1283	1343110	1343328	osmotically-inducible lipoprotein OsmB	osmB	-
yciT	b1284	1343597	1344346	putative DNA-binding transcriptional regulator YciT	yciZ // yciT	-
yciZ	b4596	1344436	1344609	UPF0509 family protein YciZ	yciZ // yciT	-
ymiD	b4772	1344647	1344775	protein YmiD		+
pdeR	b1285	1344757	1346742	cyclic di-GMP phosphodiesterase PdeR	pdeR	-
ymiB	b4672	1346796	1346900	putative protein YmiB		+
rnb	b1286	1346978	1348912	RNase II	rnb	-
yciW	b1287	1348980	1350107	putative oxidoreductase	yciW	-
fabI	b1288	1350251	1351039	enoyl-[acyl-carrier-protein] reductase	fabI	-
ycjD	b1289	1351407	1351760	DUF559 domain-containing protein YcjD	ycjD	-
sapF	b1290	1351828	1352634	putrescine ABC exporter ATP binding protein SapF	sapA // sapB // sapC // sapD // sapF	-
sapD	b1291	1352636	1353628	putrescine ABC exporter ATP binding protein SapD	sapA // sapB // sapC // sapD // sapF	-
sapC	b1292	1353628	1354518	putrescine ABC exporter membrane protein SapC	sapA // sapB // sapC // sapD // sapF	-
sapB	b1293	1354505	1355470	putrescine ABC exporter membrane subunit SapB	sapA // sapB // sapC // sapD // sapF	-
sapA	b1294	1355467	1357110	putative periplasmic binding protein SapA	sapA // sapB // sapC // sapD // sapF	-
ymjA	b1295	1357423	1357668	DUF2543 domain-containing protein YmjA	ymjA	-
puuP	b1296	1357802	1359187	putrescine:H+ symporter PuuP	puuA // ymjE // puuP	-
ymjE	b4742	1359177	1359341	protein YmjE	puuA // ymjE // puuP	-
puuA	b1297	1359490	1360908	glutamate-putrescine ligase	puuA // ymjE // puuP	-
puuD	b1298	1361120	1361884	&gamma;-glutamyl-&gamma;-aminobutyrate hydrolase	puuR // puuD // puuE // puuB // puuC	+
puuR	b1299	1361911	1362468	DNA-binding transcriptional repressor PuuR	puuR // puuD // puuE // puuB // puuC	+
puuC	b1300	1362743	1364230	&gamma;-glutamyl-&gamma;-aminobutyraldehyde dehydrogenase	puuR // puuD // puuE // puuB // puuC	+
puuB	b1301	1364232	1365512	&gamma;-glutamylputrescine oxidase	puuR // puuD // puuE // puuB // puuC	+
puuE	b1302	1365550	1366815	4-aminobutyrate aminotransferase PuuE	puuR // puuD // puuE // puuB // puuC	+
pspF	b1303	1366935	1367912	DNA-binding transcriptional dual regulator PspF	pspF	-
pspA	b1304	1368079	1368747	phage shock protein A	pspA // pspE // pspD // pspC // pspB	+
pspB	b1305	1368801	1369025	phage shock protein B	pspA // pspB // pspC // pspD // pspE	+
pspC	b1306	1369025	1369384	phage shock protein C	pspA // pspB // pspC // pspD // pspE	+
pspD	b1307	1369393	1369614	phage shock protein D	pspA // pspB // pspC // pspD // pspE	+
pspE	b1308	1369689	1370003	thiosulfate sulfurtransferase PspE	pspA // pspB // pspC // pspD // pspE	+
ycjM	b1309	1370216	1371895	glucosylglycerate phosphorylase	ymjB // ycjV // ycjU // ycjT // ycjS // ycjR // ycjQ // ycjP // ycjO // ycjN // ycjM // ompG	+
ycjN	b1310	1371909	1373201	putative ABC transporter periplasmic binding protein YcjN	ymjB // ycjV // ycjU // ycjT // ycjS // ycjR // ycjQ // ycjP // ycjO // ycjN // ycjM // ompG	+
ycjO	b1311	1373222	1374103	putative ABC transporter membrane subunit YcjO	ymjB // ycjV // ycjU // ycjT // ycjS // ycjR // ycjQ // ycjP // ycjO // ycjN // ycjM // ompG	+
ycjP	b1312	1374090	1374932	putative ABC transporter membrane subunit YcjP	ymjB // ycjV // ycjU // ycjT // ycjS // ycjR // ycjQ // ycjP // ycjO // ycjN // ycjM // ompG	+
ycjQ	b1313	1374963	1376015	D-guloside 3-dehydrogenase	ymjB // ycjV // ycjU // ycjT // ycjS // ycjR // ycjQ // ycjP // ycjO // ycjN // ycjM // ompG	+
ycjR	b1314	1376034	1376822	3-dehydro-D-guloside 4-epimerase	ymjB // ycjV // ycjU // ycjT // ycjS // ycjR // ycjQ // ycjP // ycjO // ycjN // ycjM // ompG	+
ycjS	b1315	1376832	1377887	D-glucoside 3-dehydrogenase	ymjB // ycjV // ycjU // ycjT // ycjS // ycjR // ycjQ // ycjP // ycjO // ycjN // ycjM // ompG	+
ycjT	b1316	1377884	1380151	kojibiose phosphorylase	ymjB // ycjV // ycjU // ycjT // ycjS // ycjR // ycjQ // ycjP // ycjO // ycjN // ycjM // ompG	+
ycjU	b1317	1380148	1380807	&beta;-phosphoglucomutase	ymjB // ycjV // ycjU // ycjT // ycjS // ycjR // ycjQ // ycjP // ycjO // ycjN // ycjM // ompG	+
ycjV	b1318	1380821	1381789	putative ABC transporter ATP-binding protein YcjV	ymjB // ycjV // ycjU // ycjT // ycjS // ycjR // ycjQ // ycjP // ycjO // ycjN // ycjM // ompG	+
ymjB	b4524	1381789	1381902	hypothetical protein YmjB	ymjB // ycjV // ycjU // ycjT // ycjS // ycjR // ycjQ // ycjP // ycjO // ycjN // ycjM // ompG	+
ompG	b1319	1381947	1382852	outer membrane porin G	ymjB // ycjV // ycjU // ycjT // ycjS // ycjR // ycjQ // ycjP // ycjO // ycjN // ycjM // ompG	+
ycjW	b1320	1382963	1383961	DNA-binding transcriptional repressor YcjW	ycjW	-
ycjX	b1321	1384117	1385514	DUF463 domain-containing protein YcjX	ycjF // ycjX // tyrR	+
ycjF	b1322	1385511	1386572	DUF697 domain-containing inner membrane protein YcjF	ycjF // ycjX // tyrR	+
tyrR	b1323	1386720	1388261	DNA-binding transcriptional dual regulator TyrR	ycjF // ycjX // tyrR	+
tpx	b1324	1388305	1388811	lipid hydroperoxide peroxidase	tpx	-
ycjG	b1325	1388930	1389895	L-Ala-D/L-Glu epimerase	ycjG	+
mpaA	b1326	1389870	1390598	murein tripeptide amidase A	ymjD // ycjY // ymjC // mpaA	-
ymjC	b4525	1390680	1390862	putative uncharacterized protein YmjC	ymjD // ycjY // ymjC // mpaA	-
ymjD	b4673	1390868	1390933	uncharacterized protein YmjD	ymjD // ycjY // ymjC // mpaA	-
ycjY	b1327	1390933	1391853	putative hydrolase YcjY	ymjD // ycjY // ymjC // mpaA	-
pgrR	b1328	1391991	1392890	DNA-binding transcriptional repressor PgrR	pgrR	+
mppA	b1329	1393227	1394840	murein tripeptide ABC transporter periplasmic binding protein	mppA	+
ynaI	b1330	1394891	1395922	small conductance mechanosensitive channel YnaI	ynaI	-
insH4	b1331	1396112	1397092	IS<i>5</i> transposase and trans-activator	insH4	+
ynaJ	b1332	1397365	1397622	DUF2534 domain-containing protein YnaJ	ynaJ	+
uspE	b1333	1397672	1398622	universal stress protein E	uspE	-
fnr	b1334	1398774	1399526	DNA-binding transcriptional dual regulator FNR	fnr	-
ogt	b1335	1399721	1400236	methylated-DNA&mdash;[protein]-cysteine <i>S</i>-methyltransferase	abgA // abgB // abgT // ogt	-
abgT	b1336	1400247	1401773	<i>p</i>-aminobenzoyl glutamate:H<sup>+</sup> symporter	abgA // abgB // abgT // ogt	-
abgB	b1337	1401810	1403255	<i>p</i>-aminobenzoyl-glutamate hydrolase subunit B	abgA // abgB // abgT // ogt	-
abgA	b1338	1403255	1404565	<i>p</i>-aminobenzoyl-glutamate hydrolase subunit A	abgA // abgB // abgT // ogt	-
abgR	b1339	1404741	1405649	putative LysR-type DNA-binding transcriptional regulator AbgR	abgR	+
mcaS	b4426	1405658	1405751	small regulatory RNA McaS	mcaS	-
smrA	b1340	1405979	1406542	DNA endonuclease SmrA	smrA	+
dgcM	b1341	1406563	1407795	diguanylate cyclase DgcM	dgcM	-
ynaN	b4773	1407989	1408036	protein YnaN		+
zntB	b1342	1408050	1409033	Zn<sup>2+</sup>:H<sup>+</sup> symporter	zntB	+
fnrS	b4699	1409129	1409250	small regulatory RNA FnrS	fnrS	+
ynaL	b4743	1409308	1409481	protein YnaL		+
dbpA	b1343	1409511	1410884	ATP-dependent RNA helicase DbpA		+
ttcA	b1344	1411013	1411948	tRNA cytosine<sup>32</sup> 2-sulfurtransferase TtcA	ttcA	-
intR	b1345	1412000	1413235	Rac prophage; putative integrase	recE // recT // ralR // rcbA // xisR // intR	-
xisR	b1346	1413237	1413452	Rac prophage; excisionase	recE // recT // ralR // rcbA // xisR // intR	-
rcbA	b1347	1413531	1413740	Rac prophage; double-strand break reduction protein	recE // recT // ralR // rcbA // xisR // intR	-
ralA	b4714	1413556	1413734	Rac prophage; small regulatory RNA antitoxin RalA	ralA	+
ralR	b1348	1413733	1413927	Rac prophage; endodeoxyribonuclease toxin RalR	recE // recT // ralR // rcbA // xisR // intR	-
recT	b1349	1413984	1414793	Rac prophage; recombinase RecT	recE // recT // ralR // rcbA // xisR // intR	-
recE	b1350	1414786	1417386	Rac prophage; exonuclease VIII, ds DNA exonuclease, 5' --> 3' specific	recE // recT // ralR // rcbA // xisR // intR	-
racC	b1351	1417488	1417763	Rac prophage; protein RacC	racC	-
ydaE	b4526	1417838	1418008	Rac prophage; zinc-binding protein	kilR // ydaE	-
kilR	b1352	1418008	1418229	Rac prophage; inhibitor of FtsZ	kilR // ydaE	-
sieB	b1353	1418671	1419159	Rac prophage; phage superinfection exclusion protein	sieB	+
ydaF	b4527	1419156	1419311	Rac prophage; DUF1391 domain-containing protein YdaF	ydaG // ydaF	-
b1354	b1354	1419168	1419344			+
ydaG	b1355	1419322	1419456	Rac prophage; uncharacterized protein YdaG	ydaG // ydaF	-
racR	b1356	1419765	1420241	Rac prophage; DNA-binding transcriptional repressor RacR	racR	-
ydaS	b1357	1420365	1420661	Rac prophage; toxin YdaS	rzpR // ydaW // ydaV // ydaU // ydaT // ydaS	+
ydaT	b1358	1420684	1421106	Rac prophage; protein YdaT	rzpR // ydaW // ydaV // ydaU // ydaT // ydaS	+
ydaU	b1359	1421119	1421976	Rac prophage; DUF1376 domain-containing protein YdaU	rzpR // ydaW // ydaV // ydaU // ydaT // ydaS	+
ydaV	b1360	1421983	1422729	Rac prophage; putative ATP-binding protein YdaV	rzpR // ydaW // ydaV // ydaU // ydaT // ydaS	+
ydaW	b1361	1422752	1423312	Rac prophage; putative uncharacterized protein YdaW	rzpR // ydaW // ydaV // ydaU // ydaT // ydaS	+
rzpR	b1362	1423345	1423644	Rac prophage; putative endopeptidase RzpR	rzpR // ydaW // ydaV // ydaU // ydaT // ydaS	+
rzoR	b4528	1423400	1423585	Rac prophage; putative prophage outer membrane lipoprotein RzoR	rzoR	+
trkG	b1363	1423782	1425239	Rac prophage; K<sup>+</sup> transporter TrkG	trkG	+
b1364	b1364	1425178	1425459			+
ynaK	b1365	1425377	1425640	Rac prophage; ParB-like nuclease domain-containing protein YnaK	ydaY // ynaK	+
ydaY	b1366	1425621	1425980	Rac prophage; putative uncharacterized protein YdaY	ydaY // ynaK	+
b1367	b1367	1426055	1426288			+
ynaA	b1368	1426454	1427482	Rac prophage; putative prophage tail length tape measure domain-containing protein YnaA	lomR // ynaA	+
insH5	b1370	1427746	1428726	Rac prophage; IS<i>5</i> transposase and trans-activator	insH5	-
stfR	b1372	1429049	1432411	Rac prophage; putative prophage side tail fiber protein StfR	tfaR // stfR	+
tfaR	b1373	1432411	1432986	Rac prophage; putative tail fiber assembly protein TfaR	tfaR // stfR	+
pinR	b1374	1433084	1433674	Rac prophage; putative site-specific recombinase	pinR	-
ynaE	b1375	1433991	1434224	Rac prophage; uncharacterized protein YnaE	ynaE	-
ynaM	b4744	1434293	1434406	Rac prophage; protein YnaM		-
ttcC	b4638	1434958	1435008	putative tRNA 2-thiocytidine (s(2)C32) synthase		-
uspF	b1376	1435185	1435619	universal stress protein F	uspF	-
ompN	b1377	1435760	1436893	outer membrane porin N	ompN // ydbK	-
micC	b4427	1437121	1437231	small regulatory RNA MicC	micC	+
ydbK	b1378	1437260	1440784	putative pyruvate-flavodoxin oxidoreductase	ompN // ydbK	-
ydbJ	b4529	1441058	1441324	DUF333 domain-containing protein YdbJ	ydbJ	+
hslJ	b1379	1441321	1441743	lipoprotein implicated in Novobiocin resistance	hslJ	-
ldhA	b1380	1441854	1442843	D-lactate dehydrogenase	ldhA	-
ydbH	b1381	1443051	1445690	PF11739 family protein YdbH	ydbL // ynbE // ydbH	+
ynbE	b1382	1445687	1445872	lipoprotein YnbE	ydbL // ynbE // ydbH	+
ydbL	b1383	1445880	1446206	DUF1318 domain-containing protein YdbL	ydbL // ynbE // ydbH	+
feaR	b1384	1446378	1447283	DNA-binding transcriptional activator FeaR	feaR	-
feaB	b1385	1447519	1449018	phenylacetaldehyde dehydrogenase	feaB	+
tynA	b1386	1449076	1451349	copper-containing amine oxidase	tynA	-
paaZ	b1387	1451597	1453642	fused 3-oxo-5,6-dehydrosuberyl-CoA semialdehyde dehydrogenase and oxepin-CoA hydrolase	paaZ	-
paaA	b1388	1453927	1454856	phenylacetyl-CoA 1,2-epoxidase, monooxygenase subunit	paaK // paaI // paaH // paaG // paaF // paaE // paaD // paaC // paaB // paaA // paaJ	+
paaB	b1389	1454868	1455155	phenylacetyl-CoA 1,2-epoxidase subunit B	paaK // paaI // paaH // paaG // paaF // paaE // paaD // paaC // paaB // paaA // paaJ	+
paaC	b1390	1455164	1455910	phenylacetyl-CoA 1,2-epoxidase, structural subunit	paaK // paaI // paaH // paaG // paaF // paaE // paaD // paaC // paaB // paaA // paaJ	+
paaD	b1391	1455925	1456422	phenylacetate degradation protein	paaK // paaI // paaH // paaG // paaF // paaE // paaD // paaC // paaB // paaA // paaJ	+
paaE	b1392	1456430	1457500	phenylacetyl-CoA 1,2-epoxidase, reductase subunit	paaK // paaI // paaH // paaG // paaF // paaE // paaD // paaC // paaB // paaA // paaJ	+
paaF	b1393	1457497	1458264	putative 2,3-dehydroadipyl-CoA hydratase	paaK // paaI // paaH // paaG // paaF // paaE // paaD // paaC // paaB // paaA // paaJ	+
paaG	b1394	1458264	1459052	putative ring 1,2-epoxyphenylacetyl-CoA isomerase (oxepin-CoA forming)	paaK // paaI // paaH // paaG // paaF // paaE // paaD // paaC // paaB // paaA // paaJ	+
paaH	b1395	1459054	1460481	3-hydroxyadipyl-CoA dehydrogenase	paaK // paaI // paaH // paaG // paaF // paaE // paaD // paaC // paaB // paaA // paaJ	+
paaI	b1396	1460471	1460893	phenylacetyl-CoA thioesterase	paaK // paaI // paaH // paaG // paaF // paaE // paaD // paaC // paaB // paaA // paaJ	+
paaJ	b1397	1460893	1462098	&beta;-ketoadipyl-CoA thiolase	paaK // paaI // paaH // paaG // paaF // paaE // paaD // paaC // paaB // paaA // paaJ	+
paaK	b1398	1462125	1463438	phenylacetate-CoA ligase	paaK // paaI // paaH // paaG // paaF // paaE // paaD // paaC // paaB // paaA // paaJ	+
paaX	b1399	1463539	1464489	DNA-binding transcriptional repressor PaaX	paaY // paaX	+
paaY	b1400	1464471	1465061	2-hydroxycyclohepta-1,4,6-triene-1-carboxyl-CoA thioesterase	paaY // paaX	+
ynbG	b4674	1465165	1465230	uncharacterized protein YnbG		-
insCD2		1467921	1469149	IS2 element transposase InsAB'	insC2 // insD2 // insCD2	-
insD2	b1402	1467921	1468826	IS2 insertion element protein InsB	insC2 // insD2 // insCD2	-
insC2	b1403	1468784	1469149	IS2 insertion element repressor InsA	insC2 // insD2 // insCD2	-
insI2	b1404	1469358	1470509	IS30 transposase	insI2	+
pdxI	b1406	1474221	1475081	pyridoxal reductase	pdxI	+
ydbD	b1407	1475144	1477450	DUF2773 domain-containing protein YdbD	ydbD	+
ynbA	b1408	1477621	1478226	CDP-alcohol phosphatidyltransferase domain-containing protein YnbA	ynbD // ynbC // ynbB // ynbA	+
ynbB	b1409	1478226	1479122	putative CDP-diglyceride synthase	ynbD // ynbC // ynbB // ynbA	+
ynbC	b1410	1479138	1480895	hydrolase/methyltransferase domain-containing protein YnbC	ynbD // ynbC // ynbB // ynbA	+
ynbD	b1411	1480909	1482201	phosphatase domain-containing protein YnbD	ynbD // ynbC // ynbB // ynbA	+
azoR	b1412	1482255	1482860	FMN dependent NADH:quinone oxidoreductase	azoR	-
hrpA	b1413	1483061	1486963	ATP-dependent RNA helicase HrpA	hrpA	+
ydcF	b1414	1487235	1488035	DUF218 domain-containing protein YdcF	ydcF	+
aldA	b1415	1488232	1489671	aldehyde dehydrogenase A	aldA	+
gapC	b4493	1489713	1490713	glyceraldehyde-3-phosphate dehydrogenase	gapC	-
cybB	b1418	1490902	1491432	superoxide oxidase	cybB	+
rydC	b4597	1491442	1491506	small regulatory RNA RydC	rydC	-
ydcA	b1419	1491677	1491850	protein YdcA	ydcA	+
yncP	b4774	1491876	1491944	protein YncP		+
hokB	b4428	1491922	1492071	toxin HokB	hokB	-
mokB	b1420	1491962	1492129	putative regulatory protein MokB	mokB	-
sokB	b4429	1492119	1492174	putative small regulatory RNA antitoxin SokB	sokB	+
trg	b1421	1492470	1494110	methyl-accepting chemotaxis protein Trg	trg	+
ydcI	b1422	1494148	1495071	DNA-binding transcriptional dual regulator YdcI	ydcI	-
ydcJ	b1423	1495288	1496631	DUF1338 domain-containing protein YdcJ	ydcJ	+
opgD	b1424	1496856	1498511	glucan biosynthesis protein D	opgD	+
b1425	b1425	1498432	1498635			-
ydcH	b1426	1498651	1498875	protein YdcH	ydcH	+
rimL	b1427	1498938	1499477	ribosomal-protein-L12-serine <i>N</i>-acetyltransferase	rimL	+
ydcK	b1428	1499469	1500449	putative enzyme YdcK	ydcK	-
tehA	b1429	1500573	1501565	tellurite resistance protein	tehA // tehB	+
tehB	b1430	1501562	1502155	tellurite methyltransferase	tehA // tehB	+
ydcL	b1431	1502457	1503125	DUF3313 domain-containing lipoprotein YdcL	ydcL	+
yncK	b4578	1503218	1503649		yncK	-
insQ	b1432	1503717	1504865	putative insertion element transposase InsQ	insQ	+
ydcO	b1433	1504905	1506080	putative transport protein YdcO	ydcO	-
sutR	b1434	1506172	1506708	DNA-binding transcriptional dual regulator SutR	sutR	+
rlhA	b1435	1506781	1508742	23S rRNA 5-hydroxycytidine C2501 synthase	rlhA	+
yncJ	b1436	1508834	1509064	protein YncJ	yncJ	-
b1437	b1437	1509250	1509447			-
hicA	b4532	1509286	1509462	toxin of the HicA-HicB toxin-antitoxin system	hicB // hicA	+
hicB	b1438	1509508	1509924	antitoxin of the HicA-HicB toxin-antitoxin system / DNA-binding transcriptional repressor HicB	hicB // hicA	+
ydcR	b1439	1510003	1511409	fused putative DNA-binding transcriptional regulator/putative aminotransferase YdcR	ydcR	+
ydcS	b1440	1511654	1512799	putative ABC transporter periplasmic binding protein / polyhydroxybutyrate synthase	patD // ydcT // ydcU // ydcV // ydcS	+
ydcT	b1441	1512817	1513830	putative ABC transporter ATP-binding protein YdcT	patD // ydcT // ydcU // ydcV // ydcS	+
ydcU	b1442	1513831	1514772	putative ABC transporter membrane subunit YdcU	patD // ydcT // ydcU // ydcV // ydcS	+
ydcV	b1443	1514762	1515556	putative ABC transporter membrane subunit YdcV	patD // ydcT // ydcU // ydcV // ydcS	+
patD	b1444	1515578	1517002	&gamma;-aminobutyraldehyde dehydrogenase	patD // ydcV // ydcU // ydcT // ydcS	+
yncL	b4598	1517099	1517194	uncharacterized protein YncL	yncL	-
ortT	b1445	1517389	1517562	orphan toxin OrtT	ortT	+
ydcY	b1446	1517648	1517881	DUF2526 domain-containing protein YdcY	ydcY	+
ydcZ	b1447	1517882	1518331	putative inner membrane protein YdcZ	mnaT // ydcZ	-
mnaT	b1448	1518328	1518846	L-amino acid N-acyltransferase	mnaT // ydcZ	-
curA	b1449	1519027	1520064	NADPH-dependent curcumin/dihydrocurcumin reductase	curA	+
mcbR	b1450	1520262	1520927	DNA-binding transcriptional dual regulator McbR	mcbR	+
yncD	b1451	1520963	1523065	putative TonB-dependent outer membrane receptor	yncD	-
yncE	b1452	1523307	1524368	PQQ-like domain-containing protein YncE	yncE	+
ansP	b1453	1524481	1525980	L-asparagine transporter	ansP	-
yncG	b1454	1526247	1526864	putative glutathione <i>S</i>-transferase YncG	yncG	+
yncH	b1455	1526940	1527152	DUF5445 domain-containing protein YncH	yncH	+
rhsE	b1456	1527890	1529938	RhsE protein in rhs element	ydcD // rhsE	+
ydcD	b1457	1529922	1530404	uncharacterized protein YdcD	ydcD // rhsE	+
yncO	b4745	1530319	1530504	protein YncO		-
yncI	b1459	1530586	1531639	putative transposase YncI	yncI	+
ydcC	b1460	1531816	1532952	H repeat-associated putative transposase YdcC	ydcC	+
pptA	b1461	1533052	1533285	tautomerase PptA	pptA	+
yddH	b1462	1533282	1533851	flavin reductase-like protein YddH	yddH	-
nhoA	b1463	1534024	1534869	arylamine <i>N</i>-acetyltransferase	nhoA	+
yddE	b1464	1534965	1535858	PF02567 family protein YddE	yddE	-
narV	b1465	1535937	1536617	nitrate reductase Z subunit &gamma;	narV // narW // narY // narZ	-
narW	b1466	1536614	1537309	NarW, putative private chaperone for NarZ nitrate reductase subunit	narV // narW // narY // narZ	-
narY	b1467	1537309	1538853	nitrate reductase Z subunit &beta;	narY // narZ // narV // narW	-
narZ	b1468	1538850	1542590	nitrate reductase Z subunit &alpha;	narY // narZ // narV // narW	-
narU	b1469	1542672	1544060	nitrate/nitrite transporter NarU	narU	-
yddJ	b1470	1544384	1544719	uncharacterized protein YddJ	yddL // yddK // yddJ	-
yddK	b1471	1544758	1545714	leucine-rich repeat domain-containing protein YddK	yddL // yddK // yddJ	-
yddL	b1472	1545738	1546028	putative uncharacterized protein YddL	yddL // yddK // yddJ	-
yddG	b1473	1546288	1547169	amino acid exporter YddG	yddG	-
fdnG	b1474	1547401	1550448	formate dehydrogenase N subunit &alpha;	fdnG // fdnH // fdnI	+
fdnH	b1475	1550461	1551345	formate dehydrogenase N subunit &beta;	fdnG // fdnH // fdnI	+
fdnI	b1476	1551338	1551991	formate dehydrogenase N subunit &gamma;	fdnG // fdnH // fdnI	+
C0362		1552001	1552386			+
yddM	b1477	1552398	1552682	DNA-binding transcriptional regulator YddM	yddM	-
adhP	b1478	1552828	1553838	ethanol dehydrogenase / alcohol dehydrogenase	adhP	-
maeA	b1479	1553972	1555669	malate dehydrogenase (oxaloacetate-decarboxylating)	maeA	-
sra	b1480	1555826	1555963	30S ribosomal subunit protein S22	bdm // sra	-
bdm	b1481	1556065	1556280	biofilm-dependent modulation protein	bdm // sra	-
osmC	b1482	1556625	1557056	osmotically inducible peroxiredoxin OsmC	osmC	+
ddpF	b1483	1557112	1558038	putative D,D-dipeptide ABC transporter ATP-binding subunit DdpF	ddpF // ddpD // ddpC // ddpB // ddpA // ddpX	-
ddpD	b1484	1558031	1559017	putative D,D-dipeptide ABC transporter ATP-binding subunit DdpD	ddpF // ddpD // ddpC // ddpB // ddpA // ddpX	-
ddpC	b1485	1559014	1559910	putative D,D-dipeptide ABC transporter membrane subunit DdpC	ddpF // ddpD // ddpC // ddpB // ddpA // ddpX	-
ddpB	b1486	1559907	1560929	putative D,D-dipeptide ABC transporter membrane subunit DdpB	ddpF // ddpD // ddpC // ddpB // ddpA // ddpX	-
ddpA	b1487	1560931	1562481	putative D,D-dipeptide ABC transporter periplasmic binding protein	ddpF // ddpD // ddpC // ddpB // ddpA // ddpX	-
ddpX	b1488	1562495	1563076	D-alanyl-D-alanine dipeptidase	ddpF // ddpD // ddpC // ddpB // ddpA // ddpX	-
dosP	b1489	1563334	1565733	oxygen-sensing c-di-GMP phosphodiesterase DosP	dosP // dosC	-
dosC	b1490	1565758	1567140	diguanylate cyclase DosC	dosP // dosC	-
yddY	b4746	1567178	1567219	protein YddY		-
digH	b1491	1567504	1568823	divisome localized glycosyl hydrolase	digH	-
gadC	b1492	1568954	1570489	L-glutamate:4-aminobutyrate antiporter	gadB // gadC	-
gadB	b1493	1570645	1572045	glutamate decarboxylase B	gadB // gadC	-
pqqL	b1494	1572407	1575202	periplasmic metalloprotease	pqqL	-
yddB	b1495	1575247	1577619	putative TonB-dependent receptor YddB	yddA // yddB	-
yddA	b1496	1577657	1579342	ABC transporter family protein YddA	yddA // yddB	-
yneP	b4747	1579545	1579667	protein YneP		+
ydeM	b1497	1579633	1580790	putative anaerobic sulfatase maturation enzyme YdeM	ydeN // ydeM	-
ydeN	b1498	1580842	1582524	putative sulfatase YdeN	ydeN // ydeM	-
ydeO	b1499	1582926	1583687	DNA-binding transcriptional dual regulator YdeO	safA // ydeO	-
safA	b1500	1583762	1583959	two-component system connector SafA	safA // ydeO	-
ydeP	b1501	1584207	1586486	putative oxidoreductase YdeP	ydeP	-
ydeQ	b1502	1586820	1587734	putative fimbrial adhesin protein YdeQ	ydeQ	-
ydeR	b1503	1587793	1588296	putative fimbrial protein YdeR	ydeT // ydeS // ydeR	-
ydeS	b1504	1588309	1588839	putative fimbrial protein YdeS	ydeT // ydeS // ydeR	-
ydeT	b1505	1588853	1590001	fimbrial usher domain-containing protein YdeT	ydeT // ydeS // ydeR	-
yneL	b1506	1590334	1590536	putative HTH-type transcriptional regulator YneL	yneL	-
hipA	b1507	1590854	1592176	phosphorylated serine/threonine-protein kinase HipA // serine/threonine-protein kinase toxin HipA	hipA // hipB	-
hipB	b1508	1592176	1592442	antitoxin/DNA-binding transcriptional repressor HipB	hipA // hipB	-
yneO	b4696	1592665	1598086	AIDA-I family autotransporter YneO	yneO	-
lsrK	b1511	1598617	1600209	autoinducer-2 kinase	lsrR // lsrK	-
lsrR	b1512	1600288	1601241	DNA-binding transcriptional repressor LsrR	lsrR // lsrK	-
lsrA	b1513	1601490	1603025	Autoinducer-2 ABC transporter ATP binding subunit	lsrG // lsrF // lsrB // lsrD // lsrC // lsrA // tam	+
lsrC	b1514	1603019	1604047	Autoinducer-2 ABC transporter membrane subunit LsrC	lsrG // lsrF // lsrB // lsrD // lsrC // lsrA // tam	+
lsrD	b1515	1604047	1605039	Autoinducer-2 ABC transporter membrane subunit LsrD	lsrG // lsrF // lsrB // lsrD // lsrC // lsrA // tam	+
lsrB	b1516	1605051	1606073	Autoinducer-2 ABC transporter periplasmic binding protein	lsrG // lsrF // lsrB // lsrD // lsrC // lsrA // tam	+
lsrF	b1517	1606100	1606975	3-hydroxy-2,4-pentadione 5-phosphate thiolase	lsrG // lsrF // lsrB // lsrD // lsrC // lsrA // tam	+
lsrG	b1518	1606999	1607289	(4<i>S</i>)-4-hydroxy-5-phosphonooxypentane-2,3-dione isomerase	lsrG // lsrF // lsrB // lsrD // lsrC // lsrA // tam	+
tam	b1519	1607346	1608104	<i>trans</i>-aconitate 2-methyltransferase	lsrG // lsrF // lsrB // lsrD // lsrC // lsrA // tam	+
yneE	b1520	1608108	1609022	PF01062 family inner membrane protein YneE	yneE	-
uxaB	b1521	1609229	1610680	tagaturonate reductase	uxaB	-
dgcF	b1522	1610907	1611854	putative diguanylate cyclase DgcF	dgcF	-
yneG	b1523	1611966	1612325	DUF4186 domain-containing protein YneG	glsB // yneG	-
glsB	b1524	1612325	1613251	glutaminase 2	glsB // yneG	-
sad	b1525	1613315	1614703	succinate semialdehyde dehydrogenase (NAD(P)<sup>+</sup>) Sad	sad	-
yneJ	b1526	1614804	1615685	putative LysR-type DNA-binding transcriptional regulator YneJ	yneJ	+
yneK	b1527	1615763	1616878	protein YneK	yneK	+
ydeA	b1528	1617028	1618218	L-arabinose exporter	ydeA	+
marC	b1529	1618243	1618908	inner membrane protein MarC	marC	-
marR	b1530	1619120	1619554	DNA-binding transcriptional repressor MarR	marR // marA // marB	+
marA	b1531	1619574	1619957	DNA-binding transcriptional dual regulator MarA	marR // marA // marB	+
marB	b1532	1619989	1620207	multiple antibiotic resistance protein MarB	marR // marA // marB	+
eamA	b1533	1620238	1621137	cysteine/<i>O</i>-acetylserine exporter EamA	eamA	-
ydeE	b1534	1621332	1622519	dipeptide exporter	ydeE	+
mgtS	b4599	1622646	1622741	small protein MgtS	mgtS	+
mgtT	b4775	1622741	1622845	protein MgtT		+
mgrR	b4698	1622817	1622914	small regulatory RNA MgrR	mgrR	-
dgcZ	b1535	1622960	1623850	diguanylate cyclase DgcZ	dgcZ	-
ydeI	b1536	1624105	1624497	BOF family protein YdeI	ydeI	-
ydeJ	b1537	1624773	1625291	PF02464 family protein YdeJ	ydeJ	+
dcp	b1538	1625335	1627380	peptidyl-dipeptidase Dcp	dcp	-
ydfG	b1539	1627517	1628263	3-hydroxy acid dehydrogenase YdfG	ydfG	+
ydfH	b1540	1628352	1629038	DNA-binding transcriptional repressor YdfH	ydfH	+
ydfZ	b1541	1629215	1629418	putative selenoprotein YdfZ	ydfZ	+
ydfI	b1542	1629453	1630913	putative oxidoreductase YdfI	ydfI	-
ydfJ	b1543	1631002	1632285	putative transporter YdfJ	ydfJ	-
ynfT	b4748	1632890	1633003	Qin prophage; protein YnfT	ynfT // ydfK	+
ydfK	b1544	1633072	1633305	Qin prophage; cold shock protein YdfK	ynfT // ydfK	+
pinQ	b1545	1633622	1634212	Qin prophage; putative recombinase PinQ	pinQ	+
tfaQ	b1546	1634310	1634885	Qin prophage; putative tail fiber assembly protein TfaQ	tfaQ // stfQ // nohA	-
stfQ	b1547	1634885	1635847	Qin prophage; putative prophage side tail fiber protein StfQ	tfaQ // stfQ // nohA	-
nohA	b1548	1635798	1636367	Qin prophage; putative prophage DNA-packaging protein NohA	tfaQ // stfQ // nohA	-
ynfO	b4533	1636756	1636989	Qin prophage; DUF3950 domain-containing protein YnfO	ydfO // ynfO	+
ydfO	b1549	1637047	1637457	Qin prophage; DUF1398 domain-containing protein YdfO	ydfO // ynfO	+
gnsB	b1550	1637609	1637782	Qin prophage; protein GnsB	gnsB	-
ynfN	b1551	1637954	1638109	Qin prophage; protein YnfN	ynfN	-
ynfR	b4749	1638188	1638253	Qin prophage; protein YnfR		-
ynfQ	b4724	1638256	1638444	Qin prophage; protein YnfQ		-
cspI	b1552	1638455	1638667	Qin prophage; cold shock-like protein CspI	cspI	-
rzpQ	b1553	1639030	1639527	Qin prophage; DUF2514 domain-containing protein RzpQ	essQ // ydfR // rrrQ // rzpQ	-
rzoQ	b4689	1639080	1639334	Qin prophage; putative lipoprotein RzoQ		-
rrrQ	b1554	1639524	1640057	Qin prophage; putative lysozyme	essQ // ydfR // rrrQ // rzpQ	-
ydfR	b1555	1640054	1640365	Qin prophage; protein YdfR	essQ // ydfR // rrrQ // rzpQ	-
essQ	b1556	1640370	1640585	Qin prophage; putative prophage lysis protein EssQ	essQ // ydfR // rrrQ // rzpQ	-
ynfU	b4776	1640805	1640975	Qin prophage; putative zinc-binding protein YnfU		+
cspB	b1557	1641339	1641554	Qin prophage; cold shock-like protein CspB	cspB	-
cspF	b1558	1641855	1642067	Qin prophage; cold shock-like protein CspF	cspF	+
ynfS	b4750	1642122	1642211	Qin prophage; protein YnfS		+
ydfT	b1559	1642489	1643241	Qin prophage; putative antitermination protein Q	ydfU // ydfT	-
ydfU	b1560	1643255	1644304	Qin prophage; protein YdfU	ydfU // ydfT	-
rem	b1561	1644651	1644902	Qin prophage; protein Rem	rem	-
hokD	b1562	1645119	1645274	Qin prophage; toxic protein HokD	relB // relE // hokD	-
relE	b1563	1645346	1645633	Qin prophage; mRNA interferase toxin RelE	relB // relE // hokD	-
relB	b1564	1645633	1645872	Qin prophage; antitoxin/DNA-binding transcriptional repressor RelB	relB // relE // hokD	-
ydfV	b1565	1645897	1646202	Qin prophage; protein YdfV	ydfV	+
flxA	b1566	1646405	1646737	Qin prophage; PF14282 family protein FlxA	flxA	+
ydfW	b1567	1647174	1647323	Qin prophage; protein YdfW	dicC // ydfX // ydfW	-
ydfX	b1568	1647346	1647636	Qin prophage; protein YdfX	dicC // ydfX // ydfW	-
dicC	b1569	1647620	1647850	Qin prophage; putative DNA-binding transcriptional regulator DicC	dicC // ydfX // ydfW	-
dicA	b1570	1647934	1648341	DNA-binding transcriptional dual regulator DicA	dicA	+
ydfA	b1571	1648508	1648663	Qin prophage; DUF1391 domain-containing protein YdfA	ydfC // ydfB // ydfA	+
ydfB	b1572	1648665	1648793	Qin prophage; uncharacterized protein YdfB	ydfC // ydfB // ydfA	+
ydfC	b1573	1648823	1649041	Qin prophage; uncharacterized protein YdfC	ydfC // ydfB // ydfA	+
dicF	b1574	1649382	1649434	Qin prophage; small regulatory RNA DicF	dicF	+
dicB	b1575	1649609	1649797	Qin prophage; cell division inhibition protein DicB	intQ // insD7 // ydfE // ydfD // dicB	+
ydfD	b1576	1649794	1649985	Qin prophage; lysis protein	intQ // insD7 // ydfE // ydfD // dicB	+
ydfE	b1577	1650078	1650998	Qin prophage; protein YdfE	intQ // insD7 // ydfE // ydfD // dicB	+
insD7	b1578	1650881	1651537	Qin prophage; putative transposase	intQ // insD7 // ydfE // ydfD // dicB	+
intQ	b1579	1651512	1652708	Qin prophage; putative defective integrase	intQ // insD7 // ydfE // ydfD // dicB	+
ynfP	b4534	1652728	1652838	protein YnfP	ynfP	-
rspB	b1580	1652896	1653915	putative zinc-binding dehydrogenase RspB	rspA // rspB	-
rspA	b1581	1653927	1655141	mandelate racemase/muconate lactonizing enzyme family protein RspA	rspA // rspB	-
ynfA	b1582	1655347	1655673	putative transporter YnfA	ynfA	-
ynfB	b1583	1655808	1656149	DUF1283 domain-containing protein YnfB	speG // ynfB	+
speG	b1584	1656184	1656744	spermidine <i>N</i>-acetyltransferase	speG // ynfB	+
ynfC	b1585	1656747	1657457	PF06788 family lipoprotein YnfC	ynfC	-
ynfD	b1586	1657565	1657870	DUF1161 domain-containing protein YnfD	ynfD	+
ynfE	b1587	1658069	1660495	putative selenate reductase YnfE	dmsD // ynfH // ynfG // ynfF // ynfE	+
ynfF	b1588	1660556	1662979	putative selenate reductase YnfF	dmsD // ynfH // ynfG // ynfF // ynfE	+
ynfG	b1589	1662990	1663607	putative oxidoreductase YnfG	dmsD // ynfH // ynfG // ynfF // ynfE	+
ynfH	b1590	1663609	1664463	putative menaquinol dehydrogenase	dmsD // ynfH // ynfG // ynfF // ynfE	+
dmsD	b1591	1664506	1665120	redox enzyme maturation protein DmsD	dmsD // ynfH // ynfG // ynfF // ynfE	+
clcB	b1592	1665315	1666571	putative chloride:H<sup>+</sup> antiporter ClcB	clcB	+
ynfK	b1593	1666524	1667219	putative dethiobiotin synthetase	ynfK // mlc	-
mlc	b1594	1667344	1668564	DNA-binding transcriptional repressor Mlc	ynfK // mlc	-
ynfL	b1595	1668699	1669592	putative DNA-binding transcriptional regulator	ynfL	-
ynfM	b1596	1669699	1670952	putative transporter YnfM	ynfM	+
G0-10698		1670949	1671136			-
asr	b1597	1671376	1671684	acid shock protein	asr	+
ydgU	b4601	1671777	1671860	uncharacterized protein YdgU		+
ydgD	b1598	1671960	1672781	putative serine protease YdgD	ydgD	+
mdtI	b1599	1672820	1673149	multidrug/spermidine efflux pump membrane subunit MdtI	mdtU // mdtJ // mdtI	-
mdtJ	b1600	1673136	1673501	multidrug/spermidine efflux pump membrane subunit MdtJ	mdtU // mdtJ // mdtI	-
mdtU	b4777	1673608	1673709	protein MdtU	mdtU // mdtJ // mdtI	-
tqsA	b1601	1673913	1674947	autoinducer 2 exporter	tqsA	+
pntB	b1602	1674972	1676360	pyridine nucleotide transhydrogenase subunit &beta;	pntB // pntA	-
pntA	b1603	1676371	1677903	pyridine nucleotide transhydrogenase subunit &alpha;	pntB // pntA	-
ydgH	b1604	1678427	1679371	DUF1471 domain-containing protein YdgH	ydgH	+
ydgI	b1605	1679557	1680939	putative arginine:ornithine antiporter	folM // ydgI	+
folM	b1606	1680976	1681698	dihydromonapterin reductase	folM // ydgI	+
ydgC	b1607	1681695	1682030	GlpM family protein	ydgC	-
rstA	b1608	1682159	1682878	Phosphorylated DNA-binding transcriptional regulator RstA // DNA-binding transcriptional regulator RstA	rstB // rstA	+
rstB	b1609	1682882	1684183	sensory histidine kinase RstB - phosphorylated // sensory histidine kinase RstB	rstB // rstA	+
tus	b1610	1684259	1685188	DNA replication terminus site-binding protein	tus	+
fumC	b1611	1685185	1686588	fumarase C	fumA // fumC	-
fumA	b1612	1686731	1688377	fumarase A	fumA // fumC	-
manA	b1613	1688576	1689751	mannose-6-phosphate isomerase	manA	+
ydgA	b1614	1689852	1691360	DUF945 domain-containing protein YdgA	ydgA	+
uidC	b1615	1691586	1692851	outer membrane porin family protein UidC	uidC // uidB // uidA	-
uidB	b1616	1692890	1694263	glucuronide:H<sup>+</sup> symporter	uidC // uidB // uidA	-
uidA	b1617	1694260	1696071	&beta;-glucuronidase	uidC // uidB // uidA	-
uidR	b1618	1696462	1697052	DNA-binding transcriptional repressor UidR	uidR	-
hdhA	b1619	1697273	1698040	7-&alpha;-hydroxysteroid dehydrogenase	hdhA	-
malI	b1620	1698152	1699180	DNA-binding transcriptional repressor MalI	malI	-
malX	b1621	1699355	1700947	PTS enzyme IIBC component MalX	malX // malY	+
malY	b1622	1700957	1702129	negative regulator of MalT activity/cystathionine &beta;-lyase	malX // malY	+
add	b1623	1702233	1703234	adenosine deaminase	add	+
ydgJ	b1624	1703268	1704308	putative oxidoreductase YdgJ	ydgJ	-
blr	b4409	1704551	1704676	&beta;-lactam resistance protein	blr	+
cnu	b1625	1704949	1705164	H-NS- and StpA-binding protein	cnu	+
ydgK	b1626	1705250	1705690	DUF2569 domain-containing inner membrane protein YdgK	ydgK // nth // rsxE // rsxG // rsxD // rsxC // rsxB // rsxA	+
rsxA	b1627	1705767	1706348	SoxR [2Fe-2S] reducing system protein RsxA	nth // rsxE // rsxG // rsxD // rsxC // rsxB // rsxA // ydgK	+
rsxB	b1628	1706348	1706926	SoxR [2Fe-2S] reducing system protein RsxB	nth // rsxE // rsxG // rsxD // rsxC // rsxB // rsxA // ydgK	+
rsxC	b1629	1706919	1709141	SoxR [2Fe-2S] reducing system protein RsxC	nth // rsxE // rsxG // rsxD // rsxC // rsxB // rsxA // ydgK	+
rsxD	b1630	1709142	1710200	SoxR [2Fe-2S] reducing system protein RsxD	nth // rsxE // rsxG // rsxD // rsxC // rsxB // rsxA // ydgK	+
rsxG	b1631	1710204	1710824	SoxR [2Fe-2S] reducing system protein RsxG	nth // rsxE // rsxG // rsxD // rsxC // rsxB // rsxA // ydgK	+
rsxE	b1632	1710828	1711523	SoxR [2Fe-2S] reducing system protein RsxE	nth // rsxE // rsxG // rsxD // rsxC // rsxB // rsxA // ydgK	+
nth	b1633	1711523	1712158	endonuclease III	nth // rsxE // rsxG // rsxD // rsxC // rsxB // rsxA // ydgK	+
dtpA	b1634	1712769	1714271	dipeptide/tripeptide:H<sup>+</sup> symporter DtpA	dtpA	+
gstA	b1635	1714377	1714982	glutathione <i>S</i>-transferase GstA	gstA	+
pdxY	b1636	1715026	1715889	pyridoxal kinase 2	pdxH // tyrS // pdxY	-
tyrS	b1637	1715948	1717222	tyrosine&mdash;tRNA ligase	pdxH // tyrS // pdxY	-
pdxH	b1638	1717351	1718007	pyridoxine/pyridoxamine 5'-phosphate oxidase	pdxH // pdxY // tyrS	-
mliC	b1639	1718066	1718395	inhibitor of c-type lysozyme, putative lipoprotein	mliC	-
anmK	b1640	1718493	1719602	anhydro-<i>N</i>-acetylmuramic acid kinase	anmK	-
slyB	b1641	1719876	1720343	outer membrane lipoprotein SlyB	slyB	+
slyA	b1642	1720390	1720824	DNA-binding transcriptional dual regulator SlyA	slyA	-
ydhI	b1643	1721025	1721261	DUF1656 domain-containing protein YdhI	ydhK // ydhJ // ydhI	+
ydhJ	b1644	1721264	1722121	putative membrane fusion protein YdhJ	ydhK // ydhJ // ydhI	+
ydhK	b1645	1722121	1724133	putative transporter YdhK	ydhK // ydhJ // ydhI	+
sodC	b1646	1724134	1724655	superoxide dismutase (Cu-Zn)	sodC	-
ydhF	b1647	1724736	1725632	putative oxidoreductase YdhF	ydhF	-
ydhL	b1648	1725681	1725920	DUF1289 domain-containing protein YdhL	ydhL	-
nemR	b1649	1726023	1726622	DNA-binding transcriptional repressor NemR	nemA // nemR // gloA	+
nemA	b1650	1726659	1727756	<i>N</i>-ethylmaleimide reductase	nemA // nemR // gloA	+
gloA	b1651	1727837	1728244	lactoylglutathione lyase	nemA // nemR // gloA	+
rnt	b1652	1728347	1728994	RNase T	rnt // lhr	+
lhr	b1653	1729087	1733703	ATP-dependent helicase Lhr	rnt // lhr	+
grxD	b1654	1733754	1734101	glutaredoxin 4	grxD	-
mepH	b1655	1734435	1735250	peptidoglycan DD-endopeptidase MepH	mepH	+
sodB	b1656	1735378	1735959	superoxide dismutase (Fe)	sodB	+
ydhP	b1657	1736121	1737290	putative transporter YdhP	ydhP	-
cydH	b4602	1737456	1737545	cytochrome <i>bd</i>-I ubiquinol oxidase accessory subunit CydH		-
purR	b1658	1737844	1738869	DNA-binding transcriptional repressor PurR	purR	+
ydhB	b1659	1738866	1739798	putative LysR family DNA-binding transcriptional regulator YdhB	ydhB	-
ydhC	b1660	1739911	1741122	putative adenosine transporter YdhC	ydhC	+
cfa	b1661	1741413	1742561	cyclopropane fatty acyl phospholipid synthase	cfa	+
ribC	b1662	1742601	1743242	riboflavin synthase	ribC	-
mdtK	b1663	1743457	1744830	multidrug efflux pump MdtK	mdtK	+
ydhQ	b1664	1744871	1746127	putative adhesin-related protein YdhQ	ydhQ	-
valV	b1665	1746435	1746511	tRNA-Val(GAC)	valV // valW	+
valW	b1666	1746516	1746592	tRNA-Val(GAC)	valV // valW	+
ydhR	b1667	1746700	1747005	putative monooxygenase YdhR	ydhR	+
ydhS	b1668	1747131	1748735	FAD/NAD(P) binding domain-containing protein YdhS	ydhS	+
ydhT	b1669	1748747	1749559	uncharacterized protein YdhT	ydhY // ydhV // ydhW // ydhX // ydhU // ydhT	-
ydhU	b1670	1749563	1750348	putative cytochrome YdhU	ydhY // ydhV // ydhW // ydhX // ydhU // ydhT	-
ydhX	b1671	1750345	1751013	putative 4Fe-4S ferredoxin-like protein YdhX	ydhY // ydhV // ydhW // ydhX // ydhU // ydhT	-
ydhW	b1672	1751077	1751724	uncharacterized protein YdhW	ydhY // ydhV // ydhW // ydhX // ydhU // ydhT	-
ydhV	b1673	1751728	1753830	putative oxidoreductase YdhV	ydhY // ydhV // ydhW // ydhX // ydhU // ydhT	-
ydhY	b1674	1753851	1754477	putative 4Fe-4S ferredoxin-like protein YdhY	ydhY // ydhV // ydhW // ydhX // ydhU // ydhT	-
fumD	b1675	1754932	1755141	fumarase D	fumD	-
pykF	b1676	1755698	1757110	pyruvate kinase I	pykF	+
lpp	b1677	1757421	1757657	murein lipoprotein	lpp	+
ldtE	b1678	1757721	1758725	L,D-transpeptidase LdtE	ldtE	-
sufE	b1679	1758874	1759290	sulfur carrier protein SufE	sufE // sufS // sufD // sufC // sufB // sufA	-
sufS	b1680	1759303	1760523	L-cysteine desulfurase	sufE // sufS // sufD // sufC // sufB // sufA	-
sufD	b1681	1760520	1761791	Fe-S cluster scaffold complex subunit SufD	sufE // sufS // sufD // sufC // sufB // sufA	-
sufC	b1682	1761766	1762512	Fe-S cluster scaffold complex subunit SufC	sufE // sufS // sufD // sufC // sufB // sufA	-
sufB	b1683	1762522	1764009	Fe-S cluster scaffold complex subunit SufB	sufE // sufS // sufD // sufC // sufB // sufA	-
sufA	b1684	1764018	1764386	iron-sulfur cluster insertion protein SufA	sufE // sufS // sufD // sufC // sufB // sufA	-
rydB	b4430	1764713	1764780	small regulatory RNA RydB	rydB	-
ydiH	b1685	1764934	1765122	uncharacterized protein YdiH	ydiJ // menI // ydiH	-
menI	b1686	1765222	1765632	1,4-dihydroxy-2-naphthoyl-CoA hydrolase	ydiJ // menI // ydiH	-
ydiJ	b1687	1765629	1768685	putative FAD-linked oxidoreductase YdiJ	ydiJ // menI // ydiH	-
ydiK	b1688	1769074	1770186	putative transporter YdiK	ydiK	+
rprA	b4431	1770372	1770477	small regulatory RNA RprA	rprA	+
ydiL	b1689	1770615	1770971	DUF1870 domain-containing protein YdiL	ydiL	+
ydiM	b1690	1771071	1772285	putative exporter YdiM	ydiM	+
ydiN	b1691	1772512	1773777	putative transporter YdiN	ydiB // ydiN // aroD	+
ydiB	b1692	1773789	1774655	quinate/shikimate dehydrogenase	ydiB // ydiN // aroD	+
aroD	b1693	1774686	1775444	3-dehydroquinate dehydratase	aroD // ydiB // ydiN	+
ydiF	b1694	1775587	1777182	putative acetate-CoA transferase YdiF	ydiO // ydiF	+
ydiO	b1695	1777196	1778347	putative acyl-CoA dehydrogenase YdiO	ydiO // ydiF	+
ydiP	b1696	1778390	1779301	putative DNA-binding transcriptional regulator YdiP	ydiP	-
ydiQ	b1697	1779617	1780381	putative electron transfer flavoprotein subunit YdiQ	fadK // ydiT // ydiS // ydiR // ydiQ	+
ydiR	b1698	1780401	1781339	putative electron transfer flavoprotein subunit YdiR	fadK // ydiT // ydiS // ydiR // ydiQ	+
ydiS	b1699	1781395	1782684	putative electron transfer flavoprotein-quinone oxidoreductase YdiS	fadK // ydiT // ydiS // ydiR // ydiQ	+
ydiT	b1700	1782681	1782974	ferredoxin-like protein YdiT	fadK // ydiT // ydiS // ydiR // ydiQ	+
fadK	b1701	1782977	1784677	short chain acyl-CoA synthetase	fadK // ydiT // ydiS // ydiR // ydiQ	+
ppsA	b1702	1784734	1787112	phosphoenolpyruvate synthetase	ppsA	-
ppsR	b1703	1787445	1788278	phosphoenolpyruvate synthetase regulatory protein	ppsR	+
aroH	b1704	1788435	1789481	3-deoxy-7-phosphoheptulonate synthase, Trp-sensitive	aroH	+
ydiE	b1705	1789613	1789804	PF10636 family protein YdiE	ydiE	+
selO	b1706	1789808	1791244	protein adenylyltransferase SelO	selO	-
rflP	b1707	1791307	1792020	anti-FlhDC factor RflP	rflP	-
nlpC	b1708	1792267	1792731	NlpC/P60 family lipoprotein NlpC	nlpC	-
btuD	b1709	1792809	1793558	vitamin B<sub>12</sub> ABC transporter ATP binding subunit	btuD // btuE // btuC	-
btuE	b1710	1793558	1794109	thioredoxin/glutathione peroxidase BtuE	btuD // btuC // btuE	-
btuC	b1711	1794172	1795152	vitamin B<sub>12</sub> ABC transporter membrane subunit	btuC // btuE // btuD	-
ihfA	b1712	1795253	1795552	integration host factor subunit &alpha;	thrS // rpmI // infC // rplT // ihfA // pheM // pheT // pheS	-
pheT	b1713	1795557	1797944	phenylalanine&mdash;tRNA ligase subunit &beta;	thrS // rpmI // infC // rplT // ihfA // pheM // pheT // pheS	-
pheS	b1714	1797959	1798942	phenylalanine&mdash;tRNA ligase subunit &alpha;	thrS // rpmI // infC // rplT // ihfA // pheM // pheT // pheS	-
pheM	b1715	1799226	1799270	<i>pheST-ihfA</i> operon leader peptide	thrS // rpmI // infC // rplT // ihfA // pheM // pheT // pheS	-
rplT	b1716	1799393	1799749	50S ribosomal subunit protein L20	thrS // rpmI // infC // rplT // ihfA // pheM // pheT // pheS	-
rpmI	b1717	1799802	1799999	50S ribosomal subunit protein L35	thrS // rpmI // infC // rplT // ihfA // pheM // pheT // pheS	-
infC	b1718	1800096	1800638	translation initiation factor IF-3	thrS // rpmI // infC // rplT // ihfA // pheM // pheT // pheS	-
thrS	b1719	1800642	1802570	threonine&mdash;tRNA ligase	thrS // rpmI // infC // rplT // ihfA // pheM // pheT // pheS	-
arpB	b4494	1803094	1804993	putative ankyrin repeat protein B, N-terminal fragment	arpB	+
yniD	b4535	1805165	1805272	uncharacterized protein YniD	yniD	+
ydiY	b1722	1805325	1806083	acid-inducible putative outer membrane protein YdiY	ydiY	-
pfkB	b1723	1806370	1807299	6-phosphofructokinase 2	pfkB	+
ydiZ	b1724	1807400	1807690	putative endoribonuclease YdiZ	ydiZ	+
yniA	b1725	1807796	1808656	putative kinase YniA	yniA	+
yniB	b1726	1808697	1809233	uncharacterized protein YniB	yniB	-
hxpB	b1727	1809380	1810048	hexitol phosphatase B	hxpB	+
ydjM	b1728	1810211	1810801	inner membrane protein YdjM	ydjM	+
tcyP	b1729	1810934	1812325	cystine/sulfocysteine:cation symporter	tcyP	+
ydjO	b1730	1812329	1813132	protein YdjO	ydjO	-
cedA	b1731	1813421	1813663	cell division modulator	cedA	-
katE	b1732	1813867	1816128	catalase HPII	katE	+
chbG	b1733	1816386	1817135	chitooligosaccharide monodeacetylase ChbG	chbG // chbF // chbR // chbA // chbC // chbB	-
chbF	b1734	1817148	1818500	monoacetylchitobiose-6-phosphate hydrolase	chbG // chbF // chbR // chbA // chbC // chbB	-
chbR	b1735	1818605	1819447	ChbR	chbG // chbF // chbR // chbA // chbC // chbB	-
chbA	b1736	1819455	1819805	<i>N,N'</i>-diacetylchitobiose-specific PTS enzyme IIA component	chbG // chbF // chbR // chbA // chbC // chbB	-
chbC	b1737	1819856	1821214	<i>N,N'</i>-diacetylchitobiose-specific PTS enzyme IIC component	chbG // chbF // chbR // chbA // chbC // chbB	-
chbB	b1738	1821299	1821619	<I>N,N'</I>-diacetylchitobiose-specific PTS enzyme IIB component	chbG // chbF // chbR // chbA // chbC // chbB	-
osmE	b1739	1821918	1822256	osmotically-inducible lipoprotein OsmE	osmE	-
nadE	b1740	1822458	1823285	NH<sub>3</sub>-dependent NAD<sup>+</sup> synthetase	nadE	+
cho	b1741	1823515	1824402	excinuclease Cho	cho	+
ves	b1742	1824362	1824937	HutD family protein Ves	ves	-
spy	b1743	1825140	1825625	ATP-independent periplasmic chaperone	spy	-
astE	b1744	1825955	1826923	succinylglutamate desuccinylase	astE // astB // astD // astA // astC	-
astB	b1745	1826916	1828259	<i>N</i>-succinylarginine dihydrolase	astE // astB // astD // astA // astC	-
astD	b1746	1828256	1829734	aldehyde dehydrogenase	astE // astB // astD // astA // astC	-
astA	b1747	1829731	1830765	arginine N-succinyltransferase	astE // astB // astD // astA // astC	-
astC	b1748	1830762	1831982	succinylornithine transaminase	astE // astB // astD // astA // astC	-
xthA	b1749	1832428	1833234	exodeoxyribonuclease III	xthA	+
ydjX	b1750	1833401	1834111	DedA family protein YdjX	ynjD // ynjC // ynjB // ynjA // ydjZ // ydjY // ydjX	+
ydjY	b1751	1834116	1834793	4Fe-4S ferredoxin-type domain-containing protein YdjY	ynjD // ynjC // ynjB // ynjA // ydjZ // ydjY // ydjX	+
ydjZ	b1752	1834808	1835515	DedA family protein YdjZ	ynjD // ynjC // ynjB // ynjA // ydjZ // ydjY // ydjX	+
ynjA	b1753	1835515	1836063	AhpD-like domain-containing protein YnjA	ynjD // ynjC // ynjB // ynjA // ydjZ // ydjY // ydjX	+
ynjB	b1754	1836073	1837239	putative ABC transporter periplasmic binding protein YnjB	ynjD // ynjC // ynjB // ynjA // ydjZ // ydjY // ydjX	+
ynjC	b1755	1837212	1838747	putative ABC transporter membrane subunit YnjC	ynjD // ynjC // ynjB // ynjA // ydjZ // ydjY // ydjX	+
ynjD	b1756	1838747	1839400	putative ABC transporter ATP-binding protein YnjD	ynjD // ynjC // ynjB // ynjA // ydjZ // ydjY // ydjX	+
ynjE	b1757	1839467	1840774	molybdopterin synthase sulfurtransferase	ynjE	+
ynjF	b1758	1840783	1841403	CDP-alcohol phosphatidyltransferase domain-containing protein YnjF	ynjF	-
nudG	b1759	1841490	1841897	5-hydroxy-CTP diphosphatase	nudG	+
ynjH	b1760	1841863	1842135	DUF1496 domain-containing protein YnjH	ynjH	-
gdhA	b1761	1842371	1843714	glutamate dehydrogenase	gdhA	+
ynjI	b1762	1843831	1844871	DUF1266 domain-containing protein YnjI	ynjI	-
topB	b1763	1844999	1846960	DNA topoisomerase III	ydjA // topB // selD	-
selD	b1764	1846965	1848008	selenide, water dikinase	ydjA // topB // selD	-
ydjA	b1765	1848125	1848676	putative oxidoreductase YdjA	ydjA // topB // selD	-
sppA	b1766	1848837	1850693	protease IV, a signal peptide peptidase	sppA	+
ansA	b1767	1850860	1851876	L-asparaginase 1	pncA // ansA	+
pncA	b1768	1851887	1852528	nicotinamidase	pncA // ansA	+
ydjE	b1769	1852621	1853979	putative transporter YdjE	ydjE	-
ydjF	b1770	1854096	1854854	putative DNA-binding transcriptional regulator YdjF	ydjF	-
ydjG	b1771	1854991	1855971	NADH-dependent methylglyoxal reductase	ydjL // ydjK // ydjJ // ydjI // ydjH // ydjG	-
ydjH	b1772	1855981	1856928	L-<i>glycero</i>-L-galacto-octuluronate kinase	ydjL // ydjK // ydjJ // ydjI // ydjH // ydjG	-
ydjI	b1773	1856933	1857769	L-<i>glycero</i>-L-galacto-octuluronate-1-phosphate aldolase	ydjL // ydjK // ydjJ // ydjI // ydjH // ydjG	-
ydjJ	b1774	1857790	1858833	putative zinc-binding dehydrogenase YdjJ	ydjL // ydjK // ydjJ // ydjI // ydjH // ydjG	-
ydjK	b1775	1858850	1860229	putative transporter YdjK	ydjL // ydjK // ydjJ // ydjI // ydjH // ydjG	-
ydjL	b1776	1860256	1861332	putative zinc-binding dehydrogenase YdjL	ydjL // ydjK // ydjJ // ydjI // ydjH // ydjG	-
yeaC	b1777	1861702	1861974	DUF1315 domain-containing protein YeaC	yeaC	-
msrB	b1778	1862016	1862429	methionine sulfoxide reductase B	msrB	-
gapA	b1779	1862771	1863766	glyceraldehyde-3-phosphate dehydrogenase A	yeaD // gapA	+
yeaD	b1780	1863850	1864734	putative aldose 1-epimerase YeaD	gapA // yeaD	+
yeaE	b1781	1864782	1865636	methylglyoxal reductase YeaE	yeaE	-
mipA	b1782	1865726	1866472	MltA-interacting protein	mipA	-
yeaG	b1783	1866908	1868842	protein kinase YeaG	yeaH // yeaG	+
yeaH	b1784	1868955	1870238	DUF444 domain-containing protein YeaH	yeaH // yeaG	+
cdgI	b1785	1870385	1871860	putative c-di-GMP binding protein CdgI	cdgI	+
dgcJ	b1786	1872041	1873531	putative diguanylate cyclase DgcJ	dgcJ	+
yeaK	b1787	1873574	1874077	mischarged aminoacyl-tRNA deacylase	yeaK	+
yoaI	b1788	1874078	1874182	protein YoaI	yoaI	-
yeaL	b1789	1874352	1874798	DUF441 domain-containing inner membrane protein YeaL	yeaL	+
nimR	b1790	1874755	1875576	DNA-binding transcriptional repressor NimR	nimR	-
nimT	b1791	1875673	1876854	2-nitroimidazole exporter	nimT	+
yeaO	b1792	1876909	1877256	DUF488 domain-containing protein YeaO	yeaO	+
yoaF	b1793	1877278	1877532	DUF333 domain-containing lipoprotein YoaF	yoaF	-
dgcP	b1794	1877715	1878740	diguanylate cyclase DgcP	dgcP	+
yoaK	b4676	1878773	1878871	uncharacterized membrane protein YoaK		+
yoaJ	b4675	1878874	1878948	uncharacterized protein YoaJ		+
yeaQ	b1795	1879007	1879255	PF04226 family protein YeaQ	yeaQ	-
yoaG	b1796	1879403	1879585	DUF1869 domain-containing protein YoaG	yeaR // yoaG	-
yeaR	b1797	1879589	1879948	DUF1971 domain-containing protein YeaR	yeaR // yoaG	-
leuE	b1798	1880121	1880759	leucine exporter	leuE	-
dmlR	b1799	1880886	1881809	DNA-binding transcriptional regulator DmlR	dmlR	-
dmlA	b1800	1881912	1882997	D-malate/3-isopropylmalate dehydrogenase (decarboxylating)	dmlA	+
yeaV	b1801	1883188	1884633	putative transporter YeaV	yeaW // yeaV	+
yeaW	b1802	1884665	1885789	carnitine monooxygenase subunit YeaW	yeaW // yeaV	+
yeaX	b1803	1885845	1886810	carnitine monooxygenase subunit YeaX	yeaX	+
rnd	b1804	1886864	1887991	RNase D	rnd	-
sroD		1888017	1888102		sroD // fadD	-
fadD	b1805	1888061	1889746	long-chain-fatty-acid&mdash;CoA ligase	sroD // fadD	-
yeaY	b1806	1889951	1890532	Slp family lipoprotein YeaY	tsaB // yeaY	-
tsaB	b1807	1890572	1891267	N<sup>6</sup>-L-threonylcarbamoyladenine synthase, TsaB subunit	tsaB // yeaY	-
yoaA	b1808	1891325	1893235	putative ATP-dependent 5' to 3' DNA helicase	yoaA	-
yoaB	b1809	1893367	1893711	RutC family protein YoaB	yoaB	+
yoaC	b1810	1894133	1894432	DUF1889 domain-containing protein YoaC	yoaC	+
yoaH	b1811	1894552	1894731	UFP0181 family protein YoaH	yoaH	-
pabB	b1812	1894805	1896166	aminodeoxychorismate synthase subunit 1	nudL // pabB	+
nudL	b1813	1896170	1896748	putative NUDIX hydrolase with low 3-phosphohydroxypyruvate phosphatase activity	nudL // pabB	+
sdaA	b1814	1896932	1898296	L-serine deaminase I	sdaA	+
pdeD	b1815	1898427	1900025	putative c-di-GMP phosphodiesterase PdeD	pdeD	+
yoaE	b1816	1900029	1901585	putative inner membrane protein YoaE	yoaE	-
yoaL	b4751	1901573	1901731	protein YoaL		-
manX	b1817	1902048	1903019	mannose-specific PTS enzyme IIAB component	manX // manY // manZ	+
manY	b1818	1903082	1903882	mannose-specific PTS enzyme IIC component	manX // manY // manZ	+
manZ	b1819	1903895	1904746	mannose-specific PTS enzyme IID component	manX // manY // manZ	+
yobD	b1820	1904801	1905259	DUF986 domain-containing inner membrane protein YobD	yobD	+
mntP	b1821	1905688	1906254	Mn2+ exporter	mntP	+
rlmA	b1822	1906251	1907060	23S rRNA m<sup>1</sup>G745 methyltransferase	rlmA	-
cspC	b1823	1907226	1907435	CspA family stress protein CspC	yobF // cspC	-
yobF	b1824	1907448	1907591	DUF2527 domain-containing protein YobF	yobF // cspC	-
yebO	b1825	1908261	1908548	uncharacterized protein YebO	yebO	-
mgrB	b1826	1908623	1908766	PhoQ kinase inhibitor	mgrB	-
yobH	b4536	1908925	1909164	uncharacterized protein YobH	yobH	+
kdgR	b1827	1909308	1910099	DNA-binding transcriptional repressor KdgR	kdgR	-
yebQ	b1828	1910276	1911649	putative transporter YebQ	yebQ	+
htpX	b1829	1911695	1912576	protease HtpX	htpX	-
prc	b1830	1912768	1914816	tail-specific protease	proQ // prc	-
proQ	b1831	1914836	1915534	RNA chaperone ProQ	proQ // prc	-
msrC	b1832	1915631	1916128	free methionine-(<i>R</i>)-sulfoxide reductase	msrC	-
letA	b1833	1916258	1917541	intermembrane transport protein LetA	letB // letA	+
letB	b1834	1917510	1920143	lipophilic envelope spanning tunnel	letB // letA	+
rsmF	b1835	1920223	1921662	16S rRNA m<sup>5</sup>C1407 methyltransferase	rsmF	+
yebV	b1836	1921780	1922016	DUF1480 domain-containing protein YebV	yebV	+
yebW	b1837	1922121	1922312	DUF1482 domain-containing protein YebW	yebW	+
pphA	b1838	1922313	1922969	phosphoprotein phosphatase 1	sdsR // pphA	-
ryeA	b4432	1923066	1923337	small antisense RNA RyeA	ryeA	+
sdsR	b4433	1923104	1923207	small regulatory RNA SdsR	pphA // sdsR	-
[truncated: 2,714 more rows]
