# Supplementary material for: General transcription factor from Escherichia coli with a distinct mechanism of action
Source: Nat Struct Mol Biol. 2024 Jan 4;31(1):141–9. doi: 10.1038/s41594-023-01154-w (PMC10803263; doi:10.1038/s41594-023-01154-w)
Supplement: Supplementary file 4 — Supplementary Code. [file 41594_2023_1154_MOESM4_ESM.zip › ceda/ceda-chip-seq/resources/All_promoters_of_E._coli_K-12_substr._MG1655.txt]

Promoter Name	Absolute-Plus-1-Position	Promoters - binding sites that regulate promoter	Promoters - genes downstream of promoter	Promoters - transcription units of promoter	Binds-Sigma-Factor	Sequence - DNA sequence
ydeOp		H-NS DNA-binding-site regulating ydeOp	ydeO	ydeO	RNA polymerase, sigma 32 (sigma H) factor
deoAp			deoD // deoB // deoA	deoA
yccEp			yccE	yccE	RNA polymerase, sigma 32 (sigma H) factor
yjfKp			yjfC // yjfM // yjfL // yjfK	yjfKLMC
nrdGp			nrdG	nrdG
lacYp			lacA // lacY	lacYA
yfhLp			yfhL	yfhL
yadCp			yadC	yadC
yacGp			yacG	yacG
garDp		CdaR DNA-binding-site regulating garDp	garD	garD
yrfGp			hslR // yrfG	yrfG-hslR	RNA polymerase, sigma 32 (sigma H) factor
pspBp			pspE // pspD // pspC // pspB	pspBCDE
rrlBp			rrfB // rrlB	rrlB-rrfB
argQp			argQ	argQ
aspUp			aspU	aspU
surAp			apaH // apaG // rsmA // pdxA // surA	surA-pdxA-rsmA-apaGH	RNA polymerase sigma E factor
mnmAp			mnmA	mnmA
osmFp2			yehW // yehX // yehY // osmF	osmF-yehYXW	RNA polymerase, sigma 32 (sigma H) factor
gatR_2p			gatR	gatR_2
hfqp1			hflC // hflK // hflX // hfq	hfq-hflXKC	RNA polymerase, sigma 32 (sigma H) factor
rrlAp			rrfA // rrlA	rrlA-rrfA
dhaMp			dhaM	dhaM
fliDp1			fliT // fliS // fliD	fliDST	RNA polymerase, sigma 28 (sigma F) factor
yegWp			yegW	yegW
fumEp			yggC // fumE	yggDC
cas3p		CRP-cAMP DNA-binding transcriptional dual regulator DNA-binding-site regulating cas3p	cas3	cas3	RNA polymerase, sigma 70 (sigma D) factor
alsBp			alsE // alsC // alsA // alsB	alsBACE
rrlHp			rrfH // rrlH	rrlH-rrfH
gcvPp			gcvP	gcvP
ydeQp			ydeQ	ydeQ
pdxAp		Fis DNA-binding-site regulating pdxAp	rsmA // pdxA // apaH // apaG // rsmA // pdxA	pdxA-rsmA // pdxA-rsmA-apaGH
dcdp			dcd	dcd
hypFp1			hypF	hypF	RNA polymerase, sigma 70 (sigma D) factor
phnLp			phnP // phnO // phnN // phnM // phnL	phnLMNOP
rrlEp			rrfE // rrlE	rrlE-rrfE
fimBp3			fimB	fimB
csgCp			csgC	csgC
pdxYp			pdxY	pdxY
gltIp2			gltL // gltK // gltJ // sroC // gltI	gltI-sroC-gltJKL	RNA polymerase, sigma 54 (sigma N) factor
yiaAp			yiaA	yiaA	RNA polymerase, sigma 32 (sigma H) factor
yjiXp			yjiX // yjiA	yjiXA
aceKp			aceK	aceK
ldcCp			ldcC	ldcC	RNA polymerase, sigma S (sigma 38) factor
yfjVp			yfjV	yfjV	RNA polymerase, sigma 32 (sigma H) factor
tyrVp			tpr // tyrV	tyrV-tpr
cysHp		HypT-[Met-oxidized] DNA-binding-site regulating cysHp	cysH	cysH
yfcEp			yfcE	yfcE
ccmAp			ccmH // ccmG // ccmF // ccmE // ccmD // ccmC // ccmB // ccmA	ccmABCDEFGH	RNA polymerase, sigma 70 (sigma D) factor
yehSp			yehS	yehS
yehRp			yehR	yehR	RNA polymerase, sigma 32 (sigma H) factor
glcBp			glcA // glcB	glcBA
ubiXp			ubiX	ubiX
yajOp			yajO	yajO
tsaBp			tsaB // yeaY	tsaB-yeaY
yrdAp			yrdA	yrdA	RNA polymerase, sigma 32 (sigma H) factor
yaiAp			aroM // yaiA	yaiA-aroM
rfbAp			rfbX // rfbC // rfbA	rfbACX
glxKp			glxK	glxK
gudPp		CdaR DNA-binding-site regulating gudPp	gudD // gudX // gudP	gudPXD
yffBp			ypfN // dapE // yffB	yffB-dapE-ypfN	RNA polymerase, sigma 70 (sigma D) factor
casDp			cas2 // cas1 // casE // casD	casDE-ygbTF	RNA polymerase, sigma 32 (sigma H) factor
glnWp			glnX // glnV // metU // glnW	glnW-metU-glnVX
yjcSp			yjcS	yjcS	RNA polymerase, sigma 28 (sigma F) factor
mreCp			mreD // mreC	mreCD
ybjNp			ybjN	ybjN
insNp			insO	insN-2
folXp			yfcH // folX	folX-yfcH
menDp			menE // menC // menB // menH // menD	menD-yfbB-menBCE
fucRp			fucR	fucR
deoRp			deoR	deoR
allRp			allR	allR
rplLp			rplL	rplL
tsaEp			hflC // hflK // hflX // hfq // miaA // mutL // amiB // tsaE	tsaE-amiB-mutL-miaA-hfq-hflXKC
yibAp			yibA	yibA	RNA polymerase, sigma 32 (sigma H) factor
tdcBp			tdcG // tdcF // tdcE // tdcD // tdcC // tdcB	tdcBCDEFG
caiCp			caiE // caiD // caiC	caiCDE
cadAp			cadA	cadA
pgsAp			pgsA	pgsA
yfcDp			yfcD	yfcD
hspQp			hspQ	hspQ	RNA polymerase, sigma 32 (sigma H) factor
yafUp			yafU	yafU	RNA polymerase, sigma 32 (sigma H) factor
ykfGp			ykfI // yafW // ykfH // ykfG	ykfGH-yafW-ykfI
yhiLp			yhiL	yhiL	RNA polymerase, sigma 28 (sigma F) factor
pspEp			pspE	pspE
rtcRp			rtcR	rtcR	RNA polymerase, sigma 54 (sigma N) factor
waaZp			waaU // waaZ	rfaZ-waaU
rrfGp			rrfG	rrfG
trkAp			trkA	trkA
yjiTp			yjiT	yjiT	RNA polymerase, sigma 32 (sigma H) factor
nuoMp			nuoN // nuoM	nuoMN
yhfKp			yhfK	yhfK
hdap			hda	hda
thrLp	148		thrL // thrL // thrA // thrB // thrC	thrL // thrLABC	RNA polymerase, sigma 70 (sigma D) factor	gccgtgagtaaattaaaattttattgacttaggtcactaaatactttaaccaatataggcAtagcgcacagacagataaaaatta
yaaXp4	5030				RNA polymerase, sigma 70 (sigma D) factor	ctgcccgccgattttgctgcgttgcgtaaattgatgatgaatcatcagtaaaatctattcAttatctcaatcaggccgggtttgc
yaaAp3	6587				RNA polymerase sigma E factor	ccagtgattatctacgccagcgtaaactcggcgtgcgcccggtgtttgatccattgcgttAtccggatatcggtcgccagctttc
yaaAp5	6615				RNA polymerase, sigma 70 (sigma D) factor	ctgctctcgcctgtggttcataccattgccagtgattatctacgccagcgtaaactcggcGtgcgcccggtgtttgatccattgc
yaaJp4	8017				RNA polymerase, sigma 70 (sigma D) factor	caaaacctcatgtatgctacgcagaagttatcaagtacctcgtagcgtatatacttcttaAacaattggtaacgtttacacagga
talBp	8191		talB	talB		cctggcgataaccgtcttgtcggcggttgcgctgacgttgcgtcgtgatatcatcagggcAgaccggttacatccccctaacaag
htgAp2	10643		mbiA	htgA		agtggggcagtgtctacgatcttttgaggggaaaatgaaaattttccccggtttccggtaTcagacctgagtggcgctaaccatc
htgAp1	10644		mbiA	htgA	RNA polymerase, sigma 32 (sigma H) factor	gtggggcagtgtctacgatcttttgaggggaaaatgaaaattttccccggtttccggtatCagacctgagtggcgctaaccatcc
yaaWp3	11542				RNA polymerase, sigma 32 (sigma H) factor	gcgatttacagttaagcggtgcatcggtttatttcaaagccgcccgtagcgccagtcagaGcctgaatattccttcagaaataaa
yaaIp4	11825				RNA polymerase, sigma 70 (sigma D) factor	tgtaataaaaagaaaagattacgtgcctgaatcttctctttatcagcagtaaactagtggGtattcatccccctacctcttccca
yaaIp3	11913				RNA polymerase, sigma 70 (sigma D) factor	ttcgcgatatggcaggacaagacgtaaaattgacagcaattttattcatataaagaatgaAtcgcagccaaggcattcatcaaaa
yaaIp2	11938				RNA polymerase, sigma 70 (sigma D) factor	attttttgtgcttttgcgcagaaatttcgcgatatggcaggacaagacgtaaaattgacaGcaattttattcatataaagaatga
dnaKp1	12048		tpke11 // dnaK // dnaJ	dnaKJ	RNA polymerase, sigma 32 (sigma H) factor	gcacaaaaaatttttgcatctcccccttgatgacgtggtttacgaccccatttagtagtcAaccgcagtgagtgagtctgcaaaa
dnaKp2	12123		tpke11 // dnaK // dnaJ	dnaKJ	RNA polymerase, sigma 32 (sigma H) factor	gtctgcaaaaaaatgaaattgggcagttgaaaccagacgtttcgcccctattacagactcAcaaccacatgatgaccgaatatat
dnaKp3	12144		tpke11 // dnaK // dnaJ	dnaKJ	RNA polymerase, sigma 32 (sigma H) factor	ggcagttgaaaccagacgtttcgcccctattacagactcacaaccacatgatgaccgaatAtatagtggagacgtttagatgggt
insLp5	15380				RNA polymerase, sigma 70 (sigma D) factor	gggcaggcctgggtaaaaatagggtgcgttgaagatatgcgagcacctgtaaagtggcggGgatcactcccataagcgctaactt
insLp6	15436				RNA polymerase, sigma 28 (sigma F) factor	gcggggatcactcccataagcgctaacttaagggttgtggtattacgcctgatatgatttAacgtgccgatgaattactctcacg
hokCp4	16951				RNA polymerase, sigma 70 (sigma D) factor	gatagagaaaagccccgagtgatattttaccatcaacccgaggcctcctatatgctgaacAcatgtagagtgcctcttactgacc
sokCp	16952		sokC	sokC	RNA polymerase, sigma 70 (sigma D) factor	atgctgcttcattgctctcttctccttgaccttacggtcagtaagaggcactctacatgtGttcagcatataggaggcctcgggt
nhaAp2	17317		nhaR // nhaA	nhaAR	RNA polymerase, sigma S (sigma 38) factor	tacttttcctaattaatccctcaggaatcctcaccttaagctatgattatctaggcttagGgtcactcgtgagcgcttacagccg
nhaAp1	17458	NhaR-Na+ DNA-binding-site 3 bases upstream of nhaAp1 // NhaR-Na+ DNA-binding-site 34 bases upstream of nhaAp1 // NhaR-Na+ DNA-binding-site 66 bases upstream of nhaAp1 // H-NS DNA-binding-site regulating nhaAp1 // NhaR-Na+ DNA-binding-site 44 bases upstream of nhaAp1	nhaR // nhaA	nhaAR	RNA polymerase, sigma 70 (sigma D) factor	aattattcctacactataatctgattttaacgatgattcgtgcggggtaaaatagtaaaaAcgatctattcacctgaaagagaaa
rpsTp2	21120		rpsT	rpsT		taacggcgcttatttgcacaaatccattgacaaaagaaggctaaaagggcatattcctcgGcctttgaattgtccatatagaaca
rpsTp1	21210		rpsT	rpsT		tgctgcaatttttatcgcggaaaagctgtattcacaccccgcaagctggtagaatcctgcGccatcactacgtaacgagtgccgg
ribFp	21383		ribF // ileS // lspA // fkpB // ispH	ribF-ileS-lspA-fkpB-ispH	RNA polymerase, sigma 70 (sigma D) factor	ttctgatttcggtactcaatcgccggttaaccttgaccgctgtacaaggtatactcggacGattttcactgttttgagccagaca
ileSp1	21833		ispH // fkpB // lspA // ileS	ileS-lspA-fkpB-ispH	RNA polymerase, sigma 70 (sigma D) factor	gtaggtgatgatttccgctttggcgctggtcgtgaaggcgatttcttgttattacagaaaGctggcatggaatacggcttcgata
ileSp2	22034		ispH // fkpB // lspA // ileS	ileS-lspA-fkpB-ispH		gccatctccgggcgtgtagtccacggtgatgaattagggcgcactataggtttcccgacgGcgaatgtaccgctgcgccgtcagg
ileSp3	22229		ispH // fkpB // lspA // ileS	ileS-lspA-fkpB-ispH	RNA polymerase, sigma 32 (sigma H) factor	cagctggaagtgcatttgttagatgttgcaatggacctttacggtcgccatatacaagtaGtgctgcgtaaaaaaatacgcaatg
lspAp	25014		ispH // fkpB // lspA	lsp-fkpB-ispH	RNA polymerase, sigma 70 (sigma D) factor	tgggcgatgaattacgatttgtcctgttgacctccggcgctaccgttgcagactataacgAcgcacctgctgatgctcagcagag
dapBp2	28288		dapB	dapB	RNA polymerase, sigma 70 (sigma D) factor	tgcagtcattcatcgactcatgcctttcactgatatccctccctgtttatcattaatttcTaattatcagcgtttttggctggcg
dapBp1	28343	ArgP DNA-binding-site 61.5 bases upstream of dapBp1 // ArgP DNA-binding-site 81.5 bases upstream of dapBp1	dapB	dapB	RNA polymerase, sigma 70 (sigma D) factor	atttctaattatcagcgtttttggctggcggcgtagcgatgcgctggttactctgaaaacGgtctatgcaaattaacaaaagaga
carAp1	29551	Fis DNA-binding-site 81 bases upstream of carAp1 // Fis DNA-binding-site 103 bases upstream of carAp1 // Fis DNA-binding-site 156 bases upstream of carAp1 // RutR DNA-binding-site 184 bases upstream of carAp1 // PepA DNA-binding-site 173 bases upstream of carAp1 // PurR-hypoxanthine DNA-binding-site 128.5 bases upstream of carAp1 // PepA DNA-binding-site 79 bases upstream of carAp1 // IHF DNA-bin…	carA // carB	carAB	RNA polymerase, sigma 70 (sigma D) factor	taatataaaaaatcccgccattaagttgacttttagcgcccatatctccagaatgccgccGtttgccagaaattcgtcggtaagc
carAp2	29619	ArgR-arg DNA-binding-site 13.5 bases downstream of carAp2 // ArgR-arg DNA-binding-site 8.5 bases upstream of carAp2	carA // carB	carAB	RNA polymerase, sigma 70 (sigma D) factor	gaaattcgtcggtaagcagatttgcattgatttacgtcatcattgtgaattaatatgcaaAtaaagtgagtgaatattctctgga
carBp	30775		carB	carB		agccagccctggtccacacgacgccgcgccgttgttcgaccactttatcgagttaattgaGcagtaccgtaaaaccgctaagtaa
caiFp	34218	NarL-Pasp59 DNA-binding-site regulating caiFp // H-NS DNA-binding-site regulating caiFp // CRP-cAMP DNA-binding transcriptional dual regulator DNA-binding-site 41.5 bases upstream of caiFp // Fnr DNA-binding-site 55.5 bases upstream of caiFp	caiF	caiF	RNA polymerase, sigma 70 (sigma D) factor	gatgacataagcaggatttagctcacacttatcgacggtgaagttgcatactatcgatatAtccacaattttaatatggccttgt
caiEp7	35399				RNA polymerase, sigma 28 (sigma F) factor	catcggttctgcattcggaagatgccattgaagggccgctggcgtttgccgagaagcgcgAtccggtgtggaaaggacgttaaca
caiEp5	35440				RNA polymerase, sigma 32 (sigma H) factor	agcgtatcgctatattcgcagcggcgtgttgaaacactatccatcggttctgcattcggaAgatgccattgaagggccgctggcg
caiEp3	35499				RNA polymerase, sigma 28 (sigma F) factor	ctggcgattgcggcgctgaaagagatctaccgcaccaccagcgaaatgccggtagaagaaGcgtatcgctatattcgcagcggcg
caiTp	42037	CaiF-L-carnitine DNA-binding-site 208.5 bases upstream of caiTp // CaiF-L-carnitine DNA-binding-site 151.5 bases upstream of caiTp // H-NS DNA-binding-site regulating caiTp // CRP-cAMP DNA-binding transcriptional dual regulator DNA-binding-site 41.5 bases upstream of caiTp // CaiF-L-carnitine DNA-binding-site 117.5 bases upstream of fixAp // CaiF-L-carnitine DNA-binding-site 60.5 bases upstream o…	caiE // caiD // caiC // caiB // caiA // caiT	caiTABCDE	RNA polymerase, sigma 70 (sigma D) factor	cgaaacaaaaatgtgataccaatcacagaatacagcttattgaatacccattatgagttaGccattaacgcgtccacgaggttaa
fixAp	42325	CaiF-L-carnitine DNA-binding-site 151.5 bases upstream of caiTp // CaiF-L-carnitine DNA-binding-site 208.5 bases upstream of caiTp // CRP-cAMP DNA-binding transcriptional dual regulator DNA-binding-site 69.5 bases upstream of fixAp // CRP-cAMP DNA-binding transcriptional dual regulator DNA-binding-site 126.5 bases upstream of fixAp // CaiF-L-carnitine DNA-binding-site 60.5 bases upstream of fixAp…	fixX // fixC // fixB // fixA	fixABCX	RNA polymerase, sigma 70 (sigma D) factor	tattgaaagttggatttatctgcgtgtgacattttcaatattggtgattaaagttttattTcaaaattaaagggcgtgatatctg
yaaUp	45592		yaaU	yaaU	RNA polymerase, sigma 54 (sigma N) factor	cacattgttgtgaaggccgatgctgataaacaggcgctggagctgctggtgaaagcgtgcCccgcaggtctgtacaagaagcagg
kefFp2	47080				RNA polymerase, sigma 32 (sigma H) factor	tgggggcgggtatctcgctgtttggcttgttgatttccgtagcgtttgccccggagactcGagggatgtcactggcgcagaccag
folAp	49799	IHF DNA-binding-site 65 bases upstream of folAp // TyrR-tyr DNA-binding-site 148.5 bases upstream of folAp // TyrR-tyr DNA-binding-site 106 bases upstream of folAp	folA	folA	RNA polymerase, sigma 70 (sigma D) factor	ttcctcaacatcatcctcgcaccagtcgacgacggtttacgctttacgtatagtggcgacAattttttttatcgggaaatctcaa
apaHp4	51293				RNA polymerase sigma E factor	gtgcaatcattgaaaccccgctgggcaccatgcagggtcactacgaaatgatcgatgaaaAtggcgtccctttcagcatcgacat
apaGp	52034		apaH // apaG	apaGH		aacctgccttataacatctccacgccgttgatgttccatctgtttagctatactgatgccAttgccgacatgcactttatgttgc
rsmAp	52588		apaH // apaG // rsmA	rsmA-apaGH		aacgccgacgccgtgctggcgatgtaccacgatcagggtcttcccgtgctaaaataccagGgcttcgggcgcggtgtgaacatta
impp1	57156		lptD	imp	RNA polymerase, sigma 70 (sigma D) factor	gacgctattcggacaggattaacactagcgtagagatgacgagtacgttagtctctgaccGtttgtcacgcgcaacgttaccgat
impp2	57241		lptD	imp	RNA polymerase, sigma 70 (sigma D) factor	cgttttccggctgcggtcaattgtgggacatcgcctataatttgcattatcatacctgtcAttcaatgccgtgcctaacaccact
djlAp3	57268				RNA polymerase, sigma 70 (sigma D) factor	aatagcgtcagtggtgttaggcacggcattgaatgacaggtatgataatgcaaattatagGcgatgtcccacaattgaccgcagc
impp3	57336		pdxA // surA // lptD	imp-surA-pdxA	RNA polymerase sigma E factor	ggccacgccaatgatttttccccaatactgcatatattccccaaatcgacacacggatatCagggctatctcccacaatataaag
rluAp1	60450				RNA polymerase sigma E factor	tctcgtctggaagctctgcgtgcagtgaacccgaacattcgtgacgacgaactgaccgccAttgagagcaaccgtcagcaggtaa
rapAp1	63358		rluA // rapA	rapA-rluA	RNA polymerase, sigma 70 (sigma D) factor	gagttcgccagataccattttgatgcgtgacgaatgctttgccatccagtaccatagcgcCctttccattcctggacctgaataa
rapAp3	63588		rapA	rapA	RNA polymerase, sigma 70 (sigma D) factor	agaaaaccaaaagcgtggtcgccccttgcaatatcagaatcgcggcaccattaagtacgtAtggaccaccaacggcccggagccg
rapAp2	63588		rapA	hepA	RNA polymerase, sigma 32 (sigma H) factor	agaaaaccaaaagcgtggtcgccccttgcaatatcagaatcgcggcaccattaagtacgtAtggaccaccaacggcccggagccg
polBp	65803	LexA DNA-binding-site 40.5 bases upstream of polBp	polB	polB	RNA polymerase, sigma 70 (sigma D) factor	gggcagtaatgactgtataaaaccacagccaatcaaacgaaaccaggctatactcaagccTggttttttgatggattttcagcgt
araBp	70075	AraC DNA-binding-site 128 bases downstream of araCp // AraC-arabinose DNA-binding-site 31 bases upstream of araCp // AraC-arabinose DNA-binding-site 10 bases upstream of araCp // CRP-cAMP DNA-binding transcriptional dual regulator DNA-binding-site 54.5 bases upstream of araCp // AraC-arabinose DNA-binding-site 105 bases upstream of araCp // AraC DNA-binding-site 84 bases upstream of araCp	araD // araA // araB	araBAD	RNA polymerase, sigma 70 (sigma D) factor	ccataagattagcggatcctacctgacgctttttatcgcaactctctactgtttctccatAcccgtttttttggatggagtgaaa
araCp	70223	XylR-xylose DNA-binding-site 19.5 bases upstream of araCp // XylR-xylose DNA-binding-site 2.5 bases downstream of araCp // AraC DNA-binding-site 128 bases downstream of araCp // AraC-arabinose DNA-binding-site 10 bases upstream of araCp // AraC-arabinose DNA-binding-site 31 bases upstream of araCp // CRP-cAMP DNA-binding transcriptional dual regulator DNA-binding-site 54.5 bases upstream of araCp…	araC	araC	RNA polymerase, sigma 70 (sigma D) factor	tgacgccgtgcaaataatcaatgtggacttttctgccgtgattatagacacttttgttacGcgtttttgtcatggctttggtccc
yabIp	71271		yabI	yabI	RNA polymerase, sigma S (sigma 38) factor	gtttcgtgccggttgtgaagaaaaagtgaatgatgtagccgtcaagttgtcataattggtAacgaatcagacaattgacggcttg
thiQp2	73085				RNA polymerase, sigma 70 (sigma D) factor	acgtccactggcgcaggcgctggcctttgcatgcgtgctgtcgattggtgattttggcgtGgtggcgttgttcggtaacgatgat
sroAp	75608		sroA	sroA		gtggtttgcgccaccggatccatgattgctggttgataacaaaatcactacactaacgccGttctcaacggggtgccacgcgtac
sgrRp	77338	SgrR DNA-binding-site 53.5 bases upstream of sgrSp2	sgrR // sroA // thiB // thiP // thiQ	sgrR-sroA-thiBPQ	RNA polymerase, sigma 70 (sigma D) factor	aactgacgcatggggcacccccttgcttcatcgttaggaattattgacttaatatagggaAaataaaattgctgtcttttgcaca
sgrSp	77367	Cra DNA-binding-site 332.5 bases upstream of sgrSp2 // SgrR DNA-binding-site 53.5 bases upstream of sgrSp2	sgrT // setA // sgrS	sgrST-setA	RNA polymerase, sigma 70 (sigma D) factor	gaactcctgtgcaaaagacagcaattttattttccctatattaagtcaataattcctaacGatgaagcaagggggtgccccatgc
sgrSp2	77367	SgrR DNA-binding-site 53.5 bases upstream of sgrSp2 // Cra DNA-binding-site 332.5 bases upstream of sgrSp2	sgrT // setA // sgrS	sgrST-setA	RNA polymerase, sigma S (sigma 38) factor	gaactcctgtgcaaaagacagcaattttattttccctatattaagtcaataattcctaacGatgaagcaagggggtgccccatgc
leuDp4	79594				RNA polymerase sigma E factor	tgcctggctgctcaatgtgtctggcgatgaacaacgaccgtctgaatccgggcgaacgttGtgcctccaccagcaaccgtaactt
leuLp1	83735	LeuO DNA-binding-site regulating leuLp1	leuL // leuD // leuC // leuB // leuA // leuL	leuL // leuLABCD	RNA polymerase, sigma 70 (sigma D) factor	cgggacgtttttattgcgtcagggttgacatccgtttttgtatccagtaactctaaaagcAtatcgcattcatctggagctgatt
leuLp2	84024		leuD // leuC // leuB // leuA // leuL	leuLABCD		taattaatttatatatttaatgcattaattcttaacattaattgatcaataatattcaccAaatcaatatcaaaaaaaatcgcaa
leuOp1	84154	LrhA DNA-binding-site 253 bases upstream of leuOp3	leuO	leuO		cacatttaatccattttgtagatgattgagtattcgcggtagttatgattagattgttttCgcaacaaaaacattatggattatt
leuOp	84188	LrhA DNA-binding-site 253 bases upstream of leuOp3 // SlyA DNA-binding-site 117.5 bases upstream of leuOp // SlyA DNA-binding-site 125.5 bases upstream of leuOp // H-NS DNA-binding-site 212 bases upstream of leuOp2 // LeuO DNA-binding-site 56 bases upstream of leuOp	leuO	leuO	RNA polymerase, sigma 70 (sigma D) factor	cgcggtagttatgattagattgttttcgcaacaaaaacattatggattattatgctgtggTaaatgactcattccacggcaatgg
leuOp3	84298	LrhA DNA-binding-site 253 bases upstream of leuOp3	leuO	leuO		ctttatgttttccgaattttactcattttgctttttcttattttatatgcatgataaatcAtattcttcaggattatttctctgc
leuOp2	84304	LeuO DNA-binding-site 280 bases upstream of leuOp2 // LeuO DNA-binding-site 254 bases upstream of leuOp2 // LeuO DNA-binding-site 195 bases upstream of leuOp2 // LeuO DNA-binding-site 56 bases upstream of leuOp // StpA DNA-binding-site regulating leuOp2 // H-NS DNA-binding-site 212 bases upstream of leuOp2 // RcsB-BglJ DNA-binding-site 58.5 bases upstream of leuOp2	leuO	leuO		gttttccgaattttactcattttgctttttcttattttatatgcatgataaatcatattcTtcaggattatttctctgcattcca
ilvIp4	85420		ilvH // ilvI	ilvIH	RNA polymerase, sigma 70 (sigma D) factor	ttttattgaatgtagaattttattctgaatgtgtgggctctctattttaggattaattaaAaaaatagagaaattgctgtaagtt
ilvIp3	85453		ilvH // ilvI	ilvIH	RNA polymerase, sigma 70 (sigma D) factor	tgggctctctattttaggattaattaaaaaaatagagaaattgctgtaagttgtgggattCagccgatttattatcaatttaatc
ilvIp2	85540	Lrp DNA-binding-site 80 bases upstream of ilvIp2 // Lrp DNA-binding-site 161 bases upstream of ilvIp2 // Lrp DNA-binding-site 192 bases upstream of ilvIp2 // Lrp DNA-binding-site 45 bases upstream of ilvIp2 // Lrp DNA-binding-site 5 bases downstream of ilvIp2 // Lrp DNA-binding-site 16 bases upstream of ilvIp2	ilvH // ilvI	ilvIH		ctgtaatggaggattttatcgtttcttttcacctttcctcctgtttattcttattaccccGtgtttatgtctctggctgccaatt
ilvIHp1	85600	H-NS DNA-binding-site regulating ilvIHp1 // Lrp DNA-binding-site 5 bases downstream of ilvIp2 // Lrp DNA-binding-site 16 bases upstream of ilvIp2 // Lrp DNA-binding-site 45 bases upstream of ilvIp2 // Lrp DNA-binding-site 80 bases upstream of ilvIp2 // Lrp DNA-binding-site 161 bases upstream of ilvIp2 // Lrp DNA-binding-site 192 bases upstream of ilvIp2	ilvI // ilvH	ilvIH	RNA polymerase, sigma 70 (sigma D) factor	gtgtttatgtctctggctgccaattgcttaagcaagatcggacggttaatgtgttttacaCattttttccgtcaaacagtgaggc
fruRp8	87947	PhoB-Pasp53 DNA-binding-site regulating fruRp8	cra	cra	RNA polymerase, sigma 32 (sigma H) factor	cgttgggctttttttgcgaaatcagtgggaacctggaataaaagcagttgccgcagttaaTtttctgcgcttagatgttaatgaa
mraZp	89596	MraZ DNA-binding-site 18 bases downstream of mraZp // MraZ DNA-binding-site 8 bases downstream of mraZp // MraZ DNA-binding-site 3 bases upstream of mraZp // PdhR DNA-binding-site 42 bases upstream of mraZp	lpxC // ftsZ // ftsA // ftsQ // ddlB // murC // murG // ftsW // murD // mraY // murF // murE // ftsI // ftsL // rsmH // mraZ	mraZW-ftsLI-murEF-mraY-murD-ftsW-murGC-ddlB-ftsQAZ-lpxC	RNA polymerase, sigma 70 (sigma D) factor	tatgccttgtgactggcttgacaagcttttcctcagctccgtaaactcctttcagtgggaAattgtggggcaaagtgggaataag
rsmHp1	90010		lpxC // ftsZ // ftsA // ftsQ // ddlB // murC // murG // ftsW // murD // mraY // murF // murE // ftsI // ftsL // rsmH	mraW-ftsLI-murEF-mraY-murD-ftsW-murGC-ddlB-ftsQAZ-lpxC		aagaagtgatgctggttggacagttcaacaagtttgagctgtgggatgaaacaacctggcAtcaacaggtcaaggaagatatcga
ftsLp1	90688		lpxC // ftsZ // ftsA // ftsQ // ddlB // murC // murG // ftsW // murD // mraY // murF // murE // ftsI // ftsL	ftsLI-murEF-mraY-murD-ftsW-murGC-ddlB-ftsQAZ-lpxC		cgcaccaaagaactggcggaagtcgtggctgctgcaacgccggtgaaagataagtttaaaCatcccgcgacccgtaccttccagg
ftsLp2	91012	LexA DNA-binding-site 3 bases downstream of ftsLp2	lpxC // ftsZ // ftsA // ftsQ // ddlB // murC // murG // ftsW // murD // mraY // murF // murE // ftsI // ftsL	ftsLI-murEF-mraY-murD-ftsW-murGC-ddlB-ftsQAZ-lpxC		ttaatgccgggcgaagaagaggtggctgagaaccctcgtgcccgtagttcagttctgcgtAttgcagagaggacgaatgcatgat
ftsQp2	102742	SdiA DNA-binding-site 161.5 bases upstream of ftsQp	ftsQ	ftsQ	RNA polymerase, sigma S (sigma 38) factor	cagtgtgggaatgtcaaaagtagtagcagaaaatgctctacaagatgcattaagattggcAtttcagcacgatgaagaagtattg
ftsQp1	102867	SdiA DNA-binding-site 163.5 bases upstream of ftsQp // SdiA DNA-binding-site 15.5 bases upstream of ftsQp // SdiA DNA-binding-site 161.5 bases upstream of ftsQp	ftsQ // ftsA // ftsZ	ftsQAZ	RNA polymerase, sigma 70 (sigma D) factor	tactcggtgaagaaattttaccgtcaatacgtattcaaccgtccggaaccttctatgattAtgaggcgaagtatctctctgatga
ftsQp	102867	SdiA DNA-binding-site 161.5 bases upstream of ftsQp // SdiA DNA-binding-site 15.5 bases upstream of ftsQp // SdiA DNA-binding-site 163.5 bases upstream of ftsQp	ftsQ // ftsA // ftsZ	ftsQAZ	RNA polymerase, sigma S (sigma 38) factor	tactcggtgaagaaattttaccgtcaatacgtattcaaccgtccggaaccttctatgattAtgaggcgaagtatctctctgatga
ftsAp1	103561	Pasp56 RcsB DNA-binding-site 43.5 bases upstream of ftsAp1	ftsZ // ftsA	ftsAZ	RNA polymerase, sigma 70 (sigma D) factor	ctgatgaattgaagattcatctggttgaatatgtgccgattgcgcggtggaatgatcaacAtatggtagacgcggaaggaaatac
ftsZp4	104636		ftsZ	ftsZ		gaagatgaacgtgaactgggtgtctgcgtcgtcgatatcggtggtggtacaatggatatcGccgtttataccggtggggcattgc
ftsZp3	104693		ftsZ	ftsZ		atcgccgtttataccggtggggcattgcgccacactaaggtaattccttatgctggcaatGtcgtgaccagtgatatcgcttacg
ftsZp2	105045		ftsZ	ftsZ		ccggtggcgcagcgcagatcgaaggtcttgcagcctgtgctcagcgcgtgtttcatacgcAagtgcgtatcggcgcgccgctgaa
lpxCp1	106508		lpxC	lpxC	RNA polymerase, sigma 70 (sigma D) factor	gctgattaagaattgactggaatttgggtttcgaggctctttgtgctaaactggcccgccGaatgtatagtacacttcggttgga
lpxCp2	106530		lpxC	lpxC		tttgggtttcgaggctctttgtgctaaactggcccgccgaatgtatagtacacttcggttGgataggtaatttggcgagataata
ppdDp	117705	CRP-cAMP DNA-binding transcriptional dual regulator DNA-binding-site 20.5 bases downstream of ppdDp	ppdD // hofB // hofC	ppdD-hofBC	RNA polymerase, sigma 70 (sigma D) factor	tgcgttttcgctaatagttgacagatttatccgctccatcgcgggcggataatctcccctTccccaactttcttcgtaacgcctc
nadCp	118663	CRP-cAMP DNA-binding transcriptional dual regulator DNA-binding-site 6.5 bases downstream of ampD	nadC	nadC		ccttatatgtggtgctaatacccggttcagagtagcatgtttctaccttatgattcgttaGctatctggagttttaacatgccgc
ampDp5	118681				RNA polymerase sigma E factor	cagggttatagcggcgaggcggcatgttaaaactccagatagctaacgaatcataaggtaGaaacatgctactctgaaccgggta
ampD	118703	CRP-cAMP DNA-binding transcriptional dual regulator DNA-binding-site 6.5 bases downstream of ampD	ampD // ampE	ampDE		catgttaaaactccagatagctaacgaatcataaggtagaaacatgctactctgaaccggGtattagcaccacatataaggagat
aroPp2	121650	Cra DNA-binding-site 185.5 bases upstream of pdhRp2 // TyrR-tyr DNA-binding-site 40.5 bases downstream of aroPp1 // TyrR-tyr DNA-binding-site 63.5 bases downstream of aroPp1	aroP	aroP	RNA polymerase, sigma 70 (sigma D) factor	tgcattcgctgccgcataccattattcttgatctgacggaagtctttttgtaacaattcaAacttctttgatgtaaacaaattaa
aroPp1	121671	Cra DNA-binding-site 185.5 bases upstream of pdhRp2 // TyrR-tyr DNA-binding-site 40.5 bases downstream of aroPp1 // TyrR-tyr DNA-binding-site 63.5 bases downstream of aroPp1	aroP	aroP	RNA polymerase, sigma 70 (sigma D) factor	ttcaaccatgcataaagcgggtgcattcgctgccgcataccattattcttgatctgacggAagtctttttgtaacaattcaaact
pdhRp	122034	Phosphorylated DNA-binding transcriptional dual regulator BtsR DNA-binding-site 203 bases upstream of pdhRp2 // Phosphorylated DNA-binding transcriptional dual regulator BtsR DNA-binding-site 188 bases upstream of pdhRp2 // Cra DNA-binding-site 185.5 bases upstream of pdhRp2 // PdhR DNA-binding-site 19 bases downstream of pdhRp2 // Fnr DNA-binding-site 50.5 bases upstream of pdhRp2 // CRP-cAMP DN…	pdhR // aceE // aceF // lpd	pdhR-aceEF-lpdA	RNA polymerase, sigma 70 (sigma D) factor	ttcatgatttcaatcaaaacctgtatggacataaggtgaatactttgttactttagcgtcAcagacatgaaattggtaagaccaa
pdhRp2	122034	CRP-cAMP DNA-binding transcriptional dual regulator DNA-binding-site 50.5 bases upstream of pdhRp2 // CRP-cAMP DNA-binding transcriptional dual regulator DNA-binding-site 62.5 bases upstream of pdhRp2 // CRP-cAMP DNA-binding transcriptional dual regulator DNA-binding-site 110.5 bases upstream of pdhRp2 // CRP-cAMP DNA-binding transcriptional dual regulator DNA-binding-site 377.5 bases upstream of…	pdhR // aceE // aceF // lpd	pdhR-aceEF-lpdA	RNA polymerase, sigma S (sigma 38) factor	ttcatgatttcaatcaaaacctgtatggacataaggtgaatactttgttactttagcgtcAcagacatgaaattggtaagaccaa
aceEp2	122969	ArcA-Pasp54 DNA-binding-site regulating aceEp2 // Fnr DNA-binding-site regulating aceEp2 // NsrR DNA-binding-site 81 bases upstream of aceEp2	aceF // aceE	aceEF	RNA polymerase, sigma S (sigma 38) factor	aaagcgcggcaactaaacgtagaacctgtcttattgagctttccggcgagagttcaatggGacaggttccagaaaactcaacgtt
aceEp1	122969	NsrR DNA-binding-site 81 bases upstream of aceEp2 // Fnr DNA-binding-site regulating aceEp2 // ArcA-Pasp54 DNA-binding-site regulating aceEp2	aceF // aceE	aceEF	RNA polymerase, sigma 70 (sigma D) factor	aaagcgcggcaactaaacgtagaacctgtcttattgagctttccggcgagagttcaatggGacaggttccagaaaactcaacgtt
lpdAp	127717	DNA-binding transcriptional dual regulator Fur DNA-binding-site regulating lpdAp // ArcA-Pasp54 DNA-binding-site 27 bases upstream of lpdAp // ArcA-Pasp54 DNA-binding-site 18 bases upstream of lpdAp // CRP-cAMP DNA-binding transcriptional dual regulator DNA-binding-site 18.5 bases upstream of lpdAp // Fnr DNA-binding-site regulating lpdAp // Fis DNA-binding-site 29 bases upstream of lpdAp	lpd	lpdA	RNA polymerase, sigma 70 (sigma D) factor	tagacaaatcggttgccgtttgttgtttaaaaattgttaacaattttgtaaaataccgacGgatagaacgacccggtggtggtta
yacHp3	131307				RNA polymerase sigma E factor	aatcccaagattagtcaaaatttaaactaccgcctctttatactcggattcacagcacctGcgggtggcagttcgccgaccattg
yacHp5	131466				RNA polymerase, sigma 70 (sigma D) factor	gtaccgcaacgggcagaatagcaggattttgacgaggtgttaatctgtttacaaaaaagcAacataaaaaagtggctgaatcgtt
acnBp1	131519	ArcA-Pasp54 DNA-binding-site 48 bases upstream of acnBp1 // ArcA-Pasp54 DNA-binding-site 57 bases upstream of acnBp1 // ArcA-Pasp54 DNA-binding-site 119 bases upstream of acnBp1 // ArcA-Pasp54 DNA-binding-site 113 bases upstream of acnBp1 // ArcA-Pasp54 DNA-binding-site 139 bases upstream of acnBp1 // ArcA-Pasp54 DNA-binding-site 143 bases upstream of acnBp1 // ArcA-Pasp54 DNA-binding-site 170 ba…	acnB	acnB	RNA polymerase, sigma 70 (sigma D) factor	tttatgttgcttttttgtaaacagattaacacctcgtcaaaatcctgctattctgcccgtTgcggtactgggcatttaccctaca
acnBp2	131564		acnB	acnB		tgctattctgcccgttgcggtactgggcatttaccctacaaactgctgtctcacaggagcGtgaagagaatcgcctgccgcacta
yacLp	134339		yacL	yacL		ttatttctaaaccatcgccgttccgctgtttttctccggtaaggctgcgataattacatcAatggcgcaatgcgatttcggtgca
speDp	135717		speD	speD	RNA polymerase, sigma 70 (sigma D) factor	atcatgacttttgcatgggcgacagataacgacgccttacgccatctctcaaccgaaattAttcaggcgcgttttctcgcctctg
speEp	136504		speE	speE	RNA polymerase, sigma 70 (sigma D) factor	gatacctttttgtagaaatattgaccgtgcatccgcggtcaatgttagctattatgttgcGccctttttttacgggtgttaacaa
yacCp	136940		yacC // speD // speE	yacC-speED	RNA polymerase, sigma 70 (sigma D) factor	gacacaatttaatcgacaataatggtcgtcgcctcgctcgcagtgtgctaacgtttatctTctttaagcccctggtagaagcaat
cueOp	137045	CueR DNA-binding-site 25 bases upstream of cueOp	cueO	cueO		tcgattaaattgtgtctgcggcttgaccttcccgtaaggggaaggactatgctcaacgttTgattttgtttcgcctgcttaagaa
gcdp1	141263	CRP-cAMP DNA-binding transcriptional dual regulator DNA-binding-site 31.5 bases upstream of gcdp1 // IHF DNA-binding-site 73 bases upstream of gcdp1	gcd	gcd	RNA polymerase, sigma 70 (sigma D) factor	atctgttaataaagctcgaattgtgatgacgatcacacatgttaaaacctataattaattGctactaaaatattaatgaattgaa
gcdp2	141279		gcd	gcd		actattcattcgcggaatctgttaataaagctcgaattgtgatgacgatcacacatgttaAaacctataattaattgctactaaa
hptp	141360	IHF DNA-binding-site 73 bases upstream of gcdp1 // CRP-cAMP DNA-binding transcriptional dual regulator DNA-binding-site 31.5 bases upstream of gcdp1	hpt	hpt	RNA polymerase, sigma 70 (sigma D) factor	acaattcgagctttattaacagattccgcgaatgaatagttttactggtatactgcgtgtCttgcgctttgttgcggtgccaaaa
canp2	142703		can	can	RNA polymerase, sigma 32 (sigma H) factor	ttacgttcttacactttatctgtggtttaaatcgtcccggagttgccctatattagccaaAcgtaattatttggttacaggtcgt
canp	142703		can	can	RNA polymerase, sigma 70 (sigma D) factor	ttacgttcttacactttatctgtggtttaaatcgtcccggagttgccctatattagccaaAcgtaattatttggttacaggtcgt
yadEp3	144965				RNA polymerase sigma E factor	cagagtttcgcgagcgtattgtcgaactgggtgcgccggaggtgagtagtctttggcaccAacaacaaaaaaatccgcctttcgt
yadEp4	145053				RNA polymerase, sigma S (sigma 38) factor	caaacataatttgtatgagtattaacccgcgattctgatggcgcttttgctacaataaaaGcgttgtttcaccctcggttatttt
panDp1	146745		panD	panD		aatgccgtcagatgagtagacactaaacaaaaatcgggcaatactgcgtgagaatttcctCaaagcaggcatcgcctgcttcgtt
panDp2	146754		panD	panD	RNA polymerase, sigma 70 (sigma D) factor	gctgacgcaaatgccgtcagatgagtagacactaaacaaaaatcgggcaatactgcgtgaGaatttcctcaaagcaggcatcgcc
yadDp3	146898				RNA polymerase, sigma 70 (sigma D) factor	tgccatgtatcgcctgtaacgaattgatatttctctgaacgctgctcggtaaacaataaaGaggtggctgacgatagcgcgcctt
yadDp5	146957				RNA polymerase, sigma 32 (sigma H) factor	agaggtggctgacgatagcgcgccttgactggatactgccttcacgcaaagccacacggaAgacagggaagatggatgcaccgag
yadDp4	146959				RNA polymerase, sigma 32 (sigma H) factor	aggtggctgacgatagcgcgccttgactggatactgccttcacgcaaagccacacggaagAcagggaagatggatgcaccgagta
panCp4	148910				RNA polymerase, sigma 70 (sigma D) factor	agatcctcgtgatgcacgacgcctttggtattaccggcggtcacattcctaaattcgctaAaaatttcctcgccgaaacgggcga
panCp2	148920				RNA polymerase sigma E factor	actgacgggcagatcctcgtgatgcacgacgcctttggtattaccggcggtcacattcctAaattcgctaaaaatttcctcgccg
panBp	149630		panC // panB	panBC	RNA polymerase, sigma 70 (sigma D) factor	tggcagtgctgctacggataaatcattgcccccaccaatgtgactgataaaatgccagacAgcacaacatcaatttatcaggata
htrEp5	155438				RNA polymerase, sigma 70 (sigma D) factor	actttggtggcgcaattgaaggtaatgccaggctgtaatcaggcaaggatataattccgcAggaagcatagcgtgactatagaat
htrEp1	155518				RNA polymerase, sigma 54 (sigma N) factor	atttagtgatgaggtcatgaaagtcaatggccttaatggcaaagcgaattctgcaaaagtGcatttttacgccattaatgacttt
yadVp3	156214	IHF DNA-binding-site regulating yadVp3	htrE // yadV	yadV-htrE	RNA polymerase, sigma 70 (sigma D) factor	atgaatatacagggaataataatttctattttatattattccctgttttaattaactctaTcagggatggtttatgttttttaac
yadVp2	156224	IHF DNA-binding-site regulating yadVp2	htrE // yadV	yadV-htrE	RNA polymerase, sigma S (sigma 38) factor	aattgattgaatgaatatacagggaataataatttctattttatattattccctgttttaAttaactctatcagggatggtttat
yadVp1	156235	IHF DNA-binding-site regulating yadVp1	htrE // yadV	yadV-htrE	RNA polymerase, sigma 70 (sigma D) factor	ttcaccagttaaattgattgaatgaatatacagggaataataatttctattttatattatTccctgttttaattaactctatcag
yadNp1	156984				RNA polymerase sigma E factor	tctaaagtgcacaataggcgacctaatgaacaatggttgtaaatttgggtaacaaatatcAttgctcattaatatctaacatttg
yadNp8	157031				RNA polymerase, sigma 70 (sigma D) factor	atttttacttaattttgaattaagtaaatttaatttgttcaaaagcttctaaagtgcacaAtaggcgacctaatgaacaatggtt
yadNp7	157055				RNA polymerase, sigma 70 (sigma D) factor	ctaaccaattgcacttgtgaacttatttttacttaattttgaattaagtaaatttaatttGttcaaaagcttctaaagtgcacaa
pcnBp1	159151		folK // pcnB	pcnB-folK	RNA polymerase, sigma 70 (sigma D) factor	caacattctcaaatgcgtcatgctgagctatgattagccgctatttttttgtcctgaatgAtgtttgacactaccgaggtgtact
pcnBp3	159171		folK // pcnB	pcnB-folK	RNA polymerase, sigma 70 (sigma D) factor	cgagtcggcaattgtaaattcaacattctcaaatgcgtcatgctgagctatgattagccgCtatttttttgtcctgaatgatgtt
pcnBp	159171		folK // pcnB	pcnB-folK	RNA polymerase, sigma S (sigma 38) factor	cgagtcggcaattgtaaattcaacattctcaaatgcgtcatgctgagctatgattagccgCtatttttttgtcctgaatgatgtt
pcnBp2	159195		folK // pcnB	pcnB-folK	RNA polymerase, sigma 70 (sigma D) factor	aaactggcggcttaccgccgtgcccgagtcggcaattgtaaattcaacattctcaaatgcGtcatgctgagctatgattagccgc
pcnBp4	159391		folK // pcnB	pcnB-folk	RNA polymerase, sigma S (sigma 38) factor	aagtgccagattacattcatctgccgctggcgcttaatccacaaggcgctaaactttccaAgcagaatcatgcgcctgcgttgcc
gluQp1	160143				RNA polymerase sigma E factor	gtgcatcgactgcaaaacgctggctgaaattcgcgaaaaacagatggctggctaattacaGccgttccatcacgtttaccacagg
dksAp2	160657		gluQ // dksA	dksA-yadB	RNA polymerase, sigma 70 (sigma D) factor	ttgtcaagtgttacgtttagataattgctatccggaaaagcatctgctatttatagcggcCtcatttttcccccgaacatgggga
dksAp1	160722		gluQ // dksA	dksA-yadB		gtaaagtaagtaactggttaatttacattctggtcgcgtgcgcaaatacgcttttcctcaCacagttgtcaagtgttacgtttag
dksAp3	160751		gluQ // dksA	dksA-gluQ	RNA polymerase, sigma 70 (sigma D) factor	cttaaaaaatcactgccggttacattgtagtaaagtaagtaactggttaatttacattctGgtcgcgtgcgcaaatacgcttttc
sfsAp	161515	CRP-cAMP DNA-binding transcriptional dual regulator DNA-binding-site 65.5 bases upstream of sfsAp	dksA // sfsA	sfsA-dksA	RNA polymerase, sigma 70 (sigma D) factor	accctttacgcctcctcgtttgcccgtggacgcacacgctacacgccgctaaaacgctggGcgctaacgcaataacaaggattgt
hrpBp2	162075				RNA polymerase, sigma S (sigma 38) factor	cgttgcggttcagacatgtgaggcactcggttatgaattaccgcgatgctacaatgtggcGcgaagaatgttaaccctctggagc
mrcBp	164721		mrcB	mrcB		tcttcttctgtcttgtaacagaagaacagaaaatcgggcttttgcgcctgaatattgcggAgaaaaagcatggccgggaatgacc
fhuAp	167442	DNA-binding transcriptional dual regulator Fur DNA-binding-site 3 bases upstream of fhuAp	fhuA // fhuC // fhuD // fhuB	fhuACDB	RNA polymerase, sigma 70 (sigma D) factor	tgcgtaccgcttgcgaacccgccagcgtttcgaatattatcttatctttataataatcatTctcgtttacgttatcattcacttt
hemLp1	174902		hemL	hemL	RNA polymerase, sigma 28 (sigma F) factor	gatgtttgacgagtatttaacttgttatgaataacatagaatagcagccattcactttttCtacgaatcaggaaccctccatgag
hemLp	174921	PdhR DNA-binding-site 165 bases upstream of hemLp // PhoP-Pasp51 DNA-binding-site 31 bases upstream of hemLp	hemL	hemL	RNA polymerase, sigma 28 (sigma F) factor	gcaccagtacaagcagcctgatgtttgacgagtatttaacttgttatgaataacatagaaTagcagccattcactttttctacga
hemLp2	174941		hemL	hemL	RNA polymerase, sigma 28 (sigma F) factor	tactctaagaaatcaggattgcaccagtacaagcagcctgatgtttgacgagtatttaacTtgttatgaataacatagaatagca
clcAp10	175052				RNA polymerase, sigma 70 (sigma D) factor	tcttagagtataaaagttttgtgcatttgaaacattacgctttgcaaaggattttcatggAacgtgcgagtaaaatgccgtcatc
erpAp	176561	IscR DNA-binding-site 28 bases upstream of erpAp	erpA	erpA		ggccgcatcagccagcgagaatacttgaacgaaataccagggtattagataatggcgattAttattgggttagaatttgcccaat
yadSp6	177700				RNA polymerase, sigma 70 (sigma D) factor	cccgttattcctctcacgagtgactggtttgaacgtgcaagcccacgtattatcctcgctGcacaacagctctgtaatgcgcttt
yadSp7	177757				RNA polymerase sigma E factor	ggcggaccggaccaaattcctaaaatcaaacaatactggggtgaacagctcaaaattcccGttattcctctcacgagtgactggt
yadSp5	177786				RNA polymerase, sigma 70 (sigma D) factor	cacgctcgccacaggcgattgtcattacaggcggaccggaccaaattcctaaaatcaaacAatactggggtgaacagctcaaaat
mtnp	179183		mtn // btuF // yadS	mnt-btuF-yadS	RNA polymerase, sigma 70 (sigma D) factor	gtgccatgtcctctcccgcgtgagaaatacgcttccccgtaagcgcatggtaaactatgcCttcaaatcgggcttatcgcgagta
mtnp2	179183		mtn // btuF // yadS	mnt-btuF-yadS	RNA polymerase, sigma S (sigma 38) factor	gtgccatgtcctctcccgcgtgagaaatacgcttccccgtaagcgcatggtaaactatgcCttcaaatcgggcttatcgcgagta
dgtp1	179196		dgt	dgt		aatgatgccgattttcatagatttactcgcgataagcccgatttgaaggcatagtttaccAtgcgcttacggggaagcgtatttc
dgtp2	179214		dgt	dgt		agatttactcgcgataagcccgatttgaaggcatagtttaccatgcgcttacggggaagcGtatttctcacgcgggagaggacat
degPp	180845	H-NS DNA-binding-site regulating degPp // CpxR response regulator - phosphorylated DNA-binding-site 71.5 bases upstream of degPp // CpxR response regulator - phosphorylated DNA-binding-site 223 bases upstream of degPp // CpxR response regulator - phosphorylated DNA-binding-site 63 bases upstream of degPp	degP	degP	RNA polymerase sigma E factor	tttaccttttgcagaaactttagttcggaacttcaggctataaaacgaatctgaagaacaCagcaattttgcgttatctgttaat
cdaRp	182447	CdaR DNA-binding-site regulating cdaRp	cdaR	cdaR		catcatcctttaggcatttgcacaatgccgtacgttacgtacttccttatgctaagccgtGcataacggaggacttatggctggc
dapDp	185977	ArgP DNA-binding-site regulating dapDp	dapD	dapD	RNA polymerase, sigma 70 (sigma D) factor	ttgcagcaggaagtgcatcagcggttgacagaggccctcaatccaaacgataaagggtgaTgtgtttactgatatgaaaagagtt
glnDp	188655	Fnr DNA-binding-site regulating glnDp // DNA-binding transcriptional dual regulator Fur DNA-binding-site regulating glnDp	glnD	glnD		ataagatgaagccggcgaatgccggcttttttaatgcgataatttaatcttatgggtggcGcacaatgaatacccttccagaaca
rpsBp	189712		tff // rpsB // tsf	rpsB-tsf	RNA polymerase, sigma 70 (sigma D) factor	tgctgtacacagcgccaacaattattggtgtccacgacgtatttgtggtataaagcgcgcCggacttccgatccatttcgtatac
pyrHp	191812		pyrH	pyrH	RNA polymerase, sigma 70 (sigma D) factor	atcttgtaaattcagctaacccttgtggggctgcgctgaaaagcgacgtacaatgtcgctAgtattaattcatttcaatcgttga
frrp3	192812				RNA polymerase, sigma 70 (sigma D) factor	aaaatagcctaataatccagacgattacccgtaatatgtttaatcagggctatacttagcAcacttccactgtgtgtgactgtct
frrp	192814		frr	frr	RNA polymerase, sigma 70 (sigma D) factor	aatagcctaataatccagacgattacccgtaatatgtttaatcagggctatacttagcacActtccactgtgtgtgactgtctgg
frrp6	192849				RNA polymerase sigma E factor	gtttaatcagggctatacttagcacacttccactgtgtgtgactgtctggtctgactgagAcaagttttcaaggattcgtaacgt
dxrp3	193335				RNA polymerase, sigma 70 (sigma D) factor	cgaacgacaaagtgaaagcactgttgaaagataaagagatcagcgaagacgacgatcgccGttctcaggacgatgtacagaaact
dxrp4	193338				RNA polymerase, sigma 28 (sigma F) factor	acgacaaagtgaaagcactgttgaaagataaagagatcagcgaagacgacgatcgccgttCtcaggacgatgtacagaaactgac
dxrp5	193411				RNA polymerase sigma E factor	acagaaactgactgatgctgcaatcaagaaaattgaagcggcgctggcagacaaagaagcAgaactgatgcagttctgatttctt
dxrp1	193471				RNA polymerase sigma E factor	agaactgatgcagttctgatttcttgaacgacaaaaacgccgctcagtagatccttgcggAtcggctggcggcgttttgcttttt
ispUp1	194784		ispZ // cdsA // ispU	uppS-cdsA		tccggctacagagagtcgcgctatttgttagcgtagggcttcagtgatatagtctgcgccAtctgatcgtaagtagttggcttta
ispUp2	194901		cdsA // ispU	uppS-cdsA		tttttttgtataggcttcagtattcctgagtaccgtaaaccctgtcagggaataaaaaacGcgtgatgttgtctgctactcaacc
cdsAp3	195555				RNA polymerase, sigma 70 (sigma D) factor	agcatcgcattagtaactttttgctttggcaaattgcctatgccgaactttactttacagAtgttctctggcccgatttcgatga
cdsAp2	195561				RNA polymerase, sigma 70 (sigma D) factor	gcattagtaactttttgctttggcaaattgcctatgccgaactttactttacagatgttcTctggcccgatttcgatgaacaaga
rsePp	196470		rseP	rseP	RNA polymerase sigma E factor	caggaattaaggacagcggtcatttaattccaggacacggtggtattttagatcgtattgAtagcctgacggctgcggtaccggt
bamAp2	197026		dnaE // rnhB // lpxB // lpxA // fabZ // lpxD // skp // bamA	bamA-hlpA-lpxD-fabZ-lpxAB-rnhB-dnaE	RNA polymerase sigma E factor	gcggaagcacaaattgcaccaggtacggaactaaaagccgtagatggtatcgaaacgcctGattgggatgccgtgcgtttgcagt
bamAp1	197821		bamA	bamA	RNA polymerase sigma E factor	ctgctgttccttgcgatcgaaaagatcaagggcggaccggtatccgagcgggttcaagacTtttgttatcgcattggctcgattc
hlpAp	200455	CpxR response regulator - phosphorylated DNA-binding-site 101 bases upstream of hlpAp // GadE DNA-binding-site regulating hlpAp	lpxA // fabZ // lpxD // skp	hlpA-lpxD-fabZ-lpxA	RNA polymerase sigma E factor	cgatgactttaggcgatcaatataagatcgccgggccacgcaaagaactgcaccctccggTgcaaatgggatggtaaggagttta
lpxDp	200960		lpxD	lpxD	RNA polymerase sigma E factor	acgccgttgcttacaacagcagcgatgtaaaagacatcactgccgacgtactgaaacaggTtaaataagtaatgccttcaattcg
accAp2	208326	FadR DNA-binding-site 38 bases upstream of accAp2	accA	accA		acttatcgtcagcggacaggtcagctttgatgacttcagcggtgggcttaaaatgaccgcTcgcgaagtgatggatattgacgaa
accAp1	208411		accA	accA	RNA polymerase, sigma 70 (sigma D) factor	gcccgggaaaaatatgctcgcgggcttgctatctcgctgacggacaggcaaattgatgacCagcttttaaaccgactccgtcagt
yaeRp3	211858				RNA polymerase, sigma 70 (sigma D) factor	gagtcctaaaaatggcgggataacttgccagagcggcttccgggcgagtaacgtgctgttAacaaataaaggagacgttatgctg
yaeQp3	214088				RNA polymerase sigma E factor	actttcaaaacgcagcccagcgcgtccggaacgtatcctaagtctccgctggcgatttccGcgtaccgcttgcgtattaactcac
yaePp	214187	CRP-cAMP DNA-binding transcriptional dual regulator DNA-binding-site 19.5 bases upstream of yaePp	yaeP // rof	yaeP-rof		gtgcagttgcggcgctgatattgcagaaatgagtgtggtatagtcaccttgcgaaacagaGtttatcttcgtaggcttagacttg
yaeQp6	214195				RNA polymerase, sigma 70 (sigma D) factor	tgtcagcactctgacttaaccgtggatgcaagtctaagcctacgaagataaactctgtttCgcaaggtgactataccacactcat
yaeQp	214280	CRP-cAMP DNA-binding transcriptional dual regulator DNA-binding-site 19.5 bases upstream of yaePp	nlpE // arfB // yaeQ	yaeQ-arfB-nlpE		ttctgcaatatcagcgccgcaactgcacgtattccgttacaatggcctcctgattcgaaaGgagttttcttatggcgcttaaagc
yaeFp1	217135				RNA polymerase sigma E factor	tattccgcacactattgtgctgggcgaccgtaacctcgacaacgacgatatcgaatataaAtatcgtcgcaacggcgagaaacag
proSp	218837		proS	proS	RNA polymerase, sigma 70 (sigma D) factor	aaccgcgttaaattcacgcccttctcttttgacatttcttttgcactggtaaactaaatcActtttttttgtcccaggctcgcct
metNp	222714	HypT-[Met-oxidized] DNA-binding-site regulating metNp // MetJ-SAM DNA-binding-site 17.5 bases upstream of metNp // MetJ-SAM DNA-binding-site 25.5 bases upstream of metNp	metQ // metI // metN	metNIQ	RNA polymerase, sigma 70 (sigma D) factor	aaagtgctcttcgcataaacctgattgatttagacgtctggatgccttaacatccatttcAttgacggcgttgcccgtttcaggc
gmhBp	222806		gmhB	gmhB		atcaatcaggtttatgcgaagagcactttcttgcaggtcgaaacatgcgatactagcgtcAcatgccttattaaggagctataaa
rrsHp	223485	Fis DNA-binding-site 181 bases upstream of rrsHp // Fis DNA-binding-site 134 bases upstream of rrsHp // Fis DNA-binding-site 91 bases upstream of rrsHp // Fis DNA-binding-site 71 bases upstream of rrsHp // Lrp-leu DNA-binding-site regulating rrsHp // H-NS DNA-binding-site regulating rrsHp	rrfH // rrlH // alaV // ileV // rrsH	rrsH-ileV-alaV-rrlH-rrfH	RNA polymerase, sigma 32 (sigma H) factor	tgaaataaaaatgcatttttccgcttgtcttcctgagccgactccctataatgcgcctccAtcgacacggcggatgtgaatcact
rrsHp1	223485	H-NS DNA-binding-site regulating rrsHp // Lrp-leu DNA-binding-site regulating rrsHp // Fis DNA-binding-site 71 bases upstream of rrsHp // Fis DNA-binding-site 91 bases upstream of rrsHp // Fis DNA-binding-site 134 bases upstream of rrsHp // Fis DNA-binding-site 181 bases upstream of rrsHp	rrfH // rrlH // alaV // ileV // rrsH	rrsH-ileV-alaV-rrlH-rrfH	RNA polymerase, sigma 70 (sigma D) factor	tgaaataaaaatgcatttttccgcttgtcttcctgagccgactccctataatgcgcctccAtcgacacggcggatgtgaatcact
rrsHp2	223593		rrfH // rrlH // alaV // ileV // rrsH	rrsH-ileV-alaV-rrlH-rrfH	RNA polymerase, sigma 70 (sigma D) factor	gaagagaaaaatcctgaaattcagggttgactctgaaagaggaaagcgtaatatacgccaCctcgcgacagtgagctgaaagccg
dkgBp	229098	NsrR DNA-binding-site 64 bases downstream of dkgBp // NsrR DNA-binding-site 11 bases upstream of dkgBp	dkgB	dkgB	RNA polymerase, sigma S (sigma 38) factor	tttttttcgtctgtatatctattattgccagaatcgcaaaaatcctctgcattttacgctCtttttcctcaacagtctgaagccc
yafDp	231064		yafE // yafD	yafDE	RNA polymerase, sigma 32 (sigma H) factor	gcacttgcttacataacaatatacaattgctcgttgaaagagtgagctaaaatccctataAcagtagaaccctcccgagtgcgga
yafCp6	231083				RNA polymerase, sigma 32 (sigma H) factor	tggcataggtgttttttcgcacttttgactttgaaacctctattacgtcaacccttccgcActcgggagggttctactgttatag
mltDp4	233982				RNA polymerase, sigma 70 (sigma D) factor	gaaagataggttctgataaaactttcttgtcatcggctccgttcgccgttatgatcggtcGtcttttaagcaactattgacacac
mltDp3	234025				RNA polymerase, sigma 70 (sigma D) factor	tattgcaacaacctgaagagcgttttgcatggttaaggtcaaagaaagataggttctgatAaaactttcttgtcatcggctccgt
yafSp2	234784				RNA polymerase, sigma 70 (sigma D) factor	tcatcattcaaaacccagatgtaattgtcatcaaaggcgggaatactgttaagattcataGattacctctcagtgtgaaacggaa
gloBp5	234926				RNA polymerase, sigma 70 (sigma D) factor	gcaattgatttctgcgcttaaattgccaatcttaagcagatgaaaaccatacattttagtGaaccacgggttgagctggcgctcc
dnaQp1	235934		dnaQ	dnaQ		ggtggtgcgggtgtagccagcgctaaaggttttctcgcgtccgcgatagcgtaaaatagcGccgtaacccccaggtcctggattg
dnaQp2	236017		dnaQ	dnaQ		tgcccagacacgaaccatcggtgaaaatttctacctgtttaagcatctctggtagacttcCtgtaattgaatcgaactgtaaaac
rnhAp	236041		rnhA	rnhA		tcgagaacgatctggcgtgtaattgcagtgctcatagcggtcatttatgtcagacttgtcGttttacagttcgattcaattacag
aspVp	236913	Fis DNA-binding-site 76 bases upstream of aspVp	aspV	aspV	RNA polymerase, sigma 70 (sigma D) factor	ttcaaaagatgagaaaaaccgttgacgaaggtcgaggcaatccgtaatattcgcctcgttCccaacggaacacaacgcggagcgg
yafTp4	237235				RNA polymerase, sigma 70 (sigma D) factor	tcagcttaaatatatttctagagaataaatttatattgattaaatgaatgtatatttcaaAttgattttgtttgttattatttaa
yafTp5	237260				RNA polymerase, sigma 70 (sigma D) factor	taaatttatattgattaaatgaatgtatatttcaaattgattttgtttgttattatttaaGtgaggtatataattagagtccgtt
yafTp6	237278				RNA polymerase, sigma 70 (sigma D) factor	atgaatgtatatttcaaattgattttgtttgttattatttaagtgaggtatataattagaGtccgttatcaatgctaaatattct
yafVp	240216		yafV	yafV		atttgttatcaatttattctgcgctaaggcaactgcctgataaggtgttaaagttataaaAcccttcgcataaaggagttgtaca
ivyp4	240319				RNA polymerase, sigma 70 (sigma D) factor	aataaattgataacaaatgctgatattggaaatatctgatttgcaaattatcgtgttatcGccaggctttaggaggttaataaca
ivyp5	240329				RNA polymerase, sigma 32 (sigma H) factor	taacaaatgctgatattggaaatatctgatttgcaaattatcgtgttatcgccaggctttAggaggttaataacatgggcaggat
fadEp	243406	FadR DNA-binding-site 74 bases downstream of fadEp // ArcA-Pasp54 DNA-binding-site 15 bases downstream of fadEp	fadE	fadE		ggtgctatgaccaggactttttgacctgaagtgcggataaaaacagcaacaatgtgagctTtgttgtaattatattgtaaacata
lpcAp1	243468				RNA polymerase sigma E factor	gctcacattgttgctgtttttatccgcacttcaggtcaaaaagtcctggtcatagcacctGcccgtacttctcgcttttggcggt
yafKp6	245993				RNA polymerase, sigma 70 (sigma D) factor	catgtcgaaccggactggatcctgatttacaaacttaccgataaacttttacgatttgagAgaactggaactcacgcggcgctct
dinJp	246615	DinJ-YafQ DNA-binding-site 89.5 bases downstream of dinJp // LexA DNA-binding-site 89.5 bases downstream of dinJp	dinJ // yafQ	dinJ-yafQ	RNA polymerase, sigma 70 (sigma D) factor	gtatcccggatcgtttctgaacaaacttaataaaccattattataaaattaacatatataTttcagttaattatgtaaaaacatc
yafLp6	246641				RNA polymerase, sigma 70 (sigma D) factor	ttaataaacggatgtttttacataattaactgaaatatatatgttaattttataataatgGtttattaagtttgttcagaaacga
rayTp1	247544				RNA polymerase, sigma 54 (sigma N) factor	catccggcagttgtacgcaggtgcctgatgcgacgctggcgcgtcttatcatgcctacgaGcccgcgaatatttgcgagccgctt
rayTp8	247624				RNA polymerase, sigma 70 (sigma D) factor	cgctttcccgatataaaacaacctcattgccaacctttccttttcttcttaccgttgagaAaaaggagtcgccatgtctgaatat
dinBp2	250880	LexA DNA-binding-site 6.5 bases upstream of dinBp2	yafP // yafO // yafN // dinB	dinB-yafNOP	RNA polymerase, sigma S (sigma 38) factor	cgcgttaaatgctgaatctttacgcatttctcaaaccctgaaatcactgtatactttaccAgtgttgagaggtgagcaatgcgta
dinBp	250880	LexA DNA-binding-site 6.5 bases upstream of dinBp2	yafP // yafO // yafN // dinB	dinB-yafNOP	RNA polymerase, sigma 70 (sigma D) factor	cgcgttaaatgctgaatctttacgcatttctcaaaccctgaaatcactgtatactttaccAgtgttgagaggtgagcaatgcgta
yafNp	251969	LexA DNA-binding-site 1.5 bases upstream of yafNp	yafP // yafO // yafN	yafNOP	RNA polymerase, sigma 70 (sigma D) factor	ttgcttgacccgcaaatggaaagacaactggtgctgggattatgatgtatactattatgtAtattctggtgtgcattattatgag
pepDp3	255737	CsgD DNA-binding-site 2 bases downstream of pepDp3	pepD	pepD	RNA polymerase, sigma 70 (sigma D) factor	cctgtcttgtgttgacaacattttctgctaaccctgtgacctgcaatactgttttgcgggTgatcgacaaggagacttaacgtgt
pepDp2	255776		pepD	pepD		acgcgggataaagtggtattctcaaacatatctcgcaagcctgtcttgtgttgacaacatTttctgctaaccctgtgacctgcaa
pepDp1	255809		pepD	pepD		agtccgcgtctttttacgcactgcctctccctgacgcgggataaagtggtattctcaaacAtatctcgcaagcctgtcttgtgtt
gptp	255914		gpt	gpt	RNA polymerase, sigma 70 (sigma D) factor	taaaaagacgcggactcatgtgaaatactggtttttagtgcgccagatctctataatctcGcgcaacctattttcccctcgaaca
frsAp	256502		frsA	frsA	RNA polymerase, sigma 70 (sigma D) factor	caacgcctggcactgccgggcgttgttctttttaacttcaggcgggttacaatagtttccAgtaagtattctggaggctgcatcc
crlp1	257810				RNA polymerase, sigma S (sigma 38) factor	gatcgaaaaacgcttgtgttaaaaatttgctaaattttgccaatttggtaaaacagttgcAtcacaacaggagatagcaatgacg
crlp1	257810				RNA polymerase, sigma 70 (sigma D) factor	gatcgaaaaacgcttgtgttaaaaatttgctaaattttgccaatttggtaaaacagttgcAtcacaacaggagatagcaatgacg
crlp2	257824				RNA polymerase, sigma 54 (sigma N) factor	tgtgttaaaaatttgctaaattttgccaatttggtaaaacagttgcatcacaacaggagaTagcaatgacgttaccgagtggaca
phoEp	260158	PhoB-Pasp53 DNA-binding-site 32 bases upstream of phoEp // PhoB-Pasp53 DNA-binding-site 88 bases upstream of phoEp // PhoB-Pasp53 DNA-binding-site 113 bases upstream of phoEp	phoE	phoE	RNA polymerase, sigma 70 (sigma D) factor	ttttaagaatattattaatctgtaatatatctttaacaatctcaggttaaaaactttcctGttttcaacgggactctcccgctga
proBp8	260216				RNA polymerase, sigma 70 (sigma D) factor	aacaggaaagtttttaacctgagattgttaaagatatattacagattaataatattcttaAaatgtggtaatttattaaatctgt
proBp11	260303				RNA polymerase, sigma 32 (sigma H) factor	taaaagcgtaaacaactgccgctaggcttgctgatcccgcgcaacaaaacgccatgctttGctcgcagatggttggcaaccgacg
thrWp	262841	Fis DNA-binding-site 66 bases upstream of thrWp	thrW	thrW	RNA polymerase, sigma 70 (sigma D) factor	gccatttgattcacaaggccattgacgcatcgcccggttagttttaaccttgtccaccgtGattcacgttcgtgaacatgtcctt
ykfIp7	263818				RNA polymerase sigma E factor	gaatgccggaagctggatgaaacattcccgcactttatcctccagatggaatcgatgctgAccaccggtgaactcagcccccacc
ykfBp1	266158		ykfI // yafW // ykfH // ykfG // yafX // ykfF // ykfB	ykfBF-yafX-ykfGH-yafW-ykfI	RNA polymerase, sigma 28 (sigma F) factor	ccaggaggtgacggacccgtataccaaagaaaaatactttgagtacgcccatgacggcaaActgatggggcagctactgataccc
ykfBp2	266227		ykfI // yafW // ykfH // ykfG // yafX // ykfF // ykfB	ykfBF-yafX-ykfGH-yafW-ykfI	RNA polymerase, sigma 28 (sigma F) factor	tatgcaggaaaaaaccgtccagccactgatgaatgcgctgtgtattgccgataacatcaaActggaataccaggaggtgacggac
yafZp	268026		yafZ	yafZ		catccctgttacttccctgcccctgtcgccgatgcgacggggatcccttttatttgttttCccgttatgaggagtctgcttatga
insN-1p	270226		insI1 // insN	insN-1p // insO1 // insI1 // insN	RNA polymerase, sigma S (sigma 38) factor	tttgctaagagcttcattcatgaatccttttcactagggatgaagtggtttactgaatttGgccacctgaacagaggtgatatgc
mmuPp1	275119				RNA polymerase sigma E factor	gcgaaggtaagttgatgactcatgatgaaccctgttctatggctccagatgacaaacatgAtctcatatcagggacttgttcgca
mmuPp6	275206				RNA polymerase, sigma 32 (sigma H) factor	ttccggaggcgttatgagctggcggccctttttgtatctgattattaatccccacccgctAttaagcgcccggcgcgggcatctg
mmuPp7	275285				RNA polymerase, sigma 70 (sigma D) factor	catctgcgtctggtgcagggttgactttgcattctgttaacaaacgcggtataacaaaccTtctttggatgtttagatgtccata
mmuPp5	275287				RNA polymerase, sigma 70 (sigma D) factor	tctgcgtctggtgcagggttgactttgcattctgttaacaaacgcggtataacaaaccttCtttggatgtttagatgtccatacg
insHp5	275298				RNA polymerase, sigma 70 (sigma D) factor	gcttcagtggcgcattttgttgtgttgtttgcatataaccttctaaacgtatggacatctAaacatccaaagaaggtttgttata
mmuPp2	275315				RNA polymerase sigma E factor	attctgttaacaaacgcggtataacaaaccttctttggatgtttagatgtccatacgtttAgaaggttatatgcaaacaacacaa
yagEp3	282223				RNA polymerase, sigma 70 (sigma D) factor	cgcactccctcttcccttccgatttacctctccttgttctgcgtcatagtatgatcgttaAataaacgaacgctgttctataatg
yagEp8	282252				RNA polymerase, sigma 70 (sigma D) factor	ctccttgttctgcgtcatagtatgatcgttaaataaacgaacgctgttctataatgtagaAcaaaatgattcagcaaggagatct
yagGp9	285207				RNA polymerase, sigma 28 (sigma F) factor	taaaaaagcgctcggaatttaattattttaagagataaaaccgtctgcggaatatttcccGcagacggctttgttgtttttgaaa
yagGp6	285271				RNA polymerase, sigma 70 (sigma D) factor	acggctttgttgtttttgaaatttattaatttaaacaattagttgagatatatcgttggcGtcacaaaagcaaaataacgtaatt
yagGp7	285350				RNA polymerase, sigma 70 (sigma D) factor	gtaattcggaaataagatatgaccattgctggttaattgaatagctcattacactccattAacacgatgttgtaattcggcacac
yagGp8	285353				RNA polymerase, sigma 32 (sigma H) factor	attcggaaataagatatgaccattgctggttaattgaatagctcattacactccattaacAcgatgttgtaattcggcacactac
yagIp1	289192				RNA polymerase, sigma 70 (sigma D) factor	gagagggagaacaccggctccatttcattgatttttcatcccgaaaaaggtacgttttcgCcttaattccagcgtggacatgcca
argFp	290340	ArgR-arg DNA-binding-site 1.5 bases upstream of argFp // ArgR-arg DNA-binding-site 22.5 bases upstream of argFp	argF	argF	RNA polymerase, sigma 70 (sigma D) factor	gtaagaaagaattgtgaaatggggttgcaaatgaataattacacatataaagtgaattttAattcaataagtggcgttcgccatg
yagKp6	293118	RcdA DNA-binding-site 3.5 bases downstream of yagKp6	yagK	yagK	RNA polymerase, sigma 70 (sigma D) factor	caggctggggctaccttcgtctcaaatttagatgttggataggtattatataatggcattGtgtactcttactacctgtattcac
yagLp7	294031				RNA polymerase, sigma 70 (sigma D) factor	tatccggttgtttgttggattgatatttaccatgtcaatgaaatggtggttatgctgccaGtgctccgcaaaacagatgtttcca
yagNp8	295656				RNA polymerase, sigma 70 (sigma D) factor	aacaacgttgatatgcgttgattccattaaaaatcaacatattacaaaatatcatcaactAttgatcaagatagattttcatgta
yagNp3	295660				RNA polymerase, sigma 70 (sigma D) factor	aaaaaacaacgttgatatgcgttgattccattaaaaatcaacatattacaaaatatcatcAactattgatcaagatagattttca
yagNp5	295663				RNA polymerase, sigma 70 (sigma D) factor	cataaaaaacaacgttgatatgcgttgattccattaaaaatcaacatattacaaaatatcAtcaactattgatcaagatagattt
yagNp4	295671				RNA polymerase, sigma 32 (sigma H) factor	ggtattaccataaaaaacaacgttgatatgcgttgattccattaaaaatcaacatattacAaaatatcatcaactattgatcaag
ykgJp2	304258				RNA polymerase sigma E factor	attagtacgtaaaatcggtaacggctggaaatcattcaatactcacactatcgaaagttcCccagccaaccgcggtacgttctta
ykgJp3	304262				RNA polymerase, sigma 32 (sigma H) factor	acgaattagtacgtaaaatcggtaacggctggaaatcattcaatactcacactatcgaaaGttccccagccaaccgcggtacgtt
ecpBp2	310076		ecpE // ecpD // ecpC // ecpB	ecpBCDE		gcatctggagcggcgacgttagcgtacagttcgacgcgacctggaccagttaatctctctGatgtaccagcaggggtagcccccc
ecpBp1	310119		ecpB // ecpC // ecpD // ecpE	ecpBCDE		aatggtaccaccgcagtaacagattacagcactctaccggaaggcatctggagcggcgacGttagcgtacagttcgacgcgacct
ecpAp	310797	MatA DNA-binding-site regulating ecpAp	ecpA	ecpA	RNA polymerase, sigma 70 (sigma D) factor	gcaacctaaatcgattgccagaattgaaaattgtagtgtgaagacagtgtatacccatcgGcgtaatgctgaggccaagctgtac
ecpRp	311393	MatA DNA-binding-site regulating ecpRp	matA	ecpR	RNA polymerase sigma E factor	gaaaataattaaacttaatctcgtttaacctttattgatatgtactacgtatcttatttaCttccggtttactaaggaaactgaa
matAp9	311432				RNA polymerase, sigma 70 (sigma D) factor	acactcatcgggaaaaaaaacataaatttaagcccaatcgaaaataattaaacttaatctCgtttaacctttattgatatgtact
matAp5	311446				RNA polymerase sigma E factor	ccgttcacatattgacactcatcgggaaaaaaaacataaatttaagcccaatcgaaaataAttaaacttaatctcgtttaacctt
matAp10	311460				RNA polymerase, sigma 70 (sigma D) factor	attgaattccttttccgttcacatattgacactcatcgggaaaaaaaacataaatttaagCccaatcgaaaataattaaacttaa
matAp7	311482				RNA polymerase, sigma 70 (sigma D) factor	ttttctaaatattgacttaaccattgaattccttttccgttcacatattgacactcatcgGgaaaaaaaacataaatttaagccc
ykgLp1	311939				RNA polymerase sigma E factor	taagcccccaagagccagattaagtgaagttaaacgaaggctgccagctgtcacaggaacGatggcctttttgtcagggcactgc
ykgMp	312805	DNA-binding transcriptional repressor Zur DNA-binding-site 11 bases downstream of ykgMp	ykgM // ykgO	ykgMO	RNA polymerase, sigma 70 (sigma D) factor	ccacaaagagtcacagggattgagtgttgaaatgatccggatgagcatgtatctttatggTtatgttataacataacaggtaaaa
ykgRp	313285	CRP-cAMP DNA-binding transcriptional dual regulator DNA-binding-site 41.5 bases upstream of ykgRp	ykgR	ykgR	RNA polymerase, sigma 70 (sigma D) factor	ctattcaaatttgtgatacatgtcaaaaaattggttgaccaaactcgttatttatataagGgcacttacgaagtgcactcttttt
ykgBp10	318334				RNA polymerase, sigma 70 (sigma D) factor	ctggaaagtcacatcgatgcgaattgataataattcaaccgcaacagcagtattgtataaAtaaggatgttcacaatggaaaaat
ykgBp3	318376				RNA polymerase sigma E factor	ggataccattgctgatatagccagaaaatataatgcttcatcctggaaagtcacatcgatGcgaattgataataattcaaccgca
ykgBp4	318397				RNA polymerase, sigma 70 (sigma D) factor	agcatcaccgacagttctggaggataccattgctgatatagccagaaaatataatgcttcAtcctggaaagtcacatcgatgcga
ykgBp7	318484				RNA polymerase, sigma 70 (sigma D) factor	tgcaacactattatctggcgttatggcattttccaccaatgcagatgataaaataattctGaaacatatcagcgtctcgtcagta
ykgBp9	318525				RNA polymerase, sigma 70 (sigma D) factor	tcattgatggtattttatatgtttaaaaaatctgttttatttgcaacactattatctggcGttatggcattttccaccaatgcag
ykgCp8	320088				RNA polymerase, sigma 28 (sigma F) factor	atcatgatttttgttttgtgattctgattaagaaaaagaaaatatcagacgataagacaaAatatcaagcgttgtgaagaaatgt
ykgDp3	320116				RNA polymerase, sigma 70 (sigma D) factor	agcaaataacatttcttcacaacgcttgatattttgtcttatcgtctgatattttcttttTcttaatcagaatcacaaaacaaaa
ykgCp4	320170				RNA polymerase, sigma 70 (sigma D) factor	ccatatcagactcctgagtggtttttgattacaaacaccaacaatcttagtaaataactaAtctaataccatcaaatagttaatc
ykgDp2	320193				RNA polymerase, sigma 70 (sigma D) factor	aaacaaaaatcatgattaactatttgatggtattagattagttatttactaagattgttgGtgtttgtaatcaaaaaccactcag
ykgCp1	320215	RclR DNA-binding-site regulating ykgCp1	rclC // rclB // rclA	rclABC	RNA polymerase sigma E factor	tcgttccttgtggagcgttaagcatcaacaaacggctaagggcatccatatcagactcctGagtggtttttgattacaaacacca
ykgEp9	321481				RNA polymerase, sigma 70 (sigma D) factor	gatgccgaaagaaataaaattagttattgcatttgacgtttggatgaaagattatcatttGtcatacaaatgaggggtggtatgt
ykgEp8	321484				RNA polymerase, sigma 70 (sigma D) factor	gccgaaagaaataaaattagttattgcatttgacgtttggatgaaagattatcatttgtcAtacaaatgaggggtggtatgttgc
ykgEp7	321511				RNA polymerase, sigma 70 (sigma D) factor	atttgacgtttggatgaaagattatcatttgtcatacaaatgaggggtggtatgttgctaGccaattaaaaaagaacgccatatt
ykgEp10	321537				RNA polymerase, sigma 32 (sigma H) factor	atttgtcatacaaatgaggggtggtatgttgctagccaattaaaaaagaacgccatatttAttgatgattgatcccccggtgggg
betAp7	327257				RNA polymerase, sigma 70 (sigma D) factor	tacacccaggtgaagtccatccaggttgagatggctaaattccagtccatattctaaccaGgaggtttatttgcaatttgactac
betAp5	327261				RNA polymerase, sigma 32 (sigma H) factor	gagttacacccaggtgaagtccatccaggttgagatggctaaattccagtccatattctaAccaggaggtttatttgcaatttga
betIp	329361	Cra DNA-binding-site regulating betIp // ArcA-Pasp54 DNA-binding-site 15 bases downstream of betTp // BetI DNA-binding-site 30 bases upstream of betTp // ArcA-Pasp54 DNA-binding-site 6 bases upstream of betIp	betA // betB // betI	betIBA	RNA polymerase, sigma 70 (sigma D) factor	cgtaacaattaagacacattttatattgaacgtccaatcaataaccgctttaatagataaAcaccgctgatgaatggagtggcga
betTp	329421	Cra DNA-binding-site regulating betTp // ArcA-Pasp54 DNA-binding-site 3 bases downstream of betTp // BetI DNA-binding-site 30 bases upstream of betTp // ArcA-Pasp54 DNA-binding-site 15 bases downstream of betTp	betT	betT	RNA polymerase, sigma 70 (sigma D) factor	tttatctattaaagcggttattgattggacgttcaatataaaatgtgtcttaattgttacGaatttgattttaaatagtaacaat
pdeLp2	331873	PdeL DNA-binding-site 189 bases upstream of pdeLp2	pdeL	pdeL	RNA polymerase, sigma 70 (sigma D) factor	tttattgaatgttttaaatattgtttttattggcattgctataatattggttatcatttgCtgaatggattcagtcttaatgagt
pdeLp1	332039	Cra DNA-binding-site 13.5 bases upstream of pdeLp1 // Cra DNA-binding-site 159.5 bases upstream of pdeLp1	pdeL	pdeL	RNA polymerase, sigma 70 (sigma D) factor	ctatgtgtttatgagggagaggtattttcagttgatctggattgttaaattcatataatgCgcctttgctcatgaatggatgcca
pdeLp3	332043		pdeL	pdeL	RNA polymerase, sigma 70 (sigma D) factor	gtgtttatgagggagaggtattttcagttgatctggattgttaaattcatataatgcgccTttgctcatgaatggatgccagtat
yahCp5	335068				RNA polymerase, sigma 70 (sigma D) factor	atttgtttctttgacccgataccctttcactcaatcaggttttatttctctatagtctgcAcatgtaagagtagctttcgtccat
yahEp	335739		yahE	yahE	RNA polymerase, sigma 54 (sigma N) factor	cagaccaaccatgtaggctggacgccgctactggaagcgattgtgcttaatgatggtggtAttaaacagcaggcgattgtgcagt
yahMp4	345252				RNA polymerase, sigma 70 (sigma D) factor	atgcagatgttttgtgaatgtgttggttgacattcatatgaaaaaaatcataattccatcAtgtttgtgtggggtcttttctgta
yahMp5	345336				RNA polymerase sigma E factor	atcttacgcatcgcactcaagcctgacagaaaatatgctgtaaggctcatatcaaaaaccGccattagctcatcaggaagagcag
yahOp	346432		yahO	yahO		cacaaagtgtcttatttccggttactggcgtttatgccctgactgaactaattattaatcAacccaataatgtgggtgggtgata
yahNp5	346435				RNA polymerase, sigma 32 (sigma H) factor	gattattttcatattacggctccagagttgttatcacactatcacccacccacattattgGgttgattaataattagttcagtca
yahNp6	346436				RNA polymerase, sigma 32 (sigma H) factor	agattattttcatattacggctccagagttgttatcacactatcacccacccacattattGggttgattaataattagttcagtc
prpRp	348471	PhoB-Pasp53 DNA-binding-site 24 bases upstream of prpRp // AscG DNA-binding-site 18.5 bases upstream of prpRp // AscG DNA-binding-site 29.5 bases upstream of prpRp // AscG DNA-binding-site 36.5 bases upstream of prpRp // AscG DNA-binding-site 46.5 bases upstream of prpRp // AscG DNA-binding-site 58.5 bases upstream of prpRp // DNA-binding transcriptional dual regulator PrpR DNA-binding-site 147.5…	prpR	prpR	RNA polymerase, sigma 70 (sigma D) factor	tttcaggcaatgtttcaccgcgtttcattgcaacaattatgaaacaagactaaacccaatAttcggtttcttaactttgcggtgc
prpBp	348646	Cra DNA-binding-site 101.5 bases upstream of prpBp // CRP-cAMP DNA-binding transcriptional dual regulator DNA-binding-site 106.5 bases upstream of prpBp // DNA-binding transcriptional dual regulator PrpR DNA-binding-site 113.5 bases upstream of prpBp // DNA-binding transcriptional dual regulator PrpR DNA-binding-site 147.5 bases upstream of prpBp	prpE // prpD // prpC // prpB	prpBCDE	RNA polymerase, sigma 54 (sigma N) factor	tgaaattaaacatttaattttattaaggcaattgtggcacaccccttgctttgtctttatCaacgcaaataacaagttgataaca
codBp	354884	PurR-hypoxanthine DNA-binding-site 36.5 bases upstream of codBp // Nac DNA-binding-site 58 bases upstream of codBp	codB // codA	codBA	RNA polymerase, sigma 70 (sigma D) factor	aaaaatatatttccccacgaaaacgattgctttttatcttcagatgaatagaatgcggcgGattttttgggtttcaaacagcaaa
cynRp	358709	CynR DNA-binding-site 6 bases downstream of cynRp // CynR DNA-binding-site 33 bases upstream of cynRp	cynR	cynR	RNA polymerase, sigma 70 (sigma D) factor	aggcagactactcgccgattgtcataaggtaaaagtctcatttatgatgagttccattggAtttacttataggttgcgaatgctc
cynTp	358773	CynR DNA-binding-site 33 bases upstream of cynRp // CynR-Cyanate DNA-binding-site 69 bases upstream of cynTp	cynS // cynT // cynT // cynS // cynX	cynTS // cynTSX	RNA polymerase, sigma 70 (sigma D) factor	atggaactcatcataaatgagacttttaccttatgacaatcggcgagtagtctgcctctcAttccagagacagacagaggttaac
lacZp1	366343	MarA DNA-binding-site 30 bases upstream of lacZp1 // CRP-cAMP DNA-binding transcriptional dual regulator DNA-binding-site 33.5 bases downstream of lacZp2 // LacI DNA-binding-site 11 bases downstream of lacZp1 // LacI DNA-binding-site 82 bases upstream of lacZp1 // LacI DNA-binding-site 412 bases downstream of lacZp1 // H-NS DNA-binding-site 24 bases downstream of lacZp1 // H-NS DNA-binding-site 6…	lacA // lacY // lacZ	lacZYA	RNA polymerase, sigma 70 (sigma D) factor	gctcactcattaggcaccccaggctttacactttatgcttccggctcgtatgttgtgtggAattgtgagcggataacaatttcac
lacZp3	366358	CRP-cAMP DNA-binding transcriptional dual regulator DNA-binding-site 33.5 bases downstream of lacZp2 // CRP-cAMP DNA-binding transcriptional dual regulator DNA-binding-site 39.5 bases upstream of lacZp2	lacA // lacY // lacZ	lacZYA		aattaatgtgagttagctcactcattaggcaccccaggctttacactttatgcttccggcTcgtatgttgtgtggaattgtgagc
lacZp2	366365	CRP-cAMP DNA-binding transcriptional dual regulator DNA-binding-site 33.5 bases downstream of lacZp2 // CRP-cAMP DNA-binding transcriptional dual regulator DNA-binding-site 39.5 bases upstream of lacZp2	lacA // lacY // lacZ	lacZYA		gcaacgcaattaatgtgagttagctcactcattaggcaccccaggctttacactttatgcTtccggctcgtatgttgtgtggaat
lacZp4	366377		lacA // lacY // lacZ	lacZYA		cgggcagtgagcgcaacgcaattaatgtgagttagctcactcattaggcaccccaggcttTacactttatgcttccggctcgtat
lacIp	367538		lacI	lacI		catttacgttgacaccatcgaatggcgcaaaacctttcgcggtatggcatgatagcgcccGgaagagagtcaattcagggtggtg
mhpAp	368519	DNA-binding transcriptional activator MhpR DNA-binding-site 58 bases upstream of mhpAp // CRP-cAMP DNA-binding transcriptional dual regulator DNA-binding-site 95.5 bases upstream of mhpAp	mhpF // mhpE // mhpD // mhpC // mhpB // mhpA	mhpABCDFE	RNA polymerase, sigma 70 (sigma D) factor	cctggtgcacattcgggcatgttttgattgtagccgaaaacacccttcctatactgagcgCacaataaaaaatcatttacatgtt
mhpRp2	368528		lacI // mhpR	mhpR-lacI	RNA polymerase, sigma 70 (sigma D) factor	aaaatgtcgttgcgcgcacagtacagcgcaacttattttgttaaaaacatgtaaatgattTtttattgtgcgctcagtataggaa
mhpRp1	368536	CRP-cAMP DNA-binding transcriptional dual regulator DNA-binding-site 40.5 bases upstream of mhpRp1	lacI // mhpR	mhpR-lacI	RNA polymerase, sigma 70 (sigma D) factor	actcggacaaaatgtcgttgcgcgcacagtacagcgcaacttattttgttaaaaacatgtAaatgattttttattgtgcgctcag
mhpTp	375386	NsrR DNA-binding-site 484 bases upstream of mhpTp	mhpT	mhpT	RNA polymerase, sigma 32 (sigma H) factor	acacgactgccggatgcgataaacgtcttgtccggcctacatttcgcccgtaggcagtcaTtaaatagttctgattacgcggctg
yaiOp6	380850				RNA polymerase sigma E factor	tgtagaacgtaatttacctaccggaacttattcactccgacaagaacttatccgtacaggAgattaaaatgataaaacggacgtt
yaiOp4	380957				RNA polymerase, sigma 70 (sigma D) factor	gataaattaggttgttatatcgggcagcgttcacgccttggcgtacaagttattattttgCctgggcgaattatttccccgaaca
yaiOp5	380973				RNA polymerase, sigma 32 (sigma H) factor	tatcgctaccggatgcgataaattaggttgttatatcgggcagcgttcacgccttggcgtAcaagttattattttgcctgggcga
yaiPp5	383985				RNA polymerase sigma E factor	atatgcgtcatgatcgcctgcgtgcagttgcacaatttcgcggacaacaggtcaatagcgAtctgggtgaaggctttgtaattca
yaiSp12	384701				RNA polymerase, sigma 70 (sigma D) factor	tcgaacccacgggtctgaaagcccttgcttttcagttattagcaacatttaacatttataAattaacatctggctgcgccagaga
yaiSp9	384708				RNA polymerase, sigma 32 (sigma H) factor	tacccagtcgaacccacgggtctgaaagcccttgcttttcagttattagcaacatttaacAtttataaattaacatctggctgcg
yaiSp13	384738				RNA polymerase sigma E factor	acacttaacatatgaattgcatagaaacattacccagtcgaacccacgggtctgaaagccCttgcttttcagttattagcaacat
yaiSp14	384830				RNA polymerase, sigma 70 (sigma D) factor	gaacatattttttaaatgcaattaattgacaaactaaatcacatctaaatacaatgtataAaacaaaataactatacataccaaa
tauAp	385205	DNA-binding transcriptional dual regulator CysB DNA-binding-site 202 bases upstream of tauAp // DNA-binding transcriptional dual regulator CysB DNA-binding-site 93 bases upstream of tauAp // DNA-binding transcriptional dual regulator CysB DNA-binding-site 38 bases upstream of tauAp // Cbl DNA-binding-site 91 bases upstream of tauAp	tauD // tauC // tauB // tauA	tauABCD		tcatctgtgcgataacgactaattcttttaatgaatgtttttattcctgaatactgctccCataacaagacaggggagcagacaa
hemBp	389754		hemB	hemB	RNA polymerase, sigma 70 (sigma D) factor	tgtcaacatcgcgacaactttcgtaaaacatccctaccctgcttcaggtatactatgcccCtcgattccacaaacatcaggcaga
hemBp7	389861				RNA polymerase, sigma 70 (sigma D) factor	aataataaccaacagctataaataaagattaaaaatattttcagtgaatataaaattattGctgtttctattaaaaagatgtcct
insFp5	392619				RNA polymerase, sigma 32 (sigma H) factor	cgccagctggcagaacgggatgaagagctggctatcctccaaaaggccgcgacatacttcGcgaagcgcctgaaatgaagtatgt
insFp4	392660				RNA polymerase sigma E factor	aacgtgaactggagatgtctaccgagattgcacgtctcaaacgccagctggcagaacgggAtgaagagctggctatcctccaaaa
yaiVp4	394461				RNA polymerase, sigma 70 (sigma D) factor	gttaaatatacctggtaatattcttcactccgaagaaatactggtaatttaatctaaataAtgcccgtcaaggatttgacgggca
ampHp2	396319		ampH	ampH		acactattattgcactaattcgccctttgcaatctatcaatgagtagtataaatacgctcAgttaccttcattcaatctatggac
ampHp1	396363		ampH	ampH		ggtgagcaggaaaaagatcgtgtttacgcgccgttacgtttttaacactattattgcactAattcgccctttgcaatctatcaat
sbmAp	396553	CpxR response regulator - phosphorylated DNA-binding-site regulating sbmAp	yaiW // sbmA	sbmA-yaiW	RNA polymerase sigma E factor	tcgaaacaattcttatggtcaggctggcgaactaagcgccttgctatgggtcacaatgggCggtttcatttggctgacgctttgt
yaiZp6	399444				RNA polymerase, sigma 70 (sigma D) factor	tatggcaagtctgacaggtcatttagattgtcaatatcagaatcatggtaaattgatgttGggaatattcccgaagcgtgaatct
yaiZp	399454		yaiZ	yaiZ		ctgacaggtcatttagattgtcaatatcagaatcatggtaaattgatgttgggaatattcCcgaagcgtgaatcttcgttgtgag
yaiYp5	399460				RNA polymerase, sigma 70 (sigma D) factor	cgtaattgttaataaatttaacttaaggttgccattttgtgactcacaacgaagattcacGcttcgggaatattcccaacatcaa
yaiYp6	399547				RNA polymerase, sigma 70 (sigma D) factor	tacaggcagattcatggcagctccgttaacgaaaaacaacatccttgcatattctgcaacAaccgtctgtggtgtagacaacatt
iraPp1	401319	CsgD DNA-binding-site regulating iraPp1	iraP	iraP	RNA polymerase, sigma 70 (sigma D) factor	gctggtaatcaaacaaaaaatatttgcgcaaagtatttcctttgtcataaaaataatactTccagacactatgaagttgtgaaac
iraPp2	401363		iraP	iraP		tcataaaaataatacttccagacactatgaagttgtgaaacataatgttaacttctccatActttggataaggaaatacagacat
phoAp	401707	PhoB-Pasp53 DNA-binding-site 31 bases upstream of phoAp	phoA // psiF	phoA-psiF	RNA polymerase, sigma 70 (sigma D) factor	aaagttaatcttttcaacagctgtcataaagttgtcacggccgagacttatagtcgctttGtttttattttttaatgtatttgta
psiFp	403231		psiF	psiF	RNA polymerase, sigma 70 (sigma D) factor	ccggcagtgaattttcgctgccgggtggtttttttgctgttagcaaccagacttaatggcAgatcacgggcgcatacgctcatgg
adrAp	403687	CsgD DNA-binding-site 47 bases upstream of adrAp // CsgD DNA-binding-site 65.5 bases upstream of adrAp	dgcC	adrA	RNA polymerase, sigma S (sigma 38) factor	tacgaaaatggctcacccgaaatatcatacttctgcctttagctccgtctctataatttgGgaaaattgtttctgaatgttccca
proCp	405686		proC	proC		ggtaatcctctattgtgtcgcgcttttgccttccggcatagttctgtttatgcttctgccAgcgattatcaaaacaatgaatttc
yaiIp7	405698				RNA polymerase sigma E factor	tttccattgcctcactcctgccgtgaaattcattgttttgataatcgctggcagaagcatAaacagaactatgccggaaggcaaa
yaiIp6	405708				RNA polymerase, sigma 70 (sigma D) factor	ctcactcctgccgtgaaattcattgttttgataatcgctggcagaagcataaacagaactAtgccggaaggcaaaagcgcgacac
yaiIp3	405723				RNA polymerase, sigma 28 (sigma F) factor	aaattcattgttttgataatcgctggcagaagcataaacagaactatgccggaaggcaaaAgcgcgacacaatagaggattaccc
aroLp1	406280	TrpR-trp DNA-binding-site 56.5 bases downstream of aroLp1 // TyrR-tyr DNA-binding-site 31 bases downstream of aroLp1 // TyrR-tyr DNA-binding-site 12 bases downstream of aroLp1 // TyrR-tyr DNA-binding-site 45 bases upstream of aroLp1 // TrpR-trp DNA-binding-site 48.5 bases downstream of aroLp1	aroL // yaiA // aroM	aroL-yaiA-aroM	RNA polymerase, sigma 70 (sigma D) factor	taaatgtaatttattatttacacttcattcttgaatatttattggtatagtaaggggtgtAttgagattttcactttaagtggaa
aroLp2	406355		aroM // yaiA // aroL	aroL-yaiA-aroM		ttaagtggaattttttctttacaatcgaaattgtactagtttgatggtatgatcgctattCtcatgacaccggctttcgccgcat
aroMp	407400		aroM	aroM	RNA polymerase, sigma 70 (sigma D) factor	tgtcatttgtagcacaagtaagtgtcagcagtggtgcttcacacttgcccggtaattaacGacgaaagaaaagtaaggtggatga
ppnPp	408148		ppnP	ppnP		gcggaattactggtgtaattttgcgtgacagccagcgcctctggcccctatagtgaagtaGatgttcaactaccaaacagggcca
ykiAp	408574	RcsB-BglJ DNA-binding-site 78.5 bases upstream of ykiAp	ykiA	ykiA		tagcccataataatatttcctttgctgcgattttttcaatttccgatatattcataatttAtcaaggttgatataaatatcagtg
makp4	410118				RNA polymerase, sigma 70 (sigma D) factor	tgataacgaattgtcggcggccttgcattgccaatccggttgtccgtctctacgctattgAtattgaaaaaaataaggagagtac
araJp	412529	CRP-cAMP DNA-binding transcriptional dual regulator DNA-binding-site 44.5 bases downstream of araJp // CRP-cAMP DNA-binding transcriptional dual regulator DNA-binding-site 90.5 bases upstream of araJp // AraC-arabinose DNA-binding-site 64 bases upstream of araJp // AraC-arabinose DNA-binding-site 43 bases upstream of araJp	araJ	araJ	RNA polymerase, sigma 70 (sigma D) factor	gaatacagaggggcgaattatctcttggccttgctggtcgttatcctgcaagctatcactTtattggctacggtgattggtagcc
sbcCp2	415847				RNA polymerase sigma E factor	tagccagccaacagcgtgaaaccctcagcgaactcagcgtcgaagaggtgttcaatcgccGtctggcactggaagaactggatga
sbcDp	416977	PhoB-Pasp53 DNA-binding-site 93 bases upstream of sbcDp	sbcD // sbcC	sbcDC	RNA polymerase, sigma 70 (sigma D) factor	tattgatttccgtggcgcagaaaaaagcaaatggcacatctgtttgggtataatcgcgccCatgctttttcgccagggaaccgtt
phoBp	417101	PhoB-Pasp53 DNA-binding-site 93 bases upstream of sbcDp	phoB // phoR	phoBR	RNA polymerase, sigma 70 (sigma D) factor	tgaagatatgtgcgacgagcttttcataaatctgtcataaatctgacgcataatgacgtcGcattaatgatcgcaacctatttat
brnQp	419488		proY // brnQ	brnQ-proY		gtcatactgactgcattaacgcggtaaatcgaaaaactattcttcgccgcgcctggttggGagtatttcccgctaaaattgttta
malZp	422495	MalT-maltotriose-ATP DNA-binding-site 37.5 bases upstream of malZp // MalT-maltotriose-ATP DNA-binding-site 60.5 bases upstream of malZp // MalT-maltotriose-ATP DNA-binding-site 73.5 bases upstream of malZp	malZ	malZ		tcccccaaatatccttcagatgatgagtgatcctgcattaggctatggcaaggtgatcagAttttcatcacaggggaattatgat
queAp	424985	Fis DNA-binding-site 58 bases upstream of queAp	queA	queA		tattctatccaaaagggggtaaaggttgcagggagagcgccccggcactagactacccgcCtcttattttagtctgagtcagtgt
tgtp	426055		yajC // tgt	tgt-yajC		gaagagaaatatcgcttttttagttacggtgatgcgatgtttatcacgtacaatccgcagGcaattaatgagcgcgtcggggagt
yajCp	427205		secF // secD // yajC	yajC-secDF		tactaccagcgtttgatggcgggtttacgcaaggctattgaagagggtaaattagagagcTtcgtaactgatttttaccagcgtc
yajDp6	430469				RNA polymerase, sigma 32 (sigma H) factor	agcgcgaacacatgttgcagcagaaagtggaaaaagaaggggcggatcagccgtcaattcTgccgtaatcaagttcccgttgatg
yajDp5	430530				RNA polymerase, sigma 70 (sigma D) factor	gccgtaatcaagttcccgttgatgttgaaaatcccggtcagaagatcgggattttttttgAtgtatggagattgcgaaaatcccc
tsxp2	432091	CytR DNA-binding-site 68.5 bases upstream of tsxp2 // CytR DNA-binding-site 31.5 bases upstream of tsxp2 // CytR DNA-binding-site 57.5 bases upstream of tsxp2 // CRP-cAMP DNA-binding transcriptional dual regulator DNA-binding-site 40.5 bases upstream of tsxp2 // CRP-cAMP DNA-binding transcriptional dual regulator DNA-binding-site 73.5 bases upstream of tsxp2	tsx	tsx	RNA polymerase, sigma 70 (sigma D) factor	aaatgatagaactgtgaaacgaaacatatttttgtgagcaatgatttttataataggctcCtctgtatacgaaatatttagaaac
tsxp1	432245	DeoR DNA-binding-site 7.5 bases upstream of tsxp1	tsx	tsx	RNA polymerase, sigma 70 (sigma D) factor	ttcgggacgattttgtgcgtcccgcaacatctttccccgtcattttgttactctgcttacAtcacctggattgatagtaaaagtt
nrdRp	432977		pgpA // thiL // nusB // ribE // ribD // nrdR	nrdR-ribDE-nusB-thiL-pgpA	RNA polymerase, sigma 70 (sigma D) factor	ctttatctcaaaagcgttgcgcctttgttgtatcgtcagttcagggtaaaatagatttccGttaaccacctggtcaggacgccgt
yajIp6	433034				RNA polymerase sigma E factor	acactgccgacggcggcgtacggatgaaccctcgcccacgagacgagagtcaattaccttAgtgtccacggcgaaacagaatggg
ribEp	434504		pgpA // thiL // nusB // ribE	ribE-nusB-thiL-pgpA	RNA polymerase, sigma 32 (sigma H) factor	ccgcggattatgcacgctgccagggcttgagaaattagccgacgccccccaatttaaattCaaagagatacgtcatgtaggcccg
xseBp	441373		yajO // dxs // ispA // xseB	xseB-ispA-dxs-yajO	RNA polymerase, sigma 70 (sigma D) factor	cacatcaccttaccattgcgcgttatttgctatttgccctgagtccgttaccatgacgggGcgaaaaatattgagagtcagacat
thiIp	441468		thiI	thiI		ataacgcgcaatggtaaggtgatgtgcacagcaaagcgatgttagtggtatacttccgcgCctggatgcagccgcaggtgtgggc
yajLp2	443748				RNA polymerase, sigma 32 (sigma H) factor	tgccacagcggaaaatatctcgtcgatgttgcaggatatccgcgcgctgcgccacactgaAatcgactatatcaatggttttctc
yajQp	444658		yajQ	yajQ		aagggatacgtcctggtgcaggactgtcggttatttaactttgcgggtattatgcttcgcAtcaaaaatgaagggagaggaaaag
yajRp	446687		yajR	yajR		aaatatttactaaaaaatccgcatgtttaccccattcgtttgccgctttacactagtcgcGaatttaaaacagaggtggtaatga
cyoEp3	447770				RNA polymerase, sigma 70 (sigma D) factor	gatgaaggctggaacatgacggcgtttgtcttcaccgtgctaatcatcgctatcctggttGtaggctccatctggattatgtgga
cyoAp	451653	Fis DNA-binding-site regulating cyoAp // HprR-P DNA-binding-site 69.5 bases downstream of cyoAp // CusR-Pasp51 DNA-binding-site 69.5 bases downstream of cyoAp // Cra DNA-binding-site 268.5 bases upstream of cyoAp // PdhR DNA-binding-site 177 bases upstream of cyoAp // Fnr DNA-binding-site 192.5 bases upstream of cyoAp // ArcA-Pasp54 DNA-binding-site 200 bases upstream of cyoAp // DNA-binding tran…	cyoE // cyoD // cyoC // cyoB // cyoA	cyoABCDE	RNA polymerase, sigma 70 (sigma D) factor	tccaagtaacaggaatttaatcatgtttacagtaatgtaaccttcccgtaaaatgcccacAcactttaaacgccaccagatcccg
ampGp5	453627				RNA polymerase sigma E factor	aatatcgccgatgcggttaacagtgtgctgaccgataccatcgctgatatgtctcaggacAccagcatccacgaattcatcaagc
ampGp6	453684				RNA polymerase, sigma 28 (sigma F) factor	accaaaaactatcgtgccagctacaacgttgaaggtgcgttccaggcctccaacaaaaatAtcgccgatgcggttaacagtgtgc
ampGp4	453686				RNA polymerase, sigma 32 (sigma H) factor	tgaccaaaaactatcgtgccagctacaacgttgaaggtgcgttccaggcctccaacaaaaAtatcgccgatgcggttaacagtgt
yajGp	454210		yajG // ampG // yajG	yajG // yajG-ampG	RNA polymerase, sigma 70 (sigma D) factor	catgatgaatttacatgccttacccacttcccctcgccgttggcaatgttatgatggcggGaatttttaccaaacacgcttaaga
bolAp2	454349		bolA	bolA	RNA polymerase, sigma 70 (sigma D) factor	ctggtaaaagaaacactgatgcgaggcctgtgtttcaatctttaaatcagtaaacttcatAcgcttgacggaaaaaccaggacga
bolAp1	454434	H-NS DNA-binding-site regulating bolAp // OmpR-P DNA-binding-site 47.5 bases upstream of bolAp	bolA	bolA	RNA polymerase, sigma 70 (sigma D) factor	aacctaaatatttgttgttaagctgcaatggaaacggtaaaagcggctagtatttaaaggGatggatgacatctcagcgttgtcg
bolAp	454434	OmpR-P DNA-binding-site 47.5 bases upstream of bolAp // H-NS DNA-binding-site regulating bolAp	bolA	bolA	RNA polymerase, sigma S (sigma 38) factor	aacctaaatatttgttgttaagctgcaatggaaacggtaaaagcggctagtatttaaaggGatggatgacatctcagcgttgtcg
tigp1	454993		tig	tig		tacgcgacagcgcgcaataaccgttctcgactcataaaagtgatgccgctataatgccgcGtcctatttgaatgctttcgggatg
tigp	454994				RNA polymerase, sigma 70 (sigma D) factor	acgcgacagcgcgcaataaccgttctcgactcataaaagtgatgccgctataatgccgcgTcctatttgaatgctttcgggatga
tigp2	455122		tig	tig		tccgcgaagccaacaacctgtgcttgcggggtaagagttgaccgagcactgtgattttttGaggtaacaagatgcaagtttcagt
clpPp1	456577		clpP // clpX	clpPX	RNA polymerase, sigma 70 (sigma D) factor	accgtgcgaaaagcctctttcggtgttagcgtaacaacaaaagattgttatgcttgaaatAtggtgatgccgtacccataacaca
clpPp3	456605		clpX // clpP	clpPX	RNA polymerase, sigma 32 (sigma H) factor	gcgtaacaacaaaagattgttatgcttgaaatatggtgatgccgtacccataacacagggActagctgataatccgtccataagg
clpPp2	456646		clpP // clpX	clpPX		ccgtacccataacacagggactagctgataatccgtccataaggttacaatcggtacagcAggttttttcaattttatccaggag
clpXp	457202		lon // clpX	clpX-lon	RNA polymerase sigma E factor	attctgaaagttaaagggcgcatgaatgaacttatggcgcttcatacgggtcaatcattaGaacagattgaacgtgataccgagc
lonp	458815	GadX DNA-binding-site regulating lonp2	lon	lon	RNA polymerase, sigma 70 (sigma D) factor	taatttttcctctattctcggcgttgaatgtgggggaaacatccccatatactgacgtacAtgttaatagatggcgtgaagcaca
lonp2	458815	GadX DNA-binding-site regulating lonp2	lon	lon	RNA polymerase, sigma 32 (sigma H) factor	taatttttcctctattctcggcgttgaatgtgggggaaacatccccatatactgacgtacAtgttaatagatggcgtgaagcaca
hupBp4	461305		hupB	hupB		acctcgcgcaaaatgcactaataaaaacagggctggcaggctaattcgggcttgccagccTttttttgtctcgctaagttagatg
hupBp3	461332	Fis DNA-binding-site 141 bases downstream of hupBp3 // Fis DNA-binding-site 89.5 bases upstream of hupBp3 // Fis DNA-binding-site 122 bases upstream of hupBp3 // Fis DNA-binding-site 145 bases upstream of hupBp3 // CRP-cAMP DNA-binding transcriptional dual regulator DNA-binding-site 83.5 bases upstream of hupBp3	hupB	hupB	RNA polymerase, sigma 70 (sigma D) factor	cagggctggcaggctaattcgggcttgccagcctttttttgtctcgctaagttagatggcGgatcgggcttgcccttattaaggg
hupBp2	461395	Fis DNA-binding-site 141 bases downstream of hupBp3 // Fis DNA-binding-site 89.5 bases upstream of hupBp3 // Fis DNA-binding-site 122 bases upstream of hupBp3 // Fis DNA-binding-site 145 bases upstream of hupBp3	hupB	hupB	RNA polymerase, sigma 70 (sigma D) factor	tcgggcttgcccttattaaggggtgttgtaaggggatggctggcctgatataactgctgcGcgttcgtaccttgaaggattcaag
hupBp1	461442		hupB	hupB		atataactgctgcgcgttcgtaccttgaaggattcaagtgcgatataaattataaagaggAagagaagagtgaataaatctcaat
ppiDp2	461819	CpxR response regulator - phosphorylated DNA-binding-site 96.5 bases upstream of ppiDp2 // CpxR response regulator - phosphorylated DNA-binding-site 117 bases upstream of ppiDp2 // CpxR response regulator - phosphorylated DNA-binding-site 165 bases upstream of ppiDp2	ppiD	ppiD	RNA polymerase, sigma 70 (sigma D) factor	ggcgcatctactgatgtgccttttttatttgtattcggtgactttctgcgtcttgtgggcTgacaattgcccccgtttcttgtca
ppiDp1	461838		ppiD	ppiD	RNA polymerase, sigma 32 (sigma H) factor	cttttttatttgtattcggtgactttctgcgtcttgtgggctgacaattgcccccgtttcTtgtcacaataggcctttgcgcgca
ybaVp3	463752				RNA polymerase, sigma 70 (sigma D) factor	cccagaacaacgcacaaatcgtctttgaagctctgatgagtaacctgcgtaaagaggcgaAaatcaaaattggcgatgcgctgga
fadMp1	464360	FadR DNA-binding-site 2 bases downstream of fadMp1	fadM	fadM	RNA polymerase sigma E factor	accctgtaattaatttgcatagtggcaattttttgccagactgaagaggtcataccagttAtgacctctgtacttataacaacaa
decRp	468352	SoxS DNA-binding-site 63 bases upstream of decRp // MarA DNA-binding-site 65 bases upstream of decRp	decR	decR	RNA polymerase, sigma 70 (sigma D) factor	tgccgtggtgtttaaaccgcacagaataaattgtcgtgatttcacctttaaaataaaattAaaagagaaaaaaattctctgtgga
glnKp	472556	DNA-binding transcriptional dual regulator Fur DNA-binding-site regulating glnKp // Fnr DNA-binding-site regulating glnKp // NtrC-Pasp DNA-binding-site 87 bases upstream of glnKp // GadX DNA-binding-site regulating glnKp	amtB // glnK	glnK-amtB	RNA polymerase, sigma 54 (sigma N) factor	ttaacttcctgctctctttctcgtttttcatttctggcacaccgcttgcaataccttcttCgtgtagcagaaccattaccgaatt
tesBp	475201		tesB	tesB		cccgtaattcagaccattgcacccatcggaccagtagcaaatttgcgttatactcaactcActttggcttgctgcggcagctttg
ybaYp3	475245				RNA polymerase, sigma 28 (sigma F) factor	ccgcagcaagccaaagtgagttgagtataacgcaaatttgctactggtccgatgggtgcaAtggtctgaattacgggctaattac
ffsp6	476288				RNA polymerase, sigma 70 (sigma D) factor	atagccttcgggaatagcggcgacgatttgccagacgcgttggggaaatgaatcttctttTtccatcttttcttcctgaggtaat
ffsp5	476399				RNA polymerase, sigma 54 (sigma N) factor	cgagtgaagtcgcattgcgcaagaaaccagcatctggcacgcgatgggttgcaattagccGgggcagcagtgataatgcgcctgc
ffsp7	476422				RNA polymerase, sigma 70 (sigma D) factor	aaaccagcatctggcacgcgatgggttgcaattagccggggcagcagtgataatgcgcctGcgcgttggttctcaacgctctcaa
ylaCp	479288		ylaC	ylaC		tatgcaaaattgtggtagatctgttacttcccctctactattcccacgttaaaatagggtGttccctggaaagttgcagatacca
hhap6	480503				RNA polymerase, sigma 70 (sigma D) factor	atgaactgattgagcatattgcgaccttcgcacttaattacaaaattaagtataatgaagAcaataagctcattgagcagatcga
tomBp	480794	BasR-Pasp51 DNA-binding-site 394.5 bases upstream of tomBp // PdhR DNA-binding-site 178 bases upstream of tomBp // CpxR response regulator - phosphorylated DNA-binding-site 50 bases upstream of tomBp	tomB // hha	tomB-hha	RNA polymerase, sigma 70 (sigma D) factor	attgtaatttttcgtaataatgcgatgaaaacctgcaaagagtggcttatagttaagctaAcaaacgagagggcaagtccaggtc
acrBp	484685		acrB	acrB		tcgtgcgcgcacgtctggaagaagggcttaatccaaacgctattttagtcccgcaacaggGcgtaacccgtacgccgcgtggcga
acrAp	485698	MprA DNA-binding-site 16 bases upstream of acrAp // EnvR DNA-binding-site 22.5 bases upstream of acrAp // AcrR DNA-binding-site 22.5 bases downstream of acrRp // PhoP-Pasp51 DNA-binding-site 32 bases downstream of acrAp // MarA DNA-binding-site 72.5 bases upstream of acrAp // SoxS DNA-binding-site 72.5 bases upstream of acrAp // Rob DNA-binding-site regulating acrAp	acrA // acrB	acrAB	RNA polymerase, sigma 70 (sigma D) factor	gttcgtgaatttacaggcgttagatttacatacatttgtgaatgtatgtaccatagcacgAcgataatataaacgcagcaatggg
acrRp	485699	AcrR DNA-binding-site 22.5 bases downstream of acrRp	acrR	acrR	RNA polymerase, sigma 70 (sigma D) factor	gatttcaaattggtcaatggtcaaaagttaataaacccattgctgcgtttatattatcgtCgtgctatggtacatacattcacaa
mscKp	486492		mscK	mscK		ttcctggacattttcgtcgttgctattctggttcactgcgtcgtgatattcttgcggtttGactttttcaggtcgttcttcaggt
ybaMp3	490324				RNA polymerase, sigma 28 (sigma F) factor	aacgctgcatcgtgaagtggaagcctatgaagcgcgcctggcacgctgccgccatgcgctGgaaaaaatcgaaaacaggttagcg
ybaNp1	490718				RNA polymerase sigma E factor	tcgtcgagacaagcctgtagtgttgtcgcacgagtctgaaaaagatgcctgtcgaaacgaGcacttagcgtggcgaactgtgaca
ybaNp8	490857				RNA polymerase, sigma 70 (sigma D) factor	gcagggcggttttcacgataagacctcaatgaaaatgataattgttatgctaaagtagccActctgtaagctgacaacactcaat
ybaNp6	490873				RNA polymerase, sigma 70 (sigma D) factor	gataagacctcaatgaaaatgataattgttatgctaaagtagccactctgtaagctgacaAcactcaatatgcaacgaatcattt
ybaNp9	490879				RNA polymerase, sigma 28 (sigma F) factor	acctcaatgaaaatgataattgttatgctaaagtagccactctgtaagctgacaacactcAatatgcaacgaatcattttaatca
aptp	491310		apt	apt	RNA polymerase, sigma 70 (sigma D) factor	aaagcactgaagcacaacaatcgcagttgcaattattgcgtacagccagtacattctggcGttttcgagcacaggcgcaggcggt
dnaXp	492056		dnaX	dnaX		acagcacaagatgtgcattcagcctcgccgttctgacggggctgtgttagcattacccctTcgtgaatccaccttccagcgtttc
ybaBp	493709		recR // ybaB	ybaB-recR	RNA polymerase sigma E factor	cgcgacccgtgggcggcacaggtgagccaactttcgctaccaaaactggtcgaacaggtgGcgttaaatgcctggaaagaggaga
htpGp3	494817		htpG	htpG	RNA polymerase, sigma 54 (sigma N) factor	tcggtccggatgatatcgggcttgatcgtctggaacagcgtctggcagaggaaaaaatcaCtgaagtgatcctcgccaccaaccc
htpGp1	495075	AscG DNA-binding-site 89.5 bases downstream of htpGp1	htpG	htpG	RNA polymerase, sigma 32 (sigma H) factor	acgagagcaggatcacctgctctcgcttgaaattattctcccttgtccccatctctcccaCatcctgtttttaaccttaaaatgg
htpGp2	495084		htpG	htpG	RNA polymerase, sigma 32 (sigma H) factor	ggatcacctgctctcgcttgaaattattctcccttgtccccatctctcccacatcctgttTttaaccttaaaatggcattattga
adkp	497139		adk	adk		ttcagccccaggtgcctttcttgaggcaatcgcctgttggtggtatcgtttatcgcttttTcaaaaaattcgacacattttaagg
hemHp	498031	OxyR DNA-binding-site 55 bases upstream of hemHp // OxyR DNA-binding-site 33 bases upstream of hemHp	hemH	hemH	RNA polymerase, sigma 70 (sigma D) factor	tgatttgacctctcacagcaattagttcttcttcctcacttttccgctacaattatcaacAagttgaatcgataagaggcggtaa
gskp	500015		gsk	gsk	RNA polymerase, sigma 70 (sigma D) factor	gtttgttttccggcttcatacaaaaactcctttcaaattacgtcattgtaaggaaccactGccatgaaaatgcgatcccgcctgc
aesp	500051		aes	aes		ggtggttaactgagcggcgaatgttaacacaatctgacgggagcgcgcgagacgcagccaGtttcaatatcagcaggcgggatcg
ybaLp	503295		ybaL	ybaL		ctgcaaaattcaataattattcatgaacatcatcaatgaaattgtcataaactattacctGtaattttggttttcccggccaaaa
fsrp8	504767				RNA polymerase, sigma 32 (sigma H) factor	tgcatccagattagaaattctgtattcggcgttgagacttccttcagacgacgcatacagGtatgttagtctggtaataatcaca
fsrp6	504847				RNA polymerase, sigma 70 (sigma D) factor	ctccctgacctgatttcaacgtgttgaaaaatagtatgacgcgacatcatagacaagtctGcgtccggtgaagataaatctgcat
fsrp5	504852				RNA polymerase, sigma 70 (sigma D) factor	cttctctccctgacctgatttcaacgtgttgaaaaatagtatgacgcgacatcatagacaAgtctgcgtccggtgaagataaatc
fsrp9	504855				RNA polymerase, sigma 32 (sigma H) factor	atacttctctccctgacctgatttcaacgtgttgaaaaatagtatgacgcgacatcatagAcaagtctgcgtccggtgaagataa
ushAp6	504886				RNA polymerase, sigma 70 (sigma D) factor	cagatttatcttcaccggacgcagacttgtctatgatgtcgcgtcatactatttttcaacAcgttgaaatcaggtcagggagaga
chiXp	507204		chiX	chiX	RNA polymerase, sigma 70 (sigma D) factor	aaaagagtcatcttgcctaagagtattggcaggatggtgagattgagcgacaatcgagttAcaccgtcgcttaaagtgacggcat
ybaQp3	508174				RNA polymerase, sigma 70 (sigma D) factor	gcggtgagggatggcgcaaatggagttggagacttgtttaatgtgtttgtatgattcagtAtgttcttgcatcgctattcacaag
ybaQp	508191		ybaQ	ybaQ		aaatggagttggagacttgtttaatgtgtttgtatgattcagtatgttcttgcatcgctaTtcacaaggaagcaacagttaaaaa
ybaPp3	508262				RNA polymerase, sigma 70 (sigma D) factor	atgcagcaactctgctaactcattgattttcaaatcgagcggttccagatattcatagagAagaatatctccgggtgtcgtcggt
ybaPp4	508264				RNA polymerase, sigma 70 (sigma D) factor	acatgcagcaactctgctaactcattgattttcaaatcgagcggttccagatattcatagAgaagaatatctccgggtgtcgtcg
ybaPp6	508284				RNA polymerase sigma E factor	cactgacgctattacgatgaacatgcagcaactctgctaactcattgattttcaaatcgaGcggttccagatattcatagagaag
copAp	511411	CueR DNA-binding-site 25 bases upstream of copAp	copA	copA	RNA polymerase, sigma 70 (sigma D) factor	acccgcctggtttattaatttcttgaccttccccttgctggaaggtttaacctttatcacAgccagtcaaaactgtcttaaagga
glsAp	511573	GadX DNA-binding-site 11.5 bases downstream of glsAp	ybaT // glsA	glsA-ybaT	RNA polymerase, sigma S (sigma 38) factor	ggattagacatttatctctttgttttcctgtagttaagttgcgggtgctaagttaaatcaGgatgcctgaaaatcggcaccgggg
cueRp6	513974				RNA polymerase, sigma 70 (sigma D) factor	gatattcgcactggcaaaaaaacgtgcttgaatatctgttgaaaccctttaacaaagcacAggaggcgttgcgcgaacgatgaac
ybbJp1	515077				RNA polymerase, sigma 28 (sigma F) factor	ggcgaacgtcagtcggcgtttttacaggctgaagcgcgtgaacgttccgccgaagcagaaGcccgcgccaccaaaatggtgtctg
qmcAp	515823		qmcA // ybbJ	qmcA-ybbJ		tttatccttcgcaggaataagggggaactctctttcagtaatcaggtataatttgtttaaTcaagcagcaattttgctgattatg
ybbLp6	515892				RNA polymerase, sigma 70 (sigma D) factor	attatacctgattactgaaagagagttcccccttattcctgcgaaggataaactgtttttAgtaaaaatcagaaaaagggaacag
fetAp	515903		fetB // fetA	fetAB		ttactgaaagagagttcccccttattcctgcgaaggataaactgtttttagtaaaaatcaGaaaaagggaacagcgatgcaggaa
ybbNp1	518490		cnoX	ybbN	RNA polymerase, sigma 32 (sigma H) factor	caaccagacgcaaagtgataaaccagtcgaaaatcccggcatcgccgcccgctttacgttGggaccggaagcggtggtggacaaa
ybbNp2	518568				RNA polymerase, sigma 32 (sigma H) factor	catggagctgcgccacagcggaattaaagtcagcctgatcgaacccggtcccattcgtacTcgcttcaccgacaacgtcaaccag
ybbOp4	519329				RNA polymerase, sigma 70 (sigma D) factor	ctgaaccattgttaatgcaaatacgtctgcctgcaaactatggtcgccgttataatgaagCctttagcgccatttaccccaaact
tesAp	519949		ybbO // tesA	tesA-ybbO		caaagccgacgtgcttcgcgcgcaactttgcccgcgcttcttcgtccatattatgtagcgGttgtcccaccagactcacttcgcc
rhsDp8	523066				RNA polymerase, sigma 70 (sigma D) factor	actaataaaatcataaatcatatgcgttgaatggatattatccatatagtgaatttgttgAtgatgaattcatctgtgctaaaaa
selUp4	531358				RNA polymerase, sigma 70 (sigma D) factor	attgagtctggcatggcgcaaatttggcagcggcaaagcggtagaagatattgtgaccttGtttacccagcgcaggccggaaatc
selUp5	531362				RNA polymerase, sigma 70 (sigma D) factor	cgccattgagtctggcatggcgcaaatttggcagcggcaaagcggtagaagatattgtgaCcttgtttacccagcgcaggccgga
allSp	532300	AllR-allantoin DNA-binding-site 37 bases upstream of allSp	allS	allS		acatcaatacaaaagttggaatatttttccaaaactagatttagtccacaaattgaacagGgttatcatgtaaaaatactgataa
allAp	532390	AllR-allantoin DNA-binding-site 37 bases upstream of allSp	allA	allA		tggaaaaatattccaacttttgtattgatgttgttctcttaaggttttagattgcctgttAttgaaaccaagctgaccggtcggc
gclp	533907	AllR-allantoin DNA-binding-site 20 bases upstream of gclp	glxK // ybbY // allB // ybbW // glxR // hyi // gcl	gcl-hyi-glxR-ybbVW-allB-ybbY-glxK	RNA polymerase, sigma 70 (sigma D) factor	gcggagcgggtttttttgacaaaatttgaaagttggaaaaattttccaataaatagaggtAggaataaaatggcaaaaatgagag
allBp3	538944		allB	allB	RNA polymerase, sigma 70 (sigma D) factor	tacgataacggttttaacctcactgcgttttcagtaactctggtggccgttattttatctCttggcggtaagtttattcacttta
allBp2	538986		allB	allB	RNA polymerase, sigma 70 (sigma D) factor	gtggccgttattttatctcttggcggtaagtttattcactttatggaaccgttatcgcgtGtttcatggtttgtcggcgtcatcg
allBp1	539041		allB	allB	RNA polymerase, sigma 70 (sigma D) factor	cgcgtgtttcatggtttgtcggcgtcatcgtcgcctttgcggcctacgccttattaaagaAacgtacaacagcagaaaaaacagg
ybbYp	540359		glxK // ybbY	ybbY-glxK		gatgccgacttcgtcttcattcagccgaatagcagctatgttcttaccaatgacgatctgGaatatcgccacaaagtcagcccgt
ylbAp2	544056				RNA polymerase sigma E factor	cttgccgaaggggtcaaaacgttggcactcatgctttatcaacttgcctggcagaaataaGgagtcataaatgggatatttaaat
allDp	546411	DNA-binding transcriptional activator AllS DNA-binding-site 94 bases upstream of allDp	allE // allC // allD	allDC-ylbA	RNA polymerase, sigma 70 (sigma D) factor	aataaattctaactatatttttttgcctgtctggatcacataatccagatattttccctgTatgttaattgcagtcatgcttcac
fdrAp4	546506				RNA polymerase, sigma 70 (sigma D) factor	gcaaaaaaatatagttagaatttatttgataatccgctcacttttaacctgatttttaaaAcaacaacgcttattaaaaaataat
purEp	553142	PurR-hypoxanthine DNA-binding-site 37.5 bases upstream of purEp	purK // purE	purEK	RNA polymerase, sigma 70 (sigma D) factor	gctgatttcacagccacgcaaccgttttccttgctctctttccgtgctattctctgtgccCtctaaagccgagagttgtgcacca
cysSp	554577		cysS	cysS		gatcggatcatcacgcaatgtatgctgattcgcgcgggaaatatgggtattatacgcaacTcaattacccacacatgtctaaacg
ybcIp5	556632				RNA polymerase, sigma 70 (sigma D) factor	ttgcaggtcacagcgtacaggttgttgcctgatccctttcccggcctgtatcaacaggccGgttctcttttcagacttttgccct
ybcJp4	556891				RNA polymerase, sigma 70 (sigma D) factor	gcccgatgacggttgccacgctgattgaaaacacgctacaggcgtgcgttgaatatcatgAtccacaggatgagtaacatggcga
ybcJp3	556967				RNA polymerase, sigma 70 (sigma D) factor	aaagttgtgggcgacgtcgtgtttgaagacgcggctaaacgcgcctcatacattacgcctGttcccggcggcgttggcccgatga
ybcJp5	557006				RNA polymerase, sigma 32 (sigma H) factor	attgtgattgatgtcggcatcaaccgtctggaaaatggcaaagttgtgggcgacgtcgtgTttgaagacgcggctaaacgcgcct
ybcJp7	557025				RNA polymerase, sigma 70 (sigma D) factor	ctggatcaaagaaggcgcaattgtgattgatgtcggcatcaaccgtctggaaaatggcaaAgttgtgggcgacgtcgtgtttgaa
folDp	557781		folD // ybcJ	folD-ybcJ		tcacgcgataaatctgaaacgaaacctgacagcgcgccccgcttctgacaaaataggcgcAtccccttcgatctacgtaacagat
sfmAp4	558062				RNA polymerase, sigma 70 (sigma D) factor	aatttaccgcttcaggtctatatttgtgttgaatatattttgcgcggaagtattcatctaAcggggctctctattttttagaata
sfmAp6	558166				RNA polymerase, sigma 70 (sigma D) factor	agacattcttagaggataaaaaggaatttactactatcagtgtcttaaataaagtaatcgGttatatacggatgtggagtcgata
sfmCp5	558803				RNA polymerase, sigma 70 (sigma D) factor	agatatgaataatcaaaaccacgttgttttgaattatatatcacgtcttataacaaagtaAtgtaccggttgtctgaagcggtat
sfmCp4	558807				RNA polymerase, sigma 70 (sigma D) factor	atgaataatcaaaaccacgttgttttgaattatatatcacgtcttataacaaagtaatgtAccggttgtctgaagcggtatggtg
fimZp3	564607				RNA polymerase sigma E factor	tcaatggcttttgatctggttgctgaacaagtgaacgaccgcgtctgattttctgatttaTttcgctatagcggcaaacaaacgc
argUp	564703	Fis DNA-binding-site 65 bases upstream of argUp	argU	argU	RNA polymerase, sigma 70 (sigma D) factor	cagcaaccagatcaaaagccattgactcagcaagggttgaccgtataattcacgcgattaCaccgcattgcggtatcaacgcgcc
intDp6	566101				RNA polymerase sigma E factor	catcgaaaaaatggacgaggcactggctgaaattggttttgtatttggggagcaatggcgAtgacgcatcctcacgataatatcc
ybcKp7	568751				RNA polymerase, sigma 70 (sigma D) factor	ttatatgagcctcgttttatgctttttgttaatgtctttattttttatgtattcttttgtGctttcaagattatggcgtaagaaa
ybcKp1	568787				RNA polymerase, sigma 54 (sigma N) factor	tttattttttatgtattcttttgtgctttcaagattatggcgtaagaaaattgcaatacgAttattgttgtatattcaagataat
ybcKp5	568810				RNA polymerase, sigma 70 (sigma D) factor	tgctttcaagattatggcgtaagaaaattgcaatacgattattgttgtatattcaagataAtgtgaccttaattgtctttttaaa
ybcLp7	570845				RNA polymerase, sigma 70 (sigma D) factor	gttgggggtacaattgtgattgcttttgcatgaacattgcgcctttatgcataatgagatAaaggaatatcaaataaaataacga
ybcLp2	570847				RNA polymerase, sigma 70 (sigma D) factor	tgggggtacaattgtgattgcttttgcatgaacattgcgcctttatgcataatgagataaAggaatatcaaataaaataacgata
ybcNp6	572314				RNA polymerase, sigma 32 (sigma H) factor	gtgttttaagaaggagcaattctatcgattttgattttgggaaatcaacacggcataattAtgtcaccggagcctgaacaactcc
ybcNp5	572319				RNA polymerase, sigma 70 (sigma D) factor	ttaagaaggagcaattctatcgattttgattttgggaaatcaacacggcataattatgtcAccggagcctgaacaactccggtga
quuDp3	573774				RNA polymerase, sigma 32 (sigma H) factor	ccgaaatggggaatgaatgatgtttgagtttaatatggcagaacttcttcgccaccgctgGgggcgtctgcgcttatatcgtttc
insHp4	575774				RNA polymerase, sigma 70 (sigma D) factor	ctttcgttgattacaaaatcaacctgcttgacaaaaatgacttcactaaggaaggtgcgaAcaagtccctgatatgagatcatgt
nmpCp	576870	MprA DNA-binding-site 161 bases upstream of nmpCp // IHF DNA-binding-site 144 bases upstream of nmpCp // OmpR-P DNA-binding-site 45.5 bases upstream of nmpCp // CRP-cAMP DNA-binding transcriptional dual regulator DNA-binding-site 73.5 bases upstream of nmpCp // CRP-cAMP DNA-binding transcriptional dual regulator DNA-binding-site 31.5 bases upstream of nmpCp	nmpC	nmpC		aacgagaaaccaaaacttacatcttgaaataatcacattgattagatgaatatttatcgcGcagtgacatcattttttaataata
essDp	576873		rzpD // rrrD // essD	essD-ybcS-rzpD	RNA polymerase sigma E factor	ttaattttttcatcgtgagccctttttttgaactattattaaaaaatgatgtcactgcgcGataaatattcatctaatcaatgtg
borDp	578921	PhoP-Pasp51 DNA-binding-site 33 bases upstream of borDp	borD	borD		atatgaaatttcaactcattgtttagggtttgtttaattttctacacatacgattctgcgAacttcaaaaagcatcgggaataac
ybcWp4	579805				RNA polymerase sigma E factor	gcggtcctgctggcattctggagggaaatacaaccgacagatgtatgtaaggccaacgtgCtcaaaccttcatacagaaagattt
ybcWp7	579844				RNA polymerase, sigma 70 (sigma D) factor	gatgtatgtaaggccaacgtgctcaaaccttcatacagaaagatttgaagtaatattttaAccgctagatgaagagcaagcgcat
appYp1	583567	DpiA-Pasp57 DNA-binding-site regulating appYp1 // H-NS DNA-binding-site regulating appYp1	appY	appY	RNA polymerase, sigma 70 (sigma D) factor	aataaaaaacaacatacatataataatttaatcttaaatgaaatttattaaaatttgcaaActataattttgtgtataaaaatat
appYp3	583580		appY	appY	RNA polymerase, sigma 70 (sigma D) factor	atacatataataatttaatcttaaatgaaatttattaaaatttgcaaactataattttgtGtataaaaatataaatgcacatcat
appYp2	583656	ArcA-Pasp54 DNA-binding-site 197 bases upstream of appYp2	appY	appY	RNA polymerase, sigma S (sigma 38) factor	gcacatcatcctgattatgattgtgtatttaattggttgttatttgactactatcaacttGttttaattttatgataggtgcaag
ompTp	585665	PhoP-Pasp51 DNA-binding-site 49 bases upstream of ompTp	ompT	ompT		atataaacagtggagcaatatgtaattgactcattaagttagatataaaaaatacatattCaatcattaaaacgattgaatggag
ybcHp4	588070				RNA polymerase sigma E factor	gctggaatatctggaccggcgagacgcactacgacgcctggccgcacaaagtcagtctcgGcgtcgagtatcaacatacctttaa
cusRp	595462	HprR-P DNA-binding-site 53.5 bases upstream of cusCp // PhoB-Pasp53 DNA-binding-site 57 bases upstream of cusRp // CusR-Pasp51 DNA-binding-site 57.5 bases upstream of cusRp	cusS // cusR	cusRS	RNA polymerase, sigma 70 (sigma D) factor	aaaattgtcattttgccaataagcgattgccatctgatcccgctactctagaattgcccgGgcaacatgcggaggaaatatgaaa
cusCp	595573	HprR-P DNA-binding-site 53.5 bases upstream of cusCp // PhoB-Pasp53 DNA-binding-site 57 bases upstream of cusRp // CusR-Pasp51 DNA-binding-site 57.5 bases upstream of cusRp	cusA // cusB // cusF // cusC	cusCFBA	RNA polymerase, sigma 70 (sigma D) factor	tgacaattttgtcatttttctgtcaccggaaaatcagagcctggcgagtaaagttggcggCataaaatcaccagaaattatgagc
phePp	601929		pheP	pheP	RNA polymerase, sigma 70 (sigma D) factor	cccgtttaaccgtgtggattgtgtcttgcgacgatgggcactaaatgttaaaaggtgcccCtcaacaaaaaagacacacagggga
nfsBp	605453	Rob DNA-binding-site 43.5 bases upstream of nfsBp // SoxS DNA-binding-site 43.5 bases upstream of nfsBp // MarA DNA-binding-site 43.5 bases upstream of nfsBp	nfsB	nfsB	RNA polymerase, sigma 70 (sigma D) factor	gaaatctatagcgcatttttctcgcttaccatttctcgttgaaccttgtaatctgctggcAcgcaaaattactttcacatggagt
ybdFp5	606053				RNA polymerase sigma E factor	actggggctggcgctggcacaaaaactggtgaccatgttccatctgatggatcttagtcaGctttacactttattgttttgtctg
ybdJp4	606223				RNA polymerase, sigma 70 (sigma D) factor	gatctgggccggtgactaagccgggaattgccttacagaagaatatccctgacaatggtgTtttaacttacatttaacaatgtta
ybdJp5	606264				RNA polymerase, sigma 28 (sigma F) factor	gatggcggctcgctgattgggctggtgaaaaagcattgtgagatctgggccggtgactaaGccgggaattgccttacagaagaat
ybdJp2	606405				RNA polymerase, sigma 70 (sigma D) factor	ctaacggaagataccttgcgattgctggaaaaaatcgccccttccgcacataaaattggtGcatcgagcgcgattgaggccctgc
ybdJp3	606411				RNA polymerase, sigma 32 (sigma H) factor	cgaccgctaacggaagataccttgcgattgctggaaaaaatcgccccttccgcacataaaAttggtgcatcgagcgcgattgagg
ybdKp3	607561				RNA polymerase sigma E factor	tcactcctcatttaatcaactgaagctgaacccgtttttttctgcatgactcaatcgtcaAaattcttcgccaccagtcagcact
hokEp	607731	LexA DNA-binding-site 81.5 bases upstream of hokEp	hokE	hokE	RNA polymerase sigma E factor	gaagggtaagataacggcgggtgcctgaagctttccggtttcaggtttactctgaggtctGgaaagatgaagccccaggagatat
insLp5	608056				RNA polymerase, sigma 28 (sigma F) factor	gcggggagtaatcccataagcgctaacttaagggttgtggtattacgcctgatatgatttAacgtgccgatgaattactctcacg
entDp2	610141				RNA polymerase, sigma 70 (sigma D) factor	tgaacgccttatccggcctacaaaaatcttgccaattcaatatattgcaggaccatgtagGcctgataagcgtagcgcatcaggc
entDp1	610254				RNA polymerase, sigma 32 (sigma H) factor	ggcgtatacctataacgagccgggacgtacgtggtatatgagcgtaaacacccacttctgAtgctaacgtcagattgttgacaaa
fepAp	612667	DNA-binding transcriptional dual regulator Fur DNA-binding-site 28 bases upstream of fesp // DNA-binding transcriptional dual regulator Fur DNA-binding-site 21 bases upstream of fesp // DNA-binding transcriptional dual regulator Fur DNA-binding-site 15 bases upstream of fesp // DNA-binding transcriptional dual regulator Fur DNA-binding-site 9 bases upstream of fesp // DNA-binding transcriptional …	entD // fepA	fepA-entD	RNA polymerase, sigma 70 (sigma D) factor	ccatgtttactgtgcaatttttcattgattgcagaaatatattgataatattattgataaCtatttgcatttgcaatagcgtaat
fesp	612687	H-NS DNA-binding-site 0.5 bases upstream of fesp // DNA-binding transcriptional dual regulator Fur DNA-binding-site 28 bases upstream of fesp // DNA-binding transcriptional dual regulator Fur DNA-binding-site 9 bases upstream of fesp // DNA-binding transcriptional dual regulator Fur DNA-binding-site 15 bases upstream of fesp // DNA-binding transcriptional dual regulator Fur DNA-binding-site 2 bas…	ybdZ // fes // entF // fepE	fes-ybdZ-entF-fepE	RNA polymerase, sigma 70 (sigma D) factor	cttcccacggcgcgccattacgctattgcaaatgcaaatagttatcaataatattatcaaTatatttctgcaatcaatgaaaaat
fepDp2	622192		fepC // fepG // fepD	fepDGC	RNA polymerase, sigma 70 (sigma D) factor	acatgctaacatatccaaataagatcgataacgataattaatttcattatcatggaagttCgtatgtctggttctgttgccgtga
fepDp1	622234	DNA-binding transcriptional dual regulator Fur DNA-binding-site 32 bases upstream of entSp1 // DNA-binding transcriptional dual regulator Fur DNA-binding-site 38 bases upstream of entSp1 // DNA-binding transcriptional dual regulator Fur DNA-binding-site 50 bases upstream of entSp1 // DNA-binding transcriptional dual regulator Fur DNA-binding-site 21 bases downstream of fepDp1	fepC // fepG // fepD	fepDGC	RNA polymerase, sigma 70 (sigma D) factor	tgccttgccatcaaatattttaaatacctattcttaggctgcacatgctaacatatccaaAtaagatcgataacgataattaatt
entSp2	622253		entS	entS	RNA polymerase, sigma 70 (sigma D) factor	aacttccatgataatgaaattaattatcgttatcgatcttatttggatatgttagcatgtGcagcctaagaataggtatttaaaa
entSp1	622258	DNA-binding transcriptional dual regulator Fur DNA-binding-site 32 bases upstream of entSp1 // DNA-binding transcriptional dual regulator Fur DNA-binding-site 38 bases upstream of entSp1 // DNA-binding transcriptional dual regulator Fur DNA-binding-site 50 bases upstream of entSp1 // DNA-binding transcriptional dual regulator Fur DNA-binding-site 21 bases downstream of fepDp1	entS	entS	RNA polymerase, sigma 70 (sigma D) factor	ccatgataatgaaattaattatcgttatcgatcttatttggatatgttagcatgtgcagcCtaagaataggtatttaaaatattt
fepBp	624727	RutR DNA-binding-site 172.5 bases downstream of fepBp // DNA-binding transcriptional dual regulator Fur DNA-binding-site 13 bases upstream of fepBp // DNA-binding transcriptional dual regulator Fur DNA-binding-site 1 bases upstream of fepBp // DNA-binding transcriptional dual regulator Fur DNA-binding-site 7 bases upstream of fepBp	fepB	fepB	RNA polymerase, sigma 70 (sigma D) factor	ggtaacgcaatctgcaactcggggttgcatctggttgtggttacaatgaaaatgagaagcAttattgatggattcgcataagcgc
entCp	624831	DNA-binding transcriptional dual regulator Fur DNA-binding-site 31 bases downstream of entCp // DNA-binding transcriptional dual regulator Fur DNA-binding-site 16 bases downstream of entCp // DNA-binding transcriptional dual regulator Fur DNA-binding-site 58 bases downstream of entCp // DNA-binding transcriptional dual regulator Fur DNA-binding-site 100 bases upstream of entCp // DNA-binding tran…	entC // entE // entB // entA // entH	entCEBA-ybdB	RNA polymerase, sigma 70 (sigma D) factor	ttgcagattgcgttacctcaagagttgacatagtgcgcgtttgcttttaggttagcgaccGaaaatataaatgataatcattatt
entHp	629292		entH	entH		gacctcgccagccatattaccctacaggatattgtggtcgatggcggctcaacgctggggGcataagcatgatctggaaacgcca
cstAp1	629855	CRP-cAMP DNA-binding transcriptional dual regulator DNA-binding-site 89.5 bases upstream of cstAp1	cstA	cstA		tcaactccgatttacatggttgctgtgttgttaaattgtacaaagatgttatagaaacaaAatgtaacatctctatggacacgca
cstAp2	629864		cstA	cstA	RNA polymerase, sigma 70 (sigma D) factor	atttacatggttgctgtgttgttaaattgtacaaagatgttatagaaacaaaatgtaacaTctctatggacacgcacacggataa
cstAp3	629873		cstA	cstA	RNA polymerase, sigma 70 (sigma D) factor	gttgctgtgttgttaaattgtacaaagatgttatagaaacaaaatgtaacatctctatggAcacgcacacggataacaactatga
ybdDp2	631991				RNA polymerase sigma E factor	gaaacgccgtatgaaccaatgccggaaaatgtcgaggagatcgtggcgcaggcaaaaggcGcacactaaagtcagagtgaggggg
ybdHp6	633517				RNA polymerase sigma E factor	tacctgacgaagttgcgtgttgaaggcactataacacgatgctagtatttggcaatcaagAcgtttagatgtctaaataaaacaa
ybdHp7	633524				RNA polymerase, sigma 70 (sigma D) factor	tttattgtacctgacgaagttgcgtgttgaaggcactataacacgatgctagtatttggcAatcaagacgtttagatgtctaaat
ybdLp3	633557				RNA polymerase, sigma 70 (sigma D) factor	tttatttagacatctaaacgtcttgattgccaaatactagcatcgtgttatagtgccttcAacacgcaacttcgtcaggtacaat
ybdMp2	635555				RNA polymerase sigma E factor	aaaacagctgagcattaccgcaataaaatcgccatttatttgcactggtatcagaaaaaaGgcatcgaggttccacaaacccagc
ybdNp	636686	DNA-binding transcriptional dual regulator CysB DNA-binding-site 177.5 bases upstream of ybdNp // Fnr DNA-binding-site 303.5 bases upstream of ybdNp // Fnr DNA-binding-site 26.5 bases upstream of ybdNp // ArcA-Pasp54 DNA-binding-site 64.5 bases downstream of ybdNp	ybdN	ybdN	RNA polymerase, sigma 70 (sigma D) factor	atttattgaccgtctaaatgagagtttttgatatataactacagacagctactataacttTcatctatttattcacagcgcgaat
ahpCp2	638693	OxyR DNA-binding-site 53 bases upstream of ahpCp2 // OxyR DNA-binding-site 76 bases upstream of ahpCp2	ahpF // ahpC	ahpCF	RNA polymerase, sigma 70 (sigma D) factor	taggtaagagcttagatcaggtgattgccctttgtttatgagggtgttgtaatccatgtcGttgttgcatttgtaagggcaacac
dsbGp	638800	OxyR DNA-binding-site 77 bases upstream of dsbGp // OxyR DNA-binding-site 55 bases upstream of dsbGp	dsbG	dsbGp // dsbG		aagttttaccttacaaccttcgtaagacaactttgtgaactttgcaccgccagcggcgatAaaaagtaaaatggccccctttcca
ahpCp1	638921	OxyR DNA-binding-site 55 bases upstream of dsbGp // MetJ-SAM DNA-binding-site 17.5 bases downstream of ahpCp1 // MetJ-SAM DNA-binding-site 27.5 bases downstream of ahpCp1 // OxyR DNA-binding-site 77 bases upstream of dsbGp	ahpC // ahpF	ahpCF	RNA polymerase, sigma 70 (sigma D) factor	atcgatttgataatggaaacgcattagccgaatcggcaaaaattggttaccttacatctcAtcgaaaacacggaggaagtataga
ahpFp	639002		ahpF	ahpF	RNA polymerase sigma E factor	tagatgtccttgattaacaccaaaattaaaccttttaaaaaccaggcattcaaaaacggcGaattcatcgaaatcaccgaaaaag
uspGp	641903		uspG	uspG		aaacagttcgtaaggaaaaagaaccagacaaatatcagggataaatattataatcatggcGaatgatttgttcatgattaacagg
ybdRp6	641922				RNA polymerase, sigma 70 (sigma D) factor	atacataaccctttctccctgttaatcatgaacaaatcattcgccatgattataatatttAtccctgatatttgtctggttcttt
rnkp6	644055				RNA polymerase, sigma 70 (sigma D) factor	aattccctgaatgtgacgcaaatcacttcaaagagtgagcaacagtcagtatcatcatgtGagttaaaccctcgccgcctgacgg
rnkp7	644180				RNA polymerase, sigma 28 (sigma F) factor	gtaactgtggcaaaacctttgtgattgataaagcgggttattaatcatctgatttacaaaAcacgctaattcgtcttccataaac
rnap	645034		rna	rna		aatcatcacgcccgccaggtaagcccacctggcgggcttttttatgatttaatagatagtAttcagtgtatgtatgagttccaca
citTp6	646603				RNA polymerase, sigma 70 (sigma D) factor	ctgatccttacctggtttttagcacagatttaattatttaagcacttgataaatttggaaAtattaattttcggagaacccgtat
citTp4	646632				RNA polymerase sigma E factor	atctcagtccaggcggcagtgctgacctactgatccttacctggtttttagcacagatttAattatttaagcacttgataaattt
citCp1	651952	DpiA-Pasp57 DNA-binding-site 146 bases downstream of dpiBp1 // DpiA-Pasp57 DNA-binding-site 104 bases downstream of dpiBp1 // ArcA-Pasp54 DNA-binding-site 95.5 bases upstream of dpiBp1 // DpiA-Pasp57 DNA-binding-site 77 bases downstream of dpiBp1	citC // citD // citE // citF // citX // citG	citCDEFXG		ccgaaatactccttaggatgtatagcgaaaggagaaaaagatatacctcgatcaccccctTtctcccaagtgaaaataaaaggtt
dpiBp1	651984	DpiA-Pasp57 DNA-binding-site 146 bases downstream of dpiBp1 // DpiA-Pasp57 DNA-binding-site 104 bases downstream of dpiBp1 // Fnr DNA-binding-site 11.5 bases downstream of citCp2 // CRP-cAMP DNA-binding transcriptional dual regulator DNA-binding-site 11.5 bases downstream of citCp2 // NarL-Pasp59 DNA-binding-site 37 bases downstream of citCp2 // ArcA-Pasp54 DNA-binding-site 95.5 bases upstream of…	dpiA // dpiB	dpiBA		tgataaccttttattttcacttgggagaaagggggtgatcgaggtatatctttttctcctTtcgctatacatcctaaggagtatt
citCp2	652039	Fnr DNA-binding-site 11.5 bases downstream of citCp2 // CRP-cAMP DNA-binding transcriptional dual regulator DNA-binding-site 11.5 bases downstream of citCp2 // NarL-Pasp59 DNA-binding-site 37 bases downstream of citCp2 // DpiA-Pasp57 DNA-binding-site 146 bases downstream of dpiBp1 // DpiA-Pasp57 DNA-binding-site 104 bases downstream of dpiBp1 // DpiA-Pasp57 DNA-binding-site 77 bases downstream of…	citG // citX // citF // citE // citD // citC	citCDEFXG		tttcgtaattacattaattaaaaaacttaaaatcattaaataaataaaaaaccactaactCtatgtgaaataaatcaaaatttca
dpiBp2	652172	DcuR-P DNA-binding-site 98 bases upstream of dpiBp2 // DcuR-P DNA-binding-site 37 bases upstream of dpiBp2 // NarL-Pasp59 DNA-binding-site 25 bases downstream of dpiBp2	dpiA // dpiB	dpiBA		ttaagtgatttaattgatttaatgaataaaatttgccacgatcataattaatatctatgtAttttgattcaacattttaattaca
dcuCp	656083	Fnr DNA-binding-site 33.5 bases upstream of dcuCp // Fnr DNA-binding-site 63.5 bases upstream of dcuCp // Fnr DNA-binding-site 115.5 bases upstream of dcuCp // ArcA-Pasp54 DNA-binding-site 340 bases upstream of dcuCp	dcuC	dcuC		ccaaccgctaaatatgcgttttgttatctatgtataaaaacagcaacttcaatgtcttaaTggcagtttttcttgattttaatca
pagPp	656526	SlyA DNA-binding-site 10 bases upstream of pagPp // SlyA DNA-binding-site 89 bases upstream of pagPp // SlyA DNA-binding-site 109.5 bases upstream of pagPp // PhoP-Pasp51 DNA-binding-site 32 bases upstream of pagPp	pagP	pagP		attattctttatgttgggtctattaaggttatgttaattgtagctttgctatgctagtagTagatttttgataaatgttttatgg
cspEp1	657147	DinJ-YafQ DNA-binding-site 43.5 bases upstream of cspEp1	cspE	cspE	RNA polymerase, sigma 70 (sigma D) factor	gtactttgcctggatgcgctttcagttttgagacaaatgaagttttagtaacttctttaaAatcaatagctaaaataagtaacat
cspEp2	657250	CRP-cAMP DNA-binding transcriptional dual regulator DNA-binding-site 61.5 bases upstream of cspEp2	cspE	cspE	RNA polymerase, sigma 70 (sigma D) factor	tatcactttttagtaaagttacactggacaaagcgtaccacaattggtgtactggtaaccGacacagcatttgtgtctatttttc
crcBp3	657998				RNA polymerase, sigma 70 (sigma D) factor	cagcaaactgtcctgcggcaaccagcattgccacctcctgtcagagtcgtaaaattcgccAacgacgattattcggcgttacact
crcBp4	658008				RNA polymerase sigma E factor	acagatgtaacagcaaactgtcctgcggcaaccagcattgccacctcctgtcagagtcgtAaaattcgccaacgacgattattcg
tatEp3	658871				RNA polymerase, sigma 70 (sigma D) factor	tattatgatgtttttttactcggcgcttgattcaccttgttacagattgctattgtgtgcGcgcgtcgaatgaccgttaatattc
lipAp	660301		lipA	lipA		ttacattttcgcgaccgctttggctgctttcaggtccgtttcaatgatatactgccagtcGttaattcaaaaatagttgataatt
ybeFp7	661386				RNA polymerase, sigma 70 (sigma D) factor	caattagacataagattattgtaattttttaaatattatttttccatgaataaaattggaGtaagtgcgtggatagtaataatca
ybeFp4	661460				RNA polymerase, sigma 70 (sigma D) factor	gccttgctccgtaactcaccccattgattaacctattgaaatagttgattatggtgagcaAaagcgttccgttccaattagacat
ybeFp6	661510				RNA polymerase, sigma 32 (sigma H) factor	tccttcgcgtttgtatattttctttatcacttgcagaaatgcggtgccacgccttgctccGtaactcaccccattgattaaccta
ybeFp5	661545				RNA polymerase, sigma 70 (sigma D) factor	gtcattactcataatatctgctaatgctttacatctccttcgcgtttgtatattttctttAtcacttgcagaaatgcggtgccac
lipBp3	662399				RNA polymerase, sigma 70 (sigma D) factor	atcaacgccactcatatcgagcaggttgaaacactgtatgaagaactgggcaaaatcgatAttgtccgcatggttctgtaactcg
lipBp2	662401				RNA polymerase sigma E factor	ctatcaacgccactcatatcgagcaggttgaaacactgtatgaagaactgggcaaaatcgAtattgtccgcatggttctgtaact
ybeDp	662706		lipB // ybeD	ybeD-lipB	RNA polymerase, sigma 70 (sigma D) factor	cactggtttggttaaaaattaaacacttgaaagtgtaatttccgtccccatatactaagcAtcagtaaaaaactcccgccttctg
ybeDp2	662706		lipB // ybeD	ybeD-lipB	RNA polymerase, sigma 32 (sigma H) factor	cactggtttggttaaaaattaaacacttgaaagtgtaatttccgtccccatatactaagcAtcagtaaaaaactcccgccttctg
dacAp2	663967				RNA polymerase sigma E factor	cggtagtgcatttgctatagtagggcacttttttaattccatcacggatgtcgtagttcaGaccatgaataccattttttccgct
dacAp3	664001				RNA polymerase, sigma 70 (sigma D) factor	gttaacaaagtcacgcggaaagtcagatgcctgccggtagtgcatttgctatagtagggcActtttttaattccatcacggatgt
rlpAp7	665213				RNA polymerase, sigma 70 (sigma D) factor	tgtgctgatggctgggttcgggattgtaatgtcaatccacacccacaggaaaatgttgtcGaaaagcgtgtaagaggtgcgcaat
rlpAp5	665222				RNA polymerase, sigma 32 (sigma H) factor	ggcgctaattgtgctgatggctgggttcgggattgtaatgtcaatccacacccacaggaaAatgttgtcgaaaagcgtgtaagag
rsfSp	669072		rsfS // rlmH // mrdA // mrdB // rlpA	rsfS-rlmH-mrdAB-rlpA		cgaaagccgattcggcgacaattgtcccgaaatcgcctctggttcaggtatactgacagaCcatttttatctatttgattcaccc
cobCp7	669944				RNA polymerase sigma E factor	acggtgaatcatgtgaggatttattgccggaaccggtactgacttacattaaccaacaagGcttgtatcgctgatacctgtcgtt
cobCp6	670046				RNA polymerase, sigma 28 (sigma F) factor	ataacccggaagatcttcaccttcagcctgccggtaaaatttatctggctgaaacgccgtGgtttaacatctcggcgaccatcat
ybeLp	674993		ybeL	ybeL		ttacagagtttgtgggcgtattagcaaagcaaggaacaaagaacgtctattattatagtcAgttaacgacccgggagatgaaacg
ybeRp7	676560				RNA polymerase sigma E factor	aatctcatctattgataaattatcgcagcaacttgacgtgaaaatcattatcatttccttAtggttgcagataaaacatattata
ybeQp5	676572				RNA polymerase, sigma 70 (sigma D) factor	cataatacgcataaaataaggcttacgcaaaaatggaacacataaaaatataatatgtttTatctgcaaccataaggaaatgata
ybeRp5	676590				RNA polymerase, sigma 70 (sigma D) factor	acttgacgtgaaaatcattatcatttccttatggttgcagataaaacatattatatttttAtgtgttccatttttgcgtaagcct
ybeQp12	676611				RNA polymerase, sigma 70 (sigma D) factor	gcattgcgaggctcgtttatttatacttttctgacgcgacataatacgcataaaataaggCttacgcaaaaatggaacacataaa
ybeQp10	676624				RNA polymerase, sigma 32 (sigma H) factor	atgaatattagccgcattgcgaggctcgtttatttatacttttctgacgcgacataatacGcataaaataaggcttacgcaaaaa
ybeRp6	676637				RNA polymerase, sigma 70 (sigma D) factor	atattatatttttatgtgttccatttttgcgtaagccttattttatgcgtattatgtcgcGtcagaaaagtataaataaacgagc
ybeQp8	676639				RNA polymerase, sigma 70 (sigma D) factor	ttaaatattcattaaatgaatattagccgcattgcgaggctcgtttatttatacttttctGacgcgacataatacgcataaaata
ybeQp11	676700				RNA polymerase, sigma 70 (sigma D) factor	tccatcggagtggaaagtgcaaacaatattttttgcgactccatgtccatataatttatcCttaaatattcattaaatgaatatt
ybeQp1	676706				RNA polymerase sigma E factor	cgtatttccatcggagtggaaagtgcaaacaatattttttgcgactccatgtccatataaTttatccttaaatattcattaaatg
ybeTp8	679416				RNA polymerase, sigma 70 (sigma D) factor	ctacttttttattattgatgagtataaacttgacgctttcaaaataaaaagaaaatcgaaGcattcacacatgaataaaaaatta
ybeUp4	679462				RNA polymerase, sigma 70 (sigma D) factor	ttcatgtgtgaatgcttcgattttctttttattttgaaagcgtcaagtttatactcatcaAtaataaaaaagtagtcagttaatg
ybeUp5	679465				RNA polymerase, sigma 32 (sigma H) factor	atgtgtgaatgcttcgattttctttttattttgaaagcgtcaagtttatactcatcaataAtaaaaaagtagtcagttaatgcac
hscCp5	683482				RNA polymerase, sigma 70 (sigma D) factor	atggtcgatgttgatcgtcagggctttgttgatttactggctgatcgtctgaaattttacGcttaacacacgtcattgattaaga
hscCp7	683594				RNA polymerase, sigma 32 (sigma H) factor	atttacctctgttgagcgctgggttggcgtggaaacacaggggaaatatacccagggtatGacggttgttgattattattatctg
rihAp3	684602				RNA polymerase sigma E factor	tgcccgtaaagtggcgaatcgggtgatctttatggacgagggtaaaattgtcgaagactcGccgaaagacgctttcttcgatgat
gltIp1	687896	FlhDC DNA-binding-site 47.5 bases upstream of gltIp1 // FlhDC DNA-binding-site 62 bases upstream of gltIp1	sroC // gltL // gltK // gltJ // gltI	gltIJKL-sroC	RNA polymerase, sigma 70 (sigma D) factor	aataggctgattcaaggcatttacgggagaaaaaatcggctcaaacatgaagaaatgaaaTgactgagtcagccgagaagaattt
insHp3	689205				RNA polymerase sigma E factor	acaatattctcctatccaactttggcacatctattgctttgttatacaaggcaaaccctgAaacagcatcagtacaacctagttg
insHp5	689212				RNA polymerase, sigma 70 (sigma D) factor	ccggataacaatattctcctatccaactttggcacatctattgctttgttatacaaggcaAaccctgaaacagcatcagtacaac
insHp6	689222				RNA polymerase, sigma 54 (sigma N) factor	agtgcattatccggataacaatattctcctatccaactttggcacatctattgctttgttAtacaaggcaaaccctgaaacagca
lntp4	690984				RNA polymerase sigma E factor	tgggcatcttccggcgcgtggcgaaactatcgacatcgacggttaccagttcaaagtggcGatggccgacagtcggcgtattatt
ybeZp	693469		lnt // ybeX // ybeY // ybeZ	ybeZYX-lnt	RNA polymerase, sigma 32 (sigma H) factor	tctcaggcctgccgttccggtgggccttgttttttctctctttatccccatctttattgcAatgcttgcgcctttttcctgtggc
metTp	697163	Fis DNA-binding-site 67 bases upstream of metTp	glnX // glnV // metU // glnW // glnU // leuW // metT	metT-leuW-glnUW-metU-glnVX	RNA polymerase, sigma 70 (sigma D) factor	caattttccttgaaaaagaggttgacgctgcaaggctctatacgcataatgcgccccgcaAcgccgataaggtatcgcgaaaaaa
asnBp	699222	GadX DNA-binding-site regulating asnBp	asnB	asnB		tttattttttcaccgccaaatcgcttgcgcacagtgctgctttgcggcatttttttaaacAagcaaacacaacaagcaacaaata
umpHp	700352		umpH	umpH		ctcaacggtattttgctccagcatttgctggaaaattaatgtgcttttatagtggcgcttAttgttgtcaatattctgggtagtc
nagCp1	701865		nagC	nagC	RNA polymerase, sigma 70 (sigma D) factor	cgccagcaggtgccaacattgaacagttcatttttgcgggtaaaacaatatactaccgtaAcggactttgtgtggatgagaacgg
nagCp2	702008		nagC	nagC	RNA polymerase, sigma 70 (sigma D) factor	acctggcctggcgggcgcgatcctcgacgaagctgacatttattgcggtattattgctgaTggcctgcatgttgattacgccaac
nagAp	703175	PhoP-Pasp51 DNA-binding-site 31 bases upstream of nagAp	nagA	nagA		gttcttacggaaaaattcatctgtttatgggcggtgtaggtaacgacggtcatattgcatTtaacgaaccggcgtcttctctggc
nagBp	703708	NagC DNA-binding-site 125 bases upstream of nagEp // NagC DNA-binding-site 31 bases upstream of nagEp // CRP-cAMP DNA-binding transcriptional dual regulator DNA-binding-site 61.5 bases upstream of nagEp // CRP-cAMP DNA-binding transcriptional dual regulator DNA-binding-site 27.5 bases upstream of nagEp	umpH // nagC // nagA // nagB	nagBACD	RNA polymerase, sigma 70 (sigma D) factor	atatcgttattatcactcccttttactggctaaaccagaaaacttattttatcattcaaaAaatcaggtcggattgacgcctgtc
nagEp	703840	NagC DNA-binding-site 31 bases upstream of nagEp // NagC DNA-binding-site 125 bases upstream of nagEp // CRP-cAMP DNA-binding transcriptional dual regulator DNA-binding-site 61.5 bases upstream of nagEp // CRP-cAMP DNA-binding transcriptional dual regulator DNA-binding-site 27.5 bases upstream of nagEp	nagE	nagE	RNA polymerase, sigma 70 (sigma D) factor	actcacaaaagacacgcgtttaatttgcgatacgaattaaattttcacacactctgtagcAgatgatctaacaatctgattacag
glnSp2	705999		glnS	glnS	RNA polymerase, sigma 70 (sigma D) factor	aagcggtggagatcttctctgccgctttttttttcatcaatcatccccataatccttgttAgattatcaattttaaaaaactaac
glnSp	705999		glnS	glnS	RNA polymerase, sigma 32 (sigma H) factor	aagcggtggagatcttctctgccgctttttttttcatcaatcatccccataatccttgttAgattatcaattttaaaaaactaac
glnSp1	706060		glnS	glnS		gattatcaattttaaaaaactaacagttgtcagcctgtcccgcttataagatcatacgccGttatacgttgtttacgctttgagg
chiPp	708236	CRP-cAMP DNA-binding transcriptional dual regulator DNA-binding-site 70.5 bases upstream of chiPp // NagC DNA-binding-site 244 bases upstream of chiPp // NagC DNA-binding-site 22 bases upstream of chiPp	chiZ // chiQ // chiP	chiZPQ		cttacattctggttacagaaagagattgataattcgcgtcgcgaaaaatagtctgttcctGtagtcagcgagacttttctcaacg
furpa	710716	DNA-binding transcriptional dual regulator Fur DNA-binding-site 7 bases downstream of furpb // DNA-binding transcriptional dual regulator Fur DNA-binding-site 7 bases upstream of furpa // CRP-cAMP DNA-binding transcriptional dual regulator DNA-binding-site 77.5 bases upstream of furpa	fur	fur	RNA polymerase, sigma 70 (sigma D) factor	acaatatttgccagggacttgtggttttcatttaggcgtggcaattctataatgatacgcAttatctcaagagcaaattctgtca
furpb	710723	DNA-binding transcriptional dual regulator Fur DNA-binding-site 7 bases downstream of furpb // DNA-binding transcriptional dual regulator Fur DNA-binding-site 7 bases upstream of furpa // CRP-cAMP DNA-binding transcriptional dual regulator DNA-binding-site 77.5 bases upstream of furpa	fur	fur	RNA polymerase, sigma 70 (sigma D) factor	tttattaacaatatttgccagggacttgtggttttcatttaggcgtggcaattctataatGatacgcattatctcaagagcaaat
uofp	710829	OxyR DNA-binding-site 40 bases upstream of uofp // OxyR DNA-binding-site 62 bases upstream of uofp // SoxS DNA-binding-site 61.5 bases upstream of uofp	uof // fur	uof-fur		gccaatcaaaataattgctacaaatttgtaacttttgctgttgtacctgtacaatgtcccGgtgttcaagtggccttgccgttgt
fldAp	711521	SoxS DNA-binding-site 61.5 bases upstream of fldAp	uof // fur // fldA	fldA-uof-fur		tgtgcagtcctgctcgtttgctgattccgcaagactgcctgttctgctatgattgcctttAtccgtgggcaattttccaccccca
ybfEp	711939	LexA DNA-binding-site 85.5 bases upstream of ybfEp	ybfE	ybfE	RNA polymerase, sigma 32 (sigma H) factor	gcgcgtgggcgttggcgtgactcatcgcgctgatgtattatggcgcgctatccatccgggCagaggcctggctgattgtttcccc
ybfFp1	712846				RNA polymerase sigma E factor	ctggcttgcagaaaaactcggaataaaccttatttgttgcagccctgtggcacaatggtcAacataataccctaacccgacaacg
seqAp	712942	HU DNA-binding-site regulating seqAp	pgm // seqA	seqA-pgm		tattccgagtttttctgcaagccaggcttgacgctatccgctgccgggatttattcatatActcctggcgacttgtattcagcta
ybfHp	716641		ybfG	ybfHG	RNA polymerase sigma E factor	ataaagtcattttttattcaaatataaggaacttaatatttaaaaaatgttccatacaatTcctcatcataaatgacaccgtagc
potEp1	718344				RNA polymerase sigma E factor	aagggatcaacctgctgccaggttttgcaccggagctgcagggtgtctatatcgaagaacAtgatggtcgtaagcaagtttggtg
kdpEp3	721894				RNA polymerase, sigma 70 (sigma D) factor	cttccgccaggccaggagcagacgatatttgataagtttgctcgcgggaataaagagtcgGcagtaccgggggtagggcttggac
kdpFp	728849	KdpE-Pasp DNA-binding-site 63 bases upstream of kdpFp	kdpF // kdpC // kdpB // kdpA	kdpFABC	RNA polymerase, sigma 70 (sigma D) factor	tttacaccccgcccgcagatttttgcgaaatctttgcagccagaattctacccttccggtAtcacttttaggccactggaggtgc
ybfAp7	729037				RNA polymerase sigma E factor	ttaattacaggatgaatgtaaataaaccatcaataagcaaaaataagtggtcggatgagtAgtaaaattacacaaaaggcggtac
ybfAp8	729082				RNA polymerase, sigma 28 (sigma F) factor	agtggtcggatgagtagtaaaattacacaaaaggcggtactattttcatcagataaacaaAttcatttttccggtgccattcacc
rhsCp3	729379				RNA polymerase, sigma 32 (sigma H) factor	ggcaactggtgatttttattgattgctgagttttgaatacattgaaaaccgccagcggaaAcgctggcggttttttgtatcagga
ybgAp2	738920		phr // ybgA	ybgA-phr	RNA polymerase, sigma S (sigma 38) factor	cagctatggttagaaactacctgacgtcagtccttgcggggagcaggctttcgtaaatttGtcctgctacaacaggattaacttc
ybgAp1	738980		phr // ybgA	ybgA-phr	RNA polymerase, sigma S (sigma 38) factor	gtcctgctacaacaggattaacttcacaaatatcatttctcaacgtctacacttactcctGtaaaccgctcaggagcagtaatga
phrp	739421	LexA DNA-binding-site 25.5 bases downstream of phrp // LexA DNA-binding-site 66.5 bases upstream of phrp	phr	phr		agttatcgccgtggcgagcaaccacttcttgcgccgctgatgcgtatcaaacactatatgGcgctttatcctgacgcctggcttt
ybgIp1	742619		nei // pxpA // pxpC // pxpB // ybgI	ybgIJKL-nei		taattccacaattgacggcaacgtcacgtaatagttgcgcggcgtgcttgtgtttccttaAagttaaaactttgatacagatctg
dtpDp5	742622				RNA polymerase, sigma 70 (sigma D) factor	gtatatttatgcaatcagacagcatattgcataaataatcagatctgtatcaaagttttaActttaaggaaacacaagcacgccg
dtpDp6	742623				RNA polymerase, sigma 70 (sigma D) factor	tgtatatttatgcaatcagacagcatattgcataaataatcagatctgtatcaaagttttAactttaaggaaacacaagcacgcc
dtpDp8	742670				RNA polymerase, sigma 70 (sigma D) factor	ccgacgccaaaagacgcaaattgtttatatcatcacgcttcagctaatgtatatttatgcAatcagacagcatattgcataaata
ybgIp2	742798		pxpA // nei // pxpC // pxpB // ybgI	ybgIJKL-nei		tcttaatatgtcaaaagattggctatcgacgaactggcgaggtaacgctatgttaacggtGtagctatcagaatacggaaggcgc
neip	745904		nei	nei	RNA polymerase, sigma 70 (sigma D) factor	tcgcccgccgactacgctctgcatttgccgaaaaggggattgttgtcgcagcataaccccGattaataaagaatgaaaaaaggat
ybgOp4	749182				RNA polymerase sigma E factor	gtcagccagcagggcaaccaactgacactgaaaaatcctaccgcgtattatctgaccattGcctatctggggagaaatgaaaaag
ybgOp3	749185				RNA polymerase, sigma 70 (sigma D) factor	caggtcagccagcagggcaaccaactgacactgaaaaatcctaccgcgtattatctgaccAttgcctatctggggagaaatgaaa
ybgDp9	752958				RNA polymerase sigma E factor	ttaaaaacttcatggtagtcgcatttataaccctatgaaaatgacgtctatctataccccCctatattttattcatcatacaaca
gltAp2	754670		gltA	gltA		agtgtggaagtattgaccaattcattcgggacagttattagtggtagacaagtttaataaTtcggattgctaagtacttgattcg
gltAp1	754767	ArcA-Pasp54 DNA-binding-site 47 bases upstream of gltAp1 // CRP-cAMP DNA-binding transcriptional dual regulator DNA-binding-site 107.5 bases upstream of gltAp1 // IHF DNA-binding-site 70 bases upstream of gltAp1	gltA	gltA	RNA polymerase, sigma 70 (sigma D) factor	aatcattcaacaaagttgttacaaacattaccaggaaaagcatataatgcgtaaaagttaTgaagtcggtatttcacctaagatt
sdhCp	754958	Fnr DNA-binding-site regulating sdhCp // ArcA-Pasp54 DNA-binding-site 27 bases upstream of sdhCp // ArcA-Pasp54 DNA-binding-site 32 bases upstream of sdhCp // ArcA-Pasp54 DNA-binding-site 257 bases downstream of sdhCp // CRP-cAMP DNA-binding transcriptional dual regulator DNA-binding-site 107.5 bases upstream of gltAp1 // ArcA-Pasp54 DNA-binding-site 211 bases upstream of sdhCp // ArcA-Pasp54 DNA…	sdhX // sdhC // sdhD // sdhA // sdhB // sucA // sucB // sucC // sucD	sdhCDAB-sucABCD-sdhX	RNA polymerase, sigma 70 (sigma D) factor	cgacaaactatatgtaggttaattgtaatgattttgtgaacagcctatactgccgccaggTctccggaacaccctgcaatcccga
sdhDp	755404	CRP-cAMP DNA-binding transcriptional dual regulator DNA-binding-site 13 bases upstream of sdhDp	sdhB // sdhA // sdhD	sdhDAB	RNA polymerase, sigma 70 (sigma D) factor	aggtttcgagcaagcttccgcgattatgggcagcttcttcgtcaaatttatcatgtggggCatccttaccgctctggcgtatcac
sucAp	758586	IHF DNA-binding-site regulating sucAp // ArcA-Pasp54 DNA-binding-site regulating sucAp // Fnr DNA-binding-site regulating sucAp	sucB // sucA // sucA // sucB // sucC // sucD	sucAB // sucABCD	RNA polymerase, sigma S (sigma 38) factor	cgtaacaaagaaatgcaggaaatctttaaaaactgcccctgacactaagacagtttttaaAggttccttcgcgagccactacgta
mngAp	765811	MngR DNA-binding-site 90.5 bases downstream of mngAp // MngR DNA-binding-site 134.5 bases downstream of mngAp	mngB // mngA	mngAB	RNA polymerase, sigma 32 (sigma H) factor	ctgacgccaaactctgtttgtagcgctgattcagtgggtaacgcatcgccaggtttaagcTcgccacgcgcaatttgttcacgaa
mngRp	765926	MngR DNA-binding-site 90.5 bases downstream of mngAp // MngR DNA-binding-site 134.5 bases downstream of mngAp	mngR	mngR	RNA polymerase, sigma 70 (sigma D) factor	cattatgtgatcaatttcacttgattgaaattatttgtattgtatttgtattatttacagGatgaatttatcgggcataatggtt
mngBp2	767795		mngB	mngB		aacgggcgctattgtcggtgcgatgaatatcggcctttcgacacccggtgccggcattttCtcgctctttttacttcatgataat
mngBp1	767825		mngB	mngB	RNA polymerase, sigma 70 (sigma D) factor	cggcctttcgacacccggtgccggcattttctcgctctttttacttcatgataatggcgcGggcggtgttatggcggcaattggc
cydAp1	771170	HypT-[Met-oxidized] DNA-binding-site regulating cydAp1 // Fnr DNA-binding-site 44.5 bases upstream of cydAp4 // Fnr DNA-binding-site 96.5 bases upstream of cydAp4 // H-NS DNA-binding-site regulating cydAp1 // ArcA-Pasp54 DNA-binding-site 84 bases upstream of cydAp1 // ArcA-Pasp54 DNA-binding-site 135 bases downstream of cydAp1 // ArcA-Pasp54 DNA-binding-site 293 bases upstream of cydAp1 // ArcA-P…	cydA // cydB	cydAB	RNA polymerase, sigma 70 (sigma D) factor	ttgatatttatcaatgtataagtcttggaaatgggcatcaaaaagagataaattgttctcGatcaaattggctgaaaggcggtaa
cydAp3	771202	Fnr DNA-binding-site 44.5 bases upstream of cydAp4 // H-NS DNA-binding-site regulating cydAp3 // Fnr DNA-binding-site 96.5 bases upstream of cydAp4 // ArcA-Pasp54 DNA-binding-site regulating cydAp3	cydB // cydA	cydAB	RNA polymerase, sigma 70 (sigma D) factor	gggcatcaaaaagagataaattgttctcgatcaaattggctgaaaggcggtaatttagctAtaaattgatcaccgtcgaaaaatg
cydAp4	771213	Fnr DNA-binding-site 44.5 bases upstream of cydAp4 // H-NS DNA-binding-site regulating cydAp4 // Fnr DNA-binding-site 96.5 bases upstream of cydAp4 // ArcA-Pasp54 DNA-binding-site regulating cydAp4	cydB // cydA	cydAB	RNA polymerase, sigma 70 (sigma D) factor	agagataaattgttctcgatcaaattggctgaaaggcggtaatttagctataaattgatcAccgtcgaaaaatgcaaatttgctt
cydAp2	771284	Fnr DNA-binding-site 44.5 bases upstream of cydAp4 // H-NS DNA-binding-site regulating cydAp2 // ArcA-Pasp54 DNA-binding-site 77.5 bases upstream of cydAp2 // Fnr DNA-binding-site 96.5 bases upstream of cydAp4	cydB // cydA	cydAB	RNA polymerase, sigma 70 (sigma D) factor	atgcaaatttgcttcaacaaaaacctgtttattgtaaggattttgcggcgtaatatatacGtgggatcaatttgagtttttatta
cydAp5	771368	Cra DNA-binding-site 134.5 bases upstream of cydAp5 // Cra DNA-binding-site 105.5 bases upstream of cydAp5	cydB // cydA	cydAB	RNA polymerase, sigma 70 (sigma D) factor	aacatgtttgcaacctttctttacgccgtttttgtgtgcattcacatggtatgatgaaagTgttcaaacaaatttctattggggc
ybgEp4	774150				RNA polymerase, sigma 32 (sigma H) factor	tcattctgctctacaccgcctggtgttactggaaaatgttcggtcgtatcaccaaagaagAtattgaacgtaacacccactctct
ybgCp6	774644				RNA polymerase, sigma 32 (sigma H) factor	gattttcttcttcttttaaatcagaattctctttaaaaaattatgggccgctccaggcccAtaaatttttacgctcccttaactt
ybgCp5	774709				RNA polymerase, sigma 70 (sigma D) factor	tttttacgctcccttaacttgccctcattcccaaacctcaatcgcgcgcgtatagtagcaGcgtttaaaagctctaacttttgtt
tolBp6	777537				RNA polymerase, sigma 70 (sigma D) factor	aacctgaaggtggcgatcccgcactttgtcaggctgcgttggcagcagctaaacttgcgaAgatcccgaaaccaccaagccaggc
tolBp3	777560				RNA polymerase, sigma 32 (sigma H) factor	ctttgtcaggctgcgttggcagcagctaaacttgcgaagatcccgaaaccaccaagccagGcagtatatgaagtgttcaaaaacg
lysTp	780514	Fis DNA-binding-site 74 bases upstream of lysTp	lysT // valT // lysW	lysT-valT-lysW	RNA polymerase, sigma 70 (sigma D) factor	gtgatctacatcgaaatttttgttgcgctcaagtctgaaatcagtaatatatgccgccgtTgccacgggatatcaaacaaaccga
nadAp	782061	NadR DNA-binding-site 57.5 bases upstream of nadAp	pnuC // nadA	nadAp // pnuC // nadA		gcatataaaacaaattacaccgataacagcgaatattacgctaatgtcggttttaacgttAagcctgtaaaacgagatggtaaga
zitBp1	784848				RNA polymerase, sigma 70 (sigma D) factor	cggagtctctcccttttaatttttcacttctaaaagcagtatgatgtcataaagttaagtGagaataattaagggatgactcgtc
zitBp2	784858				RNA polymerase, sigma 70 (sigma D) factor	aatgggagagcggagtctctcccttttaatttttcacttctaaaagcagtatgatgtcatAaagttaagtgagaataattaaggg
ybgSp1	785339				RNA polymerase sigma E factor	cttaaaccaatgccttatattcacctgcaaatgcactgttggaagaggttatccgacataAcgaccataacaggagcatcctatg
ybgSp5	785373				RNA polymerase, sigma 70 (sigma D) factor	gattctctgctgcgtttcataacctggctgaaatcttaaaccaatgccttatattcacctGcaaatgcactgttggaagaggtta
ybgSp2	785459				RNA polymerase sigma E factor	agcaagaaaaacgccagattgtcgcgaaaaacgagatctctcctacaatttctaactgtaActcctttgtttgttaattatttca
ybgSp7	785465				RNA polymerase, sigma 70 (sigma D) factor	ggaattagcaagaaaaacgccagattgtcgcgaaaaacgagatctctcctacaatttctaActgtaactcctttgtttgttaatt
ybgSp8	785496				RNA polymerase, sigma 32 (sigma H) factor	cggggttttacactatgaacggattaatcctggaattagcaagaaaaacgccagattgtcGcgaaaaacgagatctctcctacaa
aroGp	785591	TyrR-phe DNA-binding-site 38 bases upstream of aroGp // CpxR response regulator - phosphorylated DNA-binding-site 38 bases upstream of aroGp	aroG	aroG	RNA polymerase, sigma 70 (sigma D) factor	taatccgttcatagtgtaaaaccccgtttacacattctgacggaagatatagattggaagTattgcattcactaagataagtatg
gpmAp	787632	DNA-binding transcriptional dual regulator Fur DNA-binding-site 6 bases downstream of gpmAp4 // DNA-binding transcriptional dual regulator Fur DNA-binding-site 3 bases downstream of gpmAp4	gpmA	gpmA	RNA polymerase, sigma 70 (sigma D) factor	tattttcgctatggttatgcgtaagcattgctgttgcttcgtcgcggcaatataatgagaAttattatcattaaaagatgatttg
gpmAp4	787632	DNA-binding transcriptional dual regulator Fur DNA-binding-site 3 bases downstream of gpmAp4 // DNA-binding transcriptional dual regulator Fur DNA-binding-site 6 bases downstream of gpmAp4	gpmA	gpmA	RNA polymerase, sigma S (sigma 38) factor	tattttcgctatggttatgcgtaagcattgctgttgcttcgtcgcggcaatataatgagaAttattatcattaaaagatgatttg
gpmAp2	787670		gpmA	gpmA	RNA polymerase, sigma 70 (sigma D) factor	tgcaactcaatattcacaacaaccttacactgcgccactattttcgctatggttatgcgtAagcattgctgttgcttcgtcgcgg
gpmAp3	787670		gpmA	gpmA	RNA polymerase, sigma S (sigma 38) factor	tgcaactcaatattcacaacaaccttacactgcgccactattttcgctatggttatgcgtAagcattgctgttgcttcgtcgcgg
galMp4	788898				RNA polymerase, sigma 28 (sigma F) factor	tcgcgctgatcccggaagagctggtgcctgccgtacagcaagctgtcgctgaacaatatgAagcaaaaacaggtattaaagagac
galKp	790463		galK	galK		ttgggcaaatagcttcctgcctaacgaagctgagcgcgaagaccgcctgcaaaaagaataTtttgccgaacagaaatcaccaatg
galEp1	792081	GalS DNA-binding-site 52.5 bases downstream of galEp // GalR DNA-binding-site 46.5 bases downstream of galEp // GalR-galactose DNA-binding-site 60.5 bases upstream of galEp // HU DNA-binding-site 6.5 bases downstream of galEp // H-NS DNA-binding-site 2 bases upstream of galEp // H-NS DNA-binding-site 18 bases upstream of galEp // H-NS DNA-binding-site 36 bases upstream of galEp // H-NS DNA-bindin…	galK // galT // galE // galT // galE // galE // galM // galK // galT // galE	galETK // galET // galE // galETKM	RNA polymerase, sigma 70 (sigma D) factor	gattccactaatttattccatgtcacacttttcgcatctttgttatgctatggttatttcAtaccataagcctaatggagcgaat
galEp	792081	CRP-cAMP DNA-binding transcriptional dual regulator DNA-binding-site 41.5 bases upstream of galEp // GalS-galactose DNA-binding-site 60.5 bases upstream of galEp // H-NS DNA-binding-site 47 bases upstream of galEp // H-NS DNA-binding-site 36 bases upstream of galEp // H-NS DNA-binding-site 18 bases upstream of galEp // H-NS DNA-binding-site 2 bases upstream of galEp // HU DNA-binding-site 6.5 bas…	galM // galK // galT // galE // galE // galT // galE // galK // galT // galE	galETKM // galE // galET // galETK	RNA polymerase, sigma S (sigma 38) factor	gattccactaatttattccatgtcacacttttcgcatctttgttatgctatggttatttcAtaccataagcctaatggagcgaat
galEp2	792086	GalR DNA-binding-site 46.5 bases downstream of galEp // CRP-cAMP DNA-binding transcriptional dual regulator DNA-binding-site 41.5 bases upstream of galEp // HU DNA-binding-site 6.5 bases downstream of galEp2 // GalS DNA-binding-site 52.5 bases downstream of galEp // GalR-galactose DNA-binding-site 60.5 bases upstream of galEp // GalS-galactose DNA-binding-site 60.5 bases upstream of galEp	galK // galT // galE // galT // galE // galE // galM // galK // galT // galE	galETK // galET // galE // galETKM	RNA polymerase, sigma 70 (sigma D) factor	taaacgattccactaatttattccatgtcacacttttcgcatctttgttatgctatggttAtttcataccataagcctaatggag
galEp3	792177		galM // galK // galT // galE	galETKM		gcgtcttttttcagataaaaagcgcaatcattcataaaccctctgttttataatcacttaAtcgcgcataaaaaacggctaaatt
acrZp	794751	Rob DNA-binding-site 40.5 bases upstream of acrZp // SoxS DNA-binding-site 40.5 bases upstream of acrZp // MarA DNA-binding-site 40.5 bases upstream of acrZp	acrZ	acrZ	RNA polymerase, sigma 70 (sigma D) factor	cgcaaagctgaccgcacaaaaggggagtgcttttctgtgcttagcggttagaatagtctcAtgactatatctggagttgaccatg
modAp1	794995		modC // modB // modA	modABC	RNA polymerase, sigma 28 (sigma F) factor	ccgcttagtcgggcattttctttttctcaacttcctgcttttcctgccgatattttttctTatctacctcacaaaggttagcaat
modAp2	795062	ModE-MoO42- DNA-binding-site 4.5 bases upstream of modAp2 // CRP-cAMP DNA-binding transcriptional dual regulator DNA-binding-site 62.5 bases upstream of modAp2	modA // modB // modC	modABC	RNA polymerase, sigma 70 (sigma D) factor	ctcacaaaggttagcaataactgctgggaaaattccgagttagtcgttatattgtcgcctAcataacgttacattaaggggttac
ybhAp10	798537				RNA polymerase, sigma 70 (sigma D) factor	tgtttgcttcatgaatgctcctttgcatttagcaactgactgtaacagctaaaattagtcGcttttggcggtgaatgctgaatta
pglp2	798539				RNA polymerase, sigma 32 (sigma H) factor	caccgataccactatcggacaaaattctgcgttttaattcagcattcaccgccaaaagcgActaattttagctgttacagtcagt
ybhAp6	798592				RNA polymerase, sigma 70 (sigma D) factor	catgattcagattccagacgtgaatttgctggctctcagggctggcgatataaactgtttGcttcatgaatgctcctttgcattt
ybhHp8	800552				RNA polymerase sigma E factor	attgagtaatttagcggcattgttaaacgaactggactctgccagtatgacaaatgccttCatacttgataattcatgcttcatt
ybhDp5	800620				RNA polymerase, sigma 70 (sigma D) factor	tcaacgattaataacattttttcattaatttaagttggctaaatgcagttaaaatttttaAcggccagccacccaaaatcgtcgc
ybhHp7	800694				RNA polymerase, sigma 70 (sigma D) factor	tgcatttagccaacttaaattaatgaaaaaatgttattaatcgttgagctaaagtcattaGagatgctttgcccttaatgtaacc
ybhDp2	800709				RNA polymerase, sigma 70 (sigma D) factor	atttttttcataataatgccctcaatttaaaaacataacttattgcgatatggttacattAagggcaaagcatctctaatgactt
ybhCp	807321		ybhC	ybhC		aacaactttttgtctttttaccttcccgtttcgctcaagttagtataaaaaagcaggcttCaacggattcatttttctatttcat
ybhBp4	807930				RNA polymerase, sigma S (sigma 38) factor	atgaaacatttttttgccaataacgagaagtccgcgtgagggtttctggctacactttctGcaaacaagaaaggagggttcatga
ybhBp2	808035				RNA polymerase, sigma 70 (sigma D) factor	tctggatccggccttttggcaaactgatttacctgatgccgccctatattattctcccgcAacagttgcagcgtctgaccgcagc
bioAp	809292	BirA-bio-5'-AMP DNA-binding-site 11.5 bases downstream of bioAp	bioA	bioA	RNA polymerase, sigma 70 (sigma D) factor	gtgagccatggggcttctccaaaacgtgttttttgttgttaattcggtgtagacttgtaaAcctaaatcttttcaatttggttta
bioBp	809302	BirA-bio-5'-AMP DNA-binding-site 11.5 bases downstream of bioAp	bioB // bioF // bioC // bioD	bioBFCD	RNA polymerase, sigma 70 (sigma D) factor	gatcgtccgttgtcataatcgacttgtaaaccaaattgaaaagatttaggtttacaagtcTacaccgaattaacaacaaaaaaca
uvrBp3	813152	DnaA-ATP DNA-binding-site 15 bases upstream of uvrBp3 // DnaA-ATP DNA-binding-site 41 bases upstream of uvrBp3 // LexA DNA-binding-site 24.5 bases upstream of uvrBp3 // DnaA-ATP DNA-binding-site 27 bases upstream of uvrBp3	uvrB	uvrB	RNA polymerase, sigma 70 (sigma D) factor	aggggctggagacagttatccactattcctgtggataaccatgtgtattagagttagaaaAcacgaggcaagcgagagaatacgc
uvrBp2	813462	DnaA-ATP DNA-binding-site 16 bases upstream of uvrBp2 // DnaA-ATP DNA-binding-site 81 bases upstream of uvrBp2 // DnaA-ATP DNA-binding-site 128 bases upstream of uvrBp2 // DnaA-ATP DNA-binding-site 148 bases upstream of uvrBp2 // LexA DNA-binding-site 167.5 bases upstream of uvrBp2 // LexA DNA-binding-site 220.5 bases upstream of uvrBp2 // LexA DNA-binding-site 20.5 bases upstream of uvrBp2	uvrB	uvrB	RNA polymerase, sigma 70 (sigma D) factor	ttacgctgtatcagaaatattatggtgatgaactgtttttttatccagtataatttgttgGcataattaagtacgacgagtaaaa
uvrBp1	813493	LexA DNA-binding-site 20.5 bases upstream of uvrBp2	uvrB	uvrB	RNA polymerase, sigma 70 (sigma D) factor	actgtttttttatccagtataatttgttggcataattaagtacgacgagtaaaattacatAcctgcccgcccaactccttcaggt
ybhKp	816692				RNA polymerase, sigma 54 (sigma N) factor	agaggtagaagaaaatagtttgtatcctcaatattggcaggttaattgctgtttccccgcAatttgcgctactgtagcgcggata
moaAp1	816827	CueR DNA-binding-site 202 bases downstream of moaAp1 // Fnr DNA-binding-site 39.5 bases upstream of moaAp1	moaA // moaB // moaC // moaD // moaE	moaABCDE		gctatgcctccctgatgatgtatatcaaagtaaaaccgccattttcccttattctgtagcGaaatagcacgatcatgacgctata
moaAp2	816914	ModE-MoO42- DNA-binding-site 57.5 bases upstream of moaAp2	moaE // moaD // moaC // moaB // moaA	moaABCDE		catgattacatagcgaaagtgtggatggtaaaaatctcatttacacgctagtatcggcatAaccactaaacactctagcctctgc
moaBp	817977		moaE // moaD // moaC // moaB	moaBCDE		cagcaacaggcgctggaagcgcgtatttcagcggcgctgcgggagaagaaacagacccatTtcctgcatcaaaacaacaccggta
ybhLp	819858	YjjQ DNA-binding-site 2 bases downstream of ybhLp	ybhL	ybhL	RNA polymerase, sigma 70 (sigma D) factor	agtacatacgtttacgctgcgtcgatgcacagcctcatcattttgcagtatccttaagatAttccttatatcttcaggagatcgt
ybhMp7	820778				RNA polymerase, sigma 70 (sigma D) factor	aaaagtattttgtatgcgtggttttaaatttattgatggtgaatattaatattttttctaAggataactaaaagaatggaatcat
ybhNp5	822648				RNA polymerase, sigma 28 (sigma F) factor	tcagcaggtggatgaaaccatgctgcccaaacgcacctggtggaacctgaccaaaagcgtGctggcgttccactttttacgccac
ybhQp	824601		ybhQ	ybhQ		cggcgtcacaaaaaggtgcggtcttacggaattttccgtaaagttcggtactctgagtaaGtagagataaattcttcaggagaga
cecRp	830669	CecR DNA-binding-site regulating rhlE	cecR // ybhG // ybhF // ybhS // ybhR	cecR-ybhGFSR	RNA polymerase, sigma 70 (sigma D) factor	cgttgctaaaattcttagccatactggacaactcccctatggagtcataatcttaatcaaTcatttgattaagaatggactgtgc
rhlEp5	830783				RNA polymerase, sigma S (sigma 38) factor	agcaacgccagtcacagggataatttatgcgctgcgtcacaaaaactgctacactccgctCcctcatgacattgtggtttttgtc
ybiAp6	832960				RNA polymerase, sigma 32 (sigma H) factor	gttttcaggggtaatggtttttctgtttctggaaagcggctcgcaataaccaccaacataAtgcggtttaatgcccgttcgagca
dinGp	833073	LexA DNA-binding-site 27.5 bases upstream of dinGp	ybiB // dinG	dinG-ybiB	RNA polymerase, sigma 70 (sigma D) factor	ctgaaaaccgaaaaatgccacaatattggctgtttatacagtatttcaggttttctcatgGcattaaccgccgcgcttaaagcgc
ybiIp6	838484		ybiI	ybiI	RNA polymerase, sigma S (sigma 38) factor	tggtcggagatctgatgcttgaactgcccgagttcgtccctggattagctacacttaactGtacaagtattgatatggggaggtc
ybiXp2	839274				RNA polymerase, sigma 28 (sigma F) factor	acgtcgcctcaatcaacaagagcggctaccgttatcacccgggcgagccaagaaccttctTgctcacagccaatatgcatttctg
fiup	841648	DNA-binding transcriptional dual regulator Fur DNA-binding-site 2 bases downstream of fiup // DNA-binding transcriptional dual regulator Fur DNA-binding-site 3 bases downstream of fiup // DNA-binding transcriptional dual regulator Fur DNA-binding-site 6 bases upstream of fiup // DNA-binding transcriptional dual regulator Fur DNA-binding-site 12 bases downstream of fiup // CRP-cAMP DNA-binding tra…	fiu	fiu	RNA polymerase, sigma 70 (sigma D) factor	aaatgtatttctttttcgcgcaatgggtgatagaaaatcgctccaagtgataatgcttatCaaaattattatcactttcacgagc
mcbAp5	842153	McbR DNA-binding-site regulating mcbAp5	mcbA	mcbA	RNA polymerase, sigma 70 (sigma D) factor	aaaaatcagcattatgcatgtcattgatttgtcttattttgtaaaaatatatcgttcaaaAaataagcacatctctgtcaatttt
rlmFp1	842192				RNA polymerase sigma E factor	attgacagagatgtgcttattttttgaacgatatatttttacaaaataagacaaatcaatGacatgcataatgctgatttttatg
rlmFp7	842224				RNA polymerase, sigma 70 (sigma D) factor	atatttttacaaaataagacaaatcaatgacatgcataatgctgatttttatgatgaattGccataaaccatagccatgttaagg
ybiOp2	845509				RNA polymerase, sigma 70 (sigma D) factor	ggaggcacaccagattcctctcatttaaaatcgcccctcctccagcatctatacttatctTtttgctctattttctcactggagg
ybiOp5	845664				RNA polymerase, sigma 54 (sigma N) factor	atgcgctacgcttatcaggcctacaggatatctggcaacttattaaaattgcatgaacttGtaggacggataaggcgttcacgcc
glnQp	846631	Fis DNA-binding-site regulating glnQp	glnQ	glnQ	RNA polymerase, sigma 70 (sigma D) factor	actgcgtcgtatgctgccgccgctgggtaaccagtggatcatcagcattaaagacacctcGctgtttattgtgatcggcgtggcg
glnHp2	848047	NtrC-Pasp DNA-binding-site 135 bases upstream of glnHp2 // NtrC-Pasp DNA-binding-site 79 bases upstream of glnHp2 // NtrC-Pasp DNA-binding-site 109 bases upstream of glnHp2 // IHF DNA-binding-site 47 bases upstream of glnHp2 // IHF DNA-binding-site 152 bases upstream of glnHp2 // NtrC-Pasp DNA-binding-site 122 bases upstream of glnHp2	glnQ // glnP // glnH	glnHPQ	RNA polymerase, sigma 54 (sigma N) factor	gccgcatctcgaaaaatcaaggagttgcaaaactggcacgattttttcatatatgtgaatGtcacgcaggggatcgtcccgtgga
glnHp1	848198		glnQ // glnP // glnH	glnHPQ		catcacacaatcgttacataaagattgttttttcatcaggttttacgctaaataatcactGtgttgagtgcacaattttagcgca
dpsp2	848950	IHF DNA-binding-site 98.5 bases upstream of dpsp2 // OxyR DNA-binding-site 44 bases upstream of dpsp2 // Fis DNA-binding-site 26 bases upstream of dpsp2 // Fis DNA-binding-site 10 bases upstream of dpsp2 // H-NS DNA-binding-site 3.5 bases downstream of dpsp2 // OxyR DNA-binding-site 66 bases upstream of dpsp2 // MntR DNA-binding-site 17.5 bases upstream of dpsp2 // OxyR DNA-binding-site 17 bases …	dps	dps	RNA polymerase, sigma S (sigma 38) factor	attagtgtgataggaacagccagaatagcggaacacatagccggtgctatacttaatctcGttaattactgggacataacatcaa
dpsp	848950	OxyR DNA-binding-site 17 bases upstream of dpsp2 // MntR DNA-binding-site 17.5 bases upstream of dpsp2 // OxyR DNA-binding-site 66 bases upstream of dpsp2 // H-NS DNA-binding-site 3.5 bases downstream of dpsp2 // Fis DNA-binding-site 10 bases upstream of dpsp2 // Fis DNA-binding-site 26 bases upstream of dpsp2 // OxyR DNA-binding-site 44 bases upstream of dpsp2 // IHF DNA-binding-site 98.5 bases …	dps	dps	RNA polymerase, sigma 70 (sigma D) factor	attagtgtgataggaacagccagaatagcggaacacatagccggtgctatacttaatctcGttaattactgggacataacatcaa
yliMp	850209		yliM // ompX	yliM-ompX	RNA polymerase, sigma 70 (sigma D) factor	atacccaatgctggttgagcatttgttgaaaaaattttcccccgttttgactaaaatgcgCcaggattgatggaatcattagtct
rhtAp8	850304				RNA polymerase, sigma 70 (sigma D) factor	aacgggccatttcatgtaacagaacgtttccatacaccgctatccatctaaatttaaatcActttttcagagaactgcgtaagta
ompXp2	850419	Fnr DNA-binding-site regulating ompXp2	ompX	ompX		cccgttagacatcacaaatcgcgaagagtttcccattaatttttgatatatttaaaacttAggacttatttgaatcacatttgag
ybiPp5	852626				RNA polymerase, sigma 32 (sigma H) factor	gcggacccctttccactcttcacgcactcttgcaggtattgacccttgacgccagggtaaGcacatggcgtttgttacgatagtg
rybAp	853064	MntR DNA-binding-site 0.5 bases upstream of rybAp // MntR DNA-binding-site 19.5 bases upstream of rybAp	rybA // mntS	rybA-mntS	RNA polymerase, sigma 70 (sigma D) factor	aaccagagttgcgaaggtacaaaaaattaacgttttagcaatagctatataatatagcctGtgctatatctgtatgtaatgcaat
mntRp6	853080				RNA polymerase, sigma 70 (sigma D) factor	ccgtcgatccttgagggatgattgcattacatacagatatagcacaggctatattatataGctattgctaaaacgttaatttttt
mntRp5	853083				RNA polymerase, sigma 70 (sigma D) factor	tcgatccttgagggatgattgcattacatacagatatagcacaggctatattatatagctAttgctaaaacgttaattttttgta
mntRp	853098		ybiR // mntR	mntR-ybiR		tgattgcattacatacagatatagcacaggctatattatatagctattgctaaaacgttaAttttttgtaccttcgcaactctgg
mntRp4	853135				RNA polymerase, sigma 70 (sigma D) factor	atatagctattgctaaaacgttaattttttgtaccttcgcaactctggtttacaatgtgcGcacgaaatgagaacgctatgtatg
ldtBp	855786	CRP-cAMP DNA-binding transcriptional dual regulator DNA-binding-site 97.5 bases upstream of ybiTp // Rob DNA-binding-site regulating ldtBp	ldtB	ldtB		acacatctgatttcactgtgagctggaatgaacttataatgcgcttccaatactctaataTtctcaacccaatggcctgccaggc
ybiTp	855947	Rob DNA-binding-site regulating ybiTp // AscG DNA-binding-site 108.5 bases upstream of ybiTp // CRP-cAMP DNA-binding transcriptional dual regulator DNA-binding-site 97.5 bases upstream of ybiTp	ybiT	ybiT		taagcgaggagcaggatcttctttcagacttatggcataatgcgcggtttgtcatatctcTtttcaggatacgcctgtgttagtt
ybiUp5	859100				RNA polymerase sigma E factor	catcacatcaaatcattaaacttgcattaacttatttataacttatattgtcacatgcaaAtcagaatggtttcgaatgaaagtt
ybiUp7	859104				RNA polymerase, sigma 70 (sigma D) factor	tgtacatcacatcaaatcattaaacttgcattaacttatttataacttatattgtcacatGcaaatcagaatggtttcgaatgaa
ybiUp6	859106				RNA polymerase, sigma 70 (sigma D) factor	cctgtacatcacatcaaatcattaaacttgcattaacttatttataacttatattgtcacAtgcaaatcagaatggtttcgaatg
ybiVp5	860088				RNA polymerase, sigma 70 (sigma D) factor	ccgggctaaatcattcacatcatcaatttcatccttactttcattcgaaatataatttgtGctctgcgtcacattgttattacac
ybiWp4	862783				RNA polymerase, sigma 28 (sigma F) factor	gggctttaatgccgacgaaacctctgtaaaagccattaccgattttgccgccgacgagctGcacgttggcgaaattcattttctg
fsaAp6	863530				RNA polymerase, sigma 32 (sigma H) factor	ggggccatcatgggtcgagtagcgctgaatattgaaaatcatagttgcctctctatttcgTtcaagcattaaaatactttcgaat
moeAp	866394	NsrR DNA-binding-site regulating moeAp // Fnr DNA-binding-site 34.5 bases downstream of moeAp // ArcA-Pasp54 DNA-binding-site 137 bases upstream of moeAp // NarL-Pasp59 DNA-binding-site 109 bases upstream of moeAp // NarL-Pasp59 DNA-binding-site 177 bases upstream of moeAp	moeB // moeA	moeAB	RNA polymerase, sigma 70 (sigma D) factor	acccagcgctacgcccgaggtggcatacagtctgtggcgtttttctgacataataggcaaAttcgattttgcctccgcaggagtg
iaaAp	866537		gsiD // gsiC // gsiB // gsiA // iaaA	iaaA-gsiABCD		atctttctatattcaaaaattgaatgagtaattcataaaaattctgatatttatagcaaaAgtggcgaaccacccttaatggacg
yliEp6	872969				RNA polymerase, sigma 70 (sigma D) factor	aaagccgcagcaagggacaatttttgcagcggcacagcgttcagatagttattttgttaaAtgtattaacatgctgagtttatac
rimOp	878070		rimO	rimO		cctccgccagcgaatgagattgcgatacaaattttatccagaactctgtagaatccctgcCctgacctttcctgtaactgaatat
bssRp5	878246				RNA polymerase, sigma 70 (sigma D) factor	tttgctcaaaaaatagccatactatttaattgcaacaaggctgggaagaggaggatcgaaGtatgttcgttgacagacagcgaat
gstBp	880519		gstB	gstB		ctggtgtcatttttttgccagctgttgcttaaaagttaactttacttcaccatcggagtcCtgttcagcctgtggctgcctgtcg
dacCp	880653	BolA-phosphate DNA-binding-site regulating dacCp	dacC	dacC	RNA polymerase, sigma 70 (sigma D) factor	gcaggatattgcataaactttaaaaactttaccaacttacggtttctttaagtttgtgtgTgcgttattaatcaccaaacttatc
ybjGp	883508	PhoP-Pasp51 DNA-binding-site 32 bases upstream of ybjGp	ybjG	ybjG		ttacgagtatagctacgctttctttaagttttatttaacctatgcccgttacaatcacccAccgtaaacaggccgcttgagggaa
cmrp2	883569		mdfA	cmr		gggtgattgtaacgggcataggttaaataaaacttaaagaaagcgtagctatactcgtaaTaatgtaagaatgtgcttaaccgtg
cmrp1	883649		mdfA	cmr		ccgtggtttcagctacaaaattcgctttctcgttagctgcgcttttattaaactctgcgcGattattattggcgaagaaattgca
rybBp	888057	NsrR DNA-binding-site regulating rybBp	rybB	rybB	RNA polymerase sigma E factor	aaaatgaaatttttttgcacaaccgcagaacttttccgcagggcatcagtcttaattagtGccactgcttttctttgatgtcccc
ybjMp8	889885				RNA polymerase, sigma 70 (sigma D) factor	ctaacttcttgtttactagtaagctgttgaaagaaatggtaatttacgataatgttttttAccagaattcagggcgcagattcat
ybjLp12	889938				RNA polymerase, sigma 70 (sigma D) factor	aggccaacgcaattcatatagccgttgatacctaatgtgattacactagtaaaatatattGttactttactatcgtttaggtgcg
ybjMp4	889940				RNA polymerase, sigma 70 (sigma D) factor	tttttaccagaattcagggcgcagattcattcagcgcacctaaacgatagtaaagtaacaAtatattttactagtgtaatcacat
ybjLp10	889941				RNA polymerase, sigma 70 (sigma D) factor	tataggccaacgcaattcatatagccgttgatacctaatgtgattacactagtaaaatatAttgttactttactatcgtttaggt
grxAp	890776	OxyR DNA-binding-site 8 bases downstream of grxAp // OxyR DNA-binding-site 50 bases upstream of ybjCp // OxyR DNA-binding-site 72 bases upstream of ybjCp	grxA	grxA		attaatgcaacaggttaaacctactttcagcgaatacattttagcgtgatcattacaggcAtaaatctatgaggagagaaataat
ybjCp	890892	Rob DNA-binding-site 40.5 bases upstream of ybjCp // MarA DNA-binding-site 40.5 bases upstream of ybjCp // SoxS DNA-binding-site 40.5 bases upstream of ybjCp // OxyR DNA-binding-site 72 bases upstream of ybjCp // OxyR DNA-binding-site 50 bases upstream of ybjCp // SoxS DNA-binding-site 56.5 bases upstream of ybjCp	ybjN // rimK // nfsA // ybjC	ybjC-nfsA-rimK-ybjN	RNA polymerase, sigma 70 (sigma D) factor	ttaattgctaaaagctataactgttaaacacaatacagtgaaaagttttagactgaaggcTcactttgcagagggaagcgtatgc
rimKp	891876		ybjN // rimK	rimK-ybjN	RNA polymerase, sigma 70 (sigma D) factor	ctggagcgatcatatccgccgaacaatcattaaagaaagccgcccatttattctggattaTttgcacaaacagggttgggcgacg
potFp2	893634		potI // potH // potG // potF	potFGHI		atttgttaaataccgttttttaatccgagctatagtctcaaaccctggctaaagttattcTtgcgatgcttttatatagcgagca
potFp1	893736	NtrC-Pasp DNA-binding-site regulating potFp1	potF // potG // potH // potI	potFGHI	RNA polymerase, sigma 54 (sigma N) factor	gttctcttttcttacaccgcgccgataaaaaatatgcacgtttattgcatatctttcagtGtgacaacttttgttcgtttgttaa
ybjOp4	897852				RNA polymerase sigma E factor	ggggtgaatccggaaatcaacgccctggcaacattgatcctcggcgcggtcggaattgtcGgatttatcgcctggtatctgatgg
ybjOp5	897947				RNA polymerase, sigma 70 (sigma D) factor	aaaacagcggatacgcgacatccagcgtgcaagacgtggctgaagacactaaaatttgccAacctggctacataatgccgcgcat
artJp	900626	ArgR-arg DNA-binding-site 48.5 bases upstream of artJp // ArgR-arg DNA-binding-site 27.5 bases upstream of artJp	artJ	artJ	RNA polymerase, sigma 70 (sigma D) factor	catttaaattatttaatcatgtttattgcatataaattcacttgatggcattgttatcccAtgccgcagacacggccaaaaatca
artPp	903769	ArgR DNA-binding-site 50.5 bases upstream of artPp // ArgR DNA-binding-site 29.5 bases upstream of artPp	artM // artQ // artI // artP	artPIQM	RNA polymerase, sigma 70 (sigma D) factor	ttttaacttttaaagcagaaatattgcataattattctgtcaaaggtactatcttcgaccTcaatagctatcagactgccagtat
artPp1	903815		artM // artQ // artI // artP	artPIQM	RNA polymerase, sigma S (sigma 38) factor	ccgcccccgttattttgtgctatgtttattgaataatgcgctttgcttttaacttttaaaGcagaaatattgcataattattctg
artPp2	903836		artM // artQ // artI // artP	artPIQM	RNA polymerase, sigma S (sigma 38) factor	gacatttatgctcgccgaccaccgcccccgttattttgtgctatgtttattgaataatgcGctttgcttttaacttttaaagcag
artPp3	903843		artM // artQ // artI // artP	artPIQM	RNA polymerase, sigma S (sigma 38) factor	gaatgccgacatttatgctcgccgaccaccgcccccgttattttgtgctatgtttattgaAtaatgcgctttgcttttaactttt
ybjQp	904517		amiD // ybjQ	ybjQ-amiD		ctgtagcgcataatgatttccttataagcgatcgctctgaaagcgttctacgataataatGatatcctttcaataatagcgtatc
ybjPp	904523		ybjP	ybjP	RNA polymerase, sigma S (sigma 38) factor	ccttgtttgctaagccttcgatctcaaaagcattatcagactgatacgctattattgaaaGgatatcattattatcgtagaacgc
ybjSp3	906898				RNA polymerase, sigma 70 (sigma D) factor	gtatgccggggctgttttactggttattgatgatccccgcgcatctgtttatttttcgcgGaatggcaaaacaaatcgccagact
ltaEp	909320		ybjT // ltaE	ltaE-ybjT		gacgcggtgatgaagtgatcgaactggcgaaaacaaactggctaaggtaaaaagggtggcAtttcccgtcataataaggacatgc
poxBp1	911076	Cra DNA-binding-site regulating poxBp2 // MarA DNA-binding-site 60.5 bases upstream of poxBp2 // SoxS DNA-binding-site 60.5 bases upstream of poxBp2	poxB	poxB	RNA polymerase, sigma 70 (sigma D) factor	ttagtgcctcctttctctcccatcccttccccctccgtcagatgaactaaacttgttaccGttatcacattcaggagatggagaa
poxBp2	911076	SoxS DNA-binding-site 60.5 bases upstream of poxBp2 // MarA DNA-binding-site 60.5 bases upstream of poxBp2 // Cra DNA-binding-site regulating poxBp2	poxB	poxB	RNA polymerase, sigma S (sigma 38) factor	ttagtgcctcctttctctcccatcccttccccctccgtcagatgaactaaacttgttaccGttatcacattcaggagatggagaa
hcrp3	912200				RNA polymerase sigma E factor	ttcctgacaccagacctgctggcggtgctgaacgagaaattcggcctgcgttctatcaccActgttgaagaagacatgaagcaac
hcpp1	913845	OxyR DNA-binding-site regulating hcpp1 // NsrR DNA-binding-site 6 bases downstream of hcpp1 // Fnr DNA-binding-site 72.5 bases upstream of hcpp1 // NarL-Pasp59 DNA-binding-site 109 bases upstream of hcpp1 // NarP-Pasp59 DNA-binding-site 109 bases upstream of hcpp1 // NarL-Pasp59 DNA-binding-site 100 bases upstream of hcpp1 // NarP-Pasp59 DNA-binding-site 100 bases upstream of hcpp1	poxB // hcr // hcp // hcr // hcp	hcp-hcr-poxB // hcp-hcr		cttaaagttgcatgaaaaatcccttttatccccgcgttaagcgtcttaaccttaaacatgTatattaaatataactttaaaaggt
hcpp2	914129		hcr // hcp	hcp-hcr	RNA polymerase sigma E factor	cgcggcgttttttaatgatctggcccgtgaactgattgctattatgttgatccctgggctGattcgccgcagccgctctactgca
lysOp	914895	ArgR-arg DNA-binding-site 55.5 bases upstream of lysOp // ArgR-arg DNA-binding-site 34.5 bases upstream of lysOp	lysO	lysO	RNA polymerase, sigma 70 (sigma D) factor	cataacatttccttttaattgcaactttactcgtccttccgctttcagtagtgtgtcatcGcgcatttcgacttcatctttgcaa
ybjEp3	914901				RNA polymerase sigma E factor	cttatgcataacatttccttttaattgcaactttactcgtccttccgctttcagtagtgtGtcatcgcgcatttcgacttcatct
ybjEp5	915077				RNA polymerase, sigma 32 (sigma H) factor	ggctaccgggtcgggcgcgaggtaacatccctgtaaaacgcgccctcagcccacatccatGtgggctgccccggccttcagggaa
aqpZp3	916133				RNA polymerase, sigma 70 (sigma D) factor	aatcaaatttactggatttatttatctggtgaatgactcgccttcgtttttaaaatagccGcgcattatttccgtcgtcactttt
aqpZp2	916212				RNA polymerase sigma E factor	cctaaaggattaaatcttttgcgtgcactacactgtcaatcagacaaatgactatatgggGcaacccgctgttgccctaaatcaa
ybjXp	919103		ybjX	ybjX		ttacgttagtaatcacactattgatgtttggttaagatacgcaatggtgaaatcgacgccAtgtataaccattgatttcatgaat
macBp1	920094				RNA polymerase, sigma 32 (sigma H) factor	aaaaggttaacgacgctattttctattacgcccgttttgaagtccccaaccccaatggttTgctgcggctggatatgactgcgca
macBp2	920337				RNA polymerase, sigma 32 (sigma H) factor	ttgagattgtcaaagggcttgaagcgggcgatgaagtggtgattggtgaggccaaaccagGagctgcacaatgacgcctttgctc
cspDp	922676	CRP-cAMP DNA-binding transcriptional dual regulator DNA-binding-site 112.5 bases upstream of cspDp // CRP-cAMP DNA-binding transcriptional dual regulator DNA-binding-site 83.5 bases upstream of cspDp // MqsA DNA-binding-site 101.5 bases downstream of cspDp // MqsA DNA-binding-site 132.5 bases upstream of cspDp // H-NS DNA-binding-site regulating cspDp	cspD	cspD	RNA polymerase, sigma 70 (sigma D) factor	tgccccttgtcccctgtcaaatgcttgacggctcgccctaattctctaaattgtatttctAgagttggcgaggttttgaacagcc
clpSp6	922750				RNA polymerase, sigma 70 (sigma D) factor	agagaattagggcgagccgtcaagcatttgacaggggacaaggggcaggtatgaatcaaaAatttgaagcagttaacgctattga
clpSp	922751	PhoP-Pasp51 DNA-binding-site 7 bases upstream of clpSp	clpS	clpS		gagaattagggcgagccgtcaagcatttgacaggggacaaggggcaggtatgaatcaaaaAtttgaagcagttaacgctattgac
clpSp7	922912				RNA polymerase, sigma 28 (sigma F) factor	taagctcttgtcagcggcagggcgttctgccgataaccgtaaccgaagatgataactgacAatgggtaaaacgaacgactggctg
clpAp1	923080		clpA	clpA	RNA polymerase, sigma 70 (sigma D) factor	ttacactccgatggagtttgttattgacgtgttacaaaaattcttttcttatgatgtagaAcgtgcaacgcaattgatgctcgct
clpAp2	923092		clpA	clpA		ggagtttgttattgacgtgttacaaaaattcttttcttatgatgtagaacgtgcaacgcaAttgatgctcgctgttcactaccag
clpAp3	923210		clpA	clpA		gttgcagaaaccaaagtggcgatggtgaacaagtacgcgagggagaatgagcatccattgCtgtgtacgctagaaaaagcctgaa
serWp2	926006		serW	serW	RNA polymerase, sigma 70 (sigma D) factor	aataattatcattaaaattcttcttgaccgttttactccaactccctatagtagcgccccGttgccacccatgaggtttggtagc
serWp1	926043		serW	serW	RNA polymerase, sigma 70 (sigma D) factor	agatatactgcacaacttgtttacagtatgagcaaacaataattatcattaaaattcttcTtgaccgttttactccaactcccta
infAp2	926479		infA	infA	RNA polymerase, sigma 70 (sigma D) factor	tttgttgcgatttagcgcgcaaatctttacttatttacagaacttcggcattatcttgccGgttcaaattacggtagtgataccc
infAp1	926685		infA	infA	RNA polymerase, sigma 70 (sigma D) factor	ttttcaccacaagaatgaatgttttcggcacatttctccccagagtgttataattgcggtCgcagagttggttacgctcattacc
aatp5	927460				RNA polymerase, sigma 70 (sigma D) factor	tgcttgccagacaggggcgttattaccagttcaagcagggtttgtaagctattattgaacGatccgacttgcgtggagttttgcg
cydCp5	929400				RNA polymerase sigma E factor	aaatccctgttcgctattactgttggatgaacccgctgccagccttgatgctcacagtgaAcagcgcgtaatggaggcgctgaat
cydDp	931031	NarL-Pasp59 DNA-binding-site 126 bases upstream of cydDp // NarL-Pasp59 DNA-binding-site 80 bases upstream of cydDp // Fnr DNA-binding-site 90.5 bases upstream of cydDp // ArcA-Pasp54 DNA-binding-site 44 bases upstream of cydDp	cydC // cydD	cydDC	RNA polymerase, sigma 70 (sigma D) factor	aaaataattttacaaatcagtaacaaaagtaaagaaggcgacaccatgcgactatgggtcGcctttattttttccccgttgtaac
trxBp	932078		trxB	trxB		attgttaacaaaatcgtcatactctttttttacgtctgtaaattccctacaatcctgcccAttgtctgccaacaactatggggat
lrpp	932328	H-NS DNA-binding-site regulating lrpp // NsrR DNA-binding-site 52 bases downstream of lrpp // Lrp DNA-binding-site 32 bases downstream of lrpp // Lrp DNA-binding-site 8 bases downstream of lrpp // Lrp DNA-binding-site 56 bases upstream of lrpp // Lrp DNA-binding-site 49 bases downstream of lrpp // GadE DNA-binding-site regulating lrpp	lrp	lrp	RNA polymerase, sigma 70 (sigma D) factor	ttgtactaaaaatcgatgttttgctttgacaatcccctggtgttttgcgaaaacattcgaGgaagaaaaaaaacagtattcttat
ftsKp2	932929		ftsK	ftsK	RNA polymerase, sigma 70 (sigma D) factor	aattcaataccgctgtacaaaaacttgaagaaattcaggagtgtcatttagtatccggtgAtttcgactacctgttgaaaacacg
ftsKp1	933138	LexA DNA-binding-site 0.5 bases upstream of ftsKp1	ftsK	ftsK	RNA polymerase, sigma 70 (sigma D) factor	aagacgcgctaacacggaacaggtgcaaaatcggcgtattttgattacactcctgttaatCcatacagcaacagtactggggtaa
ftsKp3	933218				RNA polymerase, sigma 70 (sigma D) factor	ggtaacctggtactgttgtccgttttagcatcgggcaggaaaagcctgtaacctggagagCctttcttgagccaggaatacattg
lolAp	937328	Pasp56 RcsB DNA-binding-site 43.5 bases upstream of lolAp	rarA // lolA	lolA-rarA	RNA polymerase, sigma 70 (sigma D) factor	aactgaaaattcagtattttcttctttcctcaagctgattattagcctggaatagagagtAgagggaactcccgatcgggagtga
serSp	939365		serS	serS		gatcaaaatagccccataaaacgctaccgttaatgttatcgttgcggtaatgttgttactGtatccctgtggtcgcaggctgtgg
dmsAp1	940823	Fis DNA-binding-site 59 bases downstream of dmsAp1 // Fis DNA-binding-site 8 bases downstream of dmsAp1 // Fis DNA-binding-site 33 bases upstream of dmsAp1 // NarL-Pasp59 DNA-binding-site 15 bases downstream of dmsAp1 // NarL-Pasp59 DNA-binding-site 7 bases upstream of dmsAp1 // NarL-Pasp59 DNA-binding-site 27 bases upstream of dmsAp1 // Fnr DNA-binding-site 41.5 bases upstream of dmsAp1	dmsA // dmsB // dmsC	dmsABC	RNA polymerase, sigma 70 (sigma D) factor	ttttgtctccctttgataccgaacaataattactcctcacttacacgtaatactactttcGagtgaaaatctacctatctctttg
dmsAp2	940878	ModE-MoO42- DNA-binding-site 5 bases upstream of dmsAp2 // IHF DNA-binding-site 22 bases upstream of dmsAp2	dmsC // dmsB // dmsA	dmsABC		ctttcgagtgaaaatctacctatctctttgattttcaaattattcgatgtatacaagcctAtatagcgaactgctatagaaataa
dmsCp	943957		dmsC	dmsC	RNA polymerase, sigma 70 (sigma D) factor	catggcgatctggcggccgttgcgccgttgccgcgagctcactttaccaaaccgaatattGtgatcaaacccaatgccaatagcc
ycaDp1	945719				RNA polymerase sigma E factor	aaatttttcgactgaacgaagcgtatgaaatttgtgttagttcaataaaaacaatcagatGagactaatcatctcttcagcatta
ycaDp6	945839				RNA polymerase, sigma 70 (sigma D) factor	ccgctgggatatcgcgtattttcacccattgacaatgtttttggcggtggcatgatgcgcAtgaaatttgaacttcctcacggtt
ycaMp2	947120				RNA polymerase, sigma 70 (sigma D) factor	gcttttttgtttcttctatctgacttgctttattccaaattttattcgtttaaaaataaaAtgtgcagcaggttataattttgca
ycaMp4	947127				RNA polymerase, sigma 70 (sigma D) factor	tgtttcttctatctgacttgctttattccaaattttattcgtttaaaaataaaatgtgcaGcaggttataattttgcatttcgct
ycaMp5	947144				RNA polymerase, sigma 70 (sigma D) factor	ttgctttattccaaattttattcgtttaaaaataaaatgtgcagcaggttataattttgcAtttcgctatttccgcacttcttat
ycaMp3	947145				RNA polymerase, sigma 70 (sigma D) factor	tgctttattccaaattttattcgtttaaaaataaaatgtgcagcaggttataattttgcaTttcgctatttccgcacttcttatt
ycaKp3	949547				RNA polymerase, sigma 70 (sigma D) factor	ctaactcatcgcccgctgcacgaaagctttgattacgggccacggcaaagaaagtggcaaAgtcagacatattcatccgcattag
ycaKp4	949574				RNA polymerase, sigma 32 (sigma H) factor	tttgattacgggccacggcaaagaaagtggcaaagtcagacatattcatccgcattagtgAaaatccttcattaactcatcctga
ycaKp5	949643				RNA polymerase, sigma 70 (sigma D) factor	cattaactcatcctgaatcatcacgtttacaggattatgccgcctgcgtaaagtgcgctcCagaacttaacgtggaggtaaaatt
pflAp	951154		pflA	pflA	RNA polymerase, sigma 70 (sigma D) factor	gggccttttttagcgcgagagccttttttgtcagctatctatactttaaggtgactgccaAaacagactcgacgtagccttcgag
pflAp8	951228				RNA polymerase, sigma 70 (sigma D) factor	tcactcaatctatgtaattagatttgactgaaatcgtacagtaaaaagcgtacaataaagGctccacgaaagtggggcctttttt
pflBp1	953579	Fis DNA-binding-site 2 bases upstream of pflBp1	pflB	pflB		catttacctgcgtgaaaacgaccaccattaatggttgtcgaagtacgcagtaaataaaaaAtccacttaagaaggtaggtgttac
pflBp2	953641		pflB	pflB		attccggttacgatcggcaacattatcggtggtggtttgttggttgggttgacatactggGtcatttacctgcgtgaaaacgacc
pflBp3	953741		pflB	pflB		aatccgcgacttcgcatccccggaattttggaccgcagtcggttctgcaccggaaaatttTtctcacctgaccgtgatgaatttc
pflBp4	953851		pflB	pflB		cgcagcctgatggacaaagcgttcattatggtgctgccggtcgcgatgtttgttgccagcGgttttgagcacagtatcgcaaaca
pflBp5	953925		pflB	pflB		ttattgaggccgtctgtcttggtatcctggcaaacctgatggtatgtctggcagtatggaTgagttattctggccgcagcctgat
focAp1	954493	NarL-Pasp59 DNA-binding-site 69 bases downstream of focAp3 // NarL-Pasp59 DNA-binding-site 285 bases downstream of focAp3 // NarL-Pasp59 DNA-binding-site 221 bases downstream of focAp3 // ArcA-Pasp54 DNA-binding-site 114 bases upstream of focAp1 // NarL-Pasp59 DNA-binding-site 302 bases downstream of focAp3 // NarL-Pasp59 DNA-binding-site 170 bases downstream of focAp3 // NarL-Pasp59 DNA-binding-…	pflB // focA	focA-pflB	RNA polymerase, sigma 70 (sigma D) factor	agccaggcgagatatgatctatatcaatttctcatctataatgctttgttagtatctcgtCgccgacttaataaagagagagtta
focAp2	954503	ArcA-Pasp54 DNA-binding-site 5 bases downstream of focAp2	pflB // focA	focA-pflB	RNA polymerase, sigma 70 (sigma D) factor	cgggcctataagccaggcgagatatgatctatatcaatttctcatctataatgctttgttAgtatctcgtcgccgacttaataaa
focAp3	954814	NarL-Pasp59 DNA-binding-site 25 bases upstream of focAp3 // NarL-Pasp59 DNA-binding-site 27 bases upstream of focAp3 // NarL-Pasp59 DNA-binding-site 36 bases downstream of focAp3 // NarL-Pasp59 DNA-binding-site 52 bases downstream of focAp3 // NarL-Pasp59 DNA-binding-site 69 bases downstream of focAp3 // NarL-Pasp59 DNA-binding-site 87 bases downstream of focAp3 // NarL-Pasp59 DNA-binding-site 96…	pflB // focA	focA-pflB	RNA polymerase, sigma 70 (sigma D) factor	taaaatcaaatagcctacgcaatgtaggcttaatgattagtctgagttatattacggggcGtttttttaatgccccgctttacat
serCp2	957579		serC	serC		tttgccctcaacggttttactcattgcgatgtgtgtcactgaatgataaaaccgatagccAcaggaataatgtattacctgtggt
serCp1	957595	CRP-cAMP DNA-binding transcriptional dual regulator DNA-binding-site 86 bases upstream of serCp1 // Lrp DNA-binding-site 134 bases upstream of serCp1	serC // serC // aroA	serC // serC-aroA	RNA polymerase, sigma 70 (sigma D) factor	ttactcattgcgatgtgtgtcactgaatgataaaaccgatagccacaggaataatgtattAcctgtggtcgcaatcgattgaccg
ycaLp1	960132				RNA polymerase sigma E factor	gcgcggattagccaggcagcctgaatgaacaacgggcaataaatagccaaatctttctttAtcaaaacgtcggcacattgtcggc
ycaLp8	960143				RNA polymerase sigma E factor	ccaggcagcctgaatgaacaacgggcaataaatagccaaatctttctttatcaaaacgtcGgcacattgtcggcgttttttttcg
ycaLp9	960238				RNA polymerase, sigma 70 (sigma D) factor	gtcattttgattaatggtagcgtcgcttgtcaatgtaagttgttgatacataatatttatAtatgattaatcaacggatgattca
ycaLp6	960255				RNA polymerase, sigma 70 (sigma D) factor	tagcgtcgcttgtcaatgtaagttgttgatacataatatttatatatgattaatcaacggAtgattcacatgaagaatactaaat
cmkp	961165		rpsA // cmk	cmk-rpsA	RNA polymerase, sigma 70 (sigma D) factor	aaactggtttttgcacacaacgttaacgatttgtggcgtcggcgcgtataatgcgcgcggTtatgttaacggtacgcctgtttta
rpsAp1	961717		ihfB // rpsA	rpsA-ihfB	RNA polymerase, sigma 70 (sigma D) factor	gaacgtgcgcatcgccgcatgctacagttgcaggagaagggctttagtgttaactttgagCgccttttggccgagatcaaagaac
rpsAp3	961859		ihfB // rpsA	rpsA-ihfB	RNA polymerase, sigma 70 (sigma D) factor	tagtgttggattccaccaccttaagcattgagcaagtgattgaaaaagcgctacaatacgCgcgccagaaattggctctcgcata
ihfBp	963749	IHF DNA-binding-site 2 bases upstream of ihfBp2 // IHF DNA-binding-site 77 bases upstream of ihfBp2 // IHF DNA-binding-site 157 bases upstream of ihfBp2 // IHF DNA-binding-site 207 bases upstream of ihfBp2 // IHF DNA-binding-site 304 bases upstream of ihfBp2 // IHF DNA-binding-site 320 bases upstream of ihfBp2	ihfB	ihfB	RNA polymerase, sigma 70 (sigma D) factor	tttattccgaagtttgttgagtttacttgacagattgcaggtttcgtcctgtaatcaagcActaagggcggctacggccgccctt
ihfBp2	963749	IHF DNA-binding-site 320 bases upstream of ihfBp2 // IHF DNA-binding-site 304 bases upstream of ihfBp2 // IHF DNA-binding-site 207 bases upstream of ihfBp2 // IHF DNA-binding-site 157 bases upstream of ihfBp2 // IHF DNA-binding-site 77 bases upstream of ihfBp2 // IHF DNA-binding-site 2 bases upstream of ihfBp2	ihfB	ihfB	RNA polymerase, sigma S (sigma 38) factor	tttattccgaagtttgttgagtttacttgacagattgcaggtttcgtcctgtaatcaagcActaagggcggctacggccgccctt
ycaIp6	964105				RNA polymerase, sigma 32 (sigma H) factor	aaggaaaatacgttcctcactttaaacctggtaaagaactgcgcgatcgcgccaatatttAcggttaagttttttactcaaactt
ycaIp8	964108				RNA polymerase, sigma 28 (sigma F) factor	gaaaatacgttcctcactttaaacctggtaaagaactgcgcgatcgcgccaatatttacgGttaagttttttactcaaacttgaa
ycaIp7	964238				RNA polymerase, sigma 70 (sigma D) factor	ggaactggaagctgcctcgcagagttttgaacagttttcaccctttcgttaaattcttctGaatatgcctcggggaacgcaaaat
ycaRp	970642		kdsB // ycaR	ycaR-kdsB	RNA polymerase, sigma 70 (sigma D) factor	tgattgccgcaccggctgggaaatagaccccgtcgcataaatgattatgataagatttatGcattcataacccgatccatctgga
ycbJp	971672		ycbJ	ycbJ		cacttcagccaattttgggaggagtgtcgtaccgttacgattttcctcaatttttcttttCaacaattgatctcattcaggtgac
cmoMp	973404	H-NS DNA-binding-site regulating cmoMp	mukB // mukE // mukF // cmoM	smtA-mukFEB	RNA polymerase, sigma 70 (sigma D) factor	acatcagcggaagtggcagcaacatattgccaatcacttttttcagtgtaaaaagcatccTttctggttccttttttaaccatat
ldtDp	980931	CpxR response regulator - phosphorylated DNA-binding-site 192 bases upstream of ldtDp	ldtD	ldtD		tctttaaacttctttacattaggttatgtaaaaacgtatcggcgtttatatactgaagatAagcctgatgagtaacaggcttgct
mepKp	983023		gloC // mepK	mepK-gloC		cgtcactgctggggttgagtcatcttgacgtctgctttacgggcggttaaggtgcctcttGtgcgccagaagtgcatataaacga
aspCp	985743	Fnr DNA-binding-site regulating aspCp // DNA-binding transcriptional dual regulator Fur DNA-binding-site regulating aspCp	aspC	aspC		agcctgcgttttcatcagtaatagttggaattttgtaaatctcccgttaccctgatagcgGacttcccttctgtaaccataatgg
ompFp2	987092	DNA-binding transcriptional dual regulator Fur DNA-binding-site regulating ompFp2 // CRP-cAMP DNA-binding transcriptional dual regulator DNA-binding-site 52.5 bases upstream of ompFp2 // CRP-cAMP DNA-binding transcriptional dual regulator DNA-binding-site 92.5 bases upstream of ompFp2 // CRP-cAMP DNA-binding transcriptional dual regulator DNA-binding-site 121.5 bases upstream of ompFp2 // EnvY DN…	ompF	ompF	RNA polymerase, sigma S (sigma 38) factor	ctttatctttgtagcactttcacggtagcgaaacgttagtttgaatggaaagatgcctgcAgacacataaagacaccaaactctc
ompFp	987092	PhoB-Pasp53 DNA-binding-site regulating ompFp2 // RstA-Pasp52 DNA-binding-site 92 bases upstream of ompFp2 // IHF DNA-binding-site 62 bases upstream of ompFp2 // IHF DNA-binding-site 176 bases upstream of ompFp2 // OmpR-P DNA-binding-site 370.5 bases upstream of ompFp2 // CpxR response regulator - phosphorylated DNA-binding-site 93 bases upstream of ompFp2 // CpxR response regulator - phosphoryla…	ompF	ompF	RNA polymerase, sigma 70 (sigma D) factor	ctttatctttgtagcactttcacggtagcgaaacgttagtttgaatggaaagatgcctgcAgacacataaagacaccaaactctc
asnSp	989044		asnS	asnS		tctttcgctgcatttgcgaattctgcttgtctgattgcagatgccaggtaacataggtatCcccccatttacgggtggacaagtg
pncBp	990414	NadR DNA-binding-site 20.5 bases downstream of pncBp // CRP-cAMP DNA-binding transcriptional dual regulator DNA-binding-site 37.5 bases upstream of pncBp // CRP-cAMP DNA-binding transcriptional dual regulator DNA-binding-site 207.5 bases upstream of pncBp	pncB	pncB	RNA polymerase, sigma 70 (sigma D) factor	aaaggtggcatatggtgtgatcggggttcaataaattgcgaaacaaggtatactccagcaGttcctgaagatgtttattgtacta
pepNp	990591		pepN	pepN		tacctgaaaagatgaagattctgcatagcgcgatttacgcaacaggaatagactgaacacCagactctataaaagatgctaaagg
ssuBp3	994141				RNA polymerase, sigma 70 (sigma D) factor	tggcgatgaatgcgcgggagtttttgcaaacggacgtggtggtagtcgctattattctttAcgccctgctcggcaaactggctga
ssuEp	997563	DNA-binding transcriptional dual regulator CysB DNA-binding-site 18 bases upstream of ssuEp // IHF DNA-binding-site 33 bases downstream of ssuEp // Fnr DNA-binding-site regulating ssuEp // Cbl DNA-binding-site 54.5 bases upstream of ssuEp // IHF DNA-binding-site 177 bases upstream of ssuEp // IHF DNA-binding-site 134 bases upstream of ssuEp	ssuB // ssuC // ssuD // ssuA // ssuE	ssuEADCB	RNA polymerase, sigma 70 (sigma D) factor	cagaaaaagatacacaaaatttatatttggaattttcttgtctctccgacagactgaccgAattgttatcaatgttaacaaaaaa
elfAp6	997765				RNA polymerase sigma E factor	tcgttcagttaatatttaaatattcatgaaatctataaattaaagatttgtcacttattgGatttagtatgcttgatttaaatgg
elfAp7	997808				RNA polymerase, sigma 70 (sigma D) factor	agatttgtcacttattggatttagtatgcttgatttaaatggcggacaattattgttattAttaagtctaatgtcatttaaaggc
elfAp8	997814				RNA polymerase, sigma 70 (sigma D) factor	gtcacttattggatttagtatgcttgatttaaatggcggacaattattgttattattaagTctaatgtcatttaaaggcattatc
elfDp1	998321				RNA polymerase sigma E factor	gccatcacgccagacacagaaaccgggaacattttgttgcaggatggagatcagacgttgActtttaaagttgattatatcgcta
pyrDp	1004732	Fis DNA-binding-site 4 bases upstream of pyrDp // PurR-hypoxanthine DNA-binding-site 58.5 bases upstream of pyrDp	pyrD	pyrD	RNA polymerase, sigma 70 (sigma D) factor	acgtttgcgttttttttgccgcaggtcaattcccttttggtccgaactcgcacataatacGcccccggtttgcacaccgggaatc
ycbWp6	1005850				RNA polymerase, sigma 70 (sigma D) factor	aattcctctttataagataatcagggctttattttcagccctggttgttttatattcatcGctgttgcttatttagacattttgt
ycbWp4	1005890				RNA polymerase, sigma 70 (sigma D) factor	ctggttgttttatattcatcgctgttgcttatttagacattttgtacttttattgttgagGttattaagcgaagcgacaatggat
rlmLp	1007672		rlmL // uup	rlmL-uup		caaatgaaaataagccctcaactttatgacatgacgcgcttattagctataatgcgcaacAattttcttagcgcctgtcccatta
pqiAp2	1011659		pqiC // pqiB // pqiA	pqiABC	RNA polymerase, sigma 70 (sigma D) factor	gaagccgccgcggcaaaagcagaaactgtaaaacgcagcagtagcaaactaagctataaaTtgcagcgcgaactggagcagctac
pqiAp	1011659		pqiC // pqiB // pqiA	pqiABC	RNA polymerase, sigma S (sigma 38) factor	gaagccgccgcggcaaaagcagaaactgtaaaacgcagcagtagcaaactaagctataaaTtgcagcgcgaactggagcagctac
pqiAp3	1011666	MarA DNA-binding-site 42.5 bases upstream of pqiAp3 // SoxS DNA-binding-site 40 bases upstream of pqiAp3	pqiC // pqiB // pqiA	pqiABC	RNA polymerase, sigma S (sigma 38) factor	ccgcggcaaaagcagaaactgtaaaacgcagcagtagcaaactaagctataaattgcagcGcgaactggagcagctaccgcaatt
pqiAp1	1011666	SoxS DNA-binding-site 40 bases upstream of pqiAp3 // MarA DNA-binding-site 42.5 bases upstream of pqiAp3	pqiC // pqiB // pqiA	pqiABC	RNA polymerase, sigma 70 (sigma D) factor	ccgcggcaaaagcagaaactgtaaaacgcagcagtagcaaactaagctataaattgcagcGcgaactggagcagctaccgcaatt
rmfp5	1015503				RNA polymerase, sigma 70 (sigma D) factor	taaagcgtctaccttaattataaagatttgtaaatataaccgtctccggtatgttgcctgAggcggtttttttgtctctaacgtg
rmfp4	1015532				RNA polymerase, sigma 70 (sigma D) factor	gtaaatataaccgtctccggtatgttgcctgaggcggtttttttgtctctaacgtgcggaAaaatttgttcctcttcacattttt
rmfp	1015657	SlyA DNA-binding-site regulating rmfp // SdiA DNA-binding-site regulating rmfp // RcdA DNA-binding-site regulating rmfp // McbR DNA-binding-site regulating rmfp // ArcA-Pasp54 DNA-binding-site regulating rmfp // CRP-cAMP DNA-binding transcriptional dual regulator DNA-binding-site 113.5 bases upstream of rmfp	rmf	rmf		tggcgtgaattttgcgcattgacggcagttatgattcgcggtattgcttaactgtgattgCacatttagtaatcactgttttctt
fabAp	1016498	FabR DNA-binding-site 19.5 bases upstream of fabAp // FadR DNA-binding-site 38 bases upstream of fabAp	fabA	fabA	RNA polymerase, sigma 70 (sigma D) factor	actggtttattccgaactgatcggacttgttcagcgtacacgtgttagctatcctgcgtgCttcaataaaataaggcttacagag
matPp	1018459		matP	matP		aaagctcacaggatggagattcttttcttcactggcctaaaaagctgatattctgtaaagAgttacacggtaacattgagatcgc
ycbZp4	1018460				RNA polymerase, sigma 70 (sigma D) factor	accgctttcaagattttcaagttgttgatatttcatagcgatctcaatgttaccgtgtaaCtctttacagaatatcagcttttta
ompAp2	1020187		ompA	ompA		tttcatatgcctgacggagttcacacttgtaagttttcaactacgttgtagactttacatCgccaggggtgctcggcataagccg
ompAp1	1020191	CRP-cAMP DNA-binding transcriptional dual regulator DNA-binding-site 39.5 bases upstream of ompAp1	ompA	ompA	RNA polymerase, sigma 70 (sigma D) factor	tttttttcatatgcctgacggagttcacacttgtaagttttcaactacgttgtagactttAcatcgccaggggtgctcggcataa
sulAp	1020947	RcdA DNA-binding-site 47.5 bases downstream of sulAp // RcdA DNA-binding-site 33.5 bases downstream of sulAp // LexA DNA-binding-site 5 bases upstream of sulAp	sulA	sulA	RNA polymerase, sigma 70 (sigma D) factor	cgaggctctttccgaaaatagggttgatctttgttgtcactggatgtactgtacatccatAcagtaactcacaggggctggattg
sxyp	1021083	CRP-Sxy DNA-binding-site 81.5 bases upstream of sxyp	sxy	yccR	RNA polymerase, sigma 70 (sigma D) factor	gtgacgggaaaacataaattaatcttgccccttaagaataagttgcctattttcgtagttAacggatccgttaatgtgaatcatt
yccSp3	1023976				RNA polymerase, sigma 32 (sigma H) factor	atcattggcattcctgtcggcattgcgaactttaaaattgccgctattgcactatggccgGttggtcgtcgcgtggtatcggtag
yccSp2	1023994				RNA polymerase, sigma 70 (sigma D) factor	atcgcacaatgtatttcaatcattggcattcctgtcggcattgcgaactttaaaattgccGctattgcactatggccggttggtc
yccFp	1024365		yccF // yccS	yccFS		cagagaaaacgtgctccagcccaaaaaaacgttacaattgccgcccattactgaaaaccaCagtaaagcgaggttttatgcgtac
helDp	1024438		helD	helD		atgggcggcaattgtaacgtttttttgggctggagcacgttttctctgacggttacactgAtaagaaataatttcgtgtggatct
mgsAp	1027041		mgsA	mgsA		gcctgtgcgcaggctttttcggtctttatcttgcagcgataagtgcttacagtaatctgtAggaaagttaactacggatgtacat
yccTp5	1027797				RNA polymerase, sigma 70 (sigma D) factor	aaatatgtctatatgttagtaagtatgattaaagaaaaattttgacacattattattcggGcggtcttttgacaggagctaccta
yccTp	1027837	CsgD DNA-binding-site 42.5 bases upstream of yccTp	yccT	yccT		aaccatgcagctaatacgaatgaatgagagcaaaagcgggaaatatgtctatatgttagtAagtatgattaaagaaaaattttga
yccXp5	1029980				RNA polymerase, sigma 70 (sigma D) factor	cgaagtaatgatttttcgcgccctttggctaacactaaacgtacactcataatttactttTctgtcgatgcaaagaaatgggcgt
yccXp7	1029994				RNA polymerase sigma E factor	ttcgcgccctttggctaacactaaacgtacactcataatttacttttctgtcgatgcaaaGaaatgggcgtcattgtccggagtt
rlmIp4	1030001				RNA polymerase, sigma 70 (sigma D) factor	ctgctctccttatccttaatggacgcgttgcaaatccatggaaaactccggacaatgacgCccatttctttgcatcgacagaaaa
yccXp4	1030061				RNA polymerase, sigma 70 (sigma D) factor	gcgtcattgtccggagttttccatggatttgcaacgcgtccattaaggataaggagagcaGcaatgtcgaaagtctgcataattg
yccAp	1031443	CpxR response regulator - phosphorylated DNA-binding-site 53 bases upstream of yccAp	yccA	yccA	RNA polymerase, sigma 70 (sigma D) factor	gtaaagatgggtaaaacttctgggtgcccttacgcattatcattatgctgcttaattaatTacatctgtcatagagagtgactca
serTp	1031719	Fis DNA-binding-site 60 bases upstream of serTp	serT	serT	RNA polymerase, sigma 70 (sigma D) factor	tttcaggcaaacaaacaaattaggggtttacacgccgcatcgggatgtttatagtgcgcgTcattccggaagtgtggccgagcgg
hyaAp	1031984	YdeO DNA-binding-site 61 bases upstream of hyaAp2 // ArcA-Pasp54 DNA-binding-site 7.5 bases upstream of hyaAp2 // IscR DNA-binding-site 39 bases upstream of hyaAp2 // Fis DNA-binding-site 21 bases upstream of hyaAp2 // NarL-Pasp59 DNA-binding-site 10 bases upstream of hyaAp2 // NarL-Pasp59 DNA-binding-site 7 bases downstream of hyaAp2 // NarP-Pasp59 DNA-binding-site 10 bases upstream of hyaAp2 //…	hyaA // hyaB // hyaC // hyaD // hyaE // hyaF	hyaABCDEF	RNA polymerase, sigma 70 (sigma D) factor	aaaagataaatccacacagtttgtattgttttgtgcaaaagtttcactacgctttattaaCaatactttctggcgacgtgcgcca
hyaAp2	1031984	AppY DNA-binding-site regulating hyaAp2 // ArcA-Pasp54 DNA-binding-site 67 bases upstream of hyaAp2 // IscR DNA-binding-site 42 bases upstream of hyaAp2 // NarP-Pasp59 DNA-binding-site 7 bases downstream of hyaAp2 // NarP-Pasp59 DNA-binding-site 10 bases upstream of hyaAp2 // NarL-Pasp59 DNA-binding-site 7 bases downstream of hyaAp2 // NarL-Pasp59 DNA-binding-site 10 bases upstream of hyaAp2 // F…	hyaA // hyaB // hyaC // hyaD // hyaE // hyaF	hyaABCDEF	RNA polymerase, sigma S (sigma 38) factor	aaaagataaatccacacagtttgtattgttttgtgcaaaagtttcactacgctttattaaCaatactttctggcgacgtgcgcca
appCp2	1037710	ArcA-Pasp54 DNA-binding-site regulating appCp2 // AppY DNA-binding-site regulating appCp2 // YdeO DNA-binding-site 27.5 bases upstream of appCp2	appX // appC // appB // appA	appCBA-yccB	RNA polymerase, sigma S (sigma 38) factor	ggcgaatacctctggtcgtagagtttcaggataaagagggagatctaccattatcgggttAtttttctctcttcgcctacaggag
appCp	1037710	YdeO DNA-binding-site 27.5 bases upstream of appCp2 // AppY DNA-binding-site regulating appCp2 // ArcA-Pasp54 DNA-binding-site regulating appCp2	appX // appC // appB // appA	appCBA-yccB	RNA polymerase, sigma 70 (sigma D) factor	ggcgaatacctctggtcgtagagtttcaggataaagagggagatctaccattatcgggttAtttttctctcttcgcctacaggag
appAp	1040599		appA	appA		gaacgtaggcctgatgcggcgcattagcatcgcatcaggcaatcaataatgtcagatatgAaaagcggaaacatatcgatgaaag
etkp1	1044303				RNA polymerase sigma E factor	caatgctgtttgggcaatggctggaacagaaagagatcccggatccctatcgtaaaagtcAggacgcatttgaacatgtctacgg
gfcDp3	1048118				RNA polymerase, sigma 70 (sigma D) factor	gattatctgcaagatcacccccgccttgcaggcgcggacaagaataacgttatggtgattAcgcctgagggtgagactgtcgtcg
gfcAp1	1049834				RNA polymerase sigma E factor	ccgttacgcaccaccccgtcagtagctgaacaggagggacagctgatagaaacagaagccActggagaacctcaaaaacaccatc
gfcAp	1050702	YjjQ DNA-binding-site 49 bases upstream of gfcAp // YjjQ DNA-binding-site 16 bases upstream of gfcAp	gfcA	gfcA	RNA polymerase, sigma 70 (sigma D) factor	ttcgtaacaatttccttatctttaatttgtattttgctaagatttatcttatgctcacaaGtcgtatttccagagggggatagtt
cspHp8	1051205				RNA polymerase, sigma 32 (sigma H) factor	tattttagccgtccggcggtcttaaatatcgctggctttattttattaaccccgtatagtGcagcgcagtattttcagtaaggaa
cspHp10	1051278				RNA polymerase, sigma 70 (sigma D) factor	actactttgtatgctgtctgtctttcaaaccgacgcagctattaacgcatgataattgagAttaagcaaattttattttagccgt
cspHp12	1051284				RNA polymerase, sigma 32 (sigma H) factor	tagtaaactactttgtatgctgtctgtctttcaaaccgacgcagctattaacgcatgataAttgagattaagcaaattttatttt
cspHp14	1051304				RNA polymerase sigma E factor	cctgataatgagaactgctttagtaaactactttgtatgctgtctgtctttcaaaccgacGcagctattaacgcatgataattga
cspGp	1051305					gaccgccggacggctaaaataaaatttgcttaatctcaattatcatgcgttaatagctgcGtcggtttgaaagacagacagcata
cspHp15	1051307				RNA polymerase sigma E factor	atgcctgataatgagaactgctttagtaaactactttgtatgctgtctgtctttcaaaccGacgcagctattaacgcatgataat
cspHp9	1051330				RNA polymerase, sigma 70 (sigma D) factor	gagagactcaaaagaaggggataatgcctgataatgagaactgctttagtaaactactttGtatgctgtctgtctttcaaaccga
cspHp13	1051373				RNA polymerase sigma E factor	cggcaaacagggctttaatacagaaactacttagtgttcaggagagagactcaaaagaagGggataatgcctgataatgagaact
ymcEp3	1051830				RNA polymerase, sigma 70 (sigma D) factor	tttgggcgctaagtgtattttttgtaaatcgacgatgatcacctttgataacgtcgcgctGcaaatacgcactgaccatgcgccg
gnsAp2	1051999		gnsA	gnsA	RNA polymerase, sigma 70 (sigma D) factor	aagcgataacctgttgattattgaatctttcggggagatggcttataacatttcttacctGaccagggtaccgggaaccaacacc
gnsAp1	1052004		gnsA	gnsA	RNA polymerase, sigma 54 (sigma N) factor	ataacctgttgattattgaatctttcggggagatggcttataacatttcttacctgaccaGggtaccgggaaccaacaccttact
torSp5	1056182				RNA polymerase, sigma 70 (sigma D) factor	aaggctttatgctagatgcattccgctttgcgactcaacctttttcacctaaagtgcaccGaccgtgaatttaaccctgacccga
torTp7	1056207				RNA polymerase, sigma 28 (sigma F) factor	atccagagtcttcgggtcagggttaaattcacggtcggtgcactttaggtgaaaaaggttGagtcgcaaagcggaatgcatctag
torTp1	1056220				RNA polymerase sigma E factor	gggtcagggttaaattcacggtcggtgcactttaggtgaaaaaggttgagtcgcaaagcgGaatgcatctagcataaagccttat
torTp2	1056222				RNA polymerase sigma E factor	gtcagggttaaattcacggtcggtgcactttaggtgaaaaaggttgagtcgcaaagcggaAtgcatctagcataaagccttatta
torRp	1057984	TorR-Pasp DNA-binding-site 68.5 bases upstream of torCp // TorR-Pasp DNA-binding-site 78.5 bases upstream of torCp	torR	torR	RNA polymerase, sigma 70 (sigma D) factor	aatgagcaaatatgaacagcggcactggtcaggatgaacggcttacggcagaatatgaacAgatatgaacagaatgagtaaaacc
torCp	1058056	NarL-Pasp59 DNA-binding-site regulating torCp // TorR-Pasp DNA-binding-site 25.5 bases upstream of torCp // TorR-Pasp DNA-binding-site 49.5 bases upstream of torCp // TorR-Pasp DNA-binding-site 68.5 bases upstream of torCp // TorR-Pasp DNA-binding-site 78.5 bases upstream of torCp	torC // torA // torD	torCAD	RNA polymerase, sigma 70 (sigma D) factor	gccgtaagccgttcatcctgaccagtgccgctgttcatatttgctcattaagatcgcttcActaaaccataattctacaggggtt
cbpAp2	1063828		cbpM // cbpA	cbpAM	RNA polymerase, sigma S (sigma 38) factor	tttcaataacatattctgtgttggcatatgaaattttgaggattaccctacacttataggAgttaccttacaggggttccttcaa
cbpAp1	1063833		cbpM // cbpA	cbpAM	RNA polymerase, sigma 70 (sigma D) factor	gatgatttcaataacatattctgtgttggcatatgaaattttgaggattaccctacacttAtaggagttaccttacaggggttcc
cbpAp4	1063919	Fis DNA-binding-site 104 bases downstream of cbpAp	cbpM // cbpA	cbpA-cbpM	RNA polymerase, sigma 70 (sigma D) factor	tggttcaactatcaaaaatcgctcaccctttttcacctgtttaaaatatgttcagcaaccCatcttgatggcgacctcctctccg
cbpAp6	1064037	Fis DNA-binding-site 104 bases downstream of cbpAp	cbpM // cbpA	cbpA-cbpM	RNA polymerase, sigma 70 (sigma D) factor	ttccaggcctgtttcaaataattatttgcagtgcaactaattccatgtatattactacccAtatatagcgtctataaaatttaat
cbpAp	1064037	Fis DNA-binding-site 104 bases downstream of cbpAp	cbpM // cbpA	cbpA-cbpM	RNA polymerase, sigma S (sigma 38) factor	ttccaggcctgtttcaaataattatttgcagtgcaactaattccatgtatattactacccAtatatagcgtctataaaatttaat
agpp	1065559	CRP-cAMP DNA-binding transcriptional dual regulator DNA-binding-site 232.5 bases upstream of agpp	agp	agp		acaagccattttgcgaacctgttcccggaaaaaagtcatatttctgtcacactctttagtGattgataacaaaagaggtgccagg
wrbAp	1067758	CsgD DNA-binding-site 166.5 bases upstream of wrbAp // CsgD DNA-binding-site 136.5 bases upstream of wrbAp // CsgD DNA-binding-site 114.5 bases upstream of wrbAp	wrbA // yccJ	wrbA-yccJ	RNA polymerase, sigma S (sigma 38) factor	ataaatcaaataagtggttgtgaaatttgcactctgaaaaggacgtcttatctttaaataAgtggtagcgaatcgctacggaata
rutGp2	1070045				RNA polymerase sigma E factor	ctttttggcggcaaaacgcccatggaacaccgctttgccgccgcccgctggcagacggggGtgaccggatgcccgcaactggaag
rutAp	1074026	NtrC-Pasp DNA-binding-site 124 bases upstream of rutAp // RutR DNA-binding-site 102.5 bases upstream of rutAp // NtrC-Pasp DNA-binding-site 145 bases upstream of rutAp // PhoP-Pasp51 DNA-binding-site 106 bases upstream of rutAp // ArcA-Pasp54 DNA-binding-site 97 bases upstream of rutAp	rutA // rutB // rutC // rutD // rutE // rutF // rutG	rutABCDEFG	RNA polymerase, sigma 54 (sigma N) factor	aacagattaataacattaactttttaaaaactggcatccgctttgcaaacaagccaatacGcggctgaaaaggatatgcaggatg
rutRp2	1074113	RutR DNA-binding-site 102.5 bases upstream of rutAp	rutR	rutR	RNA polymerase, sigma 70 (sigma D) factor	ccagtttttaaaaagttaatgttattaatctgttaacattacgttatctaaaatatctggTaaaaagtggactaaacggtcaaaa
rutRp1	1074134		rutR	rutR	RNA polymerase sigma E factor	ttattaatctgttaacattacgttatctaaaatatctggtaaaaagtggactaaacggtcAaaacagttgcacataaaacatgca
putAp	1078925	BasR-Pasp51 DNA-binding-site 2.5 bases downstream of putAp // PutA DNA-binding-site 14.5 bases downstream of putAp // PutA DNA-binding-site 21.5 bases upstream of putAp // PutA DNA-binding-site 31.5 bases upstream of putAp // MarA DNA-binding-site regulating putAp	putA	putA	RNA polymerase, sigma 70 (sigma D) factor	ttgctacgcatgtcacatttaacatggttgcacaaagttgcaacatcatggatatttcacGataacgttaagttgcacctttctg
putPp1	1079168	PutA DNA-binding-site 81.5 bases upstream of putPp1 // PutA DNA-binding-site 54.5 bases upstream of putPp1	putP	putP	RNA polymerase, sigma 70 (sigma D) factor	gagtgcaacctgatgaaaaatagtgtcgctgagcactaaaatttaatgtaaatggtgtgtTaaatcgattgtgaataaccagcgc
putPp2	1079179		putP	putP		gatgaaaaatagtgtcgctgagcactaaaatttaatgtaaatggtgtgttaaatcgattgTgaataaccagcgcttccggcagga
putPp3	1079185		putP	putP		aaatagtgtcgctgagcactaaaatttaatgtaaatggtgtgttaaatcgattgtgaataAccagcgcttccggcaggatacggt
putPp4	1079210	CRP-cAMP DNA-binding transcriptional dual regulator DNA-binding-site 76.5 bases upstream of putPp4 // CRP-cAMP DNA-binding transcriptional dual regulator DNA-binding-site 44.5 bases upstream of putPp4 // CRP-cAMP DNA-binding transcriptional dual regulator DNA-binding-site 106 bases upstream of putPp4	putP	putP	RNA polymerase, sigma 70 (sigma D) factor	ttaatgtaaatggtgtgttaaatcgattgtgaataaccagcgcttccggcaggatacggtCgccctggtaaaacataaactctgt
putPp5	1079291		putP	putP		ctgttaccccgttccggtggcagatataacggcaagtttcgacattgccgataataatttTttggagactttagatggctattag
efeUp	1081307	CpxR response regulator - phosphorylated DNA-binding-site 54.5 bases upstream of efeUp	efeU	efeU	RNA polymerase, sigma 70 (sigma D) factor	ttataaacattccgcttgtgtttttctttgccgtaatgataatcgctatcactgcgatttActtttctttgcatagattgactca
efeOp2	1082154				RNA polymerase, sigma 54 (sigma N) factor	aagtcgccgtctggtttatttatctcatcccggcgctggtggcatttgctctgccaccacGcgcaggggcgacagcgtctcgctc
efeOp1	1082243				RNA polymerase, sigma 70 (sigma D) factor	taacaaatacgacgcaaactcttgcttagttacaacatactttaaagggatagtctcgtcAtgaccattaacttccgccgtaacg
phoHp1	1084865	PhoB-Pasp53 DNA-binding-site 31 bases upstream of phoHp1	phoH	phoH	RNA polymerase, sigma 70 (sigma D) factor	gcacacagcttttttcatcactgtcatcactctgtcatctttccagtagaaactaatgtcActgaaatggtgttttatagttaaa
phoHp2	1084938		phoH	phoH		tttatagttaaatataagtaaatatattgttgcaataaatgcgagatctgttgtacttatTaagtagcagcggaagttcccggca
pgaAp	1092523	OmpR-P DNA-binding-site 31.5 bases upstream of pgaAp // NhaR-Na+ DNA-binding-site 41 bases upstream of pgaAp // NhaR-Na+ DNA-binding-site 63 bases upstream of pgaAp	pgaD // pgaC // pgaB // pgaA	pgaABCD		ccgaaatcatgcatcggaatttactgatttaattattttaatcctaatttattttgaaaaAggcattgggatttatgccgtattc
ycdTp	1092841		dgcT	ycdT	RNA polymerase, sigma 70 (sigma D) factor	ttgtttgtgggcggaatttcatattgacaacagtacagttcttatatctattaataatagAaagggatctacaacctacagattg
insFp5	1095155				RNA polymerase, sigma 32 (sigma H) factor	cgccagctggcagaacgggatgaagagctggctatcctccaaaaggccgcgacatacttcGcgaagcgcctgaaatgaagtatgt
insFp4	1095196				RNA polymerase sigma E factor	aacgtgaactggagatgtctaccgagattgcacgtctcaaacgccagctggcagaacgggAtgaagagctggctatcctccaaaa
ycdUp9	1095633				RNA polymerase sigma E factor	cgcttcgccagagcatcaggttctgatgaacgtaacagcaaaaagcgaggtcgctccgtcAattatcaaagaaaatctctcatta
ycdUp1	1095693				RNA polymerase sigma E factor	aattatcaaagaaaatctctcattacacttaactcatacggtgaaatggactgaatctctCgatacatttctgaatatgccaacc
ycdUp11	1095759				RNA polymerase, sigma 32 (sigma H) factor	atttctgaatatgccaaccccggtagctttccttgaaataagtaataagccctatttgggGaatatgttaaatgattttgctggc
serXp	1097676	Fis DNA-binding-site 75 bases upstream of serXp	serX	serX	RNA polymerase, sigma 70 (sigma D) factor	gcgattttttcaaaaagtttgttgacctcaggtcatgatttccctaaattagcgcccgttCcagcaagacaggaacgacaatttg
ghrAp6	1097824				RNA polymerase, sigma 70 (sigma D) factor	tggttttaataagcgaaatctgctttttttgccaccgaccacggatttgttatgctggtgGcctttgtagatcataacgataagt
ycdZp4	1100252	CRP-cAMP DNA-binding transcriptional dual regulator DNA-binding-site 48 bases upstream of ycdZp4 // CytR DNA-binding-site 22 bases upstream of ycdZp4 // CRP-cAMP DNA-binding transcriptional dual regulator DNA-binding-site 4 bases downstream of ycdZp4	ycdZ	ycdZ	RNA polymerase, sigma 70 (sigma D) factor	taagtgtgatctacgtcactcataactgcaacggataatttgttgttgcataaaatgtgtGctcgatctcattcatggccgcgtt
csgGp1	1101755				RNA polymerase sigma E factor	gccaaccgcgatggtcaattgcagttgaacgtgacagatcgtaaaaccggacaaacctcgAccatccaggtttcgggtttacaaa
csgDp	1103335	RstA-Pasp52 DNA-binding-site 50.5 bases upstream of csgDp3 // FliZ DNA-binding-site regulating csgDp	csgG // csgF // csgE // csgD	csgDEFG	RNA polymerase, sigma S (sigma 38) factor	tagttacatgtttaacacttgatttaagatttgtaatggctagattgaaatcagatgtaaTccattagttttatattttacccat
csgDp2	1103335	FliZ DNA-binding-site regulating csgDp // RstA-Pasp52 DNA-binding-site 50.5 bases upstream of csgDp3	csgG // csgF // csgE // csgD	csgDEFG	RNA polymerase, sigma 70 (sigma D) factor	tagttacatgtttaacacttgatttaagatttgtaatggctagattgaaatcagatgtaaTccattagttttatattttacccat
csgDp3	1103344	BolA-phosphate DNA-binding-site regulating csgDp3 // CRP-cAMP DNA-binding transcriptional dual regulator DNA-binding-site 170.5 bases upstream of csgDp3 // CRP-cAMP DNA-binding transcriptional dual regulator DNA-binding-site 42.5 bases upstream of csgDp3 // CsgD DNA-binding-site 118.5 bases upstream of csgDp3 // OmpR-P DNA-binding-site 49.5 bases upstream of csgDp3 // RcsAB DNA-binding-site regul…	csgG // csgF // csgE // csgD	csgDEFG	RNA polymerase, sigma S (sigma 38) factor	agttacatttagttacatgtttaacacttgatttaagatttgtaatggctagattgaaatCagatgtaatccattagttttatat
csgDp1	1103344	Phosphorylated DNA-binding transcriptional dual regulator BtsR DNA-binding-site 37 bases downstream of csgDp3 // Phosphorylated DNA-binding transcriptional dual regulator BtsR DNA-binding-site 25 bases upstream of csgDp3 // H-NS DNA-binding-site regulating csgDp3 // MqsA DNA-binding-site 83.5 bases upstream of csgDp3 // RcdA DNA-binding-site 298.5 bases upstream of csgDp3 // BasR-Pasp51 DNA-bindi…	csgG // csgF // csgE // csgD	csgDEFG	RNA polymerase, sigma 70 (sigma D) factor	agttacatttagttacatgtttaacacttgatttaagatttgtaatggctagattgaaatCagatgtaatccattagttttatat
csgBp	1103859	Phosphorylated DNA-binding transcriptional dual regulator BtsR DNA-binding-site 62 bases downstream of csgBp2 // FliZ DNA-binding-site regulating csgBp2 // CpxR response regulator - phosphorylated DNA-binding-site 255 bases upstream of csgBp2 // CpxR response regulator - phosphorylated DNA-binding-site 464 bases upstream of csgBp2 // CsgD DNA-binding-site 80.5 bases upstream of csgBp2 // CsgD DNA…	csgC // csgB // csgA	csgBAC	RNA polymerase, sigma 70 (sigma D) factor	aagaaaaatacaacgcgcgggtgagttattaaaaatatttccgcagacatactttccatcGtaacgcagcgttaacaaaatacag
csgBp2	1103859	CsgD DNA-binding-site 38 bases upstream of csgBp2 // CpxR response regulator - phosphorylated DNA-binding-site 8 bases downstream of csgBp2 // CsgD DNA-binding-site 27.5 bases upstream of csgBp2 // CsgD DNA-binding-site 57.5 bases upstream of csgBp2 // CsgD DNA-binding-site 80.5 bases upstream of csgBp2 // CpxR response regulator - phosphorylated DNA-binding-site 464 bases upstream of csgBp2 // C…	csgC // csgB // csgA	csgBAC	RNA polymerase, sigma S (sigma 38) factor	aagaaaaatacaacgcgcgggtgagttattaaaaatatttccgcagacatactttccatcGtaacgcagcgttaacaaaatacag
csgAp	1104236	BolA-phosphate DNA-binding-site regulating csgAp	csgA	csgA	RNA polymerase, sigma 70 (sigma D) factor	agtagcaaccgggcaaagattgaccagacaggagattataaccttgcatatattgatcagGcgggcagtgccaacgatgccagta
ymdAp	1105201		ymdA // ymdB // ymdA // clsC // ymdB // ymdA	ymdA // ymdAB // ymdAB-clsC		accctttcattgcctgctaatcaacccattgctttgacgaagttgagtttaaatatttccCcggacgatcgggtgaaaatagttg
ymdAp5	1105225				RNA polymerase, sigma 70 (sigma D) factor	cccattgctttgacgaagttgagtttaaatatttccccggacgatcgggtgaaaatagttGttactgtttctgatggacagtcac
ymdAp7	1105330				RNA polymerase, sigma 70 (sigma D) factor	ccgccctcttcagaaaagtcttaatttgttgaaatatcgagcataagatgaatctggagaGaatggtctgctgcgaatcagccaa
ymdAp9	1105412				RNA polymerase, sigma 28 (sigma F) factor	caacctgaaagtatggataacacaaccctcaaggatgactaatcattgaggaaatagaatAaatgttcagaccttttttaaactc
ymdBp3	1105714				RNA polymerase, sigma 70 (sigma D) factor	atagcctcagtaaaagtgcagtatcttgataaacagaaaaagctggctgtaatgaacatcGaatataactaagtttctgaacaac
ymdBp4	1105738				RNA polymerase sigma E factor	cttgataaacagaaaaagctggctgtaatgaacatcgaatataactaagtttctgaacaaCtcacgttgctgagcagaaaaatgc
ymdBp	1105803		clsC // ymdB // ymdB	ymdB-clsC // ymdB		gttgctgagcagaaaaatgcgatttaaccaaaaagcctgctgtacacttaagaaacaagaAggtgtaaggaggcgttatgaaaac
clsCp	1106292		clsC	clsC		taaaaaccgtttcagaatttattacccgtcacgctttacccgaacaggtatactttgtctGttatgatgaagaaaacgcccacct
opgGp2	1109257		opgH // opgG	mdoGH	RNA polymerase, sigma 70 (sigma D) factor	tgcttaatccatgagccagcgtgctgaacgataccgggattctgttgtcggaatggctggTtatccattaaaatagatcggatcg
opgGp	1109257		opgH // opgG	mdoGH	RNA polymerase sigma E factor	tgcttaatccatgagccagcgtgctgaacgataccgggattctgttgtcggaatggctggTtatccattaaaatagatcggatcg
opgGp1	1109278		opgG // opgH	mdoGH	RNA polymerase, sigma 70 (sigma D) factor	tgctgaacgataccgggattctgttgtcggaatggctggttatccattaaaatagatcggAtcgatataagcacacaaaggggga
msyBp	1114213		msyB	msyB	RNA polymerase, sigma S (sigma 38) factor	atcgaactgatttttcgcctttcatacttgcaaaagcggagaatcagctatccttttcccTgaaacctcatcaactcaaagggag
lpxLp	1116709		lpxL	lpxL		gcggcatgatatagcaattatcgataattaacatccacacattttacgctacatttgcgcAttaaaaattatttgttatttacaa
yceAp	1116772		trhO	yceA		gcaaatgtagcgtaaaatgtgtggatgttaattatcgataattgctatatcatgccgcggAtttttactttcccatctcgcagga
yceIp5	1118641				RNA polymerase, sigma 28 (sigma F) factor	ggtaaaccgatcagcgtttttggctggtttgacgtccccgcgacccttgccgacgctggcGcacaggcagactttgccggtgccc
yceJp	1119071		yceJ // yceI	yceJI	RNA polymerase, sigma 70 (sigma D) factor	atcattcaatttgttatttttgtgttgcaattcattctccgacacgccattttctttctcTcgcaaattcgttttggatgcactt
yceJp2	1119071		yceJ // yceI	yceJI	RNA polymerase, sigma 32 (sigma H) factor	atcattcaatttgttatttttgtgttgcaattcattctccgacacgccattttctttctcTcgcaaattcgttttggatgcactt
yceOp1	1119511				RNA polymerase sigma E factor	gttttaaatttgcgtcagttttaggggaaatagctgccgattttgcgcaagacaaaaaaaGcgattttgatttgacgccattcag
yceOp8	1119623				RNA polymerase, sigma 70 (sigma D) factor	tgcctgtacggcgctgcctgcacctatgataattcgcctgacgaagattttattatcgatAccctacccggccacgataatacac
yceOp7	1119632				RNA polymerase sigma E factor	atcggttgctgcctgtacggcgctgcctgcacctatgataattcgcctgacgaagattttAttatcgataccctacccggccacg
solAp	1120609		solA // yceO	solA-yceO		caccggtgcctttaccatttctgggttgtatatctgcattcagttaattactctgcttaaAccatgagagcagagagaaaaaaat
bssSp	1121020		bssS	bssS	RNA polymerase, sigma 70 (sigma D) factor	ttatctgtttccccctttaaaaattcggtgaatacccttacttattggtatactgaagttGcttcagataaaaacgcattgaacc
bssSp2	1121032		bssS	bssS	RNA polymerase, sigma 32 (sigma H) factor	aaaagcagaaatttatctgtttccccctttaaaaattcggtgaatacccttacttattggTatactgaagttgcttcagataaaa
bssSp1	1121058	YhaJ DNA-binding-site regulating bssSp1	bssS	bssS	RNA polymerase, sigma 32 (sigma H) factor	gctgttttattgttcatataaatcttaaaagcagaaatttatctgtttccccctttaaaaAttcggtgaatacccttacttattg
dinIp	1121509	NagC DNA-binding-site 14 bases upstream of dinIp // LexA DNA-binding-site 7.5 bases upstream of dinIp	dinI	dinI	RNA polymerase, sigma 70 (sigma D) factor	aaacaataaaaatcgtagcttcctgttgtcattaggttattttacctgtataaataaccaGtatattcaacagggggctattatg
pyrCp	1122643	DNA-binding transcriptional dual regulator Fur DNA-binding-site 88.5 bases upstream of pyrCp // PurR-hypoxanthine DNA-binding-site 23.5 bases upstream of pyrCp	pyrC	pyrC	RNA polymerase, sigma 70 (sigma D) factor	cgcattcgcgccctttatttttcgtgcaaaggaaaacgtttccgcttatcctttgtgtccGgcaaaaacatcccttcagccggag
grxBp4	1124083				RNA polymerase, sigma 70 (sigma D) factor	gtcgtttgcttgaacgcgacgcctgatttgatactcccccctgactccttcatactgaaaGtgaactgacagccaaatggaggag
grxBp2	1124102				RNA polymerase, sigma 70 (sigma D) factor	agccagaaacgcgccgcgcgtcgtttgcttgaacgcgacgcctgatttgatactccccccTgactccttcatactgaaagtgaac
grxBp	1124103		grxB	grxB	RNA polymerase, sigma 70 (sigma D) factor	tagccagaaacgcgccgcgcgtcgtttgcttgaacgcgacgcctgatttgatactcccccCtgactccttcatactgaaagtgaa
rimJp	1125522		rimJ	rimJ		tgcagaaaatggcattttggacttttcacagggtctggttgcgcaggtatagtaatacttAcagcgtattaaagacgttacggga
yceHp4	1126077				RNA polymerase, sigma 70 (sigma D) factor	cggtgatttactggcgcgactgggttttgaaaaagaaggctatgcgaaagactatctgttGattgatggacaatggcgcgatcac
yceHp2	1126081				RNA polymerase sigma E factor	gatttactggcgcgactgggttttgaaaaagaaggctatgcgaaagactatctgttgattGatggacaatggcgcgatcacgtac
yceMp4	1126604				RNA polymerase sigma E factor	atggcggaagtggagtcgacgctggaacaactggcaaatcgcgaagatggtccttttgtgGtgcgtctggcccgcgaaccgggta
flgNp1	1129914				RNA polymerase sigma E factor	aacccggcagcagtgatatcaatcttgaacgtgtcgaagcgttaaaactggcgattcgtaAcggtgaactaaaaatggacaccgg
flgMp	1130165	CsgD DNA-binding-site 17.5 bases downstream of flgMp // CsgD DNA-binding-site 1.5 bases downstream of flgMp	flgN // flgM	flgMN	RNA polymerase, sigma 28 (sigma F) factor	gaatattcttataaacctgtaagctgttaaagattacccgtcccttgccgataaataagcAacacatgataaaagcgccctcaat
flgAp	1130885	FlhDC DNA-binding-site 40 bases upstream of flgAp // FlhDC DNA-binding-site 68 bases upstream of flgAp	flgN // flgM // flgA	flgAMN	RNA polymerase, sigma 70 (sigma D) factor	cgcaaaatgggtcgctatttatgccgttgatggtcattgcggacaggtacaattcacgttGtagaaatggctgggggcgaaaatg
flgBp	1130993	FlhDC DNA-binding-site 41.5 bases upstream of flgBp // FlhDC DNA-binding-site 67.5 bases upstream of flgBp	flgB // flgC // flgD // flgE // flgF // flgG // flgH // flgI // flgJ	flgBCDEFGHIJ	RNA polymerase, sigma 70 (sigma D) factor	gacccattttgcgtttattccgccgataacgcgcgcgtaaaggcatttaagctgatggcaGaattttgatacctgcggaggagat
flgKp	1138351		flgL // flgK	flgK	RNA polymerase, sigma 28 (sigma F) factor	gaacattgataatctgttctgaataactcaagtccggcgggtcgctgccgataatactctGtaattgaaggcttataaggaacct
yceQp6	1144380				RNA polymerase, sigma 70 (sigma D) factor	aacgcgcaactcttcctgctgagttgcgttgattaacattcttttcatcgtaacttactcAttattcttacattgacgactaagc
rnep4	1144421		rne	rne		cgataaccgtgaggttggcgacgcgactagacacgaggccatcggttcacacccggaaagGcgttactttgcccgcagcttagtc
rnep1	1144728		rne	rne	RNA polymerase, sigma 70 (sigma D) factor	gggtgataaatggtaaaagtcatcttgctataacaaggcttgcagtggaataatgaggccGtttccgtgtccatccttgttaaaa
rnep2	1144762		rne	rne	RNA polymerase, sigma 70 (sigma D) factor	tcaccagcaagaagtgaaaaaactgtgagtaagcgggtgataaatggtaaaagtcatcttGctataacaaggcttgcagtggaat
rnep3	1144873		rne	rne	RNA polymerase, sigma 70 (sigma D) factor	cgattctaattagccaacaggattcgcgccactcatttttctatgcttatatttacttttGcaccttattacttcactgcgtgat
psrDp	1146589		sraB	sraB		agatttgcagtttttccagaagagcgcgacgccatggcgaggtggaggctaaaataagttTaggcatatttttttccatcagata
yceFp8	1146607				RNA polymerase, sigma 32 (sigma H) factor	catcaacctgcaaaacgaagcgcatagtttaaaatggctatcatcaatacgctatatctgAtggaaaaaaatatgcctaaactta
yceFp7	1146628				RNA polymerase, sigma 70 (sigma D) factor	tcgttcagtgctgataacaaacatcaacctgcaaaacgaagcgcatagtttaaaatggctAtcatcaatacgctatatctgatgg
yceDp1	1146649		rpmF // yceD	yceD-rpmF		taggcatatttttttccatcagatatagcgtattgatgatagccattttaaactatgcgcTtcgttttgcaggttgatgtttgtt
yceFp9	1146749				RNA polymerase sigma E factor	attttaccttttgcatagggcgcgcatattaactttgtaacgtcatagagtcaaagaaaaAggcagcctgtggttgccttttgcc
yceFp6	1146761				RNA polymerase, sigma 70 (sigma D) factor	gagtcaggggtaattttaccttttgcatagggcgcgcatattaactttgtaacgtcatagAgtcaaagaaaaaggcagcctgtgg
yceDp2	1146791		rpmF // yceD	yceD-rpmF		aggcaaccacaggctgcctttttctttgactctatgacgttacaaagttaatatgcgcgcCctatgcaaaaggtaaaattacccc
rpmFp	1147338		fabG // fabD // fabH // plsX // rpmF	rpmF-plsX-fabHDG		acccatttgccgtattagccagcttaaagcgtaagtaattggtgctccccgttggatcggGgataaaccgtaattgaggagtaag
plsXp	1147577		fabG // fabD // fabH // plsX	plsX-fabHDG	RNA polymerase, sigma 70 (sigma D) factor	ggccgcaaggtcatcgctaagtaatcacgcatctgcgtgatgaagcttagtgaggattttCcccaggcaactggggaaagaccaa
fabHp	1148516	FadR DNA-binding-site 38 bases upstream of fabHp	fabH // fabD // fabG	fabHDG		ggcgattcagtcacctcaaccccgaccagtataacggcgcctgtctgttaggattgcgcgGcacggtgataaaaagtcatggtgc
acpPp	1151575		acpP // fabF // acpP	acpP // acpP-fabF	RNA polymerase, sigma 70 (sigma D) factor	atcgtggtaagacctgccgggatttagttgcaaatttttcaacattttatacactacgaaAaccatcgcgaaagcgagttttgat
pabCp8	1153093				RNA polymerase, sigma 32 (sigma H) factor	aaccatcaacctggataacccggatgaaggttgcgatctggatttcgtaccgcacgaagcGcgtcaggttagcggaatggaatac
pabCp5	1153194				RNA polymerase sigma E factor	tcggcttcggtggcactaatggttctttgatctttaaaaagatctaagttgtcattttccAcccttataaaaggtccgcttgcgg
pabCp1	1153293				RNA polymerase sigma E factor	cttttattccgacttgttccgtagtgaacatgctgccacactaacaattctctgataaggAgccggtatgttcttaattaacggt
ptsGp2	1157626	Mlc DNA-binding-site 35 bases upstream of ptsGp2 // Fis DNA-binding-site 143 bases downstream of ptsGp2 // Fis DNA-binding-site 122 bases downstream of ptsGp2 // Fis DNA-binding-site 61 bases downstream of ptsGp2 // Fis DNA-binding-site 22 bases downstream of ptsGp2 // Fis DNA-binding-site 5 bases upstream of ptsGp2	ptsG	ptsG	RNA polymerase, sigma 70 (sigma D) factor	atccgttgaatgagtttttttaaagctcgtaattaatggctaaaacgagtaaagttcaccGccgaaaattgggcggtgaataacc
ptsGp1	1157766	SoxS DNA-binding-site 83.5 bases upstream of ptsGp1 // Mlc DNA-binding-site 6 bases upstream of ptsGp1 // Fis DNA-binding-site 61 bases downstream of ptsGp2 // Fis DNA-binding-site 22 bases downstream of ptsGp2 // Fis DNA-binding-site 5 bases upstream of ptsGp2 // ArcA-Pasp54 DNA-binding-site 48 bases upstream of ptsGp1 // ArcA-Pasp54 DNA-binding-site 2 bases downstream of ptsGp1 // ArcA-Pasp54 D…	ptsG	ptsG		ctgaagttgaaacgtgatagccgtcaaacaaattggcactgaattattttactctgtgtaAtaaataaagggcgcttagatgccc
fhuEp	1161647	DNA-binding transcriptional dual regulator Fur DNA-binding-site 15 bases downstream of fhuEp // DNA-binding transcriptional dual regulator Fur DNA-binding-site 10 bases upstream of fhuEp	fhuE	fhuE		gctgaaaagacattctctgtttggtttacatgacaaatatgaatgcgtatatttctcattTgcatttacaaacaaaattattcgc
hinTp1	1161821				RNA polymerase, sigma 70 (sigma D) factor	tttttgcttaagaaatcgtgagttaaggttgaaagagcaggtttaactcgaccatactctAtactcgcagtgtggcgcggcgtag
hinTp2	1161823				RNA polymerase, sigma 70 (sigma D) factor	tttgcttaagaaatcgtgagttaaggttgaaagagcaggtttaactcgaccatactctatActcgcagtgtggcgcggcgtagca
hinTp3	1161827				RNA polymerase, sigma 70 (sigma D) factor	cttaagaaatcgtgagttaaggttgaaagagcaggtttaactcgaccatactctatactcGcagtgtggcgcggcgtagcatggc
ndhp	1165992	DNA-binding transcriptional dual regulator Fur DNA-binding-site regulating ndhp // NsrR DNA-binding-site 6 bases downstream of ndhp // PdhR DNA-binding-site 35 bases upstream of ndhp // Fnr DNA-binding-site 94.5 bases upstream of ndhp // Fnr DNA-binding-site 50.5 bases upstream of ndhp // Fis DNA-binding-site 51 bases downstream of ndhp // IHF DNA-binding-site 58 bases upstream of ndhp // IHF DNA…	ndh	ndh	RNA polymerase, sigma 70 (sigma D) factor	aacttgattaacatcaattttggtatgaccaatgcaccattcatgttattctcaatagcgAagaacattttcattgctgtaacct
ycfJp3	1167407				RNA polymerase, sigma 70 (sigma D) factor	gagtattaaccgcgttatccgtccgcgtttgaagttgcattaatcgacgtacactggcggAtgtggcataaacgcctcatccgcc
comRp	1168844	CRP-cAMP DNA-binding transcriptional dual regulator DNA-binding-site 36.5 bases upstream of bhsAp	comR	comR		tctggactggtgaacggaggtgattatttttataataacctttcattcacagtcaccaggTacaacggcatcatggcaactgact
comRp3	1168863				RNA polymerase, sigma 70 (sigma D) factor	agcaattatttttatgggatctggactggtgaacggaggtgattatttttataataacctTtcattcacagtcaccaggtacaac
bhsAp8	1168981				RNA polymerase, sigma 70 (sigma D) factor	gctttctatttaactgaaatttaaagatttttaaattaattaatgattgttataaaaaatAtcttgtatgtgatccagatcacat
bhsAp9	1169019		bhsA	bhsA	RNA polymerase, sigma 70 (sigma D) factor	attaatgattgttataaaaaatatcttgtatgtgatccagatcacatctatcatttagttAtcgatcgttaagtaattgcttgcg
bhsAp	1169033	ComR DNA-binding-site regulating bhsAp // CRP-cAMP DNA-binding transcriptional dual regulator DNA-binding-site 36.5 bases upstream of bhsAp	bhsA	ycfR	RNA polymerase sigma E factor	taaaaaatatcttgtatgtgatccagatcacatctatcatttagttatcgatcgttaagtAattgcttgcgacgtcattcatctg
ldtCp	1170417	CpxR response regulator - phosphorylated DNA-binding-site 53.5 bases upstream of ldtCp	ldtC	ldtC	RNA polymerase, sigma 70 (sigma D) factor	ttacaaattctttgcacttccctgcactatccgacactgtcaccatccataattcaggctTatctgtttattacaataaccttat
mfdp2	1173992		mfd	mfd	RNA polymerase, sigma 70 (sigma D) factor	tgtcgattacggataatgaacagcattgcttatcagagatatgcccccatatgttgaggcAtatcctaacgagaatctgacaacc
mfdp1	1174028		mfd	mfd	RNA polymerase, sigma 70 (sigma D) factor	atcgccccagccggggcgattcaatttgctaaaccatgtcgattacggataatgaacagcAttgcttatcagagatatgccccca
ycfTp9	1175325				RNA polymerase sigma E factor	gcgaaagcaagatgggtaaacgtctgaactgtaagtgatcgtcagggctaatctgaaaagCccccgtaaatcaatcggctaaatt
ycfTp11	1175329				RNA polymerase sigma E factor	ataagcgaaagcaagatgggtaaacgtctgaactgtaagtgatcgtcagggctaatctgaAaagcccccgtaaatcaatcggcta
lolCp6	1175374				RNA polymerase, sigma 28 (sigma F) factor	gatttacgggggcttttcagattagccctgacgatcacttacagttcagacgtttacccaTcttgctttcgcttatatactcgtg
lolCp5	1175399				RNA polymerase, sigma 70 (sigma D) factor	ccctgacgatcacttacagttcagacgtttacccatcttgctttcgcttatatactcgtgTctttgctacagcaaccagacggat
nagKp3	1178540				RNA polymerase, sigma 70 (sigma D) factor	attgttgctgagtcttttggcaagttggtatccggcgcggcgcgccagtaatattgacccTgcgcgagtccttagcggccagtaa
ycfZp6	1181346				RNA polymerase, sigma 32 (sigma H) factor	aggctgagataaataacccgtgggttaatttttttaaatgggggtttatcggcattatggGcgttatttttatcgccgtcggttt
ycfZp5	1181380				RNA polymerase, sigma 32 (sigma H) factor	gttaatgtttattattctcccgggcatcctgaaaaggctgagataaataacccgtgggttAatttttttaaatgggggtttatcg
potDp5	1182848				RNA polymerase, sigma 70 (sigma D) factor	tggtgctgtcgctggtgatggttattgccagccagcttattgctcgtgataaaacgaaagGtaacacaggggacgttaaatgaaa
potDp6	1182850				RNA polymerase, sigma 70 (sigma D) factor	actggtgctgtcgctggtgatggttattgccagccagcttattgctcgtgataaaacgaaAggtaacacaggggacgttaaatga
pepTp	1185823	Fnr DNA-binding-site regulating pepTp	pepT	pepT		gcaggggtaaaagtgacctgacgcaatatttgtcttttcttgcttcttaataatgttgtcAcaaaaagtgagggtgactacatgg
ycfDp4	1188267				RNA polymerase, sigma 70 (sigma D) factor	aaagatgaataaatatgcccatacttcacgcattacgttaagcatccgttataatcggttGcagataccagcctgtggatgctta
ycfDp5	1188270				RNA polymerase, sigma 28 (sigma F) factor	ccgaaagatgaataaatatgcccatacttcacgcattacgttaagcatccgttataatcgGttgcagataccagcctgtggatgc
phoQp5	1189940	PhoB-Pasp53 DNA-binding-site regulating phoQp5	phoQ	phoQ	RNA polymerase sigma E factor	ctgaccgcgttcgaatacactattatggaaacgttgatacgcaataatggcaaagtggtcAgcaaagattcgttaatgctccaac
phoPp1	1190483	PhoP-Pasp51 DNA-binding-site 33.0 bases upstream of phoPp1	phoQ // phoP	phoPQ		tttacctcccctccccgctggtttatttaatgtttacccccataaccacataatcgcgttAcactattttaataattaagacagg
phoPp3	1190491		phoQ // phoP	phoPQ	RNA polymerase, sigma 32 (sigma H) factor	tttttcactttacctcccctccccgctggtttatttaatgtttacccccataaccacataAtcgcgttacactattttaataatt
phoPp2	1190508	PhoP-Pasp51 DNA-binding-site 33.0 bases upstream of phoPp1	phoQ // phoP	phoPQ		gattatccgctttttattttttcactttacctcccctccccgctggtttatttaatgtttAcccccataaccacataatcgcgtt
hflDp	1192686	PurR-hypoxanthine DNA-binding-site 892.5 bases downstream of hflDp	purB // hflD	hflD-purB	RNA polymerase, sigma 70 (sigma D) factor	gccagtctgccgtcttctataacggtgaagtgtgcctcggtggcggtattattgagcagcGtctgccgctgccggtctgattatt
nudJp6	1194437				RNA polymerase, sigma 28 (sigma F) factor	cgcggaatccaccaattcgtgaacgcaaaagtattcccaccagctggctgaagatcacctTatatgaaggacgtaatcgccaggt
icdAp2	1194961	Cra DNA-binding-site 76.5 bases upstream of icdAp2	icd	icd	RNA polymerase, sigma 70 (sigma D) factor	tctaaaagaagttttttgcatggtattttcagagattatgaattgccgcattatagcctaAtaacgcgcatctttcatgacggca
icdAp1	1195008	ArcA-Pasp54 DNA-binding-site 16 bases downstream of icdAp1 // ArcA-Pasp54 DNA-binding-site 3 bases upstream of icdAp1	icd	icd	RNA polymerase, sigma 70 (sigma D) factor	gcattatagcctaataacgcgcatctttcatgacggcaaacaatagggtagtattgacaaGccaattacaaatcattaacaaaaa
C0293p	1196711		C0293	C0293		tatgaattaccactccttacacccgctcaaatattgttaaattgccggttttgtatcaacTactcacccgggactcgccagggga
ymfDp6	1197589				RNA polymerase, sigma 70 (sigma D) factor	ttctcagtgagtggtattatctttgctttgacagttaagcccagaactgaaagtcaagtcGgaaaaatcccggacgataaaataa
ymfDp5	1197625				RNA polymerase, sigma 70 (sigma D) factor	tctttgctgtctttattcttttttgtaattttatcattctcagtgagtggtattatctttGctttgacagttaagcccagaactg
ymfDp7	1197661				RNA polymerase, sigma 70 (sigma D) factor	ttttgcaaacaaatggatatttttcatgttgaaggttctttgctgtctttattcttttttGtaattttatcattctcagtgagtg
litp1	1198516				RNA polymerase sigma E factor	gaaatgatgaaatgatgaaatgatgaaatgatgaaatgatgaaatgatgacagagtgtccAgtgggcacggatggtgtcttacga
litp8	1198590				RNA polymerase, sigma 70 (sigma D) factor	gtgtcttacgacatgcttaccttaatcgttcccagtgtgcctatagcagatattctaaacAtgtcgataattcattacgcatata
litp9	1198668				RNA polymerase, sigma 70 (sigma D) factor	gcatatagtatcgaacatagaaaaaactgaagattcatcttattttgtatatactacctaGcccaacaatgtagaggttaacgaa
ymfIp1	1201440				RNA polymerase sigma E factor	caacgctaaggattctctctggttgaaaatacttagctgttatgtgcctgtcttttcaccActtcaggctcggtggtatgctgga
ymfJp10	1202184				RNA polymerase, sigma 70 (sigma D) factor	cctgcttcggcaggtttttttatacttgacaatgtacctttgagatacataatgtacccaAgagaaacaacaaacaggcaggacg
ymfJp8	1202185				RNA polymerase, sigma 70 (sigma D) factor	acctgcttcggcaggtttttttatacttgacaatgtacctttgagatacataatgtacccAagagaaacaacaaacaggcaggac
ymfJp6	1202213				RNA polymerase, sigma 70 (sigma D) factor	aaaatcaaagcctaatcaatgtttatgaacctgcttcggcaggtttttttatacttgacaAtgtacctttgagatacataatgta
ymfJp9	1202259				RNA polymerase sigma E factor	ctctataattggtactgtgattttctcaggaaaaccaagaagatacaaaatcaaagcctaAtcaatgtttatgaacctgcttcgg
croEp4	1202883				RNA polymerase, sigma 32 (sigma H) factor	gctggtctgggttggctcgcgatcaatcatagtggcaaaggaagaattcccgccaacaccAtctctcagttttctggcgttagac
cohEp8	1202955				RNA polymerase, sigma 70 (sigma D) factor	tacctccggtgtacatattacatgattgaaatgaaccttcaagatacttgtaccttaacgGtacaagggttttaatttcgttatg
croEp5	1203006				RNA polymerase, sigma 70 (sigma D) factor	acccttgtaccgttaaggtacaagtatcttgaaggttcatttcaatcatgtaatatgtacAccggaggtacatattgtatgaaag
cohEp9	1203014				RNA polymerase, sigma 70 (sigma D) factor	ggccaactcgccctgctgttctttggttaaagagtcccaatacgctttcatacaatatgtAcctccggtgtacatattacatgat
cohEp10	1203088				RNA polymerase, sigma 32 (sigma H) factor	gccagcacaaaactggcttttttatagccattgaaaaccagccgtaagtagccaggtgttGagccaacttttccggccaactcgc
tfaEp6	1209189				RNA polymerase sigma E factor	atgccggattaccagccccggattatggaacctttaaaacatataaacaatcagtggatgGtttaggtgccgcagcctcagaaac
tfaEp1	1209266				RNA polymerase sigma E factor	tgcaacgattaatttctattttgatgaaatatgggtaaatagtggcactgacattatcaaAagaggaaacacaaacgatgccgga
pinEp1	1209527				RNA polymerase, sigma 70 (sigma D) factor	caatttatttgtcggataagcctttgccagttccgggtattcttcagcagaaaaagcggcAccattgcatttcagccagcctgtt
pinEp3	1209672				RNA polymerase, sigma 54 (sigma N) factor	aaaccaacgtttatgaaaatgaagaaataacaagcaaatggcatcattcctgcttttaccAgggggatttaacatgcttattggc
mcrAp7	1210139				RNA polymerase sigma E factor	cacagggacgaattggtggacgtcgtcccaaacttacaccagaacaatgggcacaagctgGacgattaattgcagcaggaactcc
mcrAp10	1210195				RNA polymerase sigma E factor	gctggacgattaattgcagcaggaactcctcgccagaaggtggcgattatctatgatgttGgtgtgtcaactttgtataagaggt
mcrAp8	1210319				RNA polymerase, sigma 70 (sigma D) factor	acaaaagaaagtaaaacaacagcaacttgttgcaattttatcaataaaagtagtattgtcGtgaaaaattgattaaagattaata
mcrAp9	1210323				RNA polymerase, sigma 70 (sigma D) factor	aagaaagtaaaacaacagcaacttgttgcaattttatcaataaaagtagtattgtcgtgaAaaattgattaaagattaatattat
iraMp1	1212090	PhoP-Pasp51 DNA-binding-site 199.5 bases upstream of iraMp1 // PhoP-Pasp51 DNA-binding-site 35 bases upstream of iraMp2 // ArcA-Pasp54 DNA-binding-site 170.5 bases upstream of iraMp1 // Fnr DNA-binding-site 70.5 bases upstream of iraMp1 // ArcA-Pasp54 DNA-binding-site 16.5 bases upstream of iraMp1	iraM	iraM		agattccttgctttaaattttattttatataagccatcattttaattaatttatttttttGaggggggggtaatatactcatatg
iraMp2	1212123	PhoP-Pasp51 DNA-binding-site 35 bases upstream of iraMp2	iraM	iraM	RNA polymerase, sigma 70 (sigma D) factor	ttcacaaaatctcattttgtttaacatccattgagattccttgctttaaattttattttaTataagccatcattttaattaattt
ycgXp5	1213212				RNA polymerase, sigma 70 (sigma D) factor	gtttgtaccggagctggtccgttgcaaaatgctcaccgggagaattcagatattccctctAtcacactctgtacatatcacagcc
ycgXp4	1213284				RNA polymerase, sigma 70 (sigma D) factor	tctttcatgccccctaatttcacctttatcccgccccttagacagaatgttataatctgaAcccacaacagcgtttgtaccggag
bluRp	1214113		bluR	bluR	RNA polymerase, sigma 70 (sigma D) factor	tcatccaatttagctgaaatcttatttatactttgtacaattttagcgtatattgtacaaAgtattattgggtcgtgtacaggcg
bluFp	1215506	RcdA DNA-binding-site 222.5 bases upstream of bluFp // RcdA DNA-binding-site 211.5 bases upstream of bluFp	bluF	bluF	RNA polymerase, sigma 70 (sigma D) factor	aaacggttatgttttggtattaaaagaaagacacaagaagatatgtctgttaccgtcttaCtctcgcctcacccattaccctgga
bluFp7	1215613				RNA polymerase, sigma 70 (sigma D) factor	taaaacaatgtgttatgataaaacatattgcatcatttaactgacaatctatacaagattTttcgccaactagtgttcaactttt
ycgZp	1215752	MarA DNA-binding-site 62 bases upstream of ycgZp2 // BluR DNA-binding-site 29.5 bases upstream of ycgZp2	ymgC // ariR // ymgA // ycgZ	ycgZ-ymgA-ariR-ymgC	RNA polymerase, sigma 70 (sigma D) factor	gcaaaaaattaatttatcattctgtacacatatttcgtacaagtttgctattgttacttcActtaacattgattaacatttttaa
ycgZp2	1215752	BluR DNA-binding-site 29.5 bases upstream of ycgZp2 // MarA DNA-binding-site 62 bases upstream of ycgZp2	ymgC // ariR // ymgA // ycgZ	ycgZ-ymgA-ariR-ymgC	RNA polymerase, sigma S (sigma 38) factor	gcaaaaaattaatttatcattctgtacacatatttcgtacaagtttgctattgttacttcActtaacattgattaacatttttaa
ycgGp7	1217307				RNA polymerase, sigma 54 (sigma N) factor	tctaccatgctctctgtagatgccagcgcgagcgaatgaatggcattttcatgtattaaaCcctttggccgggacaagcaaatgc
ymgFp1	1218814				RNA polymerase sigma E factor	catttcagcagggttattatttctataaacctgttacatacatcgacctggtcaaaattaTcctttctaaaccgaaggtgaaggt
ymgFp7	1218937				RNA polymerase, sigma 70 (sigma D) factor	ggtgtaattatagacagctaattagctcgttgcctcttgttactattgttcattattttgTttgctataattgtttgaaagtttt
ymgFp11	1218940				RNA polymerase, sigma 70 (sigma D) factor	gtaattatagacagctaattagctcgttgcctcttgttactattgttcattattttgtttGctataattgtttgaaagttttgac
ymgFp10	1218953				RNA polymerase, sigma 70 (sigma D) factor	gctaattagctcgttgcctcttgttactattgttcattattttgtttgctataattgtttGaaagttttgacaggattgccatta
minEp3	1224711				RNA polymerase sigma E factor	agatgtgctggagatcctgcgcatcaaactcgtcggcgtgatcccagaggatcaatcagtAttgcgcgcctctaaccagggtgaa
ycgJp5	1226478				RNA polymerase, sigma 70 (sigma D) factor	tcattaaagaacagatacccgttatcttaatatccgccacagaattgctctatcatagaaAccgcagaagacgtctgatacttct
ycgLp	1227609		ycgL	ycgL		ttcctgcgttcggtaaaatcacgttgcggcatttttgccggggggattacttataaagggGgcatggactcaacaaaccgtagaa
ycgNp1	1228683				RNA polymerase, sigma 54 (sigma N) factor	tcaaggccggtgacgttgtgttgacaggcacgcctgatggcgtcggcccgttgcaaagcgGtgatgagctgacagtcactttcga
ycgNp5	1228750				RNA polymerase, sigma 70 (sigma D) factor	gctgacagtcactttcgatgggcattctttgacaactcgcgttttgtaatactttttgccGcctgaaagcggcggcaaaacttgc
ycgNp3	1228808				RNA polymerase, sigma 70 (sigma D) factor	ccgcctgaaagcggcggcaaaacttgcatcgctgtgccagactggttataaggtgcgtttTaacgtaatggcggaacacctgatg
hlyEp	1230466	Fis DNA-binding-site 19 bases downstream of hlyEp // Fis DNA-binding-site 9 bases downstream of hlyEp // Fis DNA-binding-site 63 bases upstream of hlyEp // Fis DNA-binding-site 110 bases upstream of hlyEp // Fis DNA-binding-site 192 bases upstream of hlyEp // SlyA DNA-binding-site 90.5 bases downstream of hlyEp // SlyA DNA-binding-site 76.5 bases downstream of hlyEp // SlyA DNA-binding-site 61.5 …	hlyE	hlyE		tatcatattaatagaaataaagacattgacgcatcccgcccggctaactatgaattagatGaagtaaaatttattaatagttgta
umuDp	1230738	LexA DNA-binding-site 20.5 bases upstream of umuDp // LexA DNA-binding-site 0.5 bases upstream of umuDp	umuD // umuC	umuDC	RNA polymerase, sigma 70 (sigma D) factor	gacaaatattgatagcctgaatcagtattgatctgctggcaagaacagactactgtatatAaaaacagtataacttcaggcagat
dsbBp6	1233147				RNA polymerase, sigma 70 (sigma D) factor	ttatgcaaatgggctggatagcaacgctttgataacaacttaccgggcatataaatgcccGgtttgccttttcgcccgataattg
nhaBp7	1234767				RNA polymerase, sigma 70 (sigma D) factor	catctctttccccttgactatcaagacttgcctcactcctgcctgaccgttaagctttgcGtttaaacataaaaacatcattgat
fadRp1	1234905	FadR-acyl-CoA DNA-binding-site 10 bases upstream of fadRp1	fadR	fadR	RNA polymerase, sigma 70 (sigma D) factor	atccctttttcttctttttgtctgctatcagcgtagttagccctctggtatgatgagtccAactttgttttgctgtgttatggaa
fadRp2	1234916		fadR	fadR		ttctttttgtctgctatcagcgtagttagccctctggtatgatgagtccaactttgttttGctgtgttatggaaatctcactatg
ycgBp	1237285		ycgB	ycgB		atcgcaaagaaaaaaattctccggcgacgcggtttttaacaggtgttctatgcttgaaatGaggtgctccacacagagagcgccg
dadAp1	1237509	Lrp DNA-binding-site 279 bases upstream of dadAp3 // Lrp DNA-binding-site 254 bases upstream of dadAp3 // Lrp DNA-binding-site 206 bases upstream of dadAp3 // Lrp DNA-binding-site 175 bases upstream of dadAp3 // Lrp DNA-binding-site 149 bases upstream of dadAp3 // Lrp DNA-binding-site 119 bases upstream of dadAp3 // Lrp DNA-binding-site 68 bases upstream of dadAp2 // Lrp DNA-binding-site 23 bases…	dadX // dadA	dadAX	RNA polymerase, sigma 70 (sigma D) factor	tcagggagatgtgagccagctcaccataaaaaagccgcatgttgaataatattttcaactGagttatcaagatgtgattagatta
dadAp2	1237525	Lrp DNA-binding-site 68 bases upstream of dadAp2 // Lrp DNA-binding-site 23 bases upstream of dadAp2 // Lrp DNA-binding-site 10 bases downstream of dadAp2 // Lrp DNA-binding-site 57 bases downstream of dadAp2 // Lrp DNA-binding-site 79 bases downstream of dadAp2 // CRP-cAMP DNA-binding transcriptional dual regulator DNA-binding-site 59.5 bases upstream of dadAp2 // CRP-cAMP DNA-binding transcript…	dadA // dadX	dadAX	RNA polymerase, sigma 70 (sigma D) factor	cagctcaccataaaaaagccgcatgttgaataatattttcaactgagttatcaagatgtgAttagattattattcttttactgta
dadAp3	1237538	Lrp DNA-binding-site 279 bases upstream of dadAp3 // Lrp DNA-binding-site 254 bases upstream of dadAp3 // Lrp DNA-binding-site 206 bases upstream of dadAp3 // Lrp DNA-binding-site 175 bases upstream of dadAp3 // Lrp DNA-binding-site 149 bases upstream of dadAp3 // Lrp DNA-binding-site 119 bases upstream of dadAp3 // Lrp DNA-binding-site 68 bases upstream of dadAp2 // Lrp DNA-binding-site 23 bases…	dadX // dadA	dadAX	RNA polymerase, sigma 70 (sigma D) factor	aaaagccgcatgttgaataatattttcaactgagttatcaagatgtgattagattattatTcttttactgtatctaccgttatcg
cvrAp6	1242164				RNA polymerase, sigma 70 (sigma D) factor	ataacacccgggaaggcactcagttgacgattagcggtcatcctgttcttaaaatgtaaaAaaatcacgcttcagggctaagtaa
emtAp4	1243125				RNA polymerase, sigma 70 (sigma D) factor	agtgaaacagagacatggcaattccttgctgacaacagaaacgaaatgtatatcatgccgCttaggtgtgccgttgtcacctcaa
ldcAp9	1243197				RNA polymerase sigma E factor	cggcgggttcgtatagtcatgctttgatgaacaacccgctaataacacaatcaaaaaggcAaaccatctcaatttcacttcttct
ymgEp7	1244555				RNA polymerase, sigma 28 (sigma F) factor	ttgtttcaggaactgctcatggtaatgactcacgcggaaaaactcctgactgacaaactgTctttggtttatcggtcacagttaa
ycgRp	1244556	FlhDC DNA-binding-site regulating ycgRp	ycgR	ycgR	RNA polymerase, sigma 28 (sigma F) factor	catgtaaaaaatattcacgcatttgtattaagttttgttaactgtgaccgataaaccaaaGacagtttgtcagtcaggagttttt
ymgEp6	1244579				RNA polymerase sigma E factor	atgactcacgcggaaaaactcctgactgacaaactgtctttggtttatcggtcacagttaAcaaaacttaatacaaatgcgtgaa
ycgYp1	1245083				RNA polymerase sigma E factor	gctttcacatcagaacgtatactcgacacctgctttacgggtgaaaaaaatcaatatagcActtcgatatccgataaagtcggtt
ycgYp6	1245101				RNA polymerase sigma E factor	atactcgacacctgctttacgggtgaaaaaaatcaatatagcacttcgatatccgataaaGtcggttcccggtaacaacaacaga
treAp	1247425		treA	treA	RNA polymerase, sigma S (sigma 38) factor	tgacagttcgcagaatgagatttcgatcatgcagctagtgcgatcctgaactaaggttttCtgatacttgaataccgttttattc
dhaKp	1250944	DhaR DNA-binding-site regulating dhaKp	dhaM // dhaL // dhaK	dhaKLM	RNA polymerase, sigma S (sigma 38) factor	aaagtttcaatatggaacattcattaaagcatatgtttcactatgaaacataatttgggcTaattttcttttcccttgcctgatg
dhaRp	1251003	DhaR DNA-binding-site regulating dhaRp	dhaR	dhaR	RNA polymerase, sigma S (sigma 38) factor	tagcccaaattatgtttcatagtgaaacatatgctttaatgaatgttccatattgaaactTttacgtgtattaatacttaaaatt
ycgVp9	1256110				RNA polymerase, sigma 70 (sigma D) factor	gggaataactcgatataaactcacctttgtaagggggatgttaaatatatattaattcctGtgttcctgattttgcccggtaata
ycgVp10	1256111				RNA polymerase, sigma 70 (sigma D) factor	agggaataactcgatataaactcacctttgtaagggggatgttaaatatatattaattccTgtgttcctgattttgcccggtaat
ychFp	1257882	OxyR DNA-binding-site 31.5 bases downstream of ychFp // OxyR DNA-binding-site 9.5 bases downstream of ychFp	ychF	ychF	RNA polymerase, sigma 70 (sigma D) factor	ttaaagcgcaataagtcgttgtctgcggcatttttgccgagtgccgtgtataataggcaaAgttatttccatttctgcaatctgt
pthp	1258542		ychF // pth	pth-ychF	RNA polymerase, sigma 70 (sigma D) factor	tatctgcatttgatacgcagttttttgtcaagcggggccgcaaccagtaaactacgcgccAgttatgtacacactcaggacaaaa
ychHp	1258738	CRP-cAMP DNA-binding transcriptional dual regulator DNA-binding-site 41.5 bases upstream of ychHp	ychH	ychH	RNA polymerase, sigma 70 (sigma D) factor	agggttgtaattgtgatcacgcccgcacataacccactgggtgttgtctatactttacacAtaaggaagaggggtattccctgtt
prsp	1262177	PurR-hypoxanthine DNA-binding-site 48.5 bases upstream of prsp	prs	prs	RNA polymerase, sigma 70 (sigma D) factor	tcgcaagaaaacgttttcgcgaggttgatgcggtgctttcctggctgttagaatacgcccCgtcgcgcctgactgggacaggggc
lolBp	1263556		prs // ispE // lolB	lolB-ispE-prs	RNA polymerase, sigma 28 (sigma F) factor	ttgccgaaagccgttagattctggcaattaagacaacttgaacatagacgatagcggacgGtaacgctagcattaagggttataa
hemAp2	1263583		hemA	hemA		acgttgcagttataacccttaatgctagcgttaccgtccgctatcgtctatgttcaagttGtcttaattgccagaatctaacggc
hemAp1	1263676	Fnr DNA-binding-site 24.5 bases upstream of hemAp1 // ArcA-Pasp54 DNA-binding-site regulating hemAp1 // IHF DNA-binding-site regulating hemAp1	prmC // prfA // hemA	hemA-prfA-prmC	RNA polymerase, sigma 70 (sigma D) factor	attactccaaaagggggcgctctcttttattgatcttacgcatcctgtatgatgcaagcaGactaaccctatcaacgttggtatt
ychQp	1266899		kdsA // ychA // ychQ	ychQA-kdsA	RNA polymerase, sigma 70 (sigma D) factor	catttatcctcgcggggtatcatgacgtcgaaacctgccgtgactatggtgataacgagcGcgtaacgctcggccgctattatca
kdsAp	1267854		kdsA	kdsA	RNA polymerase, sigma 70 (sigma D) factor	aatatcagcccgtcggcggaactgttttatgaagaccttgatgaagctgataacattgagGtaatccgcaaattgctggatacac
rdlAp5	1269323				RNA polymerase, sigma 70 (sigma D) factor	gcgcgagcgtcatatagccgccttgttgtaatgacaacattttgcggctattcttgaattGttctggttcaagattagcccccgt
ldrAp8	1269477				RNA polymerase, sigma 70 (sigma D) factor	ttgaaaaaccggaatgcactcttcattgcaaacatttcagggatgaagtgaagatgaattGagtcgtagtatccacaccaagccg
rdlBp4	1269856				RNA polymerase, sigma 70 (sigma D) factor	ctgcgcgagcgtcatatagccgccttgttgtaatgacaacattttgcggctattcttgaaGtgtctggtttcaagattagccccc
ldrBp5	1270012				RNA polymerase, sigma 70 (sigma D) factor	ttgaaaagccggaatgtactctttattgcaaacatttcagggatgaagtgaagatgaattGagacgtagtatccacaccaagccg
rdlCp3	1270391				RNA polymerase, sigma 70 (sigma D) factor	ctgcgcgagcgtcatatagccgccttgttgtaatgacaacattttgcggctattcttgaaGtgtctggtttcaagattagccccc
ldrCp4	1270546				RNA polymerase, sigma 70 (sigma D) factor	ttgaaaagccggaatgtactcttcattgcaaacatttcagggatgaagtgaagatgaattGcgacgtagtatccacaccaagccg
chaCp	1272422	Rob DNA-binding-site regulating chaCp	chaC	chaC	RNA polymerase, sigma 54 (sigma N) factor	agttaaagctattcgtgcggtgttgccttgcaagtggtccgtggattgcatattgtcccgTtagtggtttcaaaatgagcagtaa
ychNp4	1273655				RNA polymerase sigma E factor	gtcgtattttctcgcgctttcaggaaaatccttaaaaatgtgaccgattggtcagacgctGcagaagcagtaagatagaagatga
ychOp	1273760	Fnr DNA-binding-site regulating ychOp	ychO	ychO	RNA polymerase, sigma 70 (sigma D) factor	cgcgagaaaatacgacaaaagttgccagtaatcgttattctttaaggctatggtttttcaTtattaccggaagttaccgacgttt
narXp	1277777	Fnr DNA-binding-site 107.5 bases downstream of narXp // Fnr DNA-binding-site 106.5 bases upstream of narXp // Fnr DNA-binding-site 75 bases upstream of narXp // ModE-MoO42- DNA-binding-site 141.5 bases upstream of narXp	narL // narX	narXL	RNA polymerase, sigma 70 (sigma D) factor	gtgagtacagtgacttcataaaaattatgagatttttcacggtgctgtaaaatccctaccCttaccgatgtaaagcgactaacca
narKp2	1277821		narK	narK	RNA polymerase, sigma 70 (sigma D) factor	cgctttacatcggtaagggtagggattttacagcaccgtgaaaaatctcataatttttatGaagtcactgtactcactatgggta
narKp1	1277932	Fis DNA-binding-site 43 bases upstream of narKp1 // IHF DNA-binding-site 130 bases upstream of narKp1 // Fnr DNA-binding-site 41.5 bases upstream of narKp1 // NarL-Pasp59 DNA-binding-site 98 bases upstream of narKp1 // NarL-Pasp59 DNA-binding-site 194 bases upstream of narKp1 // Fnr DNA-binding-site 79.5 bases upstream of narKp1 // NarL-Pasp59 DNA-binding-site 214 bases upstream of narKp1 // NarL…	narK	narK	RNA polymerase, sigma 70 (sigma D) factor	ttatcttatcgtttgatttacatcaaattgcctttagctacagacactaaggtggcagacAtcgaaacgagtatcagaggtgtct
narGp	1279807	Fis DNA-binding-site 66 bases upstream of narGp // Fis DNA-binding-site 103 bases upstream of narGp // RstA-Pasp52 DNA-binding-site 276 bases upstream of narGp // NarL-Pasp59 DNA-binding-site 195 bases upstream of narGp // IHF DNA-binding-site 125 bases upstream of narGp // Fnr DNA-binding-site 41.5 bases upstream of narGp // NarL-Pasp59 DNA-binding-site 101 bases upstream of narGp // NarL-Pasp59…	narG // narH // narJ // narI	narGHJI	RNA polymerase, sigma 70 (sigma D) factor	tccccatcactcttgatcgttatcaattcccacgctgtttcagagcgttaccttgcccttAaacattagcaatgtcgatttatca
tprp1	1287188				RNA polymerase, sigma 70 (sigma D) factor	caccatcactttcaaaagtccctgaacttcccaacgaatccgcaattaaatattctgcccAtgcggggaaggatgagaagcttcg
tyrTp	1287665	Fis DNA-binding-site 78 bases upstream of tyrTp // Fis DNA-binding-site 98 bases upstream of tyrTp // Fis DNA-binding-site 129 bases upstream of tyrTp	tpr // tyrV // tyrT	tyrTV-tpr	RNA polymerase, sigma 70 (sigma D) factor	cagttcatttttctcaacgtaacactttacagcggcgcgtcatttgatatgatgcgccccGcttcccgataagggagcaggccag
purUp3	1288751				RNA polymerase, sigma 70 (sigma D) factor	gcaataattgaacgttcgcgatttttgaaagaaaacggtcaatggtactatattgacggtAcacgtccgcagtttggtcgcaacg
purUp5	1288753				RNA polymerase, sigma 70 (sigma D) factor	gtgcaataattgaacgttcgcgatttttgaaagaaaacggtcaatggtactatattgacgGtacacgtccgcagtttggtcgcaa
purUp4	1288756				RNA polymerase, sigma 70 (sigma D) factor	caggtgcaataattgaacgttcgcgatttttgaaagaaaacggtcaatggtactatattgAcggtacacgtccgcagtttggtcg
rssAp	1289106		rssB // rssA	rssAB	RNA polymerase, sigma S (sigma 38) factor	atcaggtgcaaccttttcaccagacacataagggtggcaacataggctatactcgacagcActaccacagggacaaagctgagac
ychJp	1289177		ychJ	ychJ		gcaagattcccctggaatgcaatcgtagccacatcgctactgctcggttaacatagtgctActcaggcggttaatacgccgttat
rssBp	1290220		rssB	rssB	RNA polymerase, sigma S (sigma 38) factor	ttatctacacttaagttaattctgacaggcgcaggtggcaatagcatgccactattgagtAaagccagtcaggggagagaacatg
galUp	1291405		galU	galU		tatgctaactcgcctccttttcagaacttagccccttcggggtgctgatatactgggatgCgatacagaaatatgaacacgttca
hnsp	1292958	H-NS DNA-binding-site 40 bases upstream of hnsp // H-NS DNA-binding-site 113 bases upstream of hnsp // H-NS DNA-binding-site 182 bases upstream of hnsp // CspA DNA-binding-site regulating hnsp // Fis DNA-binding-site 25 bases downstream of hnsp // Fis DNA-binding-site 10 bases upstream of hnsp // Fis DNA-binding-site 118 bases upstream of hnsp // Fis DNA-binding-site 243 bases upstream of hnsp //…	hns	hns	RNA polymerase, sigma 70 (sigma D) factor	tttgaattccttacattcctggctattgcacaactgaatttaaggctctattattacctcAacaaaccaccccaatataagtttg
tdkp8	1293493				RNA polymerase, sigma 70 (sigma D) factor	tacccacttctgtgcatactgttgagctgaaaaactgacgaattatgataaactccagccAactttatttcatatcattgagggc
tdkp1	1293516				RNA polymerase sigma E factor	gagctgaaaaactgacgaattatgataaactccagccaactttatttcatatcattgaggGcctgtggctgatggcacagctata
adhEp2	1298309	NarL-Pasp59 DNA-binding-site 90 bases downstream of adhEp // NarL-Pasp59 DNA-binding-site 81 bases downstream of adhEp // Fnr DNA-binding-site 42.5 bases upstream of adhEp2	adhE	adhE	RNA polymerase, sigma S (sigma 38) factor	tttgcaaaaatttgatttggatcacgtaatcagtacccagaagtgagtaatcttgcttacGccacctggaagtgacgcattagag
adhEp1	1298413	Lrp DNA-binding-site 6 bases upstream of adhEp // Lrp DNA-binding-site 65 bases upstream of adhEp // Lrp DNA-binding-site 157 bases upstream of adhEp // Cra DNA-binding-site 36.5 bases downstream of adhEp // NarL-Pasp59 DNA-binding-site 81 bases downstream of adhEp // NarL-Pasp59 DNA-binding-site 90 bases downstream of adhEp // Fis DNA-binding-site 42 bases upstream of adhEp // Fis DNA-binding-si…	adhE	adhE	RNA polymerase, sigma 70 (sigma D) factor	ttgttatctagttgtgcaaaacatgctaatgtagccaccaaatcatactacaatttattaActgttagctataatggcgaaaagc
adhEp	1298413	Fis DNA-binding-site 148 bases upstream of adhEp // Fis DNA-binding-site 68 bases upstream of adhEp // Fis DNA-binding-site 42 bases upstream of adhEp // NarL-Pasp59 DNA-binding-site 90 bases downstream of adhEp // NarL-Pasp59 DNA-binding-site 81 bases downstream of adhEp // Cra DNA-binding-site 36.5 bases downstream of adhEp // Lrp DNA-binding-site 157 bases upstream of adhEp // Lrp DNA-binding-…	adhE	adhE	RNA polymerase, sigma S (sigma 38) factor	ttgttatctagttgtgcaaaacatgctaatgtagccaccaaatcatactacaatttattaActgttagctataatggcgaaaagc
ychEp8	1298452				RNA polymerase, sigma S (sigma 38) factor	tttcgccattatagctaacagttaataaattgtagtatgatttggtggctacattagcatGttttgcacaactagataacaataa
oppAp	1301085	DNA-binding transcriptional dual regulator Fur DNA-binding-site 136 bases upstream of oppAp // Lrp DNA-binding-site 1818 bases upstream of oppAp // ArcA-Pasp54 DNA-binding-site regulating oppAp // ModE-MoO42- DNA-binding-site regulating oppAp	oppA // oppB // oppC // oppD // oppF	oppABCDF	RNA polymerase, sigma 28 (sigma F) factor	atcgtctgaatcaccagaataaataaagtcggtgatagtaatacgtaacgataaagtaacCtgacagcagaaagtctccgagcct
oppBp	1302806		oppF // oppD // oppC // oppB	oppBCDF		gtggctataccggcaaagatccgctggataatacctatacccggaatatgtacattgtgaAgcactaatggcaatacgtggggca
yciUp6	1307349				RNA polymerase, sigma 70 (sigma D) factor	gaactaagtctggttggcacagttaaccttgatatgcgtagtctgtggctaaatttcgagAttaccctggcaatcgacgataaag
yciUp5	1307352				RNA polymerase sigma E factor	ggcgaactaagtctggttggcacagttaaccttgatatgcgtagtctgtggctaaatttcGagattaccctggcaatcgacgata
yciUp4	1307359				RNA polymerase, sigma 70 (sigma D) factor	ggtcgatggcgaactaagtctggttggcacagttaaccttgatatgcgtagtctgtggctAaatttcgagattaccctggcaatc
clsAp	1308673		yciU // clsA	clsA-yciU		gaccagtgcttttcccgcgtttttatttgccagatgaatccatatgcgtaaactcataacAatgcgctttcaaaaggatttctaa
kchp	1310523				RNA polymerase, sigma 54 (sigma N) factor	aagaaagtgttctgaatagagattcaatatttaagggcacggtttttgcaaccgtgttctTgtttggcctttccttatagccggt
yciIp	1310892		yciI	yciI		cttaacaaagacatcatctttccgttgcagatcttcgccctttcaaataacgtactttacAactttcccgaacaaggagttgtgc
tonBp	1311054	DNA-binding transcriptional dual regulator Fur DNA-binding-site 15 bases upstream of tonBp // DNA-binding transcriptional dual regulator Fur DNA-binding-site 26 bases downstream of tonBp // DNA-binding transcriptional dual regulator Fur DNA-binding-site 19 bases upstream of tonBp // DNA-binding transcriptional dual regulator Fur DNA-binding-site 25 bases upstream of tonBp	tonB	tonB	RNA polymerase, sigma 70 (sigma D) factor	ttcactgatcctgatcgtcttgccttattgaatatgattgctatttgcatttaaaatcgaGacctggtttttctactgaaatgat
yciAp8	1312414				RNA polymerase, sigma 32 (sigma H) factor	ctggctgccgcaaaatatttgggtcaactttaaagtctttggcctgaccgcccttaccttAatcttcacattgttaagcggtatc
yciBp3	1313055				RNA polymerase sigma E factor	ttgggcgaatatgcgtctggtggcacccgcagtactgagctggttgctggcaaaaacactGttgctgctttttgcctcttctttt
yciCp	1313698		yciC // yciB	yciCB	RNA polymerase, sigma 70 (sigma D) factor	tgcttttccatacaagacctgatgctgccacccgaggcttaaccagggtacaattgcccgCtaattaacacctgcataaaactca
ompWp	1313991	SoxS DNA-binding-site regulating ompWp // DNA-binding transcriptional dual regulator Fur DNA-binding-site regulating ompWp // NarL-Pasp59 DNA-binding-site 18.5 bases upstream of ompWp // CRP-cAMP DNA-binding transcriptional dual regulator DNA-binding-site 42.5 bases upstream of ompWp // ArcA-Pasp54 DNA-binding-site 1.5 bases downstream of ompWp // Fnr DNA-binding-site 126.5 bases upstream of ompW…	ompW	ompW		tcatatgtaatgtgatctatgtaggatcatttgttactccaatgtaggtatattcgtcacGtttttataaccataacgacggagc
yciEp6	1315238				RNA polymerase sigma E factor	taaataagaaagccgaaaataaagcctgaaatatgaattttaacttttagtcattttataAagaggacattttcatgaatcgtat
yciEp7	1315321				RNA polymerase, sigma 32 (sigma H) factor	taaagcagcgaagcttctgaaagaaaccctggaagaagaaaaggccaccgacatcaaactGactgatctggccattaataacgta
yciEp	1315396		yciE	yciE	RNA polymerase, sigma 70 (sigma D) factor	agcacagaaagtcgagcattatgagattgccagttacgggacattagcgacgctggctgaAcaattaggttaccgtaaagcagcg
yciEp2	1315397				RNA polymerase, sigma 70 (sigma D) factor	cagcacagaaagtcgagcattatgagattgccagttacgggacattagcgacgctggctgAacaattaggttaccgtaaagcagc
yciGp	1316092	H-NS DNA-binding-site 65.5 bases upstream of yciGp // McbR DNA-binding-site 67.5 bases upstream of yciGp // McbR DNA-binding-site 88.5 bases upstream of yciGp // H-NS DNA-binding-site 88.5 bases upstream of yciGp	yciG // yciE // yciF // yciG	yciG // yciGFE	RNA polymerase, sigma S (sigma 38) factor	ccctctatcttctcgttgcgcttaatttgactaattctcattagcgactaattttaatgaGtgtcgacacacaacactcatatta
trpAp8	1317241				RNA polymerase, sigma 28 (sigma F) factor	tggtggttaacctttccggtcgcggcgataaagacatcttcaccgttcacgatattttgaAagcacgaggggaaatctgatggaa
trpAp4	1317303				RNA polymerase, sigma 70 (sigma D) factor	ctcccacgccctggcccatgcgttgaaaatgatgcgcgaaaacccggataaagagcagctActggtggttaacctttccggtcgc
trpAp5	1317306				RNA polymerase, sigma 70 (sigma D) factor	atcctcccacgccctggcccatgcgttgaaaatgatgcgcgaaaacccggataaagagcaGctactggtggttaacctttccggt
trpAp7	1317339				RNA polymerase, sigma 32 (sigma H) factor	gtgcctgcacgaagggatcatcccggcgctggaatcctcccacgccctggcccatgcgttGaaaatgatgcgcgaaaacccggat
trpCp	1319944		trpA // trpB // trpC	trpCBA	RNA polymerase, sigma 70 (sigma D) factor	gcaggcggaacaccggaagaaaaccgtgacattttaacacgtttgttacaaggtaaaggcGacgccgcccatgaagcagccgtcg
trpLp	1323108	TrpR-trp DNA-binding-site 11.5 bases upstream of trpLp // TrpR-trp DNA-binding-site 3.5 bases upstream of trpLp // TrpR-trp DNA-binding-site 19.5 bases upstream of trpLp	trpL // trpA // trpB // trpC // trpD // trpE // trpL	trpL // trpLEDCBA	RNA polymerase, sigma 70 (sigma D) factor	tggcaaatattctgaaatgagctgttgacaattaatcatcgaactagttaactagtacgcAagttcacgtaaaaagggtatcgac
yciVp	1323188		yciQ // yciO // yciV	yciVOQ		cgatgattaattgtcaacagctcatttcagaatatttgccagaaccgttatgatgtcggcGcaaaaaacattatccagaacggga
sohBp	1329284	CRP-cAMP DNA-binding transcriptional dual regulator DNA-binding-site 19.5 bases downstream of sohBp	sohB	sohB	RNA polymerase, sigma S (sigma 38) factor	aaatggatactttgtcatactttcgctgcaataacatctctgcgagacggcttaacatgcCtgttgtaaactgtgagccaaagcg
sohBp1	1329284	CRP-cAMP DNA-binding transcriptional dual regulator DNA-binding-site 19.5 bases downstream of sohBp	sohB	sohB	RNA polymerase, sigma 70 (sigma D) factor	aaatggatactttgtcatactttcgctgcaataacatctctgcgagacggcttaacatgcCtgttgtaaactgtgagccaaagcg
sohBp2	1329301	CRP-cAMP DNA-binding transcriptional dual regulator DNA-binding-site 2 bases downstream of sohBp2	sohB	sohB	RNA polymerase, sigma 70 (sigma D) factor	tactttcgctgcaataacatctctgcgagacggcttaacatgcctgttgtaaactgtgagCcaaagcgttgtttaaccaaggtgg
yciNp10	1330689				RNA polymerase, sigma 70 (sigma D) factor	ggcgctcttgccaccagcgtggtatatttgtctgcaagccatgcctggcgtagactaatgTccttgtttaaggagtaaataatga
yciNp8	1330702				RNA polymerase, sigma 32 (sigma H) factor	aagttgccagtaaggcgctcttgccaccagcgtggtatatttgtctgcaagccatgcctgGcgtagactaatgtccttgtttaag
yciNp9	1330757				RNA polymerase sigma E factor	gtcacactgtacctgataaaatccgatacgcaactttattagcatgcaaaatccaaagttGccagtaaggcgctcttgccaccag
topAp5	1330789		topA	topA	RNA polymerase, sigma 70 (sigma D) factor	cacgctggtggcaagagcgccttactggcaactttggattttgcatgctaataaagttgcGtatcggattttatcaggtacagtg
topAp	1330789		topA	topA	RNA polymerase, sigma S (sigma 38) factor	cacgctggtggcaagagcgccttactggcaactttggattttgcatgctaataaagttgcGtatcggattttatcaggtacagtg
yciNp11	1330790				RNA polymerase, sigma 70 (sigma D) factor	gtcaagcaaatctattgccagattgacgaaagcgtcacactgtacctgataaaatccgatAcgcaactttattagcatgcaaaat
yciNp5	1330803				RNA polymerase, sigma 70 (sigma D) factor	attttggtcgaatgtcaagcaaatctattgccagattgacgaaagcgtcacactgtacctGataaaatccgatacgcaactttat
topAp4	1330818	Fis DNA-binding-site 6 bases downstream of topAp4 // Fis DNA-binding-site 16 bases upstream of topAp4 // Fis DNA-binding-site 37 bases upstream of topAp4 // Fis DNA-binding-site 68 bases upstream of topAp4 // Fis DNA-binding-site 94 bases upstream of topAp4	topA	topA	RNA polymerase, sigma 70 (sigma D) factor	aactttggattttgcatgctaataaagttgcgtatcggattttatcaggtacagtgtgacGctttcgtcaatctggcaatagatt
topAp3	1330848		topA	topA	RNA polymerase, sigma 70 (sigma D) factor	cgtatcggattttatcaggtacagtgtgacgctttcgtcaatctggcaatagatttgcttGacattcgaccaaaattccgtcgtg
topAp2	1330883		topA	topA	RNA polymerase, sigma 70 (sigma D) factor	cgtcaatctggcaatagatttgcttgacattcgaccaaaattccgtcgtgctatagcgccTgtaggccaagacctgttaactcag
topAp1	1330980	Fis DNA-binding-site 30 bases upstream of topAp1 // Fis DNA-binding-site 10 bases upstream of topAp1 // Fis DNA-binding-site 20 bases downstream of topAp1 // Fis DNA-binding-site 62 bases upstream of topAp1 // Fis DNA-binding-site 94 bases upstream of topAp1 // Fis DNA-binding-site 129 bases upstream of topAp1 // Fis DNA-binding-site 6 bases downstream of topAp4 // Fis DNA-binding-site 16 bases u…	topA	topA	RNA polymerase, sigma 32 (sigma H) factor	tcgtgaacagagtcacgacaaggggttgatatccgcagagagcgagtccatatcggtaacTcgttgccagtggaaggtttatcaa
cysBp	1333788	PhoP-Pasp51 DNA-binding-site 43 bases upstream of cysBp // CysB DNA-binding-site 14 bases upstream of cysBp	cysB	cysB	RNA polymerase, sigma 70 (sigma D) factor	atacactaaggctataaatgatatagtggttatagttagcaccttttttattattaaatcGtattagtcacccgccaggtgtgac
ymiAp7	1335056				RNA polymerase, sigma 70 (sigma D) factor	aatatctatttcaggtcaaaagattgaattattcactggagacgattcgtaaattcgctgGatttttgactaaagtttctttagg
ymiAp	1335090	YjjQ DNA-binding-site 6 bases upstream of ymiAp	yciX // ymiA	ymiA-yciX	RNA polymerase, sigma 70 (sigma D) factor	actggagacgattcgtaaattcgctggatttttgactaaagtttctttaggatttgtctcAtcgtatgattaattacaccaatcg
ymiAp6	1335105				RNA polymerase, sigma 70 (sigma D) factor	taaattcgctggatttttgactaaagtttctttaggatttgtctcatcgtatgattaattAcaccaatcgttcaacgtcttgctg
acnAp1	1335424		ymiC // acnA	acnA	RNA polymerase, sigma 70 (sigma D) factor	aatgttccgtcgttattccagacgactggcaactaacatcgcagcagcaagcctttatagAactgtttgctgaagatgatcagcc
ymiCp	1335424		ymiC // acnA	acnA	RNA polymerase, sigma S (sigma 38) factor	aatgttccgtcgttattccagacgactggcaactaacatcgcagcagcaagcctttatagAactgtttgctgaagatgatcagcc
acnAp2	1335781	Rob DNA-binding-site 51.5 bases upstream of acnAp2 // MarA DNA-binding-site 51.5 bases upstream of acnAp2 // SoxS DNA-binding-site 51.5 bases upstream of acnAp2 // ArcA-Pasp54 DNA-binding-site 34 bases upstream of acnAp2 // Fnr DNA-binding-site 40.5 bases upstream of acnAp2 // CRP-cAMP DNA-binding transcriptional dual regulator DNA-binding-site 40.5 bases upstream of acnAp2 // Cra DNA-binding-sit…	acnA	acnA	RNA polymerase, sigma 70 (sigma D) factor	tcttttatcaatttgggttgttatcaaatcgttacgcgatgtttgtgttatctttaatatTcaccctgaagagaatcagggcttc
acnAp3	1335827		acnA	acnA		gttatctttaatattcaccctgaagagaatcagggcttcgcaaccctgtcattaaggaggAgctatgtcgtcaaccctacgagaa
pgpBp6	1339162				RNA polymerase, sigma 70 (sigma D) factor	atcaggaaatcgccccatggggttggcagtttggcttctgccacacgtttaagctgcatgAaattctccagataatgctggttct
pgpBp9	1339165				RNA polymerase, sigma 54 (sigma N) factor	aggaaatcgccccatggggttggcagtttggcttctgccacacgtttaagctgcatgaaaTtctccagataatgctggttctgta
pgpBp8	1339182				RNA polymerase, sigma 28 (sigma F) factor	ggttggcagtttggcttctgccacacgtttaagctgcatgaaattctccagataatgctgGttctgtattggcttattttgccat
ribAp1	1339190	SoxS DNA-binding-site 69 bases upstream of ribAp1	ribA	ribA	RNA polymerase, sigma 70 (sigma D) factor	cgtgaacgatcgacgcgtcgtgattaggtgaaccccttctcgttatggcaaaataagccaAtacagaaccagcattatctggaga
pgpBp5	1339193				RNA polymerase sigma E factor	tggcttctgccacacgtttaagctgcatgaaattctccagataatgctggttctgtattgGcttattttgccataacgagaaggg
ribAp2	1339234		ribA	ribA	RNA polymerase, sigma 70 (sigma D) factor	tgaaaacgccagttccaggaaaaattgacagatttgtgccattccgtgaacgatcgacgcGtcgtgattaggtgaaccccttctc
pgpBp4	1339235				RNA polymerase, sigma 70 (sigma D) factor	aatgctggttctgtattggcttattttgccataacgagaaggggttcacctaatcacgacGcgtcgatcgttcacggaatggcac
pgpBp7	1339308				RNA polymerase, sigma 70 (sigma D) factor	acggaatggcacaaatctgtcaatttttcctggaactggcgttttcagttatgattgtggGacttatcaaaaaggagaggccatg
pgpBp	1339309		pgpB	pgpB	RNA polymerase, sigma 70 (sigma D) factor	cggaatggcacaaatctgtcaatttttcctggaactggcgttttcagttatgattgtgggActtatcaaaaaggagaggccatgc
lapAp	1340135		yciH // pyrF // lapB // lapA // lapB // lapA	yciSM-pyrF-yciH // lapAB	RNA polymerase, sigma 32 (sigma H) factor	aacgagaacaagaaagttaacgctggttgattttccgaatttagcccttaaatcatcaacAatgcgtgtggatgccatttcgcag
lapAp1	1340135		lapB // lapA // yciH // pyrF // lapB // lapA	lapAB // yciSM-pyrF-yciH	RNA polymerase, sigma 70 (sigma D) factor	aacgagaacaagaaagttaacgctggttgattttccgaatttagcccttaaatcatcaacAatgcgtgtggatgccatttcgcag
lapAp2	1340186		lapB // lapA	lapAB	RNA polymerase, sigma 70 (sigma D) factor	atcatcaacaatgcgtgtggatgccatttcgcagacggcgcgaaaatggtactttaaaggGctattgcggtaagttgaccataat
pyrFp	1341870		yciH // pyrF	pyrF-yciH	RNA polymerase, sigma 70 (sigma D) factor	gcctgccaggggagaaatcgcaactgttaattttttatttccacgggtagaatgctcgccGtttacctgtttcgcgccacttccg
osmBp2	1343369		osmB	osmB	RNA polymerase, sigma 70 (sigma D) factor	gcgcgagcagatttcacggaataatttcaccagacttattcttagctattatagttatagAgagcttacttccgtgaatcataaa
osmBp	1343369		osmB	osmB	RNA polymerase, sigma S (sigma 38) factor	gcgcgagcagatttcacggaataatttcaccagacttattcttagctattatagttatagAgagcttacttccgtgaatcataaa
osmBp1	1343476	Pasp56 RcsB DNA-binding-site 41.5 bases upstream of osmBp1	osmB	osmB	RNA polymerase, sigma S (sigma 38) factor	ctggttgataattaagactatttacctgttattaacactctcaagatataaaattattatCagcgatataacaggaagtcattat
yciTp	1344510		yciT	yciT	RNA polymerase, sigma S (sigma 38) factor	gatattgtgttagatatccttgtggcaggcgattaccactctgcgatccataatctcgagAtacttaaagcagaactcttgcgcc
yciTp1	1344544				RNA polymerase sigma E factor	tgaatttgatgcccagcgcgttgccgaacgtattgatattgtgttagatatccttgtggcAggcgattaccactctgcgatccat
yciZp	1344638		yciZ // yciT	yciZT	RNA polymerase, sigma S (sigma 38) factor	gataattagccgttgctgttaaacacttctcttttagcggcaatttttgcattattcattTtcccccttttgctataaggatgtc
pdeRp	1346843	FliZ DNA-binding-site 37.5 bases upstream of pdeRp // RutR DNA-binding-site regulating pdeRp	pdeR	pdeR	RNA polymerase, sigma S (sigma 38) factor	tttttaactgactttcgtttgaaaactggcgtttttccaaaactggattacaaataaataTataaaaaaaacaatgcgtttagcc
rnbp2	1348944		rnb	rnb	RNA polymerase, sigma 70 (sigma D) factor	aatcgcgttgggtgagacatattaaccttgccgcgtcagacagattcgcgtaaaactgtcAgccgctctaatggccaccaaaata
rnbp1	1349129		rnb	rnb	RNA polymerase, sigma 70 (sigma D) factor	aaccaatgggctgaccgtcattctgttgagcgcgctaccgttcaggcgatacaatggctgAcccgagcacccgatcgctttagcg
yciWp	1350132	CysB DNA-binding-site 50.5 bases upstream of yciWp	yciW	yciW	RNA polymerase, sigma 70 (sigma D) factor	ctgatatttgttatcgccgatccgtctttctccccttcccgccttgcgtcaggataacgaTttcctttacgaccaaggagcgccc
yciWp4	1350236				RNA polymerase sigma E factor	cggcggtttcagcattgctgcaatgaacgaactcgaactgaaataatcgttctgttggtaAagatgggcggcgttctgccgcccg
fabIp1	1351118		fabI	fabI		gctccggtcggacctggcaactatagctactcacagccaggttgattataataaccgtttAtctgttcgtactgtttactaaaac
fabIp	1351121	FadR DNA-binding-site 48 bases upstream of fabIp	fabI	fabI		cctgctccggtcggacctggcaactatagctactcacagccaggttgattataataaccgTttatctgttcgtactgtttactaa
ycjDp4	1351866				RNA polymerase sigma E factor	gatgtgctggcatcgccgctgcatgaactcaccaaacggctgattgccggtcattttggcGaggcattgacggcggatgcgtggc
ycjDp5	1351896				RNA polymerase, sigma 54 (sigma N) factor	ggcgaggttgtcgagcgaggcagcaccgcggatgtgctggcatcgccgctgcatgaactcAccaaacggctgattgccggtcatt
sapFp5	1352657				RNA polymerase sigma E factor	atgcattgtgacgccacgtttgacgggggcgaaaaatcatctctatgcctgtcatttcccGctgaacatggagaaagagtgagat
ymjAp5	1357810				RNA polymerase, sigma 32 (sigma H) factor	tatctgatccgccgctatcgcaaagtgccgttgtatgatggtgacagaacgccggtgagtGaaacgtaatagtcggatgcgcggc
puuPp	1359373		ymjE // puuP	puuP	RNA polymerase, sigma 54 (sigma N) factor	gtaatccagacatttcccggatgtcgcgttatggagcgcgggcggcaacgggcttccgttAacgattaagactgtgacgaggaaa
puuAp	1360968	PuuR DNA-binding-site 161.5 bases upstream of puuAp // PuuR DNA-binding-site 126.5 bases upstream of puuAp // PuuR DNA-binding-site 84.5 bases upstream of puuAp // PuuR DNA-binding-site 11.5 bases downstream of puuAp // Fnr DNA-binding-site 29 bases downstream of puuAp // ArcA-Pasp54 DNA-binding-site 82 bases downstream of puuDp	ymjE // puuP // puuA	puuAP	RNA polymerase, sigma S (sigma 38) factor	tcatttttgcaaactcaatttaacatttgacaaacatttagtttgcatacagattcgaatGgtggtcattatattttacgctttg
puuDp	1361052	CRP-cAMP DNA-binding transcriptional dual regulator DNA-binding-site 63.5 bases downstream of puuDp // PuuR DNA-binding-site 161.5 bases upstream of puuAp // PuuR DNA-binding-site 126.5 bases upstream of puuAp // PuuR DNA-binding-site 84.5 bases upstream of puuAp // PuuR DNA-binding-site 11.5 bases downstream of puuAp // ArcA-Pasp54 DNA-binding-site 82 bases downstream of puuDp	puuE // puuB // puuC // puuR // puuD	puuDRCBE	RNA polymerase, sigma S (sigma 38) factor	atgtttgtcaaatgttaaattgagtttgcaaaaatgaaaacccactgctagattgaaaaaAtattgaacataaaggtcatttaaa
puuCp	1362728		puuE // puuB // puuC	puuCBE	RNA polymerase, sigma S (sigma 38) factor	catacggcccggggatctctgcgccctgacgttcacaaactgcatatatctgatagacgtGaaacaggagtcataatgaattttc
pspFp2	1367929		pspF	pspF	RNA polymerase, sigma 70 (sigma D) factor	aaagatctgattgaagaatcaacagcaacatgccaggatgagttagcgaattacactaacAagtggcgaatttcatcatggcaga
pspFp1	1367945	PspF DNA-binding-site 7 bases downstream of pspFp1 // PspF DNA-binding-site 27 bases downstream of pspFp1	pspF	pspF	RNA polymerase, sigma 70 (sigma D) factor	tatctttttgatttataaagatctgattgaagaatcaacagcaacatgccaggatgagttAgcgaattacactaacaagtggcga
pspAp	1368038	IHF DNA-binding-site 42.5 bases upstream of pspAp // PspF DNA-binding-site 7 bases downstream of pspFp1 // PspF DNA-binding-site 27 bases downstream of pspFp1	pspA // pspB // pspC // pspD // pspE	pspABCDE	RNA polymerase, sigma 54 (sigma N) factor	aatcagatctttataaatcaaaaagataaaaaattggcacgcaaattgtattaacagttcAgcaggacaatcctgaacgcagaaa
pspFp3	1368040		pspF	pspF	RNA polymerase, sigma 70 (sigma D) factor	caaagcgagaaaaaatacccataatgttgtcctcttgatttctgcgttcaggattgtcctGctgaactgttaatacaatttgcgt
ycjMp4	1370003				RNA polymerase sigma E factor	tacccacgttgagaacgccggtggcctgaaagacatcgcaatgccgaaggtcaaaggttaAaagaattcaccatgagcggcgctt
ycjMp3	1370185				RNA polymerase, sigma 70 (sigma D) factor	ctgcgtgactaaaacccttgtgctcaattgacagtttattttctgcggagtagtctctcgTttcatgggaccgctaccacggaaa
ycjWp2	1383991				RNA polymerase, sigma 70 (sigma D) factor	aggccattgattatcaactgcccgtgttgtcatcgaccggcgaactccataagatgtgcaGcattcacgttcggacggagttcct
ycjXp	1384069	PgrR DNA-binding-site regulating ycjXp	tyrR // ycjF // ycjX	ycjXF-tyrR	RNA polymerase, sigma 32 (sigma H) factor	tcgccggtcgatgacaacacgggcagttgataatcaatggcctggcccccacattcatatCcttacgaatgattttttttctggt
tyrRp	1386692	PgrR DNA-binding-site regulating tyrRp // TyrR DNA-binding-site 51.5 bases upstream of tyrRp // TyrR DNA-binding-site 95.5 bases upstream of tyrRp	tyrR	tyrR	RNA polymerase, sigma 70 (sigma D) factor	tgtcaatgattgttgacagaaaccttcctgctatccaaatagtgtcatatcatcatattaAttgttcttttttcaggtgaaggtt
tpxp	1388844	Fnr DNA-binding-site 18.5 bases upstream of tpxp // ArcA-Pasp54 DNA-binding-site 22 bases upstream of tpxp	tpx	tpx	RNA polymerase, sigma 70 (sigma D) factor	ctgcggattaagcgcaaatagcgtttgctgtgttattgacagttagcataaactaggtgtGacgttaactatatgtaaacaggaa
ycjGp	1388874	PgrR DNA-binding-site regulating ycjGp	ycjG	ycjG		ttatctttcctgtttacatatagttaacgtcacacctagtttatgctaactgtcaataacAcagcaaacgctatttgcgcttaat
mpaAp2	1390637				RNA polymerase, sigma 70 (sigma D) factor	gtgatacaagatcgatgacatagcgttgaagaaaaggatttgataatccgcaaaatttgcAcaacactgcctgtaatacttcctg
mpaAp4	1390639				RNA polymerase, sigma 32 (sigma H) factor	aagtgatacaagatcgatgacatagcgttgaagaaaaggatttgataatccgcaaaatttGcacaacactgcctgtaatacttcc
mpaAp4	1390639				RNA polymerase, sigma 28 (sigma F) factor	aagtgatacaagatcgatgacatagcgttgaagaaaaggatttgataatccgcaaaatttGcacaacactgcctgtaatacttcc
ycjZp7	1391872				RNA polymerase, sigma 32 (sigma H) factor	tggattattgctgttagtgaagctgactttattattcatcattccgttcctcatggagttGtcggttcgttttaacggttggtga
ycjYp6	1392072	PgrR DNA-binding-site 113.5 bases downstream of ycjYp6	mpaA // ymjC // ymjD // ycjY // ycjY	ycjY-ymjDC-mpaA // ycjY	RNA polymerase, sigma 32 (sigma H) factor	atcccaatcgttcttctatacgacgcactatctggcttaaagctgactgcgccatgctcaGgcgggctgctgcacgagtgaagct
mppAp5	1393054				RNA polymerase sigma E factor	gattatgataccgaaaacgggtttgaacgtgcgaagcccgaacgtagtgttcggagttctAtgtgctttaccgcattttggagac
mppAp13	1393121				RNA polymerase, sigma 70 (sigma D) factor	ttaccgcattttggagactattatttacactaaatctgatttgatatattgatacttaaaAcatttgatgcttcctttgtcactt
mppAp9	1393139				RNA polymerase, sigma 70 (sigma D) factor	tattatttacactaaatctgatttgatatattgatacttaaaacatttgatgcttcctttGtcacttttttgatggaagttgttt
mppAp4	1393204				RNA polymerase, sigma 32 (sigma H) factor	ttttttgatggaagttgtttgcatttctttaaggcgaaacaaataattacgcatcaatttTaatgtcggttagagggaaacttat
insHp7	1395971				RNA polymerase, sigma 28 (sigma F) factor	ttcagcgatcattgttttatcaggctcctccagataattgtcgtcatgccggaaacccctGgcggggctattttaccgcgacaat
ynaIp	1395973		ynaI	ynaI		ttgctacttccttccctgactattgatgatctgaatgaattgtcgcggtaaaatagccccGccaggggtttccggcatgacgaca
uspEp	1398659	GadX DNA-binding-site regulating uspEp	uspE	uspE		ttgatctggcagaaggttcatcactgtttcattcaccagatatgggttaatcttttaattAcaaactgcgttgacagttgttgta
fnrp	1399552	DNA-binding transcriptional dual regulator Fur DNA-binding-site regulating fnrp // Fnr DNA-binding-site 0.5 bases upstream of fnrp // IHF DNA-binding-site 104 bases upstream of fnrp // ArcA-Pasp54 DNA-binding-site regulating fnrp	fnr	fnr	RNA polymerase, sigma 70 (sigma D) factor	ctctgctgttaaggtttgcttagacttacttgctccctaaaaagatgttaaaattgacaaAtatcaattacggcttgagcagacc
ogtp	1400284	NarL-Pasp59 DNA-binding-site 83 bases upstream of ogtp // NarL-Pasp59 DNA-binding-site 74 bases upstream of ogtp // NarL-Pasp59 DNA-binding-site 50 bases upstream of ogtp // NarL-Pasp59 DNA-binding-site 41 bases upstream of ogtp // Fis DNA-binding-site 82 bases upstream of ogtp	ogt	ogt		atccacttatctttttggtggtatggctgctgatgttgctggcgtggtatcttgtcggtcTgccgataggtccgggtatttaccc
mcaSp	1405751	CRP-cAMP DNA-binding transcriptional dual regulator DNA-binding-site 52.5 bases upstream of mcaSp	mcaS	mcaS		cgtgaaatctgtcactgaagaaaattggcaactaaaggttaaaaccgttataacacagtcAccggcgcagaggagacaatgccgg
smrAp1	1405936				RNA polymerase sigma E factor	atcggcaatatttggaacttattactggaaatttgggtaatacgttgttggaccgacccgGtctggttatcatatcgcgctctta
zntBp	1408024		zntB	zntB		catttcagggtaatggggtgatgagatgttgcgtaacagggccagaaggctagactacaaAataatgcgttgatgatggaggcac
fnrSp	1409129	Fnr DNA-binding-site 42.5 bases upstream of fnrSp	fnrS	fnrS	RNA polymerase, sigma 70 (sigma D) factor	cgccgcaaagtttgagcgaagtcaataaactctctacccattcagggcaatatctctcttGcaggtgaatgcaacgtcaagcgat
dbpAp2	1409338				RNA polymerase sigma E factor	taagagtccacccaatgaccagagggaaatatgacgacacttatttatttgcaaattcctGtccctgaaccgattcctggcgatc
ttcAp5	1411985				RNA polymerase, sigma 70 (sigma D) factor	catgaacgacgaacagatagccatgttgaatgcgcggttatcgtagttgcaaagtttgccCccaatttgccccatttagtaccag
intRp4	1413260				RNA polymerase sigma E factor	tctcctttaggtaagccagacagcaaacgagggattatctggtacaactatccaaagataAatcagtttatcaaagactcatgat
ralAp	1413556		ralA	ralA		cccgatgttgattattaataatcagctatgaagttttaatttgaatacaatgcaattctcGaggactgaagtttctcgcaattaa
racCp4	1417811				RNA polymerase sigma E factor	tgccgaaaaagaccagatggcacatgaactttaattaattgactattcgaaactgaatttAtgccagaaatggcaggtattcgct
racCp6	1417815				RNA polymerase sigma E factor	cttgtgccgaaaaagaccagatggcacatgaactttaattaattgactattcgaaactgaAtttatgccagaaatggcaggtatt
ydaEp5	1418219				RNA polymerase, sigma 70 (sigma D) factor	ggcaccagacaccgcatcaacaaagttcatttgtaaaaatggagataattatgattgcacAtcacttcggaactgatgaaatacc
ydaSp3	1420170				RNA polymerase, sigma 32 (sigma H) factor	ccagtcataaattgatggtggttggactttaaagtggcgtgcgacctccgcctttgatttGacggatcccgatgcgatttttttg
racRp5	1420242				RNA polymerase, sigma 70 (sigma D) factor	gtgcctaatgcagtaagggtagggattgcctaatgtaatgcgcataggagaatattaagcAatgcttagtggtaaagacttaggc
racRp3	1420244				RNA polymerase, sigma 70 (sigma D) factor	ctgtgcctaatgcagtaagggtagggattgcctaatgtaatgcgcataggagaatattaaGcaatgcttagtggtaaagacttag
ydaSp4	1420260				RNA polymerase, sigma 70 (sigma D) factor	ggcctgctctatcgctcggcctaagtctttaccactaagcattgcttaatattctcctatGcgcattacattaggcaatccctac
ydaSp2	1420277				RNA polymerase, sigma 70 (sigma D) factor	ggcctaagtctttaccactaagcattgcttaatattctcctatgcgcattacattaggcaAtccctacccttactgcattaggca
ydaSp6	1420343				RNA polymerase, sigma 70 (sigma D) factor	acccttactgcattaggcacagcctattgacaattgcgttaggcgtcgcctaatatttctGtgtgtttttggagttcattcgatg
racRp4	1420449				RNA polymerase, sigma 70 (sigma D) factor	ctggacatctctcggcaggcaattgacgtacccctttgatccattgatttacgcttggagGtgatacacctaaaagcctagccat
trkGp7	1423671				RNA polymerase, sigma 70 (sigma D) factor	tcagcaatacataaccgagcagtgtttaaagtaaaatcttaactacaatatgattcatttTgatgattgtttcataaggaacagt
trkGp1	1423741				RNA polymerase, sigma 70 (sigma D) factor	ttcataaggaacagtgaagtaagatctaagaggagttaaattttatacagtataatcataAtattgcagcaaggtggttataatt
trkGp8	1423749				RNA polymerase, sigma 70 (sigma D) factor	gaacagtgaagtaagatctaagaggagttaaattttatacagtataatcataatattgcaGcaaggtggttataattgaaagaat
ynaKp10	1425219				RNA polymerase, sigma 70 (sigma D) factor	atgtgcatagctatgattcttggtcgccttgaaatttatcctgttattatattgttttcaGgttttttttggcgctcctaatata
ynaKp6	1425249				RNA polymerase, sigma 70 (sigma D) factor	gaaatttatcctgttattatattgttttcaggttttttttggcgctcctaatatatggctGatttataattgtgagtttaatatt
ynaKp8	1425264				RNA polymerase, sigma 70 (sigma D) factor	attatattgttttcaggttttttttggcgctcctaatatatggctgatttataattgtgaGtttaatattatgttgactcactca
ynaKp4	1425313				RNA polymerase, sigma 70 (sigma D) factor	tataattgtgagtttaatattatgttgactcactcattgatccaatacctaactttaccaGcaacacctccgtccccagtagcac
insHp3	1428926				RNA polymerase, sigma 32 (sigma H) factor	aatcagaacttataaccgacacccacgatgaaaccgtcagtgcgccagtcgccactgccgGggccttcataagcaatatcaatgg
pinRp1	1433712				RNA polymerase sigma E factor	attttcgaacgtgtacatacaaatatgcacaaaaataatcataattattttctgagatgcAttatgatatgaacaccaatttcgt
uspFp	1435641		uspF	uspF		aattaaaaatgtgaactccgtcattacacaaaaagtgtcatctggcgttacactttatgcGgatactaaaacaggaggttttatg
ompNp4	1436984				RNA polymerase, sigma 70 (sigma D) factor	cttattatcatttcagaggaattatttgattaaggttttacttaaggcgtaacaaatgatAtttatcggctaactgaacttctcc
ompNp	1437013		ompN	ompN	RNA polymerase, sigma 70 (sigma D) factor	tatgtattatcttcgatacattcaccagacttattatcatttcagaggaattatttgattAaggttttacttaaggcgtaacaaa
ompNp6	1437058				RNA polymerase, sigma 70 (sigma D) factor	gcgcagaataacgtatagcaaattaaaagtataatttttattttgtatgtattatcttcgAtacattcaccagacttattatcat
ompNp3	1437079				RNA polymerase, sigma 70 (sigma D) factor	gacaataaaggcatataacccgcgcagaataacgtatagcaaattaaaagtataatttttAttttgtatgtattatcttcgatac
micCp	1437121		micC	micC	RNA polymerase, sigma 70 (sigma D) factor	aagataatacatacaaaataaaaattatacttttaatttgctatacgttattctgcgcggGttatatgcctttattgtcacagat
ydbKp	1440831	SoxS DNA-binding-site 50.5 bases upstream of ydbKp // SoxS DNA-binding-site 54.5 bases upstream of ydbKp	ompN // ydbK // ydbK	ydbK-ompN // ydbK		cacaaaagcgaaaatgcagaagaaagccatttgctaaaattgaaagattactactgggcgCgcagcaatttcgtgcgcccctcat
ydbKp4	1440846		ompN // ydbK	ydbK-ompN	RNA polymerase, sigma S (sigma 38) factor	cgctgatgtgggggacacaaaagcgaaaatgcagaagaaagccatttgctaaaattgaaaGattactactgggcgcgcagcaatt
ydbJp1	1440856				RNA polymerase sigma E factor	acattgcgcaaatgaggggcgcacgaaattgctgcgcgcccagtagtaatctttcaatttTagcaaatggctttcttctgcattt
ydbJp	1441029		ydbJ	ydbJ		caacgcgcaggacagctctcgacgccgccctctgtgctgcctattatttatggcggtgtcGtttggcttgaagatcagaggaaga
hslJp	1441780	DNA-binding transcriptional dual regulator CysB DNA-binding-site 16 bases upstream of hslJp	hslJ	hslJ	RNA polymerase, sigma 70 (sigma D) factor	ctgcattccaggggagctgattcagataatccccaatgacctttcatcctctattcttaaAatagtcctgagtcagaaactgtaa
ydbHp9	1442900				RNA polymerase, sigma 70 (sigma D) factor	tcataagactttctccagtgatgttgaatcacatttaagctactaaaaatattttacaaaAtttcaaatttaattgaaagctatg
ldhAp	1442915		ldhA	ldhA	RNA polymerase, sigma 32 (sigma H) factor	gaaggttgcgcctacactaagcatagttgttgatgaatttttcaatatcgccatagctttCaattaaatttgaaattttgtaaaa
feaRp2	1447309	QseB-Pasp51 DNA-binding-site 3 bases upstream of feaRp2 // CRP-cAMP DNA-binding transcriptional dual regulator DNA-binding-site 71.5 bases upstream of feaBp1 // PhoB-Pasp53 DNA-binding-site 17 bases upstream of feaRp2 // NsrR DNA-binding-site 2 bases downstream of feaRp2 // Nac DNA-binding-site 32.5 bases upstream of feaRp2	feaR	feaR	RNA polymerase, sigma 70 (sigma D) factor	tatttcctatagtcaggctcattagcttcgtttattgcaacacaaatgcaacaataaaaaTacatttcacagagcgaaaacgtgc
feaRp1	1447349	QseB-Pasp51 DNA-binding-site 49 bases upstream of feaRp1	feaR	feaR	RNA polymerase, sigma 70 (sigma D) factor	cgtgacaataaccgcttatgtctctatgcctgacaagacttatttcctatagtcaggctcAttagcttcgtttattgcaacacaa
feaRp	1447367		feaR	feaR		gtgacaagctccgcaaatcgtgacaataaccgcttatgtctctatgcctgacaagacttaTttcctatagtcaggctcattagct
feaBp2	1447370		feaB	feaB	RNA polymerase, sigma 70 (sigma D) factor	tttttattgttgcatttgtgttgcaataaacgaagctaatgagcctgactataggaaataAgtcttgtcaggcatagagacataa
feaRp3	1447394		feaR	feaR	RNA polymerase, sigma 70 (sigma D) factor	ttcgctgtgacattcgctttgtcagctgtgacaagctccgcaaatcgtgacaataaccgcTtatgtctctatgcctgacaagact
feaBp1	1447492	CRP-cAMP DNA-binding transcriptional dual regulator DNA-binding-site 71.5 bases upstream of feaBp1 // FeaR DNA-binding-site 43 bases upstream of feaBp1 // FeaR DNA-binding-site 64 bases upstream of feaBp1 // NsrR DNA-binding-site 184 bases upstream of feaBp1	feaB	feaB	RNA polymerase, sigma 70 (sigma D) factor	gacaaagcgaatgtcacagcgaaaaaagtgacttttcttgtcgctgcgtacactgaaatcAcactgggtaaataataaggaaaag
tynAp	1451498	FeaR DNA-binding-site 26 bases downstream of tynAp // FeaR DNA-binding-site 47 bases downstream of tynAp	tynA	tynA	RNA polymerase, sigma 70 (sigma D) factor	atttcactaagttttgtgacgttgtcacattatgcatgatgtgtacatctattttcagggCatccactgtatgaaaagctggcac
paaZp	1453670	PaaX DNA-binding-site 6.5 bases upstream of paaZp // CRP-cAMP DNA-binding transcriptional dual regulator DNA-binding-site 136.5 bases upstream of paaZp // IHF DNA-binding-site 80 bases upstream of paaZp	paaZ	paaZ		gttaacatttcgttaaaagatcctttgctttttatgattcgcgatttaactattagcaacAgaaatgtgaaacatctggagagta
paaAp	1453865	SlyA DNA-binding-site 19.5 bases upstream of paaAp // SlyA DNA-binding-site 74.5 bases upstream of paaAp // SlyA DNA-binding-site 177.5 bases upstream of paaAp // PaaX DNA-binding-site 30 bases downstream of paaAp // CRP-cAMP DNA-binding transcriptional dual regulator DNA-binding-site 136.5 bases upstream of paaZp // IHF DNA-binding-site 80 bases upstream of paaZp	paaK // paaJ // paaI // paaH // paaG // paaF // paaE // paaD // paaC // paaB // paaA	paaABCDEFGHIJK	RNA polymerase, sigma 70 (sigma D) factor	atccgtcacagttcaaacatacaaaatttgtgattttacttaactattgtgtaactttcaTaaaacaatgtgattcgtgttttta
paaJp3	1460644		paaJ	paaJ		gaccgtcactgcacaaatgcttaacggtcatcaaagttgccacggcgggcagctattttcActggctgatactgcctttgcctac
paaJp2	1460771		paaJ	paaJ		acgattgattttttgcgtccaggctttgccggagacaccttaactgctactgcgcaggtaCgtcatcagggcaagcaaaccggtg
paaJp1	1460801		paaJ	paaJ		ggagacaccttaactgctactgcgcaggtacgtcatcagggcaagcaaaccggtgtttacGacatcgaaattgttaaccaacaac
paaXp	1463509	PaaX DNA-binding-site 10.5 bases downstream of paaXp	paaY // paaX	paaXY	RNA polymerase, sigma 70 (sigma D) factor	ggccctggtggggtaaagcgccagggccagaagtcgatacgacctgtgctatgattcataAatcacaacaataacaacagactga
pdxIp1	1474188				RNA polymerase, sigma 70 (sigma D) factor	atccagtaatcttgtttacaccttcgcattatttatctcttttcgtttctatactgatttTtcttaatccgttttattacagggc
ydbDp	1475066	NsrR DNA-binding-site 39 bases downstream of ydbDp	ydbD	ydbD	RNA polymerase, sigma S (sigma 38) factor	ggagaatatggctgctgaaaaattgcatctttctgaggaagtgttgtctacgttggatggTatttcgcgagaataacgaatatac
ynbAp3	1477462				RNA polymerase, sigma 32 (sigma H) factor	gcgcgcaatacgggaacaagcgatgagaaaacttgatgagttgtattgatccacaacgtaAtgttttttaactatctgattaatt
ynbAp5	1477471				RNA polymerase, sigma 70 (sigma D) factor	acgggaacaagcgatgagaaaacttgatgagttgtattgatccacaacgtaatgttttttAactatctgattaattggggataat
ynbAp	1477597	RcsB-BglJ DNA-binding-site 65.5 bases upstream of ynbAp	ynbD // ynbC // ynbB // ynbA	ynbABCD		atttttaatgaaacggcgtgttgcgatatctccgtcaggggaattgatgcaccatagcgcAaaccgaattatcaaggattgataa
azoRp1	1482873				RNA polymerase sigma E factor	tgtggcaggattgtgaataaagtgtcaacaagcaacggggcatcgcccattcaaacatctAtaaggaaacaccatgagcaaggta
azoRp	1482904		azoR	azoR	RNA polymerase, sigma 70 (sigma D) factor	gaacataggcttcgatttattgcgctatctctgtggcaggattgtgaataaagtgtcaacAagcaacggggcatcgcccattcaa
azoRp6	1482927				RNA polymerase sigma E factor	tctatgcgttgttcaataaattcgaacataggcttcgatttattgcgctatctctgtggcAggattgtgaataaagtgtcaacaa
azoRp8	1482991				RNA polymerase, sigma 32 (sigma H) factor	gggcagtagtctgcctgattaattttcttttaaatgatagatatagagtaccacatcgcgGctttctatgcgttgttcaataaat
ydcFp3	1487202				RNA polymerase, sigma 70 (sigma D) factor	gcggttaaggacatacgatttcctcctttcagagtgctccgcttctcactattatctcacGcagtattcttaagggaacgataag
ydcFp4	1487231				RNA polymerase, sigma 28 (sigma F) factor	cagagtgctccgcttctcactattatctcacgcagtattcttaagggaacgataaggaggAaccatgaacattaccccgtttccg
aldAp	1488190	SoxS DNA-binding-site 161 bases upstream of aldAp // Rob DNA-binding-site 161 bases upstream of aldAp // MarA DNA-binding-site 161 bases upstream of aldAp // ArcA-Pasp54 DNA-binding-site 157 bases upstream of aldAp // ArcA-Pasp54 DNA-binding-site 5 bases upstream of aldAp // DnaA-ATP DNA-binding-site 7.5 bases upstream of aldAp // ArcA-Pasp54 DNA-binding-site 2 bases downstream of aldAp // ArcA-P…	aldA	aldA	RNA polymerase, sigma 70 (sigma D) factor	cccttcacagaattgtcctttcacgattccgtctctctgatgattgatgttaattaacaaTgtattcaccgaaaacaaacatata
cybBp5	1490761				RNA polymerase sigma E factor	caactttactcatggttttctcctgtcaggaacgttcggatgaaaattgatcctttccaaGcttagaccaggatggcgggatggg
cybBp7	1490766				RNA polymerase sigma E factor	ttactcatggttttctcctgtcaggaacgttcggatgaaaattgatcctttccaagcttaGaccaggatggcgggatgggcaatc
cybBp6	1490887				RNA polymerase, sigma 70 (sigma D) factor	ggtgaacaatatttaatgaaattttgagaaaagcccgttatgttaacggaaaattatgttAaagcaggaaatgttatggaaaata
rydCp	1491506		rydC	rydC	RNA polymerase, sigma 70 (sigma D) factor	agatggacgtatgggcaaggattatggttttatttatcatacaaataaatataataggcgCttccgatgtagacccgtattcttc
ydcAp6	1491647				RNA polymerase sigma E factor	acccgatctttgatctcatcaacggtatcaaaataaaccagcgtataacgttcaaatcgaAcataagattcgataaaccatggag
ydcAp7	1491653				RNA polymerase sigma E factor	tctttgatctcatcaacggtatcaaaataaaccagcgtataacgttcaaatcgaacataaGattcgataaaccatggaggttata
sokBp3	1492116				RNA polymerase, sigma 70 (sigma D) factor	gagggttgtgcttcatagcctttctccttgccggatggcgggtaagaggctaagatctgaAttgctaggttcattcgttggcctc
sokBp	1492119		sokB	sokB	RNA polymerase, sigma 70 (sigma D) factor	ggttgtgcttcatagcctttctccttgccggatggcgggtaagaggctaagatctgaattGctaggttcattcgttggcctcggt
mokBp3	1492305				RNA polymerase, sigma 70 (sigma D) factor	tattgcatagaaaattaatgctattggaatgaagagagtaacgaatggctaaactggctaAcccgaatgacgaaaaattctggaa
trgp	1492439	Fis DNA-binding-site 60 bases upstream of trgp // Fis DNA-binding-site 149 bases upstream of trgp // CRP-cAMP DNA-binding transcriptional dual regulator DNA-binding-site 52.5 bases upstream of trgp	trg	trg	RNA polymerase, sigma 28 (sigma F) factor	tgtgacgcaaagaggtttttggtcataagtaattaccgtcaagtgccgatgactttctatCaggagtaaacctggacgagagaca
ydcIp4	1495117				RNA polymerase, sigma 70 (sigma D) factor	ttgctgtaacataattgctttaattgttaataatattttgcaatcaagttatcataatcaAacaacttcacttgtcagcgacacc
ydcJp10	1495133				RNA polymerase, sigma 70 (sigma D) factor	agcgatgttaaaaacgaagcggtgtcgctgacaagtgaagttgtttgattatgataacttGattgcaaaatattattaacaatta
ydcIp	1495134		ydcI	ydcI		catcaatattatccattttgctgtaacataattgctttaattgttaataatattttgcaaTcaagttatcataatcaaacaactt
ydcJp11	1495154				RNA polymerase, sigma 70 (sigma D) factor	gtgtcgctgacaagtgaagttgtttgattatgataacttgattgcaaaatattattaacaAttaaagcaattatgttacagcaaa
opgDp4	1496645				RNA polymerase sigma E factor	accaggaagcggaagaacgcagtaaacgtcgctgtggtttgctttaaaatctgaccatccGcctttgcaaaaatttgcctgattt
opgDp8	1496655				RNA polymerase, sigma 32 (sigma H) factor	ggaagaacgcagtaaacgtcgctgtggtttgctttaaaatctgaccatccgcctttgcaaAaatttgcctgattttacaaacgaa
opgDp7	1496682				RNA polymerase, sigma 70 (sigma D) factor	tttgctttaaaatctgaccatccgcctttgcaaaaatttgcctgattttacaaacgaatcAggctcatcccatcgacataaaaaa
opgDp9	1496776				RNA polymerase, sigma 70 (sigma D) factor	ttatgcatattctctcagttcaacaattggattattaataaatattgtctagagtgagcgGtcataaataagcactttcttgccg
rimLp	1498743		rimL	rimL		tctgaaaaacgaaaatcctcgctttatgtccttgttcgataaacacaataaacttgatcaTgaaattgccagaaaggaaggttcc
tehAp	1500536	NsrR DNA-binding-site 28 bases downstream of tehAp // NsrR DNA-binding-site 1 bases upstream of tehAp	tehA // tehB	tehAB		taaccgtagcaaattctgcggctctggctatgctcgagaaaattccataaaatgcatttcAaatatactttataaattaaacaaa
ydcKp8	1500640				RNA polymerase sigma E factor	ccatcccctaaccagtggctgacctgccaaacctggctggcatagcgccaggcaaatcccAtccctatcgtccccaacacaatac
ydcLp7	1502323				RNA polymerase sigma E factor	gtcgaagtttttagcagcttaacttactgaaatttaagtactgatgattgacttagccccTttttcggcattgactatgtcgtct
ydcLp4	1502345				RNA polymerase, sigma 70 (sigma D) factor	cttactgaaatttaagtactgatgattgacttagcccctttttcggcattgactatgtcgTctgaaaaggggctgaaaaatttat
ydcLp1	1502369				RNA polymerase, sigma 70 (sigma D) factor	attgacttagcccctttttcggcattgactatgtcgtctgaaaaggggctgaaaaatttaTtttcaccaacactttttttgccac
ydcLp6	1502445				RNA polymerase, sigma 70 (sigma D) factor	ttttgccacaacacgaagcggcgctttttgctataacttagaaagtaatataatcatctcAggaaactattcatgcgtaccacat
ydcLp5	1502446				RNA polymerase, sigma 70 (sigma D) factor	tttgccacaacacgaagcggcgctttttgctataacttagaaagtaatataatcatctcaGgaaactattcatgcgtaccacatc
sutRp	1506150	SutR DNA-binding-site 16.5 bases upstream of sutRp // SutR DNA-binding-site regulating ydcO	sutR	sutR	RNA polymerase, sigma 70 (sigma D) factor	gtgcgttatagcgtacaggcaccgtagcatttgtccgttataacgcacaagtgataaactTccgttttgccggaggagtcgcatg
ydcNp5	1506154				RNA polymerase, sigma 70 (sigma D) factor	gttatagcgtacaggcaccgtagcatttgtccgttataacgcacaagtgataaacttccgTtttgccggaggagtcgcatggaaa
ydcPp2	1506754				RNA polymerase, sigma 70 (sigma D) factor	tacccgcgcagttaagcgggaaaactatttcgcaacgtcgcgcttgtggctaaaatagccGccatttttcagctactggataaga
hicAp1	1509221	CRP-cAMP DNA-binding transcriptional dual regulator DNA-binding-site 58.5 bases upstream of hicAp1	hicB // hicA	hicAB	RNA polymerase, sigma 70 (sigma D) factor	cttccttcctgattttgcattgcattctgccgttgcggcgatttagtgctattttcgagcAaattacacacggaggtaaacacta
hicAp2	1509275	HicB DNA-binding-site 30.5 bases upstream of hicAp2	hicB // hicA	hicAB	RNA polymerase, sigma 70 (sigma D) factor	tcgagcaaattacacacggaggtaaacactaatgtttactttgttgatatactcagcggcAgggaggcgatgtgaaacaaagcga
ydcRp	1509978		ydcR	ydcR		ggtttaattacagttaacgaaaagttgtcatttttaacaactgatatagactgccgaatcAtctgcacataattacgattcgata
ydcSp9	1511453				RNA polymerase, sigma 70 (sigma D) factor	ttcaagaacggctgtaatagcgtttaatttaattcctcttagattgggtaatatgaatttCgaatagcagtcatatttcctaact
ydcSp7	1511515				RNA polymerase, sigma 70 (sigma D) factor	aatagcagtcatatttcctaactccttgactatactccagaagataaccttacagacggcAtaatgcgcggtagctcacaacctg
ydcSp1	1511599	Nac DNA-binding-site 51 bases upstream of ydcSp1	patD // ydcV // ydcU // ydcT // ydcS	ydcSTUV-patD	RNA polymerase, sigma S (sigma 38) factor	gaataaattttctcaggggcgaaggtgtgcctgcaagccgccgtctatggttaaacaaggAgatatttttacggcacggcggctg
patDp3	1515415				RNA polymerase sigma E factor	tgccttgtcgttcgatgaaatcatcgttacgacctttacggcaggtcatgaacgaacgttAccgttgtggttgctcaatcagctt
patDp4	1515440				RNA polymerase sigma E factor	gttacgacctttacggcaggtcatgaacgaacgttaccgttgtggttgctcaatcagcttGggcgaccgcgtgatgtaccggtaa
ydcXp1	1517221				RNA polymerase sigma E factor	ttatcagtactacagttctactggaaacattcatttttgccaccttttatcattgcccctAtgtgtatagtacgggttaagaaaa
ydcXp7	1517236				RNA polymerase, sigma 70 (sigma D) factor	ttctactggaaacattcatttttgccaccttttatcattgcccctatgtgtatagtacggGttaagaaaatccgcaataatactc
yncLp4	1517246				RNA polymerase, sigma 70 (sigma D) factor	agaaaaaatcatcaaacagcaacttgcccttatccatcttcagaatgagtattattgcggAttttcttaacccgtactatacaca
ydcXp9	1517354				RNA polymerase, sigma 32 (sigma H) factor	gatgattttttctcaaactggtgaaaaaacttgatgcacgtcaaaaaatgacgcatatttGcgcgcgttttattcatctggctgg
ydcYp3	1517610				RNA polymerase, sigma 70 (sigma D) factor	ttcactgttttaaatcttactcactggcttgacggcaccacgcagacttatatcatttggAtgaatcgataaatttcacaagtgg
ydcZp1	1518375				RNA polymerase sigma E factor	gtcaccgcgcaaatgccgcaggtaggcactaaatttggtcgttggctggatctgacatttAtgcagttgcaactcgacgagcgca
yncBp4	1518892				RNA polymerase sigma E factor	aaaacggatggacatgtctggcctcaataaaataatgatgatgatgttatcaatactatcGaaaacagcccgaagcaacggattc
mcbRp3	1520096				RNA polymerase, sigma 32 (sigma H) factor	tggtgatccgcgtggcgggtgatgattaaagtttcaacggcggcgtaagccgccataaaaAtccaggcaaaaagcttattttcag
yncEp	1523227	MarA DNA-binding-site 41.5 bases upstream of yncEp	yncE	yncE		gtagtcgtaacggcaagaaatgctccacatttgagaaaataatgattaccattcccatttAtaacaagagcgtaacgatgattac
yncDp11	1523276				RNA polymerase, sigma 28 (sigma F) factor	gcgcgatgaaaacagatgacgtaaatgcatgacgactccctttgatgaaccgatatttttGctgcttcacaatgcttcgctaagc
ansPp1	1526011		ansP	ansP	RNA polymerase, sigma S (sigma 38) factor	gaataatggtgataactatcatcgccaggatgaataaacattgttcatggcaacttatatGactttttcattaaagcaatcaggg
ansPp2	1526020		ansP	ansP	RNA polymerase, sigma S (sigma 38) factor	acccataaagaataatggtgataactatcatcgccaggatgaataaacattgttcatggcAacttatatgactttttcattaaag
yncGp	1526228		yncG	yncG		acgaaaaaatgacaaatccttttgctggttaacctgtgtactgtcctacacttaatctttAaaagattgtgaggggcatatgatt
pptAp7	1532858				RNA polymerase sigma E factor	atgcagcagaattattttcagggatacggcacattgctattaatattttgacgaatgataAggtattcaaggcagggttaagacg
pptAp6	1532867				RNA polymerase, sigma 70 (sigma D) factor	aattattttcagggatacggcacattgctattaatattttgacgaatgataaggtattcaAggcagggttaagacgtaagatgcg
nhoAp2	1533963				RNA polymerase sigma E factor	gtaacgaaattaacgggattggcgatttgcgaacgtgatgcatgtccgcgatcgcacaaaAtagccggtgcggcgtctattccag
yddEp5	1535869				RNA polymerase, sigma 32 (sigma H) factor	ctggccggatagcccttcgctctccggccacttgcaggctatgatagttctccagtcacaGgagaacgttaatgaaaccgcaggt
narWp	1538687		narV // narW	narWV	RNA polymerase sigma E factor	tggagtacgcatggtttaacaacgtcgaaaccaaaccgggcattggttatccgaaaaactGggaagatcaggaagagtggcaagg
narZp	1542690				RNA polymerase, sigma 70 (sigma D) factor	agtgtttttaatcttctacatcgtttgtgtgctgctgacctggctggtttatggtcggcgGaagttcagccaaaaataagagatc
narUp1	1544124		narU	narU	RNA polymerase, sigma 70 (sigma D) factor	tttcttatctattctttcaatcagcacttcacccaattcatccttaattctaataactggCtattgcgccttacctcgtgttttg
narUp2	1544163		narU	narU	RNA polymerase, sigma S (sigma 38) factor	tctggctacttaatccccattctgcccccgcggttacgctttcttatctattctttcaatCagcacttcacccaattcatcctta
yddJp8	1544758				RNA polymerase sigma E factor	tactaataatacatccgatattggaactttattccccataataaaacagagcaaaacttaAattttttaaatgtttctgggaaga
yddJp9	1544763				RNA polymerase sigma E factor	attgatactaataatacatccgatattggaactttattccccataataaaacagagcaaaActtaaattttttaaatgtttctgg
yddJp5	1544825				RNA polymerase, sigma 70 (sigma D) factor	atttcctgacttatcttccatctatcaaaagtttaagactggacaataataaaataacccAcattgatactaataatacatccga
yddJp6	1544851				RNA polymerase, sigma 70 (sigma D) factor	caaccagttgaaatatataaatcttgatttcctgacttatcttccatctatcaaaagtttAagactggacaataataaaataacc
yddJp1	1544866				RNA polymerase sigma E factor	attaaacgctgctaacaaccagttgaaatatataaatcttgatttcctgacttatcttccAtctatcaaaagtttaagactggac
yddGp	1547205		yddG	yddG	RNA polymerase, sigma S (sigma 38) factor	gcggtagaaaaacgcaccactgcctgacaggccagttaaaaaaatgctataaaattcagcTtaatttttaacggcaagagagaca
fdnGp	1547372	NarP-Pasp59 DNA-binding-site 109 bases upstream of fdnGp // NarP-Pasp59 DNA-binding-site 100 bases upstream of fdnGp // NarL-Pasp59 DNA-binding-site 124 bases upstream of fdnGp // Fnr DNA-binding-site 42.5 bases upstream of fdnGp // NarL-Pasp59 DNA-binding-site 77 bases upstream of fdnGp // NarL-Pasp59 DNA-binding-site 109 bases upstream of fdnGp // Fnr DNA-binding-site 97.5 bases upstream of fdn…	fdnG // fdnH // fdnI	fdnGHI	RNA polymerase, sigma 70 (sigma D) factor	agatgttctttttgatttcgcgcaaaaagattcagaattttactgttagtttcctcgcgcAgtaatacccctgaaaaaagaggaa
adhPp5	1553994				RNA polymerase, sigma 28 (sigma F) factor	cctctgccgaagccctgcaacaggccattgacgataatttctggcaagccgaataccgcgActaccgccgtacctccatctaagc
maeAp4	1555727				RNA polymerase, sigma 32 (sigma H) factor	tgcctgcgcaatggtgtttttgtttttatctgctttatacttgaggccgacgccctggcgGtaaagcaaagacgataaaagcccc
maeAp3	1555742				RNA polymerase, sigma 70 (sigma D) factor	acgattaaacaccattgcctgcgcaatggtgtttttgtttttatctgctttatacttgagGccgacgccctggcggtaaagcaaa
srap	1556046	OmpR-P DNA-binding-site regulating srap // Fis DNA-binding-site regulating srap // IHF DNA-binding-site regulating srap	sra	sra	RNA polymerase, sigma S (sigma 38) factor	acgatcaattatgtggtcagtggccagcaccctacgctttaaggtgctatgcttgatcggCaacctaatttaggggtttagcacg
bdmp	1556340	Pasp56 RcsB DNA-binding-site 41.5 bases upstream of bdmp	sra // bdm	bdm-sra		aaaatcatcaaccaggactaatcttaacaacgaagcggcaaatatttgccatgctgaatgTgctttataaatctgcgatccgtag
osmCp1	1556596	Lrp DNA-binding-site 62 bases upstream of osmCp2 // H-NS DNA-binding-site regulating osmCp1 // NhaR-Na+ DNA-binding-site 42 bases upstream of osmCp1 // Pasp56 RcsB DNA-binding-site 41.5 bases upstream of osmCp1	osmC	osmC	RNA polymerase, sigma 70 (sigma D) factor	gccggattttattcggaatatcctgcttatcctcgtgctgtttctcacgtagtctataatTtcctttttaagcccacaggagagc
osmCp2	1556606	H-NS DNA-binding-site regulating osmCp2 // Lrp DNA-binding-site 62 bases upstream of osmCp2	osmC	osmC	RNA polymerase, sigma S (sigma 38) factor	attcggaatatcctgcttatcctcgtgctgtttctcacgtagtctataatttcctttttaAgcccacaggagagcaacaatgaca
ddpXp1	1563107	NtrC-Pasp DNA-binding-site 88 bases upstream of ddpXp1 // NtrC-Pasp DNA-binding-site 109 bases upstream of ddpXp1	ddpF // ddpD // ddpC // ddpB // ddpA // ddpX	ddpXABCDF	RNA polymerase, sigma 54 (sigma N) factor	ttaagccagcattctggcgcttatcccggcatggcatgagatctgcataagcggaaagcgCagcaatttttgtcttatacaggaa
ddpXp2	1563201		ddpF // ddpD // ddpC // ddpB // ddpA // ddpX	ddpXABCDF	RNA polymerase, sigma S (sigma 38) factor	tacgattccgggagattccttccttaacttcccctcttgcaccaaaactgcactacgctgCacaaatgttgatcaaaagttaaaa
ddpXp3	1563249		ddpF // ddpD // ddpC // ddpB // ddpA // ddpX	ddpXABCDF	RNA polymerase, sigma S (sigma 38) factor	gggttttcatttaacgtgacactgtcacttaaatactgtgatttcagctacgattccgggAgattccttccttaacttcccctct
dosPp3	1565743				RNA polymerase, sigma 32 (sigma H) factor	aagacgaggtagaaaccgtgttgaactctggaaagccagtctttagatgcgccaggatgcAgaggtaatcatgaagctaaccgat
yddWp6	1568852				RNA polymerase, sigma 70 (sigma D) factor	cgctccctttttcgtgcttgctgtcgtattgacttaacggggataagtacgagaatgagcGcacatctgtttaccggaaaccagc
gadCp5	1570527				RNA polymerase sigma E factor	tctgttcactggcattagcaacggaaaatattgttctgaatacgcttcagaacaaaacagGtgcggttccgacaggaataccgtt
gadCp6	1570577				RNA polymerase sigma E factor	taacggtaacggtgtcccgaaacgaacccgtttcgggacaatttccaaagtctgttcactGgcattagcaacggaaaatattgtt
gadCp1	1570584				RNA polymerase sigma E factor	taacgtttaacggtaacggtgtcccgaaacgaacccgtttcgggacaatttccaaagtctGttcactggcattagcaacggaaaa
gadBp	1572072	GadX DNA-binding-site 268 bases upstream of gadBp2 // GadX DNA-binding-site 184 bases upstream of gadBp2 // FliZ DNA-binding-site regulating gadBp2 // GadW DNA-binding-site 98.5 bases upstream of gadBp2 // GadW DNA-binding-site 119.5 bases upstream of gadBp2 // GadW DNA-binding-site 210.5 bases upstream of gadBp2 // GadW DNA-binding-site 231.5 bases upstream of gadBp2 // GadX DNA-binding-site 210…	gadC // gadB	gadBC	RNA polymerase, sigma 70 (sigma D) factor	tatttaaacacgagtcctttgcacttgcttactttatcgataaatcctacttttttaatgCgatccaatcattttaaggagttta
gadBp2	1572072	GadE DNA-binding-site 62.5 bases upstream of gadBp2 // GadX DNA-binding-site 98.5 bases upstream of gadBp2 // GadX DNA-binding-site 17.5 bases upstream of gadBp2 // CRP-cAMP DNA-binding transcriptional dual regulator DNA-binding-site 63.5 bases upstream of gadBp2 // Fis DNA-binding-site 105 bases upstream of gadBp2 // Fis DNA-binding-site 59 bases upstream of gadBp2 // Fis DNA-binding-site 27 bas…	gadC // gadB	gadBC	RNA polymerase, sigma S (sigma 38) factor	tatttaaacacgagtcctttgcacttgcttactttatcgataaatcctacttttttaatgCgatccaatcattttaaggagttta
yddBp6	1577666				RNA polymerase sigma E factor	tatggttacacatcaacccggtgtctggaacctggccgatgatatttgtgacattagcgcGgttttataaaaacaataaaagccc
ydeNp	1582554	GadX DNA-binding-site 233.5 bases upstream of ydeNp // GadX DNA-binding-site 69 bases upstream of ydeNp // AraC-arabinose DNA-binding-site regulating ydeNp // NagC DNA-binding-site 140 bases upstream of ydeNp // NagC DNA-binding-site 16 bases upstream of ydeNp	ydeM // ydeN	ydeNM	RNA polymerase, sigma 70 (sigma D) factor	atctctttatgtgactaacttcacttacatccacttatttctcttcgtaaaattactttgGaattaagtacaataagaagaggaa
ydeNp3	1582729				RNA polymerase, sigma 70 (sigma D) factor	cataacctgttgcatgattatttatgatctcaattctgcattttgtcagtaaaatgcaatAatttattaaatatcaataaattag
safAp	1584028	Pasp56 RcsB DNA-binding-site regulating safAp // YdeO DNA-binding-site regulating safAp // PhoP-Pasp51 DNA-binding-site 53 bases downstream of safAp // PhoP-Pasp51 DNA-binding-site 33 bases downstream of safAp // EvgA-Pasp DNA-binding-site 51.5 bases upstream of safAp	ydeO // safA	safA-ydeO	RNA polymerase, sigma 70 (sigma D) factor	tgcctacagctgtaagaaactccgctcagtactgaagcaccagtcctatttcctcttttcTccagcctgttatattaagcatact
ydePp	1586664	UvrY-Pasp54 DNA-binding-site regulating ydePp // NarP-Pasp59 DNA-binding-site regulating ydePp // NarL-Pasp59 DNA-binding-site regulating ydePp // Pasp56 RcsB DNA-binding-site regulating ydePp // H-NS DNA-binding-site regulating ydePp // NagC DNA-binding-site 28 bases upstream of ydePp // PhoP-Pasp51 DNA-binding-site 34.5 bases downstream of ydePp // EvgA-Pasp DNA-binding-site 74.5 bases upstream…	ydeP	ydeP	RNA polymerase, sigma 70 (sigma D) factor	gcgcacaattgaagccagagtcttattttttatattgaaaaatatgttaatttaaacactAtgagagatgatgcttaacttatcg
ydeRp1	1588298				RNA polymerase sigma E factor	atccgggactggtgagggcttcggcaacctttacccttgaatttcaataatcagagtcagAtatgaaaagacttcacaagaggtt
hipBp	1592482	HipB DNA-binding-site 85.5 bases upstream of hipBp // HipB DNA-binding-site 57.5 bases upstream of hipBp // HipB DNA-binding-site 18.5 bases upstream of hipBp // HipB DNA-binding-site 10.5 bases downstream of hipBp // HipAB DNA-binding-site 10.5 bases downstream of hipBp // HipAB DNA-binding-site 18.5 bases upstream of hipBp // HipAB DNA-binding-site 57.5 bases upstream of hipBp // HipAB DNA-bind…	hipA // hipB	hipBA	RNA polymerase, sigma 70 (sigma D) factor	gtagagcggataagatgtgtttccagattgacttatcctcactaaaggataaaacttataAtatccccttaagcggataaacttg
lsrRp	1601257	CRP-cAMP DNA-binding transcriptional dual regulator DNA-binding-site 131.5 bases upstream of lsrRp // CRP-cAMP DNA-binding transcriptional dual regulator DNA-binding-site 60.5 bases upstream of lsrRp // LsrR DNA-binding-site 18.5 bases upstream of lsrRp	lsrK // lsrR	lsrRK	RNA polymerase, sigma 70 (sigma D) factor	ccatcacagatataaatgagcaagaactgaacaattgcattaaagatttaaatatgttcaAagtgaagaatgaattatgacaatc
lsrAp	1601460	CRP-cAMP DNA-binding transcriptional dual regulator DNA-binding-site 60.5 bases upstream of lsrRp // LsrR DNA-binding-site 11.5 bases downstream of lsrAp // CRP-cAMP DNA-binding transcriptional dual regulator DNA-binding-site 131.5 bases upstream of lsrRp	tam // lsrG // lsrF // lsrB // lsrD // lsrC // lsrA	lsrACDBFG-tam	RNA polymerase, sigma S (sigma 38) factor	atatgtgcaatgtccacctaaggttatgaacaaattaaaagcagaaatacatttgttcaaAactcacctgcaaaactgaacgggg
tamp	1607221		tam	tam	RNA polymerase, sigma S (sigma 38) factor	gcctataaagatgaagacgcagtggcgttccataaaaccacgccccactacaaaacctgtGtcgcgaaactggaatctttaatga
yneEp7	1609140				RNA polymerase, sigma 70 (sigma D) factor	gaccgggtttcttatttcaccatattagttacaacatcctatatgcctttatcattaacaGgtgccacatgcagcgcctgctaat
yneEp5	1609182				RNA polymerase sigma E factor	gtccgttgtgctaataacaccgttacttctgaacccggtttcgaccgggtttcttatttcAccatattagttacaacatcctata
uxaBp	1610720	CRP-cAMP DNA-binding transcriptional dual regulator DNA-binding-site 94.5 bases upstream of uxaBp // ExuR DNA-binding-site 146.5 bases upstream of uxaBp	uxaB	uxaB	RNA polymerase, sigma 70 (sigma D) factor	catcaggagttgatcaaaacaggggttcggcgtattaaagtttgctaacctgtcgtaccaAttcaaacaggttgtatgactaatc
uxaBp2	1610737				RNA polymerase, sigma 70 (sigma D) factor	taaaactgctcattaatcatcaggagttgatcaaaacaggggttcggcgtattaaagtttGctaacctgtcgtaccaattcaaac
yneFp7	1611874				RNA polymerase sigma E factor	agggtacctttatttgccgccgctgtcagcgaacatgctatcttggttcggtcagtattgAtagtctggatttctggcctttgct
yneJp5	1614780				RNA polymerase, sigma 70 (sigma D) factor	tgagtcatggtatgaagatacgcagatttactcttgctttaaaatgaataatattaagccActtattcacgaatcgagaatgcta
yneJp6	1614788				RNA polymerase, sigma 32 (sigma H) factor	ggtatgaagatacgcagatttactcttgctttaaaatgaataatattaagccacttattcAcgaatcgagaatgctatggatctg
sadp5	1614799				RNA polymerase sigma E factor	gttatgctgccagcttcggcaaccgcgttgaacatctccagttgggtcagatccatagcaTtctcgattcgtgaataagtggctt
yneKp6	1615550				RNA polymerase, sigma 32 (sigma H) factor	aggcattgcgcttattccgcgctctatgctggaaagtatgccggggcatcaccaggttgaAgcgtggccgttagctgagcaatgg
yneKp5	1615731				RNA polymerase, sigma 70 (sigma D) factor	cagggatatcaatgagctatttttgatagttcttgcggttaatatgctctatatagtgatGttccgatgacttatgactatatgg
ydeAp	1616955	ArcA-Pasp54 DNA-binding-site 16 bases downstream of ydeAp	ydeA	ydeA		ctctctgacgcgtgaaagaatcagcgtcagagaaacggaaaacgcgatccagatcacaaaTgcattgtattcacatcattaaccg
marCp	1618941		marC	marC		gcgatgcaaggctagctaaagagtgacactttatccttgtttaccccttatacttttcgcTgataacccagatacacaggataac
marRp	1619093	CpxR response regulator - phosphorylated DNA-binding-site 29 bases upstream of marRp // AcrR DNA-binding-site 40.5 bases upstream of marRp // Cra DNA-binding-site 72.5 bases upstream of marRp // MarR DNA-binding-site 18 bases upstream of marRp // MarR DNA-binding-site 17 bases downstream of marRp // MarA DNA-binding-site 61.5 bases upstream of marRp // SoxS DNA-binding-site 61.5 bases upstream of…	marR // marA // marB	marRAB	RNA polymerase, sigma 70 (sigma D) factor	cgtggcatcggtcaattcattcatttgacttatacttgcctgggcaatattatcccctgcAactaattacttgccagggcaacta
ydeEp4	1621264				RNA polymerase, sigma 70 (sigma D) factor	ttgattcgttagtcgccggttacgacggcattaatgcgcaaataagtcgctatacttcggAtttttgccatgctatttctttaca
ydeEp1	1621304				RNA polymerase, sigma 70 (sigma D) factor	aataagtcgctatacttcggatttttgccatgctatttctttacatctctaaaacaaaacAtaacgaaacgcactgccggacaga
mgtSp	1622588	PhoP-Pasp51 DNA-binding-site 35 bases upstream of mgtSp	mgtS	mgtS	RNA polymerase, sigma 70 (sigma D) factor	gaacacaataaagatttaattcagccttcgtttaggttacctctgctaatatctttctcaTtgagatgaaaattaaggtaagcga
mgrRp	1622914	PhoP-Pasp51 DNA-binding-site 44 bases upstream of mgrRp	mgrR	mgrR	RNA polymerase, sigma 70 (sigma D) factor	attaaccgagtttaagctccgtttaacattcattgagaaaactgatgctactgtgtcaacGattcgttatcagtgcaggaaaatg
dgcZp	1623879	DNA-binding transcriptional dual regulator CysB DNA-binding-site 164.5 bases upstream of dgcZp // CpxR response regulator - phosphorylated DNA-binding-site 41 bases upstream of dgcZp	dgcZ	dgcZ	RNA polymerase, sigma 70 (sigma D) factor	aacttcggatttctatgaaaatattgacgtaattttgcttttctctcgttagaatagcgcGcacaaggaactgtgaaaaaggagt
ydeIp1	1624516				RNA polymerase sigma E factor	tggcaatattcttatttggcaattataaaaatagcaaccagacttaataagtcaaaccaaAcgcaattaaggagttagtatgaaa
ydeIp6	1624543				RNA polymerase, sigma 70 (sigma D) factor	ggctgattttaaatgccttataacaattggcaatattcttatttggcaattataaaaataGcaaccagacttaataagtcaaacc
ydeIp5	1624559	RcdA DNA-binding-site regulating ydeIp5	ydeI	ydeI	RNA polymerase, sigma 70 (sigma D) factor	tatttgacagctagttggctgattttaaatgccttataacaattggcaatattcttatttGgcaattataaaaatagcaaccaga
ydeJp	1624688	Fnr DNA-binding-site 404.5 bases upstream of ydeJp	ydeJ	ydeJ	RNA polymerase, sigma 70 (sigma D) factor	atttaactcactaaagttaagaagattgaaaagtcttaaacatattttcagaataatcggAtttatatgtttgaaaattattata
dcpp3	1627422				RNA polymerase, sigma 32 (sigma H) factor	catagcacgggatgcttaagagcgggtaatactggattgcaagattgcactccgttatcaGtaagcctacgctatggaacacctc
ydfGp	1627491		ydfG	ydfG		gagtgcaatcttgcaatccagtattacccgctcttaagcatcccgtgctatgttattgacAcacaaaagcgttgaggaacagtga
ydfHp	1628326	PhoB-Pasp53 DNA-binding-site 20 bases upstream of ydfHp	ydfH	ydfH		tttatacccggcgtaactgccgggttattgcttgtcacaaaaaagtggtagactcatgcaGttaactcactcacaagcaagaacg
ynfTp	1632723		ynfT // ydfK	yntF-ydfK		aaaactgttatctatgtatacttttaaacccaatccgtgtagagtctctacataagatagTttgcagttgccgcttcagcttgcg
ydfKp5	1632985				RNA polymerase sigma E factor	catattcagcatttttagtcatgccctaataaaattagggattggcatatccaataacccAgacaaaaccgatgtataagtcaac
pinQp1	1633584				RNA polymerase sigma E factor	attttcgaacgtgtacatacaaatatgcacaaaaataatcataattattttctgagatgcAttatgatatgaacaccaatttcgt
tfaQp6	1634956				RNA polymerase, sigma 32 (sigma H) factor	gtcggtattggtgctcatacgcactccgttgcgattggttcacatggacacaccatcaccGttaacgctgctggtaacgcggaaa
nohAp	1636603	DNA-binding transcriptional dual regulator Fur DNA-binding-site 2 bases downstream of nohAp // DNA-binding transcriptional dual regulator Fur DNA-binding-site 4 bases downstream of nohAp	tfaQ // stfQ // nohA	nohA-stfQ-tfaQ	RNA polymerase, sigma 70 (sigma D) factor	cataattgattatttgacgtggtttgatggcctccacgcacgttgtgatatgtagatgatAatcattatcactttacgggtcctt
ynfOp1	1636727				RNA polymerase sigma E factor	caggtatcgtattaattgatctgcatcaacttaacgtaaaaacaacttcagacaatacaaAtcagcgacactgaatacggggcaa
gnsBp	1637846		gnsB	gnsB		tgtgtaaaatttagactatcgtatgttgattattgcgatgtttcatcttatcttttacacGtttgcaccatataatcgacttact
ynfNp5	1638197				RNA polymerase, sigma 70 (sigma D) factor	gaaaatgaaggctccttcgggagcttttttgcttggtgtctattcgatggatactcacatActacggtaacatcatgaaaaaaat
ynfNp6	1638299				RNA polymerase, sigma 70 (sigma D) factor	ctttcggggcaaaatgtatcttttgtaaatcaatgatgattacatttgataatatttcacAatacttaaatgccagccgtctgtc
cspIp2	1638712		cspI	cspI		attttattatttgtacctcttgagatttccttgttggtttttctctctgatattttttttCggaccattctgcccaagggctaat
cspIp1	1638812	BasR-Pasp51 DNA-binding-site 137.5 bases upstream of cspIp1 // Fis DNA-binding-site 49 bases downstream of cspIp1 // Fis DNA-binding-site 41 bases downstream of cspIp1 // Fis DNA-binding-site 14 bases downstream of cspIp1 // Fis DNA-binding-site 20 bases upstream of cspIp1 // Fis DNA-binding-site 83 bases upstream of cspIp1 // Fis DNA-binding-site 88 bases upstream of cspIp1	cspI	cspI		gtgtttttctttacaaaagtaatccttgctatgggtggttaatcatgcgttaatggtgttCtggtttgttacaaatttatctgaa
cspFp7	1641690				RNA polymerase, sigma 70 (sigma D) factor	actcaaagaaggaataagtgaataacacctgaaatgagaactgctttagtaaactacttcGtatatcgtctgttcttcaaaccga
cspBp	1641715	ZraR-Pasp56 DNA-binding-site 63.5 bases downstream of cspBp	cspB	cspB	RNA polymerase, sigma 70 (sigma D) factor	gatggctggatgtctaaaataaacattgcttcatatgttcaactatgcgttaatgattgcGtcggtttgaagaacagacgatata
cspFp6	1641765				RNA polymerase, sigma 70 (sigma D) factor	ttcaaaccgacgcaatcattaacgcatagttgaacatatgaagcaatgtttattttagacAtccagccatcttcaaccccatcaa
cspFp8	1641846				RNA polymerase sigma E factor	tcaaaaaactatagctttcttcaggaacgtgtgtatagtgcgccaagttatcagtattaaGgaatttttttgtcccgtaaaatga
remp1	1644972				RNA polymerase sigma E factor	tttgtttttattttcaacgcgtttgaagttctggacggtgccggaatagaatcaaaaataCttaagtagcgcgcagggataagag
remp2	1644975				RNA polymerase, sigma 70 (sigma D) factor	gtttttgtttttattttcaacgcgtttgaagttctggacggtgccggaatagaatcaaaaAtacttaagtagcgcgcagggataa
relBp	1645903	RelBE DNA-binding-site 13.5 bases downstream of relBp // RelBE DNA-binding-site 1.5 bases downstream of relBp // RelBE DNA-binding-site 28 bases downstream of relBp // RelBE DNA-binding-site 13.5 bases upstream of relBp // RelB DNA-binding-site 13.5 bases downstream of relBp // RelB DNA-binding-site 1.5 bases downstream of relBp	hokD // relE // relB	relBE-hokD	RNA polymerase, sigma 70 (sigma D) factor	cgactactttctgacttccttcgtgacttgccctaagcatgttgtagtgcgatacttgtaAtgacatttgtaattacaagaggtg
flxAp	1646388	Fis DNA-binding-site 72 bases upstream of flxAp	flxA	flxA	RNA polymerase, sigma 28 (sigma F) factor	aacaattaatgacacaagaaatacgattaaagatttttttgtgcatgccgatagtgctttTttaaaaggagaaatctatgtctgt
dicCp	1647876	DicA DNA-binding-site regulating dicA	dicC // ydfX // ydfW	dicC-ydfXW	RNA polymerase, sigma 70 (sigma D) factor	catagttagctaatgctaaatcgtattgactatgtttttgttaacatctatcttgttagtTatgactaacaataaaggtgtttta
ydfAp8	1648438		ydfC // ydfB // ydfA	ydfABC	RNA polymerase, sigma 70 (sigma D) factor	gttagctatagcatacaaaatcacttgaccgatatgttagtcatggctaatcttgtttgcAtcaacacaccgcacggtgttctca
ydfAp6	1648457				RNA polymerase, sigma 32 (sigma H) factor	atcacttgaccgatatgttagtcatggctaatcttgtttgcatcaacacaccgcacggtgTtctcagcaaacagttccgctaccc
dicBp	1649597	DicA DNA-binding-site regulating dicBp	intQ // insD7 // ydfE // ydfD // dicB	dicB-ydfDE-insD-intQ	RNA polymerase, sigma 70 (sigma D) factor	attgttaactggttaacgtcacctggaggcaccaggcactgcatcacaaaattcattgttGaggacgcgataatgaaaacgttat
ynfAp7	1655679				RNA polymerase sigma E factor	gagggtgtttatattgatgatattatgtcgccctataactatacatgatgtcaataagagAcaaagatgattaaaacaacgttac
ynfAp5	1655690				RNA polymerase, sigma 70 (sigma D) factor	aaacgtaccaggagggtgtttatattgatgatattatgtcgccctataactatacatgatGtcaataagagacaaagatgattaa
ynfAp4	1655699				RNA polymerase, sigma 32 (sigma H) factor	gcggacgcaaaacgtaccaggagggtgtttatattgatgatattatgtcgccctataactAtacatgatgtcaataagagacaaa
ynfBp	1655709	GadX DNA-binding-site 94.5 bases upstream of ynfBp	speG // ynfB	ynfB-speG	RNA polymerase, sigma S (sigma 38) factor	aaaatagtaacgttgttttaatcatctttgtctcttattgacatcatgtatagttataggGcgacataatatcatcaatataaac
ynfDp6	1657414				RNA polymerase sigma E factor	ttagagaaactggccatctcaggggtaaatgaaagtgttacctctgtgcggtcacatcctGtgaggaatatcgcgagtaagcatg
ynfCp9	1657547				RNA polymerase, sigma 32 (sigma H) factor	cgagggcgagcagaagcgcggcacagcaggttgagagtttcatcataagctccttacgcgAagataacttctttaagcatagcat
ynfEp2	1658003	Fnr DNA-binding-site 40.5 bases upstream of ynfEp2 // NarL-Pasp59 DNA-binding-site 14 bases upstream of ynfEp2 // NarL-Pasp59 DNA-binding-site 23 bases upstream of ynfEp2	dmsD // ynfH // ynfG // ynfF // ynfE	ynfEFGH-dmsD	RNA polymerase, sigma S (sigma 38) factor	tcatacccttctattgatatggattaataattcttaacccaaaatgggtagactccctctAttgttagcgcgctaaatattcaat
ynfEp	1658003	NarL-Pasp59 DNA-binding-site 23 bases upstream of ynfEp2 // NarL-Pasp59 DNA-binding-site 14 bases upstream of ynfEp2 // Fnr DNA-binding-site 40.5 bases upstream of ynfEp2	dmsD // ynfH // ynfG // ynfF // ynfE	ynfEFGH-dmsD	RNA polymerase, sigma 70 (sigma D) factor	tcatacccttctattgatatggattaataattcttaacccaaaatgggtagactccctctAttgttagcgcgctaaatattcaat
ynfKp5	1667240				RNA polymerase, sigma 70 (sigma D) factor	ggccaggaaagcataacttagactttcaaggttaattattttcctggtttatatttgtgaAgcataacggtggagttagtgatgc
ynfKp6	1667335				RNA polymerase, sigma 70 (sigma D) factor	aaaagacgcgatgtataacggttctttgttgattcgtctgttgcagggttaacattttttAactgttctaccaaaatttgcgcta
mlcp	1668591	CRP-cAMP DNA-binding transcriptional dual regulator DNA-binding-site 70.5 bases upstream of mlcp // Mlc DNA-binding-site 4 bases downstream of mlcp	ynfK // mlc	mlc-ynfK	RNA polymerase, sigma 32 (sigma H) factor	cctaagtaaaaatttgacgacacgtattgaagtgcttcaccatagcctacagattatttcGgagcgcgaaaatatagggagtatg
mlcp2	1668591	Mlc DNA-binding-site 4 bases downstream of mlcp // CRP-cAMP DNA-binding transcriptional dual regulator DNA-binding-site 70.5 bases upstream of mlcp	ynfK // mlc	mlc-ynfK	RNA polymerase, sigma 70 (sigma D) factor	cctaagtaaaaatttgacgacacgtattgaagtgcttcaccatagcctacagattatttcGgagcgcgaaaatatagggagtatg
mlcp1	1668603	Mlc DNA-binding-site 4 bases downstream of mlcp // CRP-cAMP DNA-binding transcriptional dual regulator DNA-binding-site 70.5 bases upstream of mlcp	mlc	mlc	RNA polymerase, sigma 70 (sigma D) factor	gttaatcacatgcctaagtaaaaatttgacgacacgtattgaagtgcttcaccatagcctAcagattatttcggagcgcgaaaat
ynfMp4	1669630				RNA polymerase, sigma 70 (sigma D) factor	agatgacgaagttcaatattcatatttaaaacatcttatttgagattattaatatattagAcagaacaattcgattttcctaccc
ynfMp5	1669633				RNA polymerase, sigma 70 (sigma D) factor	tgacgaagttcaatattcatatttaaaacatcttatttgagattattaatatattagacaGaacaattcgattttcctaccctat
ynfLp6	1669652				RNA polymerase, sigma 70 (sigma D) factor	gtagtacggctcacttgaaatccttgctaaatatgcctgtagatcaggcttatacataggGtaggaaaatcgaattgttctgtct
ynfMp	1669672		ynfM	ynfM		agattattaatatattagacagaacaattcgattttcctaccctatgtataagcctgatcTacaggcatatttagcaaggatttc
asrp2	1671327	PhoB-Pasp53 DNA-binding-site 30 bases upstream of asrp2 // RstA-Pasp52 DNA-binding-site 62 bases upstream of asrp2 // H-NS DNA-binding-site regulating asrp2 // RcdA DNA-binding-site 58.5 bases upstream of asrp2 // RcdA DNA-binding-site 68.5 bases upstream of asrp2	asr	asr	RNA polymerase, sigma S (sigma 38) factor	gttacacgctgaaaccaaccactcacggaagtctgccattcccagggatatagttatttcAacggccccgcagtggggttaaatg
asrp	1671327	RcdA DNA-binding-site 68.5 bases upstream of asrp2 // RcdA DNA-binding-site 58.5 bases upstream of asrp2 // H-NS DNA-binding-site regulating asrp2 // RstA-Pasp52 DNA-binding-site 62 bases upstream of asrp2 // PhoB-Pasp53 DNA-binding-site 30 bases upstream of asrp2	asr	asr	RNA polymerase, sigma 70 (sigma D) factor	gttacacgctgaaaccaaccactcacggaagtctgccattcccagggatatagttatttcAacggccccgcagtggggttaaatg
ydgDp4	1671953				RNA polymerase, sigma 32 (sigma H) factor	cccgtcccgtctatagtatttatgagggtttgcttttaataatcataattacccaccagaGtgtgatatgcgtacaaccattgct
ydgDp7	1671957				RNA polymerase, sigma 32 (sigma H) factor	tcccgtctatagtatttatgagggtttgcttttaataatcataattacccaccagagtgtGatatgcgtacaaccattgctgtag
mdtJp	1673779	H-NS DNA-binding-site 288.5 bases downstream of mdtJp // H-NS DNA-binding-site 240.5 bases downstream of mdtJp // H-NS DNA-binding-site 10.5 bases upstream of mdtJp	mdtU // mdtJ // mdtI	mdtUJI	RNA polymerase, sigma 70 (sigma D) factor	cgctcaggtaaagaagtgaaaatattttgagttaattcttaagctatgatacaaatcaggCgtgttcaactaccgaggacaatta
tqsAp	1673890		tqsA	tqsA		tacctgagcggtttgattttcgttatgatgacggagcgaaaaagacattattattagcaaAggaagaaaaaacggggacaagcat
pntBp6	1676548				RNA polymerase, sigma 32 (sigma H) factor	gctggcctgcgttgtcggttattacgtggtgtggaatgtatcgcacgcgctgcatacaccGttgatgtcggtcaccaacgcgatt
pntAp	1677975		pntB // pntA	pntAB	RNA polymerase, sigma 70 (sigma D) factor	attttcagtacgttatagggcgtttgttactaatttattttaacggagtaacatttagctCgtacatgagcagcttgtgtggctc
ydgHp5	1678377				RNA polymerase, sigma 32 (sigma H) factor	gatatgaaaaatgacgcagacagttacaccgtttaaatgcaataatcagccacgtttctcGttaataacaataccagtacctggt
ydgCp3	1682062				RNA polymerase, sigma 70 (sigma D) factor	cgcgctgtttttacttactatcaatcgtttctaaacaagttttcatcaggtattctactgAtgacttgttatggaagtgttaagg
rstAp	1682138	PhoP-Pasp51 DNA-binding-site 44 bases upstream of rstAp	rstB // rstA	rstAB		tgaaaacttgtttagaaacgattgatagtaagtaaaaacagcgcggtgtattgtgacgttTttatatctaccgtgaatgttatga
tusp2	1684173				RNA polymerase, sigma 54 (sigma N) factor	aactgggtggtgcccgcttctcgtttagctggccgttatggcataacatcccgcaatttaCctctgcctgacactacgcgcacga
fumCp1	1686654	Rob DNA-binding-site 35.5 bases upstream of fumCp1	fumC	fumC	RNA polymerase, sigma 70 (sigma D) factor	gggcggtttttttacatggcacgaaagaccaaacatttgttatcaaatggtaaataataaGtgagctaaaagttgcttaacgaaa
fumCp2	1686709	CRP-cAMP DNA-binding transcriptional dual regulator DNA-binding-site 484.5 bases upstream of fumCp2 // CRP-cAMP DNA-binding transcriptional dual regulator DNA-binding-site 53.5 bases upstream of fumCp2 // DNA-binding transcriptional dual regulator Fur DNA-binding-site regulating fumCp2 // Fnr DNA-binding-site regulating fumCp2 // ArcA-Pasp54 DNA-binding-site regulating fumCp2 // SoxS DNA-binding-…	fumC	fumC	RNA polymerase, sigma S (sigma 38) factor	cagatacaactcacacaatgcacccgctgtgtgaaataaacagagccgcccttcggggcgGtttttttacatggcacgaaagacc
fumAp	1688440	CRP-cAMP DNA-binding transcriptional dual regulator DNA-binding-site 63.5 bases downstream of fumAp // CRP-cAMP DNA-binding transcriptional dual regulator DNA-binding-site 7.5 bases downstream of manAp // CRP-cAMP DNA-binding transcriptional dual regulator DNA-binding-site 1.5 bases upstream of manAp // CRP-cAMP DNA-binding transcriptional dual regulator DNA-binding-site 64 bases upstream of manA…	fumC // fumA // fumA	fumAC // fumA	RNA polymerase, sigma 70 (sigma D) factor	caaaaagtcgtactagtctcagtttttgttaaaaaagtgtgtaggatattgttactcgctTttaacagggcaacggaacacccgc
manAp	1688551	CRP-cAMP DNA-binding transcriptional dual regulator DNA-binding-site 7.5 bases downstream of manAp // CRP-cAMP DNA-binding transcriptional dual regulator DNA-binding-site 1.5 bases upstream of manAp // CRP-cAMP DNA-binding transcriptional dual regulator DNA-binding-site 64 bases upstream of manAp	manA	manA	RNA polymerase, sigma 70 (sigma D) factor	cgactttttgcggctccaggttacttcccgtaggattcttgctttaatagtgggattaatTtccacattaaaacagggattgatc
ydgAp	1689794		ydgA	ydgA		gtttacaacaagctgtaagagcttactgaaaaaattaacatctcttgctaagcttattaaAggcttataacaccttcaggcggcc
uidCp5	1692988				RNA polymerase, sigma 70 (sigma D) factor	cgcacatcaattgccttagtaccttgcggatttatgctactggcattcgttattatctggTtttatccgctcacggataaaaaat
uidCp6	1693006				RNA polymerase, sigma 70 (sigma D) factor	gaagttattatgggcatccgcacatcaattgccttagtaccttgcggatttatgctactgGcattcgttattatctggttttatc
uidAp	1696152	UidR DNA-binding-site 153.5 bases upstream of uidAp // UxuR DNA-binding-site 28.5 bases downstream of uidAp // CRP-cAMP DNA-binding transcriptional dual regulator DNA-binding-site 89.5 bases upstream of uidAp	uidC // uidB // uidA	uidABC		gttttttgatcgcggtgtcagttctttttatttccatttctcttccatgggtttctcacaGataactgtgtgcaacacagaattg
uidRp	1697075	UidR DNA-binding-site regulating uidRp	uidR	uidR	RNA polymerase, sigma 70 (sigma D) factor	gccttcgcactattcaacagcaatgataggcgctcacctgacaacgcggtaaactagttaTtcacgctaactataatggtttaat
hdhAp	1698122		hdhA	hdhA		tattcccgcccggctcattgcagcgaaataatcctctctttatctgctatacctggtagtGtcctttcctcaaggttaatgataa
malIp	1699228	CRP-cAMP DNA-binding transcriptional dual regulator DNA-binding-site 17.5 bases downstream of malIp // CRP-cAMP DNA-binding transcriptional dual regulator DNA-binding-site 41.5 bases upstream of malXp // MalI DNA-binding-site 10.5 bases downstream of malIp	malI	malI	RNA polymerase, sigma 70 (sigma D) factor	aaattttagtgaggcataaatcacattacgcaacgataatagcgggtataagataaataaAaggtaaaacgttttatctgtcaca
malXp	1699313	MalI DNA-binding-site 16.5 bases upstream of malXp // CRP-cAMP DNA-binding transcriptional dual regulator DNA-binding-site 41.5 bases upstream of malXp // CRP-cAMP DNA-binding transcriptional dual regulator DNA-binding-site 17.5 bases downstream of malIp	malX // malY	malXY	RNA polymerase, sigma 70 (sigma D) factor	tcgttgcgtaatgtgatttatgcctcactaaaatttgataaaacgttttatcttctcgcgCaatttactgaatccagattgttct
malYp	1700840		malY	malY	RNA polymerase, sigma 70 (sigma D) factor	cgtttgtctgtgaaagatatgtcgcttgttaatgtgcaggcactgaaggacaatcgggcaAttggcgtagtacaacttaatcaac
addp6	1702202	RbsR-D-ribose DNA-binding-site 47.5 bases upstream of addp6	add	add	RNA polymerase, sigma 70 (sigma D) factor	aacgtaaaaaatcgttgcgcaatcgtggatttttaccctgctttgtttttataatggtgcGcacttttatatccagaaaaagagt
ydgJp6	1704399				RNA polymerase, sigma 70 (sigma D) factor	tttgcgatatttagcttttgtcgttggaaaattcgctatttttttgacttaagttaaacaAcatcccttattgctggcaggttat
blrp	1704512		blr	blr	RNA polymerase, sigma S (sigma 38) factor	atcgcaaaaacctcagtaaaaatcttgctggagctattattgctaagtaacatttaccccCtgaagttaatggatcaatcaagag
cnup9	1704761				RNA polymerase, sigma 70 (sigma D) factor	ctgcccgtccgggtgcatgttttcacttgtcggatattaaaccaggaatttattatcttgTtcgatgttgttggtgattgtcagg
cnup10	1704812				RNA polymerase, sigma 70 (sigma D) factor	attatcttgttcgatgttgttggtgattgtcagggatagtaaagcgcgttactcttttcaGagcagtttttcatccctgaatatt
cnup8	1704864				RNA polymerase, sigma 70 (sigma D) factor	tcttttcagagcagtttttcatccctgaatatttgccatcagcgcattcttattattgtaAtaacacaagcgttcacttttggtg
cnup7	1704873				RNA polymerase, sigma 70 (sigma D) factor	agcagtttttcatccctgaatatttgccatcagcgcattcttattattgtaataacacaaGcgttcacttttggtgaaattttat
ydgKp	1705207		nth // rsxE // rsxG // rsxD // rsxC // rsxB // rsxA // ydgK	ydgK-rsxABCDGE-nth		tggcactatgtccaataaagaaagtagcgatcggttataaaagccttataataacgccccTaaaattagatttgcctgtttgcgt
rsxAp	1705755		nth // rsxE // rsxG // rsxD // rsxC // rsxB // rsxA	rsxABCDGE-nth		cttacagttaacctgttgtcgcctgctctggattaacggataataggcggcttttttattTcaggccgaaaaatgactgactacc
tppBp	1712671	GadX DNA-binding-site 151 bases upstream of tppBp // OmpR-P DNA-binding-site 45.5 bases upstream of tppBp	dtpA	tppB	RNA polymerase, sigma 70 (sigma D) factor	tatatgtaacagattattacaaaggacttgtctgaaagtgcaagatagtgaacattacctGccgtttcccctcccactataacaa
gstAp	1714327		gstA	gstA		cgtaaaattcagggaaactcttttacaagccgctaacttttcgttagcggctttttttttGttcagcaacgcactaccatacttt
tyrSp1	1717269		pdxY // tyrS	tyrS-pdxY		taatcgctggtactcctgattctggcactttattctatgtctctttcgcatctggcgaaaAgtcgtgtaccggcaaaggtgcagt
tyrSp2	1717283		pdxY // tyrS	tyrS-pdxY		caaaaatcttgctttaatcgctggtactcctgattctggcactttattctatgtctctttCgcatctggcgaaaagtcgtgtacc
pdxHp	1718034		pdxY // tyrS // pdxH	pdxH-tyrS-pdxY		actgtcagttacaaaatccacagcgttgagatttttccaggggcggcgcacaatagcgtcAcccactgacaatccgtaaagaaaa
anmKp9	1719673				RNA polymerase, sigma 70 (sigma D) factor	acattcatgatgattattgatttgaagataatgttttactaccaacggtaaaaatcggtcAttccgcatggtattcacgaaaagt
slyBp2	1719748	PhoP-Pasp51 DNA-binding-site 4 bases upstream of slyBp2	slyB	slyB		gttggtagtaaaacattatcttcaaatcaataatcatcatgaatgttttgtttataattgGttgatcctactttcattatgattt
slyBp1	1719777	PhoP-Pasp51 DNA-binding-site 4 bases upstream of slyBp2	slyB	slyB		ataatcatcatgaatgttttgtttataattggttgatcctactttcattatgatttgctcAtatttggtagaacatgtaaccatg
slyAp13	1720849				RNA polymerase, sigma 70 (sigma D) factor	atacatttgttttagcaatacaattgctgcacactattctaaaagccgcataatatcttaGcaagctaattataaggagatgaaa
slyAp14	1720865				RNA polymerase, sigma 70 (sigma D) factor	gtaaccaaatgcagcaatacatttgttttagcaatacaattgctgcacactattctaaaaGccgcataatatcttagcaagctaa
ydhIp	1720998		ydhK // ydhJ // ydhI	ydhIJK	RNA polymerase sigma E factor	ttttcagaaattgcgcgtaaatttttcgcacttaaagaatatttattaatctaacgcaatAtattcggtcgtaaaggaatctact
slyAp10	1721014				RNA polymerase, sigma 70 (sigma D) factor	aacaccagatcttgtaagggcaatcctgttgcattgagcataaacttcacaaagtagattCctttacgaccgaatatattgcgtt
sodCp	1724679		sodC	sodC	RNA polymerase, sigma S (sigma 38) factor	gtaagcacttttaggaatagccgccgttcaaaaatgtgtcactggtttacacttattcagGaatgcacaatgaacggaggtccta
ydhFp1	1725648				RNA polymerase sigma E factor	cgaaccggagcaaccatcactcttttgaacctaatcttgcgtatactcctctcatatctgAtaagaggaagcgattatggttcag
ydhFp3	1725655				RNA polymerase, sigma 70 (sigma D) factor	catcagacgaaccggagcaaccatcactcttttgaacctaatcttgcgtatactcctctcAtatctgataagaggaagcgattat
ydhLp3	1725932				RNA polymerase, sigma 70 (sigma D) factor	gtgcaagcaaagttgctactttggacattaacagcttcaataatggtaataatcttatctGaggagggcgaagtggcggagcaat
nemRp	1726021	RutR DNA-binding-site 20.5 bases upstream of nemRp // NemR DNA-binding-site 20.5 bases upstream of nemRp	gloA // nemA // nemR // nemA // nemR	nemRA-gloA // nemRA	RNA polymerase, sigma 70 (sigma D) factor	gttaatgtccaaagtagcaactttgcttgcactagaccgactggtctactacactccaacGcatgaacaaacacaccgaacatga
gloAp	1727801		gloA	gloA	RNA polymerase, sigma 70 (sigma D) factor	ttacccgacgttgtaatccaacattgcgagcggcgtaaagccgccgctatactaaaacaaCattttgaatctgttagccattttg
lhrp	1728353		lhr	lhr	RNA polymerase sigma E factor	caagtaatatttgtcataatgcgcgctgcaatttatccgtattaagagaatcagatgtccGataacgctcaacttaccggtctgt
grxD	1734162	NsrR DNA-binding-site 13 bases upstream of grxD	grxD	grxD	RNA polymerase, sigma 70 (sigma D) factor	gcaacaaatagagcaaagggataaaatagcaaaagcgtgatgaaaatgttattttccgatGccgcactgacccgctacaatgtca
mepHp	1734357	NsrR DNA-binding-site 61 bases upstream of mepHp	mepH	mepH	RNA polymerase, sigma 70 (sigma D) factor	atttttttgcgctcgccaacgaaacgtattttttaacaataaaagctattaactttctctTcttctatgcattagaatcatcaag
sodBp	1735323	NsrR DNA-binding-site 37 bases upstream of sodBp // IHF DNA-binding-site 61 bases upstream of sodBp // CRP-cAMP DNA-binding transcriptional dual regulator DNA-binding-site 64.5 bases downstream of sodBp	sodB	sodB	RNA polymerase, sigma 70 (sigma D) factor	ttgttacggcaacagggtaagttcatcttttgtctcaccttttaatttgctaccctatccAtacgcacaataaggctattgtacg
purRp	1737689	PurR-hypoxanthine DNA-binding-site 191.5 bases downstream of purRp // PurR-hypoxanthine DNA-binding-site 103.5 bases downstream of purRp // DNA-binding transcriptional dual regulator Fur DNA-binding-site 49 bases upstream of purRp	purR	purR	RNA polymerase, sigma 70 (sigma D) factor	ataatgataagtgtttttaccacttccccttttcgtcaagatcggccaaaattccacgctTacactatttgcgtactggccattg
ydhBp2	1739809				RNA polymerase sigma E factor	gtagggagtgaaattagtgttgtgaaacggtaatatttgatgactggtttcaaaaattttGcaggcagactatgtggtcagaata
ydhCp5	1739849				RNA polymerase, sigma 70 (sigma D) factor	ctgaccacatagtctgcctgcaaaatttttgaaaccagtcatcaaatattaccgtttcacAacactaatttcactccctacactt
ydhCp1	1739855				RNA polymerase sigma E factor	acatagtctgcctgcaaaatttttgaaaccagtcatcaaatattaccgtttcacaacactAatttcactccctacactttgcggc
ydhCp6	1739878				RNA polymerase, sigma 70 (sigma D) factor	tgaaaccagtcatcaaatattaccgtttcacaacactaatttcactccctacactttgcgGcggtgtttaattgagagatttaga
cfap	1741201		cfa	cfa	RNA polymerase, sigma S (sigma 38) factor	tacttaggctgctaacaaaattttgttgtatgattgaaattagcggcctatactaatttcGagttgttaaagctacgataaatat
cfap1	1741201		cfa	cfa	RNA polymerase, sigma 70 (sigma D) factor	tacttaggctgctaacaaaattttgttgtatgattgaaattagcggcctatactaatttcGagttgttaaagctacgataaatat
cfap2	1741379		cfa	cfa	RNA polymerase, sigma S (sigma 38) factor	agactcgcggttttttctgcgagatttctcacaaagcccaaaaagcgtctacgctgttttAaggttctgatcaccgaccagtgat
mdtKp10	1743269				RNA polymerase sigma E factor	gttttgcggtgccctgtacaatccccgtaaacatacttacaactcctgaaatcagttaagAcattctgttcagcacaatagcagg
mdtKp9	1743375				RNA polymerase, sigma S (sigma 38) factor	aaggggtaagaatggctattttttcactggagaattaataaatcctcgctacaatagactGaatttcccctgcttcttctttttg
mdtKp9	1743375				RNA polymerase, sigma 70 (sigma D) factor	aaggggtaagaatggctattttttcactggagaattaataaatcctcgctacaatagactGaatttcccctgcttcttctttttg
ribCp5	1743458				RNA polymerase, sigma 70 (sigma D) factor	gcgagaatcaccgggattgctaatgctaataacagacgcgcttcactgatatacttctgcAcgtgaacaccttttatttgtagtt
ydhQp	1746202		ydhQ	ydhQ	RNA polymerase, sigma 32 (sigma H) factor	acaacccaataattcgtgtatcagagtttaaacagagttgtttgccaccatctcaaatctGtcgtggataaatcctccgtagcct
valVp	1746415		valV // valW	valVW	RNA polymerase, sigma 70 (sigma D) factor	agcgcagaaaattacgttttgcctcttgccaccttcccactctgccgctaatattcgtccCcgttgtcacctacaacgttgcgtt
ydhSp3	1747068				RNA polymerase sigma E factor	gaatttaatcaagggcggttagcgcccttttcatccctgtctgaaatttctcaaattctaAaaatctcaaccaaacttatctgat
ydhSp6	1747082				RNA polymerase sigma E factor	gcggttagcgcccttttcatccctgtctgaaatttctcaaattctaaaaatctcaaccaaActtatctgataacactaaattcga
ydhSp5	1747113				RNA polymerase sigma E factor	atttctcaaattctaaaaatctcaaccaaacttatctgataacactaaattcgaaagaatGcgtacaggtaagtaacaatgaaaa
ydhTp1	1749569				RNA polymerase sigma E factor	ttgcaccacggggcgtacgccacacgaaacctttaaaagcatggtcgatggctatcaccgGcactaacgaatgatcattacacaa
ydhYp	1754642	NarL-Pasp59 DNA-binding-site 42 bases upstream of ydhYp // NarL-Pasp59 DNA-binding-site 16 bases upstream of ydhYp // NarL-Pasp59 DNA-binding-site 15 bases downstream of ydhYp // NarL-Pasp59 DNA-binding-site 6 bases downstream of ydhYp // NarP-Pasp59 DNA-binding-site 15 bases downstream of ydhYp // NarP-Pasp59 DNA-binding-site 6 bases downstream of ydhYp // Fnr DNA-binding-site 42.5 bases upstrea…	ydhT // ydhU // ydhX // ydhW // ydhV // ydhY	ydhYVWXUT	RNA polymerase, sigma S (sigma 38) factor	tgtaattttaattgataacgatcaatgttaagggctcagaataatcacattattttttctCctaaccataaaggattagtttatc
fumDp5	1755167				RNA polymerase, sigma 70 (sigma D) factor	cgttatttgtctgattttgtttgatttttgtttaattggttagattgatatatgctgataGttggcatgataaataggtataaag
fumDp6	1755209				RNA polymerase sigma E factor	aatatatcatcgctcaattgctacagttaaaataatttatcgcgttatttgtctgattttGtttgatttttgtttaattggttag
pykFp	1755467	Cra DNA-binding-site 18.5 bases downstream of pykFp	pykF	pykF	RNA polymerase, sigma 70 (sigma D) factor	atattttttgaaacgctgtttttgttttccttttggattaatttcagcgtataatgcgcgCcaattgactcttgaatggtttcag
pykFp4	1755600		pykF	pykF	RNA polymerase, sigma S (sigma 38) factor	ggctgagacacaagcacacattcctctgcacgctttttcgatgtcacctatccttagagcGaggcaccaccactttcgtaatacc
pykFp2	1755600		pykF	pykF	RNA polymerase, sigma 70 (sigma D) factor	ggctgagacacaagcacacattcctctgcacgctttttcgatgtcacctatccttagagcGaggcaccaccactttcgtaatacc
pykFp3	1755617		pykF	pykF		acattcctctgcacgctttttcgatgtcacctatccttagagcgaggcaccaccactttcGtaataccggattcgctttccggca
pykFp5	1755663		pykF	pykF	RNA polymerase, sigma S (sigma 38) factor	gcaccaccactttcgtaataccggattcgctttccggcagtgcgcccagaaagcaagtttCtcccatccttctcaacttaaagac
pykFp1	1755663		pykF	pykF	RNA polymerase, sigma 70 (sigma D) factor	gcaccaccactttcgtaataccggattcgctttccggcagtgcgcccagaaagcaagtttCtcccatccttctcaacttaaagac
lppp2	1757296		lpp	lpp		tgaatccgatggaagcatcctgttttctctcaatttttttatctaaaacccagcgttcgaTgcttctttgagcgaacgatcaaaa
lpp	1757383		lpp	lpp		aagtgccttcccatcaaaaaaatattctcaacataaaaaactttgtgtaatacttgtaacGctacatggagattaactcaatcta
ynhGp7	1758944				RNA polymerase, sigma 32 (sigma H) factor	atattgtcaatttcgatgtgcgtccgtggtttgaaaaaatggcgctcacccaacatctcaCcccatctcgttcacaaggtctgga
ynhGp4	1758945				RNA polymerase, sigma 32 (sigma H) factor	gatattgtcaatttcgatgtgcgtccgtggtttgaaaaaatggcgctcacccaacatctcAccccatctcgttcacaaggtctgg
sufEp3	1759481				RNA polymerase, sigma 70 (sigma D) factor	cacaaaacaggcttggcgttattgcttttaatctcggtaaacaccacgcctatgatgttgGcagttttctcgataattacggcat
sufAp	1764418	OxyR DNA-binding-site 232 bases upstream of sufAp // NsrR DNA-binding-site 6 bases upstream of sufAp // NsrR DNA-binding-site 68 bases upstream of sufAp // IscR DNA-binding-site 145.5 bases upstream of sufAp // IscR DNA-binding-site 104.5 bases upstream of sufAp // DNA-binding transcriptional dual regulator Fur DNA-binding-site 18 bases upstream of sufAp // OxyR DNA-binding-site 210 bases upstrea…	sufE // sufS // sufD // sufC // sufB // sufA	sufABCDSE	RNA polymerase, sigma 70 (sigma D) factor	acggtaaagcccctgcgtttgctgggttgaactgataatcattatcactaacatgctgttAtacgctgaaagcgatgaagtgagg
rydBp2	1764924				RNA polymerase, sigma 70 (sigma D) factor	gctgaattaaaagaagaaatctactttgcctggcgtctgggcgtgcattgatcctgacttAatgccgcaagttcgccaaatcgac
rydBp1	1764930				RNA polymerase, sigma 54 (sigma N) factor	tcttctgctgaattaaaagaagaaatctactttgcctggcgtctgggcgtgcattgatccTgacttaatgccgcaagttcgccaa
ydiHp3	1765147				RNA polymerase, sigma 70 (sigma D) factor	aagtgtgacgcatattgcttttggtcattatctgcacagtaaacggtggtatactgtgcaGgtcttgtctaaaagcgaggatgct
ydiHp2	1765291				RNA polymerase, sigma 32 (sigma H) factor	agaagggcgggtgcgcggcgtatgcaaaccgttgcatctcggttcgcgtcaccaggtctgGcagattgaaatcttcgatgagaaa
rprAp	1770372	CpxR response regulator - phosphorylated DNA-binding-site regulating rprAp // Pasp56 RcsB DNA-binding-site 42.5 bases upstream of rprAp	rprA	rprA		ttttaaactaatgagacgaatctgatcgacgcaaaaagtccgtatgcctactattagctcAcggttataaatcaacatattgatt
ydiMp5	1770926				RNA polymerase sigma E factor	aaccgcatttcaacgagtctaccctgatggcaattttattgactggaagatctatcaatcGgtagctgctgaattatatgcacac
ydiMp1	1770930				RNA polymerase sigma E factor	gcatttcaacgagtctaccctgatggcaattttattgactggaagatctatcaatcggtaGctgctgaattatatgcacacgatc
ydiNp6	1772409				RNA polymerase, sigma 70 (sigma D) factor	ggaaaatcgcgatcaaaaacaaactatgacatgcaatattcctggaaacataaactttatGccatgtacccagggaaaatcatct
aroDp	1774571		aroD	aroD	RNA polymerase, sigma 70 (sigma D) factor	attgcagcaggcgcaacaagctggttgcaaaacgattgatggatacggcatgttgttgtgGcaaggggctgaacagttcacatta
ydiPp	1779328		ydiP	ydiP		gctaaacgcggttgtataaccgcaatacacgccgtattttatccggcatatattgtttttGcttgctcatggaatagggaggttg
ppsp	1787161	Cra DNA-binding-site 45.5 bases upstream of ppsp	ppsA	ppsA	RNA polymerase, sigma 70 (sigma D) factor	tatatttgcttgaacgattcaccgtttttttcatccggttaaatatgcaaagataaatgcGcagaaatgtgtttctcaaaccgtt
ppsRp1	1787339				RNA polymerase sigma E factor	ttccacataaaccatcggtataaacgaaaccataaaaatgaaatgctgttttcataaaaaAtaaaattgaaggttcattttataa
ppsRp8	1787351				RNA polymerase, sigma 70 (sigma D) factor	catcggtataaacgaaaccataaaaatgaaatgctgttttcataaaaaataaaattgaagGttcattttataaaccagacataac
ppsRp6	1787383				RNA polymerase, sigma 70 (sigma D) factor	gctgttttcataaaaaataaaattgaaggttcattttataaaccagacataacgttctacGcttctgtgcgtttttaatttatgc
aroHp1	1788318	TrpR-trp DNA-binding-site 37.5 bases upstream of aroHp1 // TrpR-trp DNA-binding-site 29.5 bases upstream of aroHp1	aroH	aroH	RNA polymerase, sigma 70 (sigma D) factor	cttagtcgccgaatgtactagagaactagtgcattagcttatttttttgttatcatgctaAccacccggcgaggtgtgacacacc
aroHp2	1788384		aroH	aroH	RNA polymerase, sigma 70 (sigma D) factor	cggcgaggtgtgacacacctcgcacttgaaatcagcagcgattggtttatcgtgatgcgcAtcacttcccggcagtcctgccgta
ydiEp5	1789603				RNA polymerase, sigma 70 (sigma D) factor	tactgcttgctctggtcagccataatattgataataagaatcattgttatatcaattattAttaatttttatgcgttatacggat
ydiUp	1791254	IscR DNA-binding-site 44 bases upstream of ydiUp	selO	ydiU		agcgataacccttctgtttgctggtgtttaagacgagagtaaccgtctacactatcaaacAggaggatctatgaccctgtctttt
ydiVp	1792087	SdiA DNA-binding-site 53 bases upstream of ydiVp	rflP	ydiV	RNA polymerase sigma E factor	aaaggacccctgaaaaagtggttaacatggaacaaatgaaagttactccttctgtaattgTtatgtcttatggcctcatcccttt
nlpCp5	1792760				RNA polymerase, sigma 70 (sigma D) factor	tcgaccatctgatttcattagtatcttgaaaatcgggtaattacgacgctaaattaatgcAagaataaaaaacagaggaaccgta
nlpCp3	1792827				RNA polymerase sigma E factor	aaatctggcgcaggcctatgggatgaattttcgccgtctggatatcgaaggtcacagaatGctgatttcgaccatctgatttcat
btuDp	1793583		btuD	btuD	RNA polymerase, sigma 70 (sigma D) factor	gaaaagtcatccagcgtttttccccggatatgacgccggaagatcccattgtgatggaaaGcattaaactggcgttggcaaaata
btuEp1	1794124		btuE	btuE	RNA polymerase, sigma 70 (sigma D) factor	agcaggacgttagccgcaaaaagacggtctatgattaaaagctaagatttttactgaccaCacccaggagaaacgatgcaagatt
btuEp2	1794129		btuE	btuE	RNA polymerase, sigma 70 (sigma D) factor	ttaaaagcaggacgttagccgcaaaaagacggtctatgattaaaagctaagatttttactGaccacacccaggagaaacgatgca
ihfAp4	1795721	IHF DNA-binding-site 54 bases downstream of ihfAp4 // IHF DNA-binding-site 21 bases upstream of ihfAp4 // IHF DNA-binding-site 47 bases upstream of ihfAp4	ihfA	ihfA	RNA polymerase, sigma S (sigma 38) factor	gatattttatccgaatgtaagaaagttggcgtaaatcaggtagttggcgtaaacttatttGacgtgtaccgcggtaagggtgttg
pheMp	1799301		pheM // ihfA // pheM // pheT // pheS	pheM // pheMST-ihfA		tttcgtttcaacgccatcaaaacattgacttttatcgccgtagccttttcaataaaggtcTtttgaagagtaccaaaaggtaacg
rplTp	1799763	Fnr DNA-binding-site regulating rplTp	pheM // rplT // rplT	rplT-pheM // rplT		cgcgtgcctgccgtacgcataagccgttaacgtttttaactttttaattagaatatagatAcaggagagcacatatggctcgcgt
rpmIp	1800427		rplT // rpmI	rpmI-rplT	RNA polymerase, sigma 70 (sigma D) factor	tagacttagtcgagatcagccctaacgccgagccgccggtttgtcgtataatggattacgGcaaattcctctatgaaaagagcaa
infCp2	1800818		rplT // rpmI // infC	infC-rpmI-rplT	RNA polymerase, sigma 70 (sigma D) factor	gcgggcattcgtgttaaagcagacttgagaaatgagaagattggctttaaaatccgcgagCacactttgcgtcgcgtcccatata
infCp1	1801346		infC	infC		actgaagaacaaattcgcgatgaagttaacggatgtatccgtttagtctatgatatgtacAgcacttttggcttcgagaagatcg
thrSp	1802733	NsrR DNA-binding-site 80 bases downstream of thrSp	ihfA // pheT // pheS // pheM // rplT // rpmI // infC // thrS // infC // thrS	thrS-infC-rpmI-rplT-pheMST-ihfA // thrS-infC		aatcgaatcaatgtgaaacggaaaggtacaatctccctttttttagtgttaacatcgctcAaccgggtggaaggtgagaggttaa
yniDp6	1805101				RNA polymerase sigma E factor	aaacgcagaaacagtgaccatgtgcacaacgccacccgacggctgtaataacaaaaaatcCcttgatgcctgtcccttttgttac
ydiYp12	1806170				RNA polymerase, sigma 70 (sigma D) factor	tattcaaaaaatgaaataagaatacattgctaagttattcgcgcctttttataattcgttAcctttccagggacgctaatctttg
ydiYp6	1806217				RNA polymerase sigma E factor	tttgcagataaatatatataaataaaaatctgttttcgccacatgcttattcaaaaaatgAaataagaatacattgctaagttat
ydiYp11	1806250				RNA polymerase, sigma 70 (sigma D) factor	aacaatatgatttattggagctttatttaaaattttgcagataaatatatataaataaaaAtctgttttcgccacatgcttattc
pfkBp2	1806323		pfkB	pfkB	RNA polymerase, sigma S (sigma 38) factor	atatttatctgcaaaattttaaataaagctccaataaatcatattgttaatttcttcactTtccgctgattcggtgccagactga
pfkBp1	1806351		pfkB	pfkB	RNA polymerase, sigma S (sigma 38) factor	ctccaataaatcatattgttaatttcttcactttccgctgattcggtgccagactgaaatCagcctataggaggaaatgatggta
yniAp7	1807579				RNA polymerase sigma E factor	ggatgatgagggaaatatccatgagctgggaactaacacttttggacttatcagtacccaAagtgaagaagaaattagagaactg
yniAp1	1807719				RNA polymerase sigma E factor	cctgggaggaatggaatagcaacagaaaataaatggtttttgggcaataatcagtctgtgGtgtgcgttagctcgtgtttttaca
yniAp5	1807775				RNA polymerase, sigma 70 (sigma D) factor	tgtggtgtgcgttagctcgtgtttttacaccgcattcttgcgctaaccttatgatctggcAgacaacatgggagagacatcatgt
yniBp	1809263		yniB	yniB		gcgcctatcatatcgcctttaaagaatgggcgaaaacagatatctacaggtaaactaagtGaaacgacgcgtcttaatcaaggag
hxpBp	1809326		hxpB	hxpB		ttagtttacctgtagatatctgttttcgcccattctttaaaggcgatatgataggcgcttAatcataagcacggcttaatacctt
ydjMp	1810170	LexA DNA-binding-site 1.5 bases upstream of ydjMp // LexA DNA-binding-site 17.5 bases downstream of ydjMp	ydjM	ydjM	RNA polymerase, sigma 70 (sigma D) factor	gattaatcgtcaatttaagagaaagagttacaccgtcaccacttccgtgcactgtataaaAatcctatactgtacgtatcgacag
tcyPp	1810882	CysB DNA-binding-site regulating tcyPp	tcyP	tcyP		tggaataagcaattccatttgaatataagagccagctcacagttctgttaatcttgcgccAacactatgactgctacgcagtgat
ydjOp9	1813153				RNA polymerase, sigma 70 (sigma D) factor	gtggcgtcgctcttaaacttatattgtaaatgacttagatttaaatgagataataattttGttaacaatatgaggcgggagatgt
ydjOp7	1813188				RNA polymerase, sigma 70 (sigma D) factor	ctaatcatgatgagctatttttgatagttcatcctgtggcgtcgctcttaaacttatattGtaaatgacttagatttaaatgaga
ydjOp10	1813255				RNA polymerase, sigma 70 (sigma D) factor	tctattgctataaataagtgatcttttttctttaattgtttatttattttaaaatggttaAgttttgctaatcatgatgagctat
ydjOp4	1813348				RNA polymerase, sigma 32 (sigma H) factor	tcccggttttgccgggagttacatgacctgaaattctgtatttcgttgctacattcattcAaaccacctgtaacaaaaagctgcc
ydjOp4	1813348				RNA polymerase, sigma S (sigma 38) factor	tcccggttttgccgggagttacatgacctgaaattctgtatttcgttgctacattcattcAaaccacctgtaacaaaaagctgcc
cedAp	1813742		cedA	cedA	RNA polymerase, sigma 70 (sigma D) factor	tagaccaccagccagatcccgcttcggagactattctggaaacggtgttatgaaatacacGcaaagcgggacgtacaggggctaa
katEp	1813814	DNA-binding transcriptional dual regulator Fur DNA-binding-site regulating katEp // Fis DNA-binding-site 3 bases downstream of katEp	katE	katE	RNA polymerase, sigma S (sigma 38) factor	aacaccgtttccagaatagtctccgaagcgggatctggctggtggtctatagttagagagTtttttgaccaaaacagcggccctt
chbGp4	1817242				RNA polymerase sigma E factor	gagaatttaacgatgtgttactggcgctaaaccttagtccgttggtgcattccgatcgcgAtgctgagctgctggcacgcgagat
chbGp5	1817312				RNA polymerase, sigma 28 (sigma F) factor	gataaagtaatggggctgattcacaccattaaaggcttcgagattgctgccagtaacgccGcacttagcggagaatttaacgatg
chbBp	1821726	NagC DNA-binding-site 1 bases downstream of chbBp // NagC DNA-binding-site 112 bases upstream of chbBp // CRP-cAMP DNA-binding transcriptional dual regulator DNA-binding-site 83.5 bases upstream of chbBp // ChbR DNA-binding-site 38 bases upstream of chbBp // ChbR DNA-binding-site 61 bases upstream of chbBp	chbG // chbF // chbR // chbA // chbC // chbB	chbBCARFG		gaaacaatttataaggtcaaagaaatactattgctcaggtctataccgtatactcctttcAgccacaaaaaaagtcatgttggtt
osmEp	1822283	IHF DNA-binding-site 4.5 bases downstream of osmEp2 // Fis DNA-binding-site 86 bases upstream of osmEp2 // Fis DNA-binding-site 26 bases downstream of osmEp2 // Fis DNA-binding-site 31 bases upstream of osmEp2	osmE	osmE	RNA polymerase, sigma 70 (sigma D) factor	aagcggagccgtttcgttcacgggcttgaaaaagcgcccaatgtattccaggcttatctaAcacgctgataaacaagaggacgga
osmEp2	1822283	Fis DNA-binding-site 31 bases upstream of osmEp2 // Fis DNA-binding-site 26 bases downstream of osmEp2 // Fis DNA-binding-site 86 bases upstream of osmEp2 // IHF DNA-binding-site 4.5 bases downstream of osmEp2	osmE	osmE	RNA polymerase, sigma S (sigma 38) factor	aagcggagccgtttcgttcacgggcttgaaaaagcgcccaatgtattccaggcttatctaAcacgctgataaacaagaggacgga
nadEp	1822302		nadE	nadE	RNA polymerase, sigma 70 (sigma D) factor	catattcttgttcatattccgtcctcttgtttatcagcgtgttagataagcctggaatacAttgggcgctttttcaagcccgtga
chop	1823492	LexA DNA-binding-site 0.5 bases upstream of chop	cho	cho	RNA polymerase, sigma 70 (sigma D) factor	gtaacctttgtcatcgacccgcctcttttttaatcgcttcccgcctgttacactggatagAtaaccagcattcggagtcaacagt
vesp	1824984		ves	ves	RNA polymerase, sigma 28 (sigma F) factor	agttgtaaaaaaagcctgatcaccactaacgtaaatcacccgagttgccgataaccatccAcggttacctgaacgataacaatga
spyp	1825688	BaeR-Pasp61 DNA-binding-site 157.5 bases upstream of spyp // BaeR-Pasp61 DNA-binding-site 86.5 bases upstream of spyp // CpxR response regulator - phosphorylated DNA-binding-site 50 bases upstream of spyp	spy	spy	RNA polymerase, sigma 70 (sigma D) factor	acactttcattgttttaccgttgctctgattaattgacgctaaagtcagtaaagttaatcTcgtcaacacggcacgctacttaag
astEp3	1827069				RNA polymerase sigma E factor	ccgggcggtgaatccggcggtgatgatgaacgatacgctgtttaatgcgctcaatgactgGgtggatcgttactaccgcgatcgc
astCp1	1832013		astE // astB // astD // astA // astC	astCADBE	RNA polymerase, sigma 70 (sigma D) factor	ggctggcacgaaccctgcaatctacatttacagcgcaaacattacttattattaacatatAaataacgaattatttactgtagag
astCp3	1832039		astE // astB // astD // astA // astC	astCADBE	RNA polymerase, sigma S (sigma 38) factor	tccgccgtttatgcacttttatcactggctggcacgaaccctgcaatctacatttacagcGcaaacattacttattattaacata
astCp2	1832044	NtrC-Pasp DNA-binding-site 233 bases upstream of astCp2 // NtrC-Pasp DNA-binding-site 253 bases upstream of astCp2 // NtrC-Pasp DNA-binding-site 275 bases upstream of astCp2 // ArgR-arg DNA-binding-site 47.5 bases upstream of astCp2 // ArgR-arg DNA-binding-site 78.5 bases upstream of astCp2 // ArgR-arg DNA-binding-site 99.5 bases upstream of astCp2 // ArgR-arg DNA-binding-site 121.5 bases upstrea…	astE // astB // astD // astA // astC	astCADBE	RNA polymerase, sigma 54 (sigma N) factor	tagcctccgccgtttatgcacttttatcactggctggcacgaaccctgcaatctacatttAcagcgcaaacattacttattatta
xthAp	1832399		xthA	xthA	RNA polymerase, sigma S (sigma 38) factor	atcgatcaaatcacttaacaacaggcggtaagcaacgcgaaattctgctaccatccacgcActctttatctgaataaatggcagc
ydjXp5	1833217				RNA polymerase, sigma 32 (sigma H) factor	accggcatcgactatgaaatccgcagcatggaaaaaccgtccgatcacgcccccgtctggGcgaccttccgccgctaatttagca
ydjXp1	1833308				RNA polymerase sigma E factor	ctggctcaaactgggtcaggagaattaaccttgagaaaaatcaacaaactgtcagtaatgAtttgttgcctgccgtcctttgtta
ynjEp	1839440		ynjE	ynjE		aattacaacaaactgcgataacgcaaagtttttctcaatgcgtcagttcagaatggcgcaCtcaaaactacaatgtcgggatttt
ynjFp	1841432		ynjF	ynjF		cataaattacacacgggcagataagcgaaaaatgccataatatccgcactgttgctcaatCagaaaggctttatatttaaggagt
nudGp3	1841438				RNA polymerase sigma E factor	cggggatgaagatggcggtctagcacaggcactccttaaatataaagcctttctgattgaGcaacagtgcggatattatggcatt
ynjFp6	1841611				RNA polymerase, sigma 28 (sigma F) factor	gcttcgatgcccagttcttcgcgtaactcacgcaccagcgcctgccgctgactttcatccGgctcgactttaccaccggcaaact
ynjHp	1842163		ynjH	ynjH	RNA polymerase, sigma 28 (sigma F) factor	ataaccaaatgcgataactcagacgctaaagttttgccacccggctaccgttatcagtagCagagacaataacgttaaggagttc
ynjHp2	1842188		ynjH	ynjH	RNA polymerase, sigma 28 (sigma F) factor	gcaaattaataacgagagtaatctcataaccaaatgcgataactcagacgctaaagttttGccacccggctaccgttatcagtag
gdhAp	1842308	ArgP DNA-binding-site 59.5 bases upstream of gdhAp // ArgP DNA-binding-site 79.5 bases upstream of gdhAp // DNA-binding transcriptional dual regulator Fur DNA-binding-site regulating gdhAp // Fnr DNA-binding-site regulating gdhAp // Nac DNA-binding-site 25 bases downstream of gdhAp // Nac DNA-binding-site 25 bases upstream of gdhAp // Nac DNA-binding-site 81 bases upstream of gdhAp // Nac DNA-bin…	gdhA	gdhA	RNA polymerase, sigma 70 (sigma D) factor	ctttcctgggtcatttttttcttgcttaccgtcacattcttgatggtatagtcgaaaactGcaaaagcacatgacataaacaaca
ynjIp5	1844886				RNA polymerase, sigma 70 (sigma D) factor	caagaaaattcgttggatattttttttgcatggataaaattatcgcctctaaagtatgtaAtaacagggaatgtgatgaaaaaag
ynjIp	1844900	RcsB-BglJ DNA-binding-site 65.5 bases upstream of ynjIp	ynjI	ynjI		aatatccagcggatcaagaaaattcgttggatattttttttgcatggataaaattatcgcCtctaaagtatgtaataacagggaa
ynjIp4	1844902				RNA polymerase, sigma 70 (sigma D) factor	gaaatatccagcggatcaagaaaattcgttggatattttttttgcatggataaaattatcGcctctaaagtatgtaataacaggg
ynjIp1	1845011				RNA polymerase sigma E factor	ggctgcaccgcgtaaacgtagtgcgaaaaaaagtccgccagcagatgaagtcggaagcggGgcgatagcgtaagcgagtgaatct
selDp1	1848024		topB // selD	selD-topB		ggaattcagacactctcacttatcacttcacggaatgagggttaccatacccggattgcaTtgacaggagatgtccatgagcgag
selDp2	1848029		topB // selD	selD-topB		gcgcaggaattcagacactctcacttatcacttcacggaatgagggttaccatacccggaTtgcattgacaggagatgtccatga
ydjAp	1848700		topB // ydjA // selD	ydjA-selD-topB		tcagcaggaattgcggactgtgctgtaacaaaatccactctcgtgttaattttgtgaataAatatcacgacaggagttaatcaaa
sppAp6	1848711				RNA polymerase, sigma 70 (sigma D) factor	ttgatcaatagttcgagtgcatccatttgattaactcctgtcgtgatatttattcacaaaAttaacacgagagtggattttgtta
ydjEp5	1853983				RNA polymerase sigma E factor	tgataaagatgcggcaagtgaatttgccgcaattgctacctttttagcaaatccgaggcaCctaatggaacaatatgatcaaatt
ydjEp6	1854041				RNA polymerase, sigma 70 (sigma D) factor	tggtaatttaagcacacgttgtcaatattatttgttcctgcgccttgaaataaaatgatgAtaaagatgcggcaagtgaatttgc
ydjFp7	1854886				RNA polymerase, sigma 70 (sigma D) factor	aaatctgtgattcaaacaggttattttgaaagtaaacatcggttatgcgataatcgcgctAatgtgatgtaaaaagatacagggg
ydjFp1	1854924				RNA polymerase sigma E factor	aacacgattcacctctgtttctgtgaaaactgtgatgaaaatctgtgattcaaacaggttAttttgaaagtaaacatcggttatg
gapAp7	1862240		gapA	gapA		agtctttgatataacgaatggattcttcacttaccggttcgtagaaactgggccagccacAgccggaatcatacttggtttggga
gapAp6	1862247		gapA	gapA		gatataacgaatggattcttcacttaccggttcgtagaaactgggccagccacagccggaAtcatacttggtttgggaatgaaac
msrBp6	1862464		msrB	msrB	RNA polymerase, sigma 70 (sigma D) factor	agatcaagtttaggacaaaattttgccagttggtgttaatgttttgttagaatcagtcacGtaatgtgagcacgattaaagtgag
gapAp4	1862526	Cra DNA-binding-site 725.5 bases upstream of gapAp // Cra DNA-binding-site 43.5 bases upstream of gapAp	gapA	gapA	RNA polymerase, sigma 70 (sigma D) factor	tgactgattctaacaaaacattaacaccaactggcaaaattttgtcctaaacttgatctcGacgaaatggctgcacctaaatcgt
msrBp5	1862584				RNA polymerase, sigma 32 (sigma H) factor	ctgactcgcctcactcttcctttgggcttgagaccacatggggtcggcgccccgaattttAaagggcaattacgataaaaatgtg
gapAp3	1862597	Cra DNA-binding-site 725.5 bases upstream of gapAp // Cra DNA-binding-site 43.5 bases upstream of gapAp // CRP-cAMP DNA-binding transcriptional dual regulator DNA-binding-site 41.5 bases upstream of gapAp3	gapA	gapA	RNA polymerase, sigma 70 (sigma D) factor	tgcacctaaatcgtgatgaaaatcacatttttatcgtaattgccctttaaaattcggggcGccgaccccatgtggtctcaagccc
gapAp2	1862618	Cra DNA-binding-site 725.5 bases upstream of gapAp // Cra DNA-binding-site 43.5 bases upstream of gapAp	yeaD // gapA	gapA-yeaD	RNA polymerase, sigma 32 (sigma H) factor	atcacatttttatcgtaattgccctttaaaattcggggcgccgaccccatgtggtctcaaGcccaaaggaagagtgaggcgagtc
gapAp	1862735	Cra DNA-binding-site 43.5 bases upstream of gapAp // Cra DNA-binding-site 725.5 bases upstream of gapAp	gapA	gapA	RNA polymerase, sigma S (sigma 38) factor	gtcgcaatgattgacacgattccgcttgacgctgcgtaaggtttttgtaattttacaggcAaccttttattcactaacaaatagc
gapAp1	1862735	Cra DNA-binding-site 725.5 bases upstream of gapAp // Cra DNA-binding-site 43.5 bases upstream of gapAp	gapA	gapA	RNA polymerase, sigma 70 (sigma D) factor	gtcgcaatgattgacacgattccgcttgacgctgcgtaaggtttttgtaattttacaggcAaccttttattcactaacaaatagc
yeaEp	1865724	NsrR DNA-binding-site 5 bases downstream of yeaEp	yeaE	yeaE	RNA polymerase, sigma 70 (sigma D) factor	cgatggtggataaatcctggactggcctgatttctaccgggatcacctacaaattctgatAatgcatctttccagggcattttgt
mipAp	1866506	PhoB-Pasp53 DNA-binding-site 146.5 bases upstream of mipAp	mipA	mipA		ctttaaaaaatgaaaacgtaaaaaggttgggtttcgatgtattgacgggtaaactttgtcGcccgctaaacatttgtttaaggaa
yeaGp2	1866765		yeaH // yeaG	yeaGH		ccgtgcaggcaagttttccatttgccatctacgcttaattttgaaggtgtatcaccgggcAcgttgttctcatcgtcgataaaat
yeaGp1	1866815	NtrC-Pasp DNA-binding-site regulating yeaGp1	yeaH // yeaG	yeaGH	RNA polymerase, sigma 54 (sigma N) factor	atcaccgggcacgttgttctcatcgtcgataaaatggcatgagagttgctgtgttttagcAagagacgtcgttcagtttacctct
yeaIp6	1870243				RNA polymerase sigma E factor	tttatccggtgttccgtgaactgtttcataaacaaaatgcaacagctaaaggctaaaactAtcagccaggtcattatcgcctggc
yeaIp5	1870364				RNA polymerase, sigma 70 (sigma D) factor	catacattagcttacaatcgctttaaatatgacagcataacctttacataatttagttccAgaaaacaatcattcggaaaaatga
yeaJp6	1871937				RNA polymerase, sigma 70 (sigma D) factor	agccatgctttttgcgtggcttttgcatacaatttattactattacccctaaatttccccTccccagcggcgcagagatgagtat
yeaLp	1874323		yeaL	yeaL		tttatgcaaaaaacgtaaagattttctacttccttcctgcagcaagcgtaaagtaagcagGcttattattttttggcaaggaaac
yeaNp4	1875463				RNA polymerase sigma E factor	agcattttccaccgtacaggtaattgcaccatgtagcgccagtatcagctgtcctttgcgGtgctgatgtacaggactggttaac
yeaMp6	1875598				RNA polymerase, sigma 70 (sigma D) factor	tacaaacgaggctgtaccttaccgtttttattgttatgttgaatcaagctaaaatgacaaAttatcgctaagttcggacaaaatg
nimRp	1875600	NimR DNA-binding-site 57.5 bases upstream of nimRp // NimR DNA-binding-site 29.5 bases upstream of nimRp // NimR DNA-binding-site 17 bases downstream of nimRp	nimR	yeaM		gttacaaacgaggctgtaccttaccgtttttattgttatgttgaatcaagctaaaatgacAaattatcgctaagttcggacaaaa
yeaNp9	1875648				RNA polymerase, sigma 70 (sigma D) factor	ttagcgataatttgtcattttagcttgattcaacataacaataaaaacggtaaggtacagCctcgtttgtaacaatgagaagcat
yeaMp1	1875648				RNA polymerase sigma E factor	cctgtttttgccgcttaatgaagttgaacaggtcatatgcttctcattgttacaaacgagGctgtaccttaccgtttttattgtt
nimTp	1875657	NimR DNA-binding-site 17 bases downstream of nimRp // NimR DNA-binding-site 29.5 bases upstream of nimRp // NimR DNA-binding-site 57.5 bases upstream of nimRp	nimT	nimT		atttgtcattttagcttgattcaacataacaataaaaacggtaaggtacagcctcgtttgTaacaatgagaagcatatgacctgt
yeaOp4	1876777				RNA polymerase sigma E factor	gcctgtgggccgccgctgatgggtaaaatacacgatgctaacggtaactggtctgtaccaCttatgggtgttgccatactttcac
yeaOp3	1876822				RNA polymerase, sigma 70 (sigma D) factor	aactggtctgtaccacttatgggtgttgccatactttcactactgatggcgattttcggaCtttgcgccgggagagacaaagaaa
yeaPp	1877657		dgcP	yeaP		tttttattacattcactcaaaacatattacgtcttgtttcatctttgttgatgatgttttAtcatgcctgcaaagattaaataat
yeaPp3	1877666				RNA polymerase, sigma 70 (sigma D) factor	cattcactcaaaacatattacgtcttgtttcatctttgttgatgatgttttatcatgcctGcaaagattaaataatcagcattta
yoaFp10	1877722				RNA polymerase, sigma 70 (sigma D) factor	accagactttccagtgactgttctttggcaagggattgcgagacgcgggcgataatctgaTctgacacggaacaactccaggata
yeaQp3	1879360				RNA polymerase, sigma 32 (sigma H) factor	gatgtttgtggttggtaattatcactgatcgttgatggcgcaatttctgcgccatcgcaaAaaaaacctccgtgatgctcgtcac
yeaQp1	1879390				RNA polymerase sigma E factor	gtacgttcttatgacacggaaaacgaacatgatgtttgtggttggtaattatcactgatcGttgatggcgcaatttctgcgccat
yeaRp	1879994	Fis DNA-binding-site 31 bases upstream of yeaRp // Fis DNA-binding-site 55 bases upstream of yeaRp // NarP-Pasp59 DNA-binding-site 39 bases upstream of yeaRp // NarL-Pasp59 DNA-binding-site 39 bases upstream of yeaRp // NarP-Pasp59 DNA-binding-site 48 bases upstream of yeaRp // NarL-Pasp59 DNA-binding-site 48 bases upstream of yeaRp // NsrR DNA-binding-site 32 bases upstream of yeaRp	yeaR // yoaG	yeaR-yoaG	RNA polymerase, sigma 70 (sigma D) factor	gctaaaaagtaaccaataaatggtatttaaaatgcaaattatcaggcgtaccctgaaacgGctggaataaaccgttttcagcgca
leuEp4	1880767				RNA polymerase, sigma 70 (sigma D) factor	ccgctacagattggttagcatattcacctttaatcgcgcatgatcgaaagataattaaagAggttaatgtgttcgctgaatacgg
leuEp	1880800	Lrp-leu DNA-binding-site 31.5 bases downstream of leuEp // Lrp-leu DNA-binding-site 6.5 bases upstream of leuEp // Lrp-leu DNA-binding-site 40.5 bases upstream of leuEp // Lrp-leu DNA-binding-site 73.5 bases upstream of leuEp	leuE	leuE		atcaggttaaaacctgattttctcctttctaagccgctacagattggttagcatattcacCtttaatcgcgcatgatcgaaagat
dmlAp4	1881712				RNA polymerase, sigma 28 (sigma F) factor	tgtaacaacaccacgtttagcgtttgctccagcaaggcgatgcgcttgctgacgaacgccGgtgaaacgcccagttcttccgcca
dmlRp3	1881855				RNA polymerase, sigma 70 (sigma D) factor	tcattgggttctcacttcctgaccatcaaaattgacaacatcaccatcctataattgactGaaaaggaattaatccccgtaactg
rndp	1888061		rnd	rnd	RNA polymerase, sigma 70 (sigma D) factor	aaaaattttgcgacgagaattacgtgacgaagcgcgcggcaaagtggacaataaagcctgAgcgttaagtcagtcgtcagacgcc
fadDp	1889807	FadR DNA-binding-site 20 bases upstream of fadDp // FadR DNA-binding-site 106 bases upstream of fadDp // ArcA-Pasp54 DNA-binding-site 7 bases upstream of fadDp // CRP-cAMP DNA-binding transcriptional dual regulator DNA-binding-site 59.5 bases upstream of fadDp	sroD // fadD	fadD-sroD	RNA polymerase, sigma 70 (sigma D) factor	cgcttcgcaaccttttcgttgggtaattatcaagctggtatgatgagttaatattatgttAacggcatgtatatcatttggggtt
yeaYp	1890561		yeaY	yeaY	RNA polymerase sigma E factor	tttatttacgtaacaacgtcgcatggaagaaacttccgggcaaagaatgaatcttaagagTatgccctgagaaaaaaaggagtcg
yoaBp2	1893321				RNA polymerase, sigma 32 (sigma H) factor	gattatgtcaggatgagggcgctttcgccagttgaagtggtgacggcgacctcacattgtGgcagtctttgcagcacgaaaatgg
yoaBp4	1893359				RNA polymerase, sigma 70 (sigma D) factor	ggtgacggcgacctcacattgtggcagtctttgcagcacgaaaatggaagtataatgaggAcaaaatgatgactatcgttcgtat
yoaCp1	1893966	DNA-binding transcriptional dual regulator CysB DNA-binding-site 145.5 bases upstream of yoaCp1	yoaC	yoaC	RNA polymerase sigma E factor	agcaactctggttttctttcttagctgaacaatctggttatagcgtgcggactgaccgttAaatttctccatcttactggataac
yoaCp6	1894100				RNA polymerase, sigma 70 (sigma D) factor	cgtgccatatcgttataatccctttgatattagatgcaaattaaggtcatatatagccttAtcgataacatggttaattttaagg
yoaCp7	1894112				RNA polymerase, sigma 28 (sigma F) factor	ttataatccctttgatattagatgcaaattaaggtcatatatagccttatcgataacatgGttaattttaaggataagaatatgc
pabBp7	1894628				RNA polymerase, sigma 54 (sigma N) factor	tcaaaacgcgccacgattcgctcgccggagtggttggcacgcagctcttctgccaccagcGcgattgcctggccgctgctcatcc
pabBp6	1894779				RNA polymerase, sigma 54 (sigma N) factor	aacctgcaaacattgttaactcctgctaaattgttggcgctaattatttcatgctacccgGcacatagccagtagagtcaggact
yoaHp1	1894933				RNA polymerase sigma E factor	ttctttaccgaaagtggttaaagtgcaaatcggctcggcgaccacaatatcaaagcggctAtacggatgatcggcatagccggag
sdaAp	1896809	Lrp DNA-binding-site regulating sdaAp	sdaA	sdaA	RNA polymerase, sigma 32 (sigma H) factor	ctatacttatctttacatctacaaaacactacttgagacaatcatcgcaatattagttaaAtcgcggtttttgattagtttaatt
yoaEp	1901772		yoaE	yoaE	RNA polymerase, sigma 70 (sigma D) factor	ttcgtttgcaaaggaaggtaaatctttgccaaatcagaggcgtctctgatatgtttaactCccgtttaacaaccatggagtatag
manXp	1901933	Cra DNA-binding-site 40.5 bases downstream of manXp // NagC DNA-binding-site 80 bases upstream of manXp // Mlc DNA-binding-site 79 bases upstream of manXp // Mlc DNA-binding-site 13 bases upstream of manXp // NagC DNA-binding-site 4 bases downstream of manXp // CRP-cAMP DNA-binding transcriptional dual regulator DNA-binding-site 92.5 bases upstream of manXp // CRP-cAMP DNA-binding transcriptional…	manX // manY // manZ	manXYZ	RNA polymerase, sigma 70 (sigma D) factor	gaaagttaaattacggatcttcatcacataaaataattttttcgatatctaaaataaatcGcgaaacgcaggggtttttggttgt
mntPp	1905459	DNA-binding transcriptional dual regulator Fur DNA-binding-site 71.5 bases upstream of mntPp // MntR DNA-binding-site 143.5 bases upstream of mntPp // MntR DNA-binding-site 183.5 bases upstream of mntPp	mntP	mntP	RNA polymerase, sigma 70 (sigma D) factor	aagcaatgaaataatatattccaacagttgttttatattctcaaaatatgttaaggttgcGccctcatttggggagtagccgatt
rlmAp9	1907086				RNA polymerase, sigma 70 (sigma D) factor	tttatcttcgctcctggcgttcggatatttgcccgccgcgtgattcgcgttacacttgcgGcctttagtatcctgccggagttgt
cspCp8	1907509				RNA polymerase, sigma 70 (sigma D) factor	aagtcctgagtaaacacgttgacgttgaataccgcttctctgccgagccttatattggtgCctcatgcagtaatgtgtcagtttt
yobFp2	1907617		yobF // cspC	yobF-cspC		gatcgagacatgtttaaaaatggcttgccataattaacgttgtatgtgataacagatttcGggttaaacgaggtacagttctgtt
yobFp1	1907793	Phosphorylated DNA-binding transcriptional dual regulator BtsR DNA-binding-site 207 bases upstream of yobFp1 // Phosphorylated DNA-binding transcriptional dual regulator BtsR DNA-binding-site 174 bases upstream of yobFp1 // Phosphorylated DNA-binding transcriptional dual regulator BtsR DNA-binding-site 138 bases upstream of yobFp1	cspC // yobF	yobF-cspC	RNA polymerase, sigma 70 (sigma D) factor	atgtaataacttctcccactggcctggaacaactgaacttattgaactatgttagaaaatAcgccagtttaagtatctgcctgaa
mgrBp	1908792	PhoP-Pasp51 DNA-binding-site 33 bases upstream of mgrBp	mgrB	mgrB		aaaagcacgaatatcgacatagttaggcgctgtttaactaacgcatgctagtttaatgacAtaaggtaggtgaaacggagattgg
yobHp4	1908900				RNA polymerase, sigma 70 (sigma D) factor	tattcgtgctttttcggaatgagtcgcttgcttcagcgcatattgccgctacgattaagcGaacataaaaagagaagaggttgta
kdgRp8	1910125				RNA polymerase sigma E factor	caaaagatggattgcgaccaccctggtgcgaaattataataaaaaacagttctgatttttAtaaaacactcgcaatgaggtgata
kdgRp9	1910140				RNA polymerase, sigma 70 (sigma D) factor	attgtaactaaccggcaaaagatggattgcgaccaccctggtgcgaaattataataaaaaAcagttctgatttttataaaacact
yebQp4	1910157				RNA polymerase, sigma 70 (sigma D) factor	catttatcacctcattgcgagtgttttataaaaatcagaactgttttttattataatttcGcaccagggtggtcgcaatccatct
yebQp5	1910159				RNA polymerase, sigma 70 (sigma D) factor	tttatcacctcattgcgagtgttttataaaaatcagaactgttttttattataatttcgcAccagggtggtcgcaatccatcttt
kdgRp1	1910253				RNA polymerase sigma E factor	tggggcaatggcaggccgtcggcctgaacttttggcataggaattttatatctttggtgaAtaatcaacaggggtatgattctag
htpXp	1912618		htpX	htpX	RNA polymerase, sigma 32 (sigma H) factor	tctggtgacttacgcactatccagacttgaaaatagtcgcgtaacccatacgatgtgggtAtcgcatattgcgttttgttaaact
prcp1	1915027				RNA polymerase, sigma 28 (sigma F) factor	gaaggcgctgaacgtaaacctcgtgcgcaaaagccggtagagaaagcgccaaaaacagtaAaagcacctcgcgaagaacagcaca
yebSp5	1916119				RNA polymerase, sigma 70 (sigma D) factor	aactggtttctcccgccatcagcgcgttaaagtcgcgatttaaatccgcgtaaaattctgTtttgttcattatataatcacttgg
yebSp6	1916181				RNA polymerase, sigma 70 (sigma D) factor	ttgttcattatataatcacttggttgtcttacctggatctgccagcctattaaaataagcAttaaatgcgttaatgctcaagatc
yebVp2	1921715				RNA polymerase, sigma 54 (sigma N) factor	acgcctgacagcgcacaaaaaaagcgcactttttgactggcacattcggctgcctcaactAggctgaaaaatggtgcgatcggac
yebVp6	1921725				RNA polymerase, sigma 70 (sigma D) factor	gcgcacaaaaaaagcgcactttttgactggcacattcggctgcctcaactaggctgaaaaAtggtgcgatcggactggtcgtacc
yebVp1	1921745				RNA polymerase sigma E factor	ttttgactggcacattcggctgcctcaactaggctgaaaaatggtgcgatcggactggtcGtaccacaatcggcagctaaatgga
yebVp5	1921753				RNA polymerase sigma E factor	ggcacattcggctgcctcaactaggctgaaaaatggtgcgatcggactggtcgtaccacaAtcggcagctaaatggagagcacga
yebWp3	1921957				RNA polymerase sigma E factor	caactggatgcctgggatgctgaaaccagtatccctgccctgctaaatggcgaacactctGtcctttaccgtacccgttacgatc
yebWp6	1922084				RNA polymerase, sigma 70 (sigma D) factor	agaacccgtcggcatggcgggttatttgtcctggttattcccccgttgtaaaatctctccTaaacttaacggtacggcaccacac
ryeAp	1923064		ryeA	ryeA	RNA polymerase, sigma 70 (sigma D) factor	cttaacaagaatgttaaaaaacgctggactcagacagtagagtgtgtgttatggttgactAtaaagtcagcgaaggaaatgcttc
sdsRp	1923207		pphA // sdsR // sdsR	sdsR-pphA // sdsR	RNA polymerase, sigma S (sigma 38) factor	tttttattgaccattttgcacgcaaactggaaaacctggcgtcgtcatctattcttaaagGgcaaggcaactaagcctgcattaa
pphAp	1923385		sdsR // pphA	sdsR-pphA	RNA polymerase, sigma 32 (sigma H) factor	attcagattgatgatcctaacaatcccggcgaaaaaatgagtctggcaccgtttatagaaCgagctgaaaaactctgttaattac
holEp5	1925020				RNA polymerase, sigma 70 (sigma D) factor	ttgaagccatattatctattcctttttgtaataacttttttacagagcataaccttgtctAatgtctgagtcgaggatcatcaat
holEp4	1925029				RNA polymerase, sigma 70 (sigma D) factor	tattatctattcctttttgtaataacttttttacagagcataaccttgtctaatgtctgaGtcgaggatcatcaattccggcttg
holEp6	1925086				RNA polymerase, sigma 70 (sigma D) factor	tgagtcgaggatcatcaattccggcttgccatcctggctcactcttagtaacttttgcccGcgaatgatgaggagattaagaatg
yobBp8	1925209				RNA polymerase, sigma S (sigma 38) factor	taaagtgaatgtcgatttggcggcggccggggtggcatttaaagaacgctacaatatgccGgtgatcgctgaagcggttgaacgt
yobBp5	1925364				RNA polymerase, sigma 70 (sigma D) factor	tgtcacgtttaccttacgagcccaaacttaaataaaacttatacagagttacactttcttAcataacgcctgctaaattatgagt
ptrBp	1928865		ptrB	ptrB		tctaagcaatgactcccctgtttcgcttgcatccccggtgagttttgccacccttataagAtgtttcaaccagaaagaacaataa
yebEp	1929732	CpxR response regulator - phosphorylated DNA-binding-site 44 bases upstream of yebEp	yebE	yebE	RNA polymerase, sigma 70 (sigma D) factor	tgcgcatcttttgtctcgatatacattttctgacatcctcatccgctatgctacaggcacTaaaaatggttattgaggagcaaat
purTp5	1930719				RNA polymerase, sigma 32 (sigma H) factor	ttgtcataagcatcggcttcctttttgctggtaaacgacattttctcttcgccctcacgaAtgactacgtatttaacttcaaccg
yebGp	1930765	LexA DNA-binding-site 9.5 bases upstream of yebGp	yebG	yebG	RNA polymerase, sigma 70 (sigma D) factor	gtctttattgctgatgttgatttctcaaccgaaaagaaatatactgtataaaatcacagtTattatgagaggctgcaaatggcgg
purTp3	1930855				RNA polymerase, sigma 70 (sigma D) factor	cggttgagaaatcaacatcagcaataaagacacacgcaaacgttttcgtttatactgcgcGcggaattaatcaggggatattcgt
purTp	1930857	PurR-hypoxanthine DNA-binding-site 21.5 bases upstream of purTp	purT	purT	RNA polymerase, sigma 70 (sigma D) factor	gttgagaaatcaacatcagcaataaagacacacgcaaacgttttcgtttatactgcgcgcGgaattaatcaggggatattcgtta
edap3	1932784	PhoB-Pasp53 DNA-binding-site 53 bases upstream of edap3	eda	eda		gcgtgaaaaactgtccggtgccgaacagggcgcaacctgtatcactttttaagacgacaaAtttgtaatcaggcgagagaaaact
edap2	1932799		eda	eda		attattcagcgccttgcgtgaaaaactgtccggtgccgaacagggcgcaacctgtatcacTttttaagacgacaaatttgtaatc
edap1	1933109	KdgR DNA-binding-site 5 bases downstream of edap1	eda	eda		caaaagcgaacggaatgccagaattacataaactcatgccgccacttggtgtattattggAccggtgtttcaaaattgcgttagt
eddp	1934713	KdgR DNA-binding-site 76 bases upstream of eddp // GntR DNA-binding-site 93.5 bases upstream of eddp // GntR DNA-binding-site 128.5 bases downstream of eddp // Cra DNA-binding-site 4.5 bases downstream of eddp	eda // edd	edd-eda	RNA polymerase, sigma 70 (sigma D) factor	ttttacactttcaggcctcgtgcggattcacccacgaggctttttttattacactgactgAaacgtttttgccctatgagctccg
zwfp	1936376	Fnr DNA-binding-site regulating zwfp // DNA-binding transcriptional dual regulator Fur DNA-binding-site regulating zwfp // Cra DNA-binding-site 35.5 bases upstream of zwfp // SoxS DNA-binding-site 51.5 bases upstream of zwfp // Rob DNA-binding-site 54 bases upstream of zwfp // MarA DNA-binding-site 54 bases upstream of zwfp	zwf	zwf	RNA polymerase, sigma 70 (sigma D) factor	tcgcacgggtggataagcgtttacagttttcgcaagctcgtaaaagcagtacagtgcaccGtaagaaaattacaagtataccctg
yebKp2	1936590				RNA polymerase, sigma 70 (sigma D) factor	aaataacaacttttttatctgcttttgtcattaacacggcacacaggcgtaatatctgacAaaactgcatttcgatttctttcag
pykAp2	1937494		pykA	pykA	RNA polymerase, sigma 70 (sigma D) factor	attcagagataacttgaagcgggtcaaagaagcgctgaaggaatcgcgttttgataagcaGttacttaatttaagtgacgatcgc
pykAp3	1937494		pykA	pykA	RNA polymerase, sigma S (sigma 38) factor	attcagagataacttgaagcgggtcaaagaagcgctgaaggaatcgcgttttgataagcaGttacttaatttaagtgacgatcgc
pykAp	1937544		pykA	pykA	RNA polymerase, sigma S (sigma 38) factor	ttgataagcagttacttaatttaagtgacgatcgctaaaaacgactgtcactgtcctaatCttatacgacatccgaatgagatta
pykAp1	1937544		pykA	pykA	RNA polymerase, sigma 70 (sigma D) factor	ttgataagcagttacttaatttaagtgacgatcgctaaaaacgactgtcactgtcctaatCttatacgacatccgaatgagatta
lpxMp4	1940228				RNA polymerase, sigma S (sigma 38) factor	gcagtcagtaccggctttttttatttggtgcggggcaagttgcgccgctacactatcaccAgattgatttttgccttatccgaaa
yebAp1	1941683				RNA polymerase sigma E factor	ctggggacgaatatcaaactgggtaaaacaagctattcagaattcctgagtcaattagccAaccagtatgcgagctgcctgaaag
yebAp6	1941721				RNA polymerase sigma E factor	cacgagggacatccgttcgtatgggaacgttggatcccctggggacgaatatcaaactggGtaaaacaagctattcagaattcct
yebAp5	1941833				RNA polymerase sigma E factor	attcaacctggcgcgcagcgtttacatgaaataagaacacagttggttgagcaaaaagcaAcctgcgtttttgctgagccacagt
znuCp	1942634	OxyR DNA-binding-site 55.5 bases downstream of znuAp // DNA-binding transcriptional repressor Zur DNA-binding-site 38 bases downstream of znuAp	znuB // znuC	znuCB	RNA polymerase, sigma 70 (sigma D) factor	tatgtaacataatgcgaccaataatcgtaatgaatatgagaagtgtgatattataacattTcatgactactgcaagactaaaatt
znuAp	1942661	OxyR DNA-binding-site 55.5 bases downstream of znuAp // DNA-binding transcriptional repressor Zur DNA-binding-site 38 bases downstream of znuAp	znuA	znuA	RNA polymerase, sigma S (sigma 38) factor	gaggacgcggcgttggccaaaagaaaccgagacattttccagggaaaccagacttgtcatGttaattttagtcttgcagtagtca
ruvBp1	1945366				RNA polymerase, sigma 32 (sigma H) factor	tcgctcgccctgacgccagcagtgaaactttaattcgcgaagccctacgcgccgcgttatGaggtaaaggatgattgaagcagac
ruvBp3	1945452				RNA polymerase, sigma 70 (sigma D) factor	gaccgacgatgctgaacaagaagcggttgccgcgctggtggcgctgggctataaaccacaAgaagcaagccgcatggtgagcaaa
ruvBp4	1945544				RNA polymerase, sigma 32 (sigma H) factor	attgttgaaatgaaagaccgatttaaaggtttgcatggcgatctctttacgccagccgccGacctggtactcacgtctcctgcca
ruvAp2	1946016	LexA DNA-binding-site 19.5 bases upstream of ruvAp2 // LexA DNA-binding-site 72.5 bases upstream of ruvAp2	ruvB // ruvA	ruvAB		tcgagacacctcgcaagttttcttcatccttcgctggatatctatccagcatttttttatCatacagcattatctttgattcatt
ruvAp1	1946024	LexA DNA-binding-site 12.5 bases upstream of ruvAp1 // LexA DNA-binding-site 63.5 bases upstream of ruvAp1	ruvB // ruvA	ruvAB		tcagttcatcgagacacctcgcaagttttcttcatccttcgctggatatctatccagcatTtttttatcatacagcattatcttt
yebBp1	1946110		yebB	yebB	RNA polymerase, sigma 70 (sigma D) factor	atgaagaaaacttgcgaggtgtctcgatgaactgaaaaatggcacagtataatttattctAcaggttatattggaagcaaatatt
yebBp2	1946144		yebB	yebB		aaaaatggcacagtataatttattctacaggttatattggaagcaaatattttaatattaCatattcagtgaagaaatgcgtaat
ruvCp	1947439		ruvC	ruvC	RNA polymerase, sigma 70 (sigma D) factor	gtctgatcgatatgctggaagattgcgacgacgtgcaggaagtttaccataacggtgaaaTctctgatgaggtcgcagcgactct
yebCp	1948185		ruvC // yebC	yebC-ruvC	RNA polymerase, sigma 70 (sigma D) factor	gcggcgctcactaagtcctggagcaaccggcaggcgattgaacagtttgtaattaacgctGcctgaacaggcagggctatctgga
nudBp	1948674		ruvC // yebC // nudB	nudB-yebC-ruvC	RNA polymerase, sigma 70 (sigma D) factor	cgaaatcattcgcgttgcatcgaggcggcaactgagtgaactcccatgagcatagataacTatgtgaatgggatgagcgaaggca
aspSp2	1950617		aspS	aspS		aggcgttccagcgcgggccaggctcttacggtgcggcagaatttccagtataatagccgcCttttttcattcagttgtgacatac
yecDp8	1950636				RNA polymerase, sigma 70 (sigma D) factor	aagtcgcagcgttagctgtatgtcacaactgaatgaaaaaaggcggctattatactggaaAttctgccgcaccgtaagagcctgg
aspSp1	1950701		aspS	aspS		ttgttaatttttatgagttcgggcaacacctttatagcaaactggcgtagagtctgatttCaggcccgatataaagtggtaacga
yecDp7	1950760				RNA polymerase, sigma 70 (sigma D) factor	tgaaatcagactctacgccagtttgctataaaggtgttgcccgaactcataaaaattaacAaaatttgtcgttccgccatcggct
yecDp4	1950778				RNA polymerase sigma E factor	cagtttgctataaaggtgttgcccgaactcataaaaattaacaaaatttgtcgttccgccAtcggctaatcgcattaaggtgtga
micLp1	1958747		micL	micL	RNA polymerase sigma E factor	gcactgcaaggtttatcaaaaattatggaacttattgcccatcgtgatgctccaatcattAtggccggagcaggagtccgtgcag
micLp2	1958986		micL	micL		ccattcttgaggatgtgcgcacggtccgcgaattaggttttcctggactggtgacgggcgTtctcgatgttgacgggaatgtcga
cutCp2	1959267				RNA polymerase, sigma 70 (sigma D) factor	catccgtggtccattgaagagatcgttgccagcgagcagtcggcgtaattaaggagtaaaAatggcattactggaaatttgctgt
yecMp3	1959872				RNA polymerase, sigma 70 (sigma D) factor	gcatcagaagcggcgtgaaatcagcggttggttggcacagggcaacagggtaaattaacgCttttactgaaagacgaagagtgat
yecMp2	1959984				RNA polymerase, sigma 70 (sigma D) factor	atgaagcgagcaaaaattgcccgcaccagttaaagaaattagggcgggagtatactgcaaAtggctgttttcgtcagcaacgtgc
argSp	1960001		argS	argS	RNA polymerase, sigma 70 (sigma D) factor	aaacggcaatacgccacgcgcacgttgctgacgaaaacagccatttgcagtatactcccgCcctaatttctttaactggtgcggg
yecTp3	1961931				RNA polymerase, sigma 70 (sigma D) factor	aaaatggacatgccattgttttctcactgttggataagaggccagaagcgtaatatccggCcccagggaaacgataacggttgaa
yecTp	1961935	RcsB-BglJ DNA-binding-site 68.5 bases upstream of yecTp	yecT	yecT		tggacatgccattgttttctcactgttggataagaggccagaagcgtaatatccggccccAgggaaacgataacggttgaattta
flhBp	1966216	FlhDC DNA-binding-site 39 bases upstream of flhBp // FlhDC DNA-binding-site 67.5 bases upstream of flhBp	flhE // flhA // flhB	flhBAE	RNA polymerase, sigma 70 (sigma D) factor	cgcctgttttgccccttactcaaaccattgaacgctttgcgctctggcatcattcacgctTaatactctttccaggattggcgac
tarp	1972716	Fnr DNA-binding-site regulating tarp	cheZ // cheY // cheB // cheR // tap // tar	tar-tap-cheRBYZ	RNA polymerase, sigma 28 (sigma F) factor	caatttcgcggcgggtggcatcagcaataaagtttcccccctccttgccgataacgagatCaacttgttttcaggaaggtgcctt
cheWp5	1973462				RNA polymerase, sigma 32 (sigma H) factor	tcaacaccaggttgtggttaaaaaccttgaaagtaactatcgcaaagtccccggcatttcTgctgcgaccattcttggcgacggc
motAp	1977302	CpxR response regulator - phosphorylated DNA-binding-site 37 bases upstream of motAp	cheW // cheA // motB // motA	motAB-cheAW	RNA polymerase, sigma 28 (sigma F) factor	accgccatcccgggcagtaaaaagacgtaaactttcccagaatcctgccgatattatcccAcaactgctggatgaacagagagta
flhCp3	1977932				RNA polymerase, sigma 28 (sigma F) factor	ttgacagccaccagacgattactcagttgacgcaagattcccgcgttgacgatctccagcAaattcataccggcatcatgctctc
flhDp	1978395	AcrR DNA-binding-site 31.5 bases upstream of flhDp // YjjQ DNA-binding-site 11 bases downstream of flhDp // FliZ DNA-binding-site 12 bases downstream of flhDp // MatA DNA-binding-site regulating flhDp // OmpR-P DNA-binding-site 18.5 bases downstream of flhDp // OmpR-P DNA-binding-site 145.5 bases upstream of flhDp // LrhA DNA-binding-site 112 bases upstream of flhDp // HdfR DNA-binding-site regul…	flhC // flhD	flhDC	RNA polymerase, sigma 70 (sigma D) factor	tattgaaaatcgcagcccccctccgttgtatgtgcgtgtagtgacgagtacagttgcgtcGatttaggaaaaatcttagataagt
flhDp2	1978577	MatA DNA-binding-site regulating flhDp2	flhC // flhD	flhDC	RNA polymerase, sigma 54 (sigma N) factor	aacctgaatctgaggcagcacctggcacggctgggacggaagtcgctgtcgttctcaaaaTcggtggagctgcatgacaaagtca
insA-5p	1979226		insA5 // insB5 // insAB5	insA5B5AB5		gacttatacatttatgggtgatgctgccaacttactgatttagtgtatgatggtgtttttGaggtgctccagtggcttctgtttc
uspCp8	1979586				RNA polymerase, sigma 70 (sigma D) factor	aatgaaatgttttacatatattaaccacttgtttaatgcggagaatcagtacactattttCttataattacatttgaaattatat
uspCp9	1979591				RNA polymerase, sigma 70 (sigma D) factor	aatgttttacatatattaaccacttgtttaatgcggagaatcagtacactattttcttatAattacatttgaaattatatgatca
uspCp2	1979598				RNA polymerase, sigma 70 (sigma D) factor	tacatatattaaccacttgtttaatgcggagaatcagtacactattttcttataattacaTttgaaattatatgatcaccgggag
uspCp6	1979619				RNA polymerase, sigma 70 (sigma D) factor	taatgcggagaatcagtacactattttcttataattacatttgaaattatatgatcaccgGgagtgattgattaattatctttac
uspCp5	1979658				RNA polymerase, sigma 70 (sigma D) factor	tttgaaattatatgatcaccgggagtgattgattaattatctttactaataatcagactaAtatttacctgtttgaccgagttgg
uspCp4	1979668				RNA polymerase, sigma 70 (sigma D) factor	tatgatcaccgggagtgattgattaattatctttactaataatcagactaatatttacctGtttgaccgagttgggattgcgtcg
otsAp	1981651		otsA	otsA	RNA polymerase, sigma S (sigma 38) factor	catcatggcgactggcgggtgtgccggatgtctggagctggcttgaaatgataaccaccgCattacaacaaaaaagagaaaataa
otsBp2	1982442		otsB // otsA	otsBA	RNA polymerase, sigma S (sigma 38) factor	taacggttggctgttcttcgttgcaaatggcgacccccgtcacactgtctatacttacatGtctgtaaagcgcgttctgcgcaac
otsBp1	1982465		otsA // otsB	otsBA	RNA polymerase, sigma S (sigma 38) factor	tttcccaccatagccaaccgccataacggttggctgttcttcgttgcaaatggcgaccccCgtcacactgtctatacttacatgt
araHp7	1983560				RNA polymerase, sigma 32 (sigma H) factor	gagcaggcagatgagcgtcaggcactgagccttgcgatgcctaaagtcagccaggctgttGcctgagtaaggagagtatgatgtc
araFp2	1986148		araH // araG // araF	araFGH	RNA polymerase, sigma S (sigma 38) factor	aatgctttgttttccgattaatttaacgaatgtcattcgtttttgccctacacaaaacgaCactaaagctggagagaaccatgca
araFp3	1986238	AraC-arabinose DNA-binding-site 166 bases upstream of araFp3 // AraC-arabinose DNA-binding-site 91 bases upstream of araFp3 // AraC-arabinose DNA-binding-site 70 bases upstream of araFp3 // CRP-cAMP DNA-binding transcriptional dual regulator DNA-binding-site 42.5 bases upstream of araFp3 // AraC-arabinose DNA-binding-site 145 bases upstream of araFp3	araH // araG // araF	araFGH	RNA polymerase, sigma S (sigma 38) factor	aattctgcgatgtgatattgctctcctatggagaattaatttctcgctaaaactatgtcaAcacagtcacttatcttttagttaa
araFp1	1986238	AraC-arabinose DNA-binding-site 145 bases upstream of araFp3 // CRP-cAMP DNA-binding transcriptional dual regulator DNA-binding-site 42.5 bases upstream of araFp3 // AraC-arabinose DNA-binding-site 70 bases upstream of araFp3 // AraC-arabinose DNA-binding-site 91 bases upstream of araFp3 // AraC-arabinose DNA-binding-site 166 bases upstream of araFp3	araH // araG // araF	araFGH	RNA polymerase, sigma 70 (sigma D) factor	aattctgcgatgtgatattgctctcctatggagaattaatttctcgctaaaactatgtcaAcacagtcacttatcttttagttaa
ftnBp1	1986775		ftnB	ftnB	RNA polymerase sigma E factor	atttcatcaatgaaatgtaaaaatatataaacttgatgatttaagcattttcttatacccGttcagacgttattcttatttcaga
ftnBp2	1986799	CpxR response regulator - phosphorylated DNA-binding-site 61 bases upstream of ftnBp2	ftnB	ftnB	RNA polymerase, sigma 70 (sigma D) factor	atataaacttgatgatttaagcattttcttatacccgttcagacgttattcttatttcagAtcatcgtcagaattgactccacga
yecJp4	1987802				RNA polymerase, sigma 28 (sigma F) factor	gctccggcaggtttttttgtgtcctgatgacggtggatgtgactatcgctgaagatgtgaAgtcgctactataacggctttcaaa
azuCp	1988001	CRP-cAMP DNA-binding transcriptional dual regulator DNA-binding-site 48.5 bases upstream of azuCp // CRP-cAMP DNA-binding transcriptional dual regulator DNA-binding-site 18.5 bases upstream of azuCp	azuC	azuC	RNA polymerase, sigma 70 (sigma D) factor	tttatgtgatttgtatcacataaagattgatttttgtgatggttgtcatattataagcgcAaagacaataacacctgtataacaa
yecRp	1988200	FlhDC DNA-binding-site 41 bases upstream of yecRp // FlhDC DNA-binding-site 68 bases upstream of yecRp // Fnr DNA-binding-site regulating yecRp	yecR	yecR		gcctgccaggcgtcttttccggccattgtcgcagcactgtaacgcgtaaaatagtgctttCtcttactcttctggctggaccatg
ftnAp	1988682	H-NS DNA-binding-site 15.5 bases downstream of ftnAp // H-NS DNA-binding-site 20.5 bases upstream of ftnAp // H-NS DNA-binding-site 56 bases upstream of ftnAp // H-NS DNA-binding-site 83 bases upstream of ftnAp // H-NS DNA-binding-site 101.5 bases upstream of ftnAp // H-NS DNA-binding-site 131.5 bases upstream of ftnAp // DNA-binding transcriptional dual regulator Fur DNA-binding-site 65 bases up…	ftnA	ftnA	RNA polymerase, sigma 70 (sigma D) factor	ataattgaagtttatattttaccttttgcaaataataaaataacaaattatagtgacgccAcagcaacaaatataacctttgtgg
tyrPp2	1989502		tyrP	tyrP		ctgattcaatcatcatatttaacacttcatgaccgtgaatagagtccatcgtccctcctcAaaaaaagcctagcgtagcgattgc
yecHp3	1989564				RNA polymerase, sigma 70 (sigma D) factor	taacggctgcttcgtcaaaccgacgttacatatggtgtaaatataaatgtacaataaaaaGcattcagtcctgcgctggcgcaaa
tyrPp1	1989645	TyrR-tyr DNA-binding-site 41.5 bases upstream of tyrPp1 // IHF DNA-binding-site regulating tyrPp1 // HU DNA-binding-site regulating tyrPp1 // TyrR DNA-binding-site 64.5 bases upstream of tyrPp1	tyrP	tyrP	RNA polymerase, sigma 70 (sigma D) factor	ttacaccatatgtaacgtcggtttgacgaagcagccgttatgccttaacctgcgccgcagAtatcactcataaagatcgtcagga
yecHp5	1989652				RNA polymerase, sigma 28 (sigma F) factor	ataaaaacacttcccagggttctgtttttcacgctttcttctgtcctgacgatctttatgAgtgatatctgcggcgcaggttaag
leuZp3	1992050				RNA polymerase, sigma 70 (sigma D) factor	tagctcagttggtagagcacgaccttgccaaggtcggggtcgcgagttcgagtctcgtttCccgctccagtttaaaagacatcgg
glyWp	1992180		3'ETS-<i>leuZ</i> // leuZ // cysT // glyW	glyW-cysT-leuZ	RNA polymerase, sigma 70 (sigma D) factor	tcaaaagtggtgaaaaatatcgttgactcatcgcgccaggtaagtagaatgcaacgcatcGaacggcggcactgattgccagacg
uvrCp3	1994879	LexA DNA-binding-site regulating uvrCp3	uvrC	uvrC	RNA polymerase, sigma 70 (sigma D) factor	gaaaaaacagaaagcccatttgccagtttgtctgaacgtgaattgcagattatgctgatgAtcaccaagggccagaaggtcaatg
uvrYp2	1995406	LexA DNA-binding-site 129.5 bases upstream of uvrYp2	uvrC // uvrY	uvrYC	RNA polymerase, sigma 70 (sigma D) factor	aaaatcgaatacccaccatttttaacgtttcaaagttgcaataaaaaccgctaatatacgAatgactaactatcagtagcgttat
yecFp	1995717		yecF	yecF	RNA polymerase, sigma 28 (sigma F) factor	gataaaaatatttattggtcattatattaacgtattttatagcactgccgatatcacgctCaaaaaacaaccactgctattttta
sdiAp6	1996851				RNA polymerase, sigma 70 (sigma D) factor	tatatataaatcttatttatgtgatagtttgaattatcattataaatgatactcactctcAggggcgttgcggtttactatgcag
sdiAp4	1996857		sdiA	sdiA	RNA polymerase, sigma 70 (sigma D) factor	ataaattatatataaatcttatttatgtgatagtttgaattatcattataaatgatactcActctcaggggcgttgcggtttact
sdiAp3	1996867		sdiA	sdiA	RNA polymerase, sigma 70 (sigma D) factor	cctgaataatataaattatatataaatcttatttatgtgatagtttgaattatcattataAatgatactcactctcaggggcgtt
sdsNp2	1996880		sdsN	sdsN	RNA polymerase, sigma S (sigma 38) factor	ccttatcctgcatagtaaaccgcaacgcccctgagagtgagtatcatttataatgataatTcaaactatcacataaataagattt
sdiAp2b	1996893		sdiA	sdiA		cgatggcttgcaaaagtaattcattgcctgaataatataaattatatataaatcttatttAtgtgatagtttgaattatcattat
sdiAp2	1996897		sdiA	sdiA	RNA polymerase, sigma 70 (sigma D) factor	aatgcgatggcttgcaaaagtaattcattgcctgaataatataaattatatataaatcttAtttatgtgatagtttgaattatca
sdiAp1b	1996910		sdiA	sdiA	RNA polymerase, sigma 70 (sigma D) factor	aataacataagagaatgcgatggcttgcaaaagtaattcattgcctgaataatataaattAtatataaatcttatttatgtgata
sdiAp1	1996917		sdiA	sdiA	RNA polymerase, sigma 70 (sigma D) factor	actcattaataacataagagaatgcgatggcttgcaaaagtaattcattgcctgaataatAtaaattatatataaatcttattta
sdsNp1	1996921		sdsN	sdsN	RNA polymerase, sigma S (sigma 38) factor	tatcatttataatgataattcaaactatcacataaataagatttatatataatttatattAttcaggcaatgaattacttttgca
yecCp3	1997823				RNA polymerase, sigma 32 (sigma H) factor	ggcgactgtgttatcgacgttgcagaaccattttgagaatcaacttaatcgccaggagagAgaaccaaaatgagtgccattgaag
dcyDp	1999508		dcyD // tcyL // tcyN	dcyD-tcyLN		aaagggcgctttcactagcgccttttttatttacgcgttttcagcgtgcataataagaaaAtcacaacaacacacatcggaggct
tcyJp	2000410	CysB DNA-binding-site regulating tcyJp	tcyJ	tcyJ		aagaataagatgtagcggagttgtttttgtgtttacaaacaatggctctacactgcaaacAgacataacaacattcggggtgaat
fliAp2	2001808	NsrR DNA-binding-site 218 bases upstream of fliAp2 // NsrR DNA-binding-site 5 bases upstream of fliAp2	tcyJ // fliZ // fliA	fliAZY	RNA polymerase, sigma 28 (sigma F) factor	acccactaatcgtccgattaaaaaccctgcagaaacggataatcatgccgataactcataTaacgcagggctgtttatcgtgaat
fliAp1	2001819	IHF DNA-binding-site 186.5 bases upstream of fliAp1 // IHF DNA-binding-site 202.5 bases upstream of fliAp1 // SutR DNA-binding-site regulating fliAp1 // CsgD DNA-binding-site 10.5 bases upstream of fliAp1 // MatA DNA-binding-site regulating fliAp1 // NsrR DNA-binding-site 218 bases upstream of fliAp2 // NsrR DNA-binding-site 7 bases downstream of fliAp1 // H-NS DNA-binding-site regulating fliAp1 …	tcyJ // fliZ // fliA	fliAZY	RNA polymerase, sigma 70 (sigma D) factor	cccctcatttcacccactaatcgtccgattaaaaaccctgcagaaacggataatcatgccGataactcatataacgcagggctgt
fliCp	2003676	MatA DNA-binding-site regulating fliCp // GadE DNA-binding-site regulating fliCp // H-NS DNA-binding-site regulating fliCp	fliC	fliC	RNA polymerase, sigma 28 (sigma F) factor	aaaaatggctgtttttgaaaaaaattctaaaggttgttttacgacagacgataacagggtTgacggcgattgagccgacgggtgg
fliDp2	2003817	FlhDC DNA-binding-site 41 bases upstream of fliDp2 // FlhDC DNA-binding-site 69 bases upstream of fliDp2	fliD // fliS // fliT	fliDST	RNA polymerase, sigma 70 (sigma D) factor	ttttctctgccccttattcccgctattaaaaaaaacaattaaacgtaaactttgcgcaatTcagaccgataaccccggtattcgt
amyAp	2006115		amyA	amyA	RNA polymerase, sigma 70 (sigma D) factor	gctccgcaggataacctcttttgaatctgaatgagtcgatggctcgcgaataatccgattAcggctacgcttctaatgttcccct
yedEp8	2008155				RNA polymerase, sigma 32 (sigma H) factor	cgtcctgcatgagaagaaaagaggattgtggcattaaagccctgatgtcgccagcctttcAaggttcagagagaaatttgatcta
yedDp5	2008261				RNA polymerase, sigma 70 (sigma D) factor	ccagaatttaatcaaccaggcgtgtttgaattgctgccatgacatgaatgtagcctctgaActcagaaggtttgaaacaagagtc
fliEp1	2013036	CsgD DNA-binding-site 18.5 bases downstream of fliEp2 // CsgD DNA-binding-site 33.5 bases downstream of fliEp2 // FlhDC DNA-binding-site 69.5 bases upstream of fliFp1 // FlhDC DNA-binding-site 41 bases upstream of fliFp1	fliE	fliE	RNA polymerase, sigma 70 (sigma D) factor	cgtttttttgttgctatttagcgcctttgtcttattgacttactggtaggctttgctaccAgaaattatccgggagacgagaatg
fliEp2	2013093	CsgD DNA-binding-site 33.5 bases downstream of fliEp2 // CsgD DNA-binding-site 18.5 bases downstream of fliEp2	fliE	fliE	RNA polymerase, sigma 28 (sigma F) factor	gaaaaattgacgctcccattatttgtgctttcgtttttttctatccgccaataaacccgtTtttttgttgctatttagcgccttt
fliFp1	2013146	PdeL DNA-binding-site regulating fliFp1 // CsgD DNA-binding-site 33.5 bases downstream of fliEp2 // CsgD DNA-binding-site 18.5 bases downstream of fliEp2 // FlhDC DNA-binding-site 41 bases upstream of fliFp1 // FlhDC DNA-binding-site 69.5 bases upstream of fliFp1	fliK // fliJ // fliI // fliH // fliG // fliF	fliFGHIJK	RNA polymerase, sigma 70 (sigma D) factor	acaaaaaaacgggtttattggcggatagaaaaaaacgaaagcacaaataatgggagcgtcAatttttcgagtttgctgacccggg
fliFp2	2013205		fliF // fliG // fliH // fliI // fliJ // fliK	fliFGHIJK	RNA polymerase, sigma 28 (sigma F) factor	caatttttcgagtttgctgacccgggagtgagtcttgttccactttgccaataacgccgtCcataatcagccacgaggtgcgcga
fliLp1	2019584	FlhDC DNA-binding-site 37 bases upstream of fliLp1 // FlhDC DNA-binding-site 65 bases upstream of fliLp1	fliL // fliM // fliN // fliO // fliP // fliQ // fliR	fliLMNOPQR	RNA polymerase, sigma 70 (sigma D) factor	agcaccgtaatccgcgtcttttccccgctttgttgcgctcaagacgcaggataattagccGataagcagtagcgacacaggaaga
fliLp2	2019595		fliR // fliQ // fliP // fliO // fliN // fliM // fliL	fliLMNOPQR	RNA polymerase, sigma 28 (sigma F) factor	ccgcgtcttttccccgctttgttgcgctcaagacgcaggataattagccgataagcagtaGcgacacaggaagaccgcaacacat
rcsAp	2023836	H-NS DNA-binding-site regulating rcsAp // RcsAB DNA-binding-site 125 bases upstream of rcsAp // GadE DNA-binding-site regulating rcsAp // RcsAB DNA-binding-site 172 bases upstream of rcsAp	rcsA	rcsA	RNA polymerase, sigma 70 (sigma D) factor	ctcactcacatatcgcaacatttactttactttaagacaattccaggcaaattatacaacActttacgggatagtaagtccgcct
dsrBp5	2024843				RNA polymerase, sigma S (sigma 38) factor	aaatcagcactcgcgcgcgcctggcgctgccagaaaaacgaaattgttctacactggcacAaagccacaggaggaaaacgatgaa
dsrAp	2025313	LeuO DNA-binding-site regulating dsrAp	dsrA	dsrA	RNA polymerase, sigma 70 (sigma D) factor	ttaatcattcatatggcgaatattttcttgtcagcgaaaaaaattgcggataaggtgatgAacacatcagatttcctggtgtaac
yodCp7	2028410				RNA polymerase, sigma 32 (sigma H) factor	aatgcgcggtcaggcacattaatactcgcactggctattatgcaaaattcgccatcttcaActaaggtgaacaagtttcactcga
yodCp6	2028504				RNA polymerase, sigma 70 (sigma D) factor	cagtagtggcgatgatattaccgactgttttaaatctgattcttggatttatcatcggcgGcatcgtggtgctgggagtgaaagc
yedIp3	2029370				RNA polymerase, sigma 70 (sigma D) factor	gcaagtatcagagctgccgtttttgcttcatacttacacccttcaacaataaaaatgagaGggaatgcttttggccgggagtagt
yedIp2	2029461				RNA polymerase, sigma 70 (sigma D) factor	ataaaaaggtggttcatagtaaacgtgaaaatcattctgctggcgagagatataattgcaCttgattgttaaaaaaatgttgacc
yedJp3	2033203				RNA polymerase sigma E factor	atttgaaagcgatttaggctctaccgcgggaaagtggttaggggcactggtcggatttttAtttatggctctggtcggggcattg
yedJp4	2033223				RNA polymerase, sigma 70 (sigma D) factor	cccgatgcccccgtgtcgggatttgaaagcgatttaggctctaccgcgggaaagtggttaGgggcactggtcggatttttattta
rseXp	2033649		rseX	rseX		tttgatatcggctttattaattcatttaatcaatatattagcactgattacaattataccTttttattattctgtgtcatgatgc
hchAp2	2035630	H-NS DNA-binding-site regulating hchAp2	hchA	hchA	RNA polymerase, sigma S (sigma 38) factor	tccacagcactaaatctctccccgccaccccgtacctctgataatggtctaaaatcattgAagccacttgcgacgacgttgctca
hchAp1	2035780	H-NS DNA-binding-site regulating hchAp1	hchA	hchA	RNA polymerase, sigma 70 (sigma D) factor	cgccgactaccgctttcgatatattgactcaattttccagcctggttaaaaatagcgaccAgctcagtcgcaaatatagtgacta
yedVp6	2038202				RNA polymerase, sigma 28 (sigma F) factor	gtggacgtcgccattcgcaggctccgcgcaaaagttgatgatccttttcctgaaaagctaAttgccacaatccgggggatgggct
hiuHp	2038840	HprR-P DNA-binding-site 38.5 bases downstream of hiuHp // CusR-Pasp51 DNA-binding-site 38.5 bases downstream of hiuHp // PhoB-Pasp53 DNA-binding-site regulating hiuHp	hiuH	hiuH	RNA polymerase, sigma 70 (sigma D) factor	cattcctgggtcctttgattatcttcaataagtagaatcttcatgaaaataatatgccatAaatcatatgttatagaaacagcct
yedYp4	2039286				RNA polymerase, sigma 32 (sigma H) factor	accggggactatttcaagaaacaaaatcttgaaagtttcttccctgagatccccgttgaaTttcatattaataaagtgaacgagc
zinTp	2041346	OxyR DNA-binding-site 21.5 bases downstream of zinTp // DNA-binding transcriptional repressor Zur DNA-binding-site 16 bases upstream of zinTp // SoxS DNA-binding-site regulating zinTp // DNA-binding transcriptional dual regulator Fur DNA-binding-site regulating zinTp	zinT	zinT	RNA polymerase, sigma 70 (sigma D) factor	tgctctcgtttcctaagagttgttgcattttgctatatgttacaatataacattacacatCatatacattaactctggaggaaac
yodBp15	2042176				RNA polymerase, sigma 32 (sigma H) factor	tacagacacgctcatcactatgacgtgtctgtatattaataagctaacccgcattgagttAaccaataacggattccatacacaa
yodBp14	2042261				RNA polymerase, sigma 28 (sigma F) factor	tacggccaacagagaaagatacctgtgctcacgccattgcttatattggctggttacaatAtgcactatcaattttttaaataac
yodBp16	2042294				RNA polymerase sigma E factor	ccattgcttatattggctggttacaatatgcactatcaattttttaaataacaaattattAaaaccacatctgtataaggaattt
yodBp13	2042308				RNA polymerase, sigma 32 (sigma H) factor	ggctggttacaatatgcactatcaattttttaaataacaaattattaaaaccacatctgtAtaaggaatttttaaggttcgtggg
serUp	2043562		serU	serU	RNA polymerase, sigma 70 (sigma D) factor	caaaattgcacggacagggactgttaaaatgccaaatttcctggcatcatggcaaccatcTgaacggagagatgccggagcggct
mtfAp1	2043618				RNA polymerase sigma E factor	gttcagatggttgccatgatgccaggaaatttggcattttaacagtccctgtccgtgcaaTtttgttcaagtgacgagtttgcga
asnTp	2044541		asnT	asnT	RNA polymerase, sigma 70 (sigma D) factor	aatgacttatgaaatttagtgttgacagacaaggtaccgctaagtaatattcgccccgttCacacgattcctctgtagttcagtc
yeeJp8	2044763				RNA polymerase, sigma 32 (sigma H) factor	aacatcttaagcgccctcgacctttatggttgagggcgttttgctatgaacgccatcaccAttttcccctcgattataaaacttg
shiAp11	2053534				RNA polymerase, sigma 70 (sigma D) factor	ctgcgctttcatcttccatcgaatttttcatgttgccgctaatcagccataaaatcatttGcagatgcgctctgtcgaggtagtc
shiAp	2053566		shiA	shiA	RNA polymerase, sigma 70 (sigma D) factor	ttgccgctaatcagccataaaatcatttgcagatgcgctctgtcgaggtagtctcataagGttcgtttatagatcgacggcaatg
amnp1	2055031	PhoB-Pasp53 DNA-binding-site 33 bases upstream of amnp1	amn	amn		agatcatccgatcttcgccttacacttttgtttcacatttctgtgacatactatcggatgTgcggtaattgtatggaacaggaga
yeeNp7	2056754				RNA polymerase, sigma 70 (sigma D) factor	ccgccaacaatataagtttttataaaattaaatataagattatggctttagaatatttttAtttctaatagacgagatttttcct
yeeNp4	2056792				RNA polymerase, sigma 70 (sigma D) factor	attatggctttagaatatttttatttctaatagacgagatttttcctgttatgatataatAtgctgaattaacacatgttaacga
yeeOp7	2059722				RNA polymerase, sigma 70 (sigma D) factor	gtttgccgtttctatcaacagtttgttgcatttgcagacaatttgttggcgaaaatctttGcagctttgctgattctccctcatt
yeeOp1	2059828				RNA polymerase sigma E factor	ttaacagtccgccgttctaccgactgaactacagaggaatcgttgttgaggcacatcttaAcggcgaaaaatcttttgtcaaacc
asnUp	2059845		asnU	asnU	RNA polymerase, sigma 70 (sigma D) factor	ttggggaatttaaaaatcgggtttgacaaaagatttttcgccgttaagatgtgcctcaacAacgattcctctgtagttcagtcgg
yeeOp6	2059875				RNA polymerase sigma E factor	tcaggaatttggctcctctgactggactcgaaccagtgacatacggattaacagtccgccGttctaccgactgaactacagagga
cblp	2060941	DNA-binding transcriptional dual regulator CysB DNA-binding-site regulating cblp // NtrC-Pasp DNA-binding-site regulating cblp	cbl	cbl	RNA polymerase, sigma 70 (sigma D) factor	tggaataagatgcgggtttttattatttgttatgccgggcattagactttaacaataacgGgaaatctgaactgcccggagttta
nacp	2061978	DNA-binding transcriptional dual regulator Fur DNA-binding-site regulating nacp // Fnr DNA-binding-site regulating nacp // Nac DNA-binding-site 75 bases upstream of nacp // NtrC-Pasp DNA-binding-site 152 bases upstream of nacp	nac	nac	RNA polymerase, sigma 54 (sigma N) factor	ttggttagcttgtacatcaacaccaaaataaaactggcaagcatcttgcaatctggttgtAagtaatggcggcacttgggccgat
asnVp	2062252		asnV	asnV	RNA polymerase, sigma 70 (sigma D) factor	caaaaaaatgcatttcaccctttgacatcaccatgcactgccattaatatgcgccccgttCacacgattcctctgtagttcagtc
erfKp4	2063354				RNA polymerase, sigma 70 (sigma D) factor	aatacgacttctgatttgaacagttaaaaacgaaaagtctgataaaagctatacttaacgGatagctttcgcgacataggaaagg
cobTp8	2064601				RNA polymerase, sigma 70 (sigma D) factor	gccgctatttttgctgccgtattattgccgggtatgcatggtgtggctgctatggtggtgAcgatggtggcgattttcatcctcg
cobUp1	2065874		cobT // cobS // cobU	cobUST	RNA polymerase, sigma 70 (sigma D) factor	aagtctggctattccgtaatgccatcttatttcgtaatggattgagaatgctggatttttAattatattacgcgcagtattaatc
cobUp2	2065972		cobT // cobS // cobU	cobUST	RNA polymerase, sigma 70 (sigma D) factor	gttgttccggcagtagcattaattcattatctgaatgaaatgtgtcaatccacagaaaccGctgtcaatgacgcattttgtcgga
insHp2	2067498				RNA polymerase, sigma 70 (sigma D) factor	aattatcccgcctgctgaagaacgttgctctgagtgtgataaacctttttattcttgatgAtgtcagcgagaagatggaatatat
insHp4	2067511				RNA polymerase, sigma 28 (sigma F) factor	ctaaatgttgaagaattatcccgcctgctgaagaacgttgctctgagtgtgataaaccttTttattcttgatgatgtcagcgaga
flup	2071317	YdcI DNA-binding-site regulating flup // OxyR DNA-binding-site 26 bases upstream of flup // OxyR DNA-binding-site 2 bases downstream of flup // OxyR DNA-binding-site 24 bases downstream of flup	isrC // flu	isrC-flu	RNA polymerase, sigma 70 (sigma D) factor	aagcactgttttcgttactgtctctcttgtccgtgcaatagctcaataatagaataaaacGatcaatatctattttatcgatcgt
flup1	2071474		flu	flu		gaacaacagaaccacaattcagaaactcccacagccggacctccggcactgtaaccctttAcctgccggtatccacgtttgtggg
flup2	2071503		flu	flu		cacagccggacctccggcactgtaaccctttacctgccggtatccacgtttgtgggtaccGgcttttttattcaccctcaatcta
yeeXp4	2079417				RNA polymerase, sigma 70 (sigma D) factor	atgatagtgaaaagggataaaagcattgtcatctgcggcagctatgagtaatgttggcccTaacgaatagcggttgcttaaacga
yeeAp6	2080661				RNA polymerase sigma E factor	gcctttcaattttttcgctcctgccgggaaattacactgttcccggtttgtccgtcggatAattcagaggcgcgccttctggccg
sbmCp2	2081303	CRP-cAMP DNA-binding transcriptional dual regulator DNA-binding-site 41.5 bases upstream of sbmCp2 // LexA DNA-binding-site 17.5 bases downstream of sbmCp2	sbmC	sbmC		actggcaggagtgcgagtctgctcgcataatcaacactcattccttgtggttttaattttGcaactatactgtatataaaaacag
sbmCp1	2081325		sbmC	sbmC		cctgacctttcttttgcagcagactggcaggagtgcgagtctgctcgcataatcaacactCattccttgtggttttaattttgca
sbcBp	2082728		sbcB	sbcB		cactcgctgccaaattgtggcgctaaagctgattagcacggtgatatttgatactctggcAgacagcagaaataacggatttaac
yeeEp	2085552		yeeE // yeeD	yeeED		gttctaatttagagaatttggttattggtctgcattccaccagtcatgaataatttcctcAttaacattcatctggttaattaat
yeeFp2	2087238				RNA polymerase sigma E factor	tcttgtcatttcccccccatttaggcacaatgcgccgctgtcaaaaaatgactaaaaaccGacgtttcatcagcgtcggttattt
yeeZp7	2089176				RNA polymerase sigma E factor	ttgcagcatgtcgttatcattattgaacagattcattcatagaatgaattgtcagttttgAtacgctagcgtagccttatagatc
yeeZp5	2089211				RNA polymerase, sigma 70 (sigma D) factor	tctggtatacgcggttaccgacgattcactgctcattgcagcatgtcgttatcattattgAacagattcattcatagaatgaatt
yefMp	2089733	YefM DNA-binding-site 2.5 bases downstream of yefMp // YefM DNA-binding-site 10.5 bases upstream of yefMp // YefMB DNA-binding-site 2.5 bases downstream of yefMp // YefMB DNA-binding-site 10.5 bases upstream of yefMp	yefM // yoeB	yefM-yoeB	RNA polymerase, sigma 70 (sigma D) factor	ccttgatctacaaactaattaataaatagttaattaacgctcatcattgtacaatgaactGtacaaaagaggagattgacatgcg
hisLp	2089965		hisL // hisL // hisG // hisD // hisC // hisB // hisH // hisA // hisF // hisI	hisL // hisLGDCBHAFI		ccataaaatatataaaaaagcccttgctttctaacgtgaaagtggtttaggttaaaagacAtcagttgaataaacattcacagag
hisBp	2093360		hisI // hisF // hisA // hisH // hisB	hisBHAFI	RNA polymerase, sigma 70 (sigma D) factor	ggcgcgctttaaagcctccagtgcggtgtttaaatctttgtgggatcagggcattatcttAcgtgatcagaataaacaaccctct
cldp9	2098310				RNA polymerase sigma E factor	tcctatagcattcacgaggattatcgctaaactatgcggacttggaaatttccgtcagttAgggtaatgatgagagtagaaaata
cldp6	2098375				RNA polymerase, sigma 70 (sigma D) factor	cagggctatttacgccctgattgtcttttgttacttacacaacaattcattatttttatcActtatcctatagcattcacgagga
cldp7	2098413				RNA polymerase, sigma 32 (sigma H) factor	acccgcgatctctttggcagcgactaacatcttgttatcagggctatttacgccctgattGtcttttgttacttacacaacaatt
cldp10	2098475				RNA polymerase, sigma 28 (sigma F) factor	ccgacgtcattatctctaaccgaatggcagaagagcttaaggatgtggcagataaggtatAcacccgcgatctctttggcagcga
ugdp9	2099735				RNA polymerase, sigma 70 (sigma D) factor	tcttatagactaaatttcactgcttaatattaacttaataaatatcagctattcttataaAgaaaatctgaattgtttttcgttg
gndp	2101324	Fnr DNA-binding-site regulating gndp // DNA-binding transcriptional dual regulator Fur DNA-binding-site regulating gndp // GadE DNA-binding-site regulating gndp	gnd	gnd	RNA polymerase, sigma 70 (sigma D) factor	aagcatataagcatggataagctatttatactttaataagtactttgtatacttatttgcGaacattccaggccgcgagcattca
insHp6	2103049				RNA polymerase, sigma 70 (sigma D) factor	tgaagcatgatgatttgctgacatatattaaatatgtcgaaagtaagcgttatgcttttaGtacattatgcctgttccgagatga
insHp5	2103090				RNA polymerase, sigma 70 (sigma D) factor	agatgatgattacattttgtttttgaatcccgatatcatcatgaagcatgatgatttgctGacatatattaaatatgtcgaaagt
insHp4	2103093				RNA polymerase, sigma 70 (sigma D) factor	cgcagatgatgattacattttgtttttgaatcccgatatcatcatgaagcatgatgatttGctgacatatattaaatatgtcgaa
wbbKp4	2104606				RNA polymerase sigma E factor	ggttgggtgagaatgtgacggttttgcctggaacaattattggtaatggagtcgtagtcgGcgccaattctgttgttagaggttc
rfcp8	2107234				RNA polymerase, sigma 70 (sigma D) factor	tattatgatatgcatcaagtgatatctgccgctctttatcaagtgaaaaatataatgagtAcggattaatgatctatcttgtaat
rfcp10	2107283				RNA polymerase, sigma 70 (sigma D) factor	tagcagagaagacaaggttatatttggcgggcgtttggccgagtataaatattatgatatGcatcaagtgatatctgccgctctt
rfcp7	2107394				RNA polymerase, sigma 32 (sigma H) factor	tacggttgttacaaaagaatatccattagagtggaaagttggcgacgaaccctactatccAgttaatgataataaaaacatggag
rfcp11	2107444				RNA polymerase, sigma 70 (sigma D) factor	tataccagaataattgagcataaacattttgactatgttgagacaaagcatacggttgttAcaaaagaatatccattagagtgga
rfbXp6	2109586				RNA polymerase, sigma 70 (sigma D) factor	ctttcgccaaaagatgaaaggctctttacgttagatgagcttatcagattaaaattaattGcatgaatacgaataaattatcttt
rfbXp5	2109676				RNA polymerase, sigma 32 (sigma H) factor	acaaactattatcatcctgaaagcgattgtggaatatgttggaatgatgaacgcattgcaAttgattggccccaaacatcagggt
rfbXp8	2109716				RNA polymerase, sigma 70 (sigma D) factor	tttggttctgtctgatatcgctgaatttcaatataaaactacaaactattatcatcctgaAagcgattgtggaatatgttggaat
rfbXp7	2109718				RNA polymerase, sigma 70 (sigma D) factor	tttttggttctgtctgatatcgctgaatttcaatataaaactacaaactattatcatcctGaaagcgattgtggaatatgttgga
galFp	2114351		galF	galF		agtaatcaattcagggtaattgatgctggcgaaaaaaatcgaacaagctataattcagcaAccattttacaggtggatgaaataa
wcaMp1	2115934				RNA polymerase sigma E factor	cgtcaaacgcgcgcgcgaaaaagttgaacacgattttaaccagcaggtgatcaatcgagaActcgccagcttgctgcaggcttta
wzxCp5	2120337				RNA polymerase, sigma 70 (sigma D) factor	gcataacgaacagtatcgacagctcattgaaggctacatgctgcgccataaggtgaaaccGggcattaccggctgggcgcagatt
wzap2	2137193		wza // wzc // wzb	wzbc	RNA polymerase sigma E factor	taaataaacaatgatgaaatccaaaatgaaattgatgccattattggtgtcagtaaccttGataagcggttgcacagtacttccg
wzap1	2137583	RcsAB DNA-binding-site 105 bases upstream of wzap1 // RcsAB DNA-binding-site 83 bases upstream of wzap1	wcaB // wcaA // wzc // wzb // wza	wza-wzb-wzc-wcaAB	RNA polymerase, sigma 70 (sigma D) factor	atagccaattaccgaattgttatcttgcctgctattccgttagctgtaacacttcctcctGcattattggaaagccaatattcaa
yegHp	2137863	PhoB-Pasp53 DNA-binding-site regulating yegHp	yegH	yegH		atatgagataaatagtgctgcaacattgcatttttgccccgatttatccatgatcgaattGtgacatttgtcatacaacgaatag
alkAp2	2147559	Ada DNA-binding-site 41.5 bases upstream of alkAp2	alkA	alkA	RNA polymerase, sigma S (sigma 38) factor	tcgcgacaaccggaatatgaaagcaaagcgcagcgtctgaataacgtttatgctgaaagcGgatgaataaggagatgcgatgtat
alkAp	2147559	Ada DNA-binding-site 41.5 bases upstream of alkAp2	alkA	alkA	RNA polymerase, sigma 70 (sigma D) factor	tcgcgacaaccggaatatgaaagcaaagcgcagcgtctgaataacgtttatgctgaaagcGgatgaataaggagatgcgatgtat
yegDp2	2147644				RNA polymerase, sigma 70 (sigma D) factor	acgctgcgctttgctttcatattccggttgtcgcgacggcaacatttcgctaaagtcacgCcccttcttcaccggcatggggatt
[truncated: 2,043 more rows]
