# Supplementary material for: General transcription factor from Escherichia coli with a distinct mechanism of action
Source: Nat Struct Mol Biol. 2024 Jan 4;31(1):141–9. doi: 10.1038/s41594-023-01154-w (PMC10803263; doi:10.1038/s41594-023-01154-w)
Supplement: Supplementary file 4 — Supplementary Code. [file 41594_2023_1154_MOESM4_ESM.zip › ceda/ceda-chip-seq/results/ceda_peaks_rep.csv]

peak_group	pos	count	n
1	133	1.25202576607184	2
2	8182	1.47372141821886	2
3	16949	1.30896217681046	2
4	17458	0.959922769342693	2
5	19820	1.9834967438149	2
8	21368	2.519755443921	2
9	57162	0.917511007058474	2
10	83750	1.03684009481088	2
11	89592	1.98484853314913	2
14	106509	3.45198678426629	2
15	107663	1.06696070898411	2
16	113386	3.42157246781632	2
17	122028	2.09442423323899	2
19	131514	1.34696380278225	2
20	136950	1.77413652292274	2
21	141358	1.44500495891243	2
22	146755	1.31795577445445	2
23	150549	1.06766804154224	2
24	159176	2.32716946007467	2
27	174928	1.22785102225436	2
28	176559	1.7068786740131	2
30	189580	1.27035246927236	2
31	189687	1.23056665725504	2
33	201488	2.06083894518711	2
34	202074	2.19200385903564	2
35	218838	1.46067848602882	2
37	222714	1.00555382494814	2
38	223483	1.58111748280344	2
40	233987	1.34882913707555	2
42	236041	1.46193052961004	2
43	236896	2.47631952995106	2
45	260340	0.935468746770643	2
46	262817	4.55066261973678	2
47	279888	1.34584559970858	2
48	289190	0.881738825855988	2
49	291353	0.900635978231016	2
52	345262	1.70728784183629	2
53	379910	2.46547883818803	2
55	399571	1.95311620106708	2
57	405726	1.46366492857938	2
58	406274	1.21733440987831	2
62	420742	1.2343068802135	2
63	427202	1.31937232749059	2
64	432101	1.27896843715757	2
67	436574	1.03767195657404	2
68	440404	1.52447729489811	2
71	451662	1.28811411931897	2
72	454218	2.20620195543348	2
78	458749	1.00105669052756	2
81	461842	1.96279509457536	2
82	476410	1.74248802627096	2
83	479303	2.22192988899806	2
84	480443	1.43904660450537	2
87	486472	3.03738572566378	2
88	491306	3.46789977501766	2
89	492046	3.13835611146315	2
90	497122	3.01597306874279	2
91	500102	0.919841355195631	2
94	519804	1.54743984492365	2
95	529012	1.1454038589282	2
97	564694	2.76400894438251	2
99	576875	1.64127057424998	2
100	577235	1.65258644830447	2
103	644061	2.20681088791653	2
104	652594	1.54029634572628	2
105	657229	4.47260644075378	2
106	660320	1.16246629752089	2
107	662317	1.11077633472163	2
108	664008	1.240547855121	2
109	669106	1.35518032666603	2
110	674854	3.23434703321818	2
111	689072	1.29988570167769	2
117	706060	2.77638527678227	2
118	710728	2.24755468655706	2
119	711516	2.1248818172666	2
120	711955	2.16239195552041	2
121	712864	1.77386358245794	2
122	749746	1.04554377170992	2
123	754730	1.13714372379868	2
125	771288	1.6420463450188	2
126	785621	1.10074223042813	2
127	787666	1.00474410977444	2
129	794734	1.77973875392657	2
132	816690	1.04760954262183	2
133	816901	1.16704402244099	2
134	830682	0.975233540668414	2
135	838226	1.24348923646748	2
136	850204	1.31958683297872	2
137	850404	2.15680224882184	2
139	853052	1.8272296998689	2
140	855928	3.76456958609149	2
141	866399	1.11185912731978	2
142	872895	2.58562008650457	2
143	906838	1.43229529023044	2
144	919121	3.06937824011838	2
147	926019	1.51975822421969	2
148	926698	1.66152553013685	2
150	939353	1.9695091413742	2
151	947177	1.16568570136384	2
152	953644	1.48795045549494	2
153	961710	3.31180713487629	2
154	963746	1.44902138167391	2
155	966586	1.68311693522991	2
156	970640	1.18496856499324	2
157	973496	0.910035769910307	2
161	990433	1.08321184412596	2
162	1005828	1.49152922978386	2
163	1007631	2.47364762146681	2
164	1015444	1.77357920619753	2
167	1016502	1.81796465902217	2
168	1018337	1.56026599432267	2
169	1020184	1.41456082903141	2
170	1031456	1.57863901535712	2
171	1031726	3.05619170952259	2
172	1049806	1.09633522243774	2
173	1050703	4.17164166265957	2
177	1092513	1.33980851023588	2
178	1097685	1.20700448498402	2
179	1109274	2.63196965049254	2
182	1144733	2.32060916926639	2
183	1146631	2.21637729535066	2
185	1151552	2.12911944994924	2
186	1153819	1.72924615780863	2
187	1154899	1.20036367440784	2
190	1168960	1.15686203138167	2
191	1170428	1.02606246605614	2
192	1175396	1.99524103052696	2
193	1185666	1.00116446227915	2
194	1194982	2.20210724412085	2
195	1202930	1.42589231102186	2
199	1214098	1.03869865630266	2
200	1217776	2.29594672482533	2
201	1218742	0.976317703058069	2
202	1226153	1.14323449846737	2
205	1234780	2.30877147573114	2
209	1257881	1.14027665244205	2
210	1262192	1.8251176901792	2
211	1263558	2.29081951186247	2
212	1267182	1.27880653620927	2
213	1269317	2.0077108483184	2
214	1269856	2.49883542924376	2
215	1270394	2.47227961071491	2
218	1288770	1.36134508758999	2
219	1292974	1.99695027806906	2
220	1298440	1.96626930725127	2
221	1299473	5.44210394812352	2
222	1300718	4.15573733394008	2
223	1308730	1.47995385386587	2
224	1311050	1.23891908302003	2
225	1313707	1.44168314397589	2
226	1326961	1.1348950707042	2
228	1330724	1.23106644304336	2
230	1335080	1.12411872494293	2
231	1340186	1.63488071014607	2
232	1349122	1.14244998772622	2
233	1351128	2.56363636504202	2
234	1357140	2.10638705033969	2
237	1388846	1.53691185223909	2
238	1397318	1.8007110877871	2
239	1399558	3.46497165323696	2
241	1420240	2.58498250319576	2
242	1433157	1.15932764758767	2
243	1470542	1.293600579467	2
247	1490761	2.38061421435417	2
248	1492110	1.50334406816488	2
249	1506156	1.17022271472697	2
253	1619079	1.34608026863364	2
254	1622590	1.31690369163215	2
255	1622918	2.20248525549948	2
256	1628314	2.57974104845069	2
257	1634134	1.1028399297338	2
259	1642424	2.91740496149202	2
260	1645912	2.40622537981305	2
261	1647926	2.61433943687982	2
262	1655754	1.28152559220215	2
264	1673788	0.934033853034091	2
265	1682128	1.86263959209305	2
268	1702193	1.82237714604465	2
271	1705728	2.4153546173294	2
272	1717292	1.5281144649959	2
273	1719768	2.21337301713532	2
276	1734156	1.65320018186811	2
277	1734373	2.60850153790254	2
278	1737682	2.71259502997611	2
279	1741189	1.88709773750715	2
280	1743388	1.04531760150186	2
281	1746394	2.74904677036518	2
283	1757366	4.10874800435622	2
284	1795732	1.68743329102378	2
285	1799302	1.2883328866425	2
286	1800819	3.07470043884685	2
288	1802740	2.12652346310278	2
291	1822428	1.79383085335015	2
295	1862585	1.04501285923324	2
296	1866510	0.911625300306902	2
297	1873100	1.21544766212794	2
298	1877570	1.3455546044751	2
301	1907086	1.19053262229323	2
302	1907628	1.90968809673504	2
303	1916171	1.5645247792893	2
305	1922076	0.980255024045215	2
306	1923050	3.99515649404973	2
307	1925314	2.17878142187978	2
308	1926096	1.54260591826693	2
310	1942635	0.997112743467921	2
314	1959996	1.14917362889436	2
315	1980701	1.06135170787575	2
316	1986790	1.86793279377784	2
319	1992864	0.979810952930098	2
320	1995407	1.26907873798864	2
323	2025326	1.76224088915972	2
324	2029406	1.07837852966722	2
326	2043578	1.49043860345928	2
327	2044524	3.17314224054691	2
328	2052026	1.34563309427895	2
330	2056787	1.17653416507478	2
331	2058127	2.45911110361595	2
332	2059838	2.10250180956969	2
333	2062238	1.6265917966709	2
334	2067965	1.37022266467173	2
335	2068483	1.48562964673121	2
336	2075826	1.16287273654385	2
337	2089166	0.957406960476968	2
338	2089380	1.85308846201327	2
339	2089948	1.81633092604375	2
340	2101670	1.88088293449165	2
341	2113252	2.82596309909551	2
342	2142266	1.02018168546641	2
344	2153314	1.32231078155459	2
345	2153646	2.25723178630241	2
348	2167106	1.9421273029161	2
349	2177244	1.41419887361173	2
351	2186930	0.917200529686549	2
352	2194248	1.34673341309894	2
353	2212224	0.978833098892081	2
354	2214676	2.10853396756185	2
355	2222051	1.08899781877621	2
357	2240571	2.32776038454614	2
358	2250801	1.05790386011523	2
360	2269806	3.41230245307991	2
361	2278276	1.40764386259794	2
362	2280548	1.54092115935639	2
363	2282430	1.28337790403551	2
366	2286202	2.961830815316	2
367	2312830	1.64271189290226	2
368	2313067	1.37061103450518	2
372	2336791	2.56309110746493	2
373	2339496	3.3689845990762	2
377	2380667	1.49126411438351	2
378	2405228	1.33797928258614	2
379	2405376	1.46048753438686	2
382	2434011	1.12760629086646	2
383	2437884	2.64759826386344	2
384	2440252	2.19354875057378	2
385	2441651	1.10204596847822	2
388	2466298	1.8500411229307	2
389	2467818	3.87355195166398	2
390	2470674	1.39731903862909	2
391	2483628	2.25553686110976	2
392	2495331	1.30236552358608	2
393	2498662	1.39341279989161	2
398	2518403	1.45375541864749	2
399	2520912	1.92555874751448	2
400	2531286	2.4237316962251	2
401	2533486	2.40720889970946	2
402	2535480	1.23638519901322	2
403	2544174	1.17154967414723	2
404	2544676	1.88082988674048	2
405	2552194	2.55870785735648	2
406	2557302	1.24607717216693	2
407	2560380	1.0074496322997	2
408	2592504	1.03073162298303	2
409	2599797	1.83750147714913	2
410	2615924	2.90087565987955	2
411	2618812	2.03091633317626	2
412	2620911	1.84422896996388	2
413	2622964	0.969771895539863	2
414	2629258	1.79854823050418	2
416	2634187	4.3737451479838	2
417	2642960	1.0289008756445	2
418	2653460	1.46670559579879	2
419	2653788	1.50567528852168	2
420	2662207	1.48387470817149	2
421	2663368	1.69728386495727	2
422	2678500	1.33635816844219	2
423	2687450	2.17195602172428	2
424	2691354	1.60090556769415	2
425	2707212	1.74855245560813	2
426	2716521	1.10604446492112	2
430	2722661	4.36407459728965	2
431	2725805	3.66778340062387	2
432	2731357	2.01447018337488	2
433	2734300	1.25590710471955	2
434	2736078	1.44013264666883	2
435	2736988	3.45694078306194	2
437	2746262	1.16731212182695	2
438	2747870	1.52701524872737	2
439	2753546	1.28786995480009	2
440	2754767	1.8065309955685	2
441	2755578	5.42854061119221	2
442	2756138	1.47068444354517	2
443	2766634	1.43188188565452	2
444	2767420	1.13954123999157	2
445	2809566	1.23828272483466	2
446	2816750	1.10908060408255	2
447	2818713	1.48024893834962	2
448	2868130	2.90131434900003	2
449	2878513	1.01716509635546	2
450	2892638	1.93045851091519	2
451	2904464	1.01851153833375	2
452	2905438	1.30041461633337	2
453	2909726	1.8922979663607	2
454	2925058	1.61684294753588	2
455	2925312	1.76142634346651	2
456	2928095	1.37440671485714	2
458	2942690	1.96572282259621	2
459	2947371	1.9239757693214	2
462	2949080	1.48958390190823	2
463	2966122	1.84038301684664	2
464	2969016	0.910285939708906	2
467	2976392	1.44828380292935	2
469	2999072	1.59252420736091	2
470	3036333	2.71642504940079	2
473	3055491	1.91425149718124	2
474	3055764	1.34960001913008	2
475	3055968	1.88097027483057	2
476	3056848	1.60936993748651	2
480	3072876	1.378350517047	2
482	3086423	1.13406440382685	2
485	3091058	1.42862453522529	2
486	3100916	2.46841033008008	2
487	3109437	1.59903102644724	2
490	3111224	3.86673741913332	2
492	3149502	0.974408080645306	2
494	3153512	1.32916511812659	2
495	3166025	1.79581665889429	2
496	3168564	1.94039770228452	2
497	3176980	1.1625923392474	2
500	3179692	1.04286647313063	2
501	3184722	1.77777485032508	2
502	3187429	1.82716265806668	2
503	3194868	1.64872186567731	2
504	3195238	1.33789295377315	2
505	3204646	1.21054652866948	2
506	3210697	3.05753876837226	2
507	3215590	3.59095812507216	2
508	3238363	1.60360689122309	2
509	3246623	1.53921919202696	2
510	3247595	1.20433374257459	2
512	3255006	2.17601563211014	2
513	3284116	1.21526342363217	2
514	3293380	2.00793309555255	2
516	3308702	2.98426650910187	2
517	3311794	2.03939766596705	2
518	3318350	3.3571086686083	2
519	3322600	2.97769947172994	2
520	3327751	1.94935310368678	2
524	3328954	0.979566918796656	2
525	3333527	2.99261491300394	2
526	3336845	1.03075529218415	2
527	3340250	2.99240729729539	2
528	3340712	1.77922447663811	2
529	3344672	1.20405579521042	2
530	3350582	2.93910400588321	2
531	3354052	2.63298286496264	2
532	3377582	2.86649083332115	2
533	3378824	1.54072172722108	2
534	3380112	0.952818513358288	2
535	3384302	1.10218008994396	2
536	3384586	2.15294076821786	2
537	3385474	1.65102642790485	2
538	3401134	2.51584615306679	2
540	3412600	1.33523738154283	2
543	3433640	0.96315263679529	2
545	3448248	1.63968169913105	2
546	3448451	0.979820405002761	2
549	3471592	1.33814982226083	2
550	3474626	3.08700821778741	2
551	3478557	1.42230675844712	2
552	3481220	1.53058159204922	2
553	3485948	1.97665345562726	2
554	3519178	2.92666038393864	2
559	3545184	1.49175021792597	2
561	3561482	0.922254571929497	2
562	3561954	2.4074882901145	2
563	3578761	1.89349219186095	2
566	3583436	1.285190499209	2
569	3600996	2.42022147404975	2
570	3604334	1.16996860343752	2
571	3609920	0.959198012304527	2
575	3639981	1.16809648024524	2
576	3640742	1.32401867898911	2
577	3645320	2.04456334054455	2
578	3648057	2.29541813168784	2
579	3648287	1.82771570865466	2
580	3682104	1.53673274048801	2
582	3700138	1.61654707815362	2
583	3708705	2.11848019077217	2
584	3719877	2.51250305075307	2
585	3725358	2.03653827230171	2
586	3731750	1.04494187943743	2
587	3732741	2.36345244597876	2
588	3737256	3.58020265363438	2
589	3739660	1.1016471392016	2
590	3777284	1.51313257479124	2
592	3793730	1.428688061639	2
593	3793932	1.89496084455769	2
594	3808246	1.09265002543516	2
595	3811822	2.51601931086994	2
596	3812700	1.17456318152427	2
597	3821372	1.30063623078912	2
598	3822066	0.921612836003662	2
599	3841768	2.27330847745633	2
601	3853194	1.52390548512672	2
602	3880154	1.34978060765503	2
603	3883899	1.64997752591042	2
604	3884224	2.15108200788558	2
605	3885010	1.46450342371129	2
606	3888408	1.5923922564569	2
607	3904412	1.06361582683087	2
608	3915224	1.13902557206495	2
609	3922529	0.971958267897243	2
610	3933314	1.05471632733272	2
612	3941512	1.67653033382963	2
613	3941616	1.69868290663673	2
614	3950284	2.53972334546992	2
615	3959978	1.06549755080409	2
616	3965650	2.33874327038257	2
617	3966152	3.16050781418967	2
618	3982344	2.59888255928924	2
619	3986430	2.50614846632092	2
620	3990985	1.51442348094996	2
621	3997898	1.61923668750086	2
622	4001181	0.897860345851736	2
623	4009088	0.902133693645079	2
627	4042387	2.31522869846147	2
628	4049892	2.1707730973578	2
630	4085974	2.09755140752068	2
631	4118150	1.28290240374134	2
633	4119373	1.22051144852597	2
635	4126903	1.99850539222669	2
636	4128540	1.32513088024128	2
639	4160830	1.52065777872356	2
640	4161070	1.30252194275693	2
643	4166464	1.89240691321487	2
644	4175370	1.97234593000397	2
645	4178346	3.16913664705772	2
646	4179617	1.66381296595915	2
647	4200172	1.13584681784285	2
648	4207856	1.77300115399022	2
651	4257080	1.80782907289203	2
652	4260026	0.964593205223822	2
653	4263163	2.594414633225	2
654	4264281	1.90121008693206	2
656	4274080	3.89403709737079	2
657	4278312	1.23235209196045	2
658	4330319	1.35243983996765	2
659	4362636	1.91052210390879	2
660	4368438	1.26866653950101	2
661	4375648	1.33241964913068	2
662	4376800	1.90980879751917	2
663	4391547	1.47395494167993	2
664	4392288	2.29645555201612	2
665	4394091	1.68255126792629	2
668	4404648	2.12330758509589	2
669	4406042	1.90413198545226	2
670	4414122	2.0099845775195	2
671	4425005	1.20851935345663	2
674	4441333	1.31027317998907	2
677	4457896	2.05856637792698	2
679	4467358	1.83305005886802	2
680	4483934	2.29855400702993	2
683	4496372	2.65098186573685	2
684	4500505	1.16843851258151	2
685	4518378	2.30543379162482	2
690	4549272	1.3504581016632	2
692	4572155	1.59997186002059	2
693	4572338	2.25961470721911	2
694	4583258	1.24880583836183	2
695	4586806	2.5854759670765	2
696	4605707	1.55244225285931	2
697	4606442	1.93241052034915	2
698	4607773	1.25664385236764	2
699	4619558	4.09907421139218	2
700	4622394	1.00285142432216	2
703	4630576	1.43521162454	2
704	4632708	1.07484214974561	2
705	4640598	1.56734304381072	2
