# Supplementary material for: General transcription factor from Escherichia coli with a distinct mechanism of action
Source: Nat Struct Mol Biol. 2024 Jan 4;31(1):141–9. doi: 10.1038/s41594-023-01154-w (PMC10803263; doi:10.1038/s41594-023-01154-w)
Supplement: Supplementary file 4 — Supplementary Code. [file 41594_2023_1154_MOESM4_ESM.zip › ceda/ceda-chip-seq/results/ceda_peaks_dna_aln.fasta]

>133
-----------cactaaatactttaaccaat--------
>8182
--------cgtcgtgatatcatcagggc-----------
>16949
-----ggcactctacatgtgttcag--------------
>17458
---------------aaatagtaaaaacgatctat----
>19820
---------acttattgatagtgttttat----------
>21368
-gaccgctgtacaaggtatac------------------
>57162
-------acaaacggtcagagactaac------------
>_R_83750
---------------ttgtatccagtaactctaaa----
>89592
---ctcctttcagtgggaaattg----------------
>_R_106509
-------------ctatacattcggcgggccag------
>_R_107663
-----------tagcgcacaaatcttatcat--------
>_R_113386
----------tgacgctatcatacgcacta---------
>_R_122028
--------tgtgacgctaaagtaacaaa-----------
>_R_131514
-------cgcaacgggcagaatagcag------------
>_R_136950
----------gtgtgctaacgtttatcttc---------
>_R_141358
------gcgcaagacacgcagtatac-------------
>146755
-------------tgaggaaattctcacgcagt------
>_R_150549
------------agggtctggtctgcatacga-------
>_R_159176
---------------ctatgattagccgctatttt----
>174928
--------tgctattctatgttattcat-----------
>_R_176559
------------caataataatcgccattatc-------
>189580
-------acacccgggcaaattgagaa------------
>_R_189687
-------------aaatacgtcgtggacaccaa------
>201488
--------ttgcctgatccagtccggaa-----------
>_R_202074
---------------atataagaaacgacaataat----
>_R_218838
-------------aactaaatcacttttttttg------
>_R_222714
-----------tccatttcattgacggcgtt--------
>_R_223483
----tgtcgatggaggcgcattat---------------
>_R_233987
--------------gttatgatcggtcgtctttt-----
>236041
----------gaactgtaaaacgacaagtc---------
>236896
------cgaggcaatccgtaatattc-------------
>260340
-------cagtcctgctaaaacgttcg------------
>_R_262817
-----------------aaaactaaccgggcgatgcg--
>_R_279888
-------tggtgtttttgaggtgctcc------------
>_R_289190
---------ttttcgccttaattccagcg----------
>_R_291353
-------------ttttgaggtgctccagtggc------
>345262
----------------catgtttgtgtggggtcttt---
>_R_379910
--------ccctatagtatattgcatgc-----------
>399571
------gcaaggatgttgtttttcgt-------------
>_R_405726
----------ttgtgtcgcgcttttgcctt---------
>406274
--------------ggtatagtaaggggtgtatt-----
>420742
-----------tttggtattctcgacgggat--------
>_R_427202
------tacgaagctctctaatttac-------------
>_R_432101
----------gatttttataataggctcct---------
>436574
----------acctgttacattagactgga---------
>_R_440404
----------agatactgcaacgttgggaa---------
>_R_451662
-----------tcccgtaaaatgcccacaca--------
>_R_454218
-----------aatgttatgatggcgggaat--------
>_R_458749
----ttaaaggggagataaaatcc---------------
>_R_461842
-----------cctattgtgacaagaaacgg--------
>_R_476410
-----------cgcattatcactgctgcccc--------
>479303
----------ctattttaacgtgggaatag---------
>_R_480443
------gttcagtagttatggtatta-------------
>_R_486472
-------atatcacgacgcagtgaacc------------
>491306
------------ccagtacattctggcgtttt-------
>_R_492046
-----------ggggtaatgctaacacagcc--------
>497122
-----cctgttggtggtatcgttta--------------
>500102
---------ttcgccgctcagttaaccac----------
>_R_519804
------gtgaggatggagagttcatg-------------
>_R_529012
----------tcttaccatatttacaccac---------
>564694
-------------ccgtataattcacgcgatta------
>576875
----------tcactgcgcgataaatattc---------
>_R_577235
--------------gacgaagtaaccactcttaa-----
>_R_644061
----------cagtatcatcatgtgagtta---------
>652594
-------------ggttatcctatgcagttcac------
>_R_657229
-----accaattgtggtacgctttg--------------
>660320
--------------agtatatcattgaaacggac-----
>_R_662317
--------------gatatacttttcccccactt-----
>_R_664008
------------ttgctatagtagggcacttt-------
>_R_669106
-------caattgtcccgaaatcgcct------------
>_R_674854
-----------tgggctatgctatgcggatc--------
>_R_689072
----------tatctttacatttagccaaa---------
>_R_706060
---acgtataacggcgtatgatc----------------
>710728
-----gcgtatcattatagaattgc--------------
>711516
---------------gaaaattgcccacggataaa----
>_R_711955
---------attatggcgcgctatccatc----------
>712864
---------tgtgccacagggctgcaaca----------
>749746
-----------------aaaatcaggcgtttggtcgt--
>754730
----------tacttccacactgttacata---------
>_R_771288
--aaattgatcccacgtatat-----------------a
>_R_785621
--tgttccagtgttgccatact-----------------
>787666
-------agcaacagcaatgcttacgc------------
>_R_794734
----------------tctaaccgctaagcacagaa---
>816690
--------cagtagcgcaaattgcgggg-----------
>816901
---------tcatttacacgctagtatcg----------
>830682
------tgattaagattatgactcca-------------
>_R_838226
----------acaggatataatcgcagagg---------
>_R_850204
------------ctggcgcattttagtcaaaa-------
>850404
----attaatttttgatatattta---------------
>853052
---------------ttgcattacatacagatata----
>_R_855928
----------aaaccgcgcattatgccata---------
>_R_866399
---------------acataataggcaaattcgat----
>_R_872895
----------------caaattacccgattctacaa---
>906838
----gaaagaataacgcaggtttt---------------
>919121
---gatttcaccattgcgtatct----------------
>_R_926019
---------aactccctatagtagcgccc----------
>_R_926698
-------ccagagtgttataattgcgg------------
>939353
------atcgttgcggtaatgttgtt-------------
>947177
-----tatttgccgcgcataatccc--------------
>_R_953644
-------------tgacatactgggtcatttac------
>961710
--------tttagtgttaactttgagcg-----------
>_R_963746
--------cttagtgcttgattacagga-----------
>_R_966586
------------gccgcatattctacccgtta-------
>_R_970640
----------tgaatgcataaatcttatca---------
>_R_973496
----tgataaagacgctattttgt---------------
>_R_990433
-aattgcgaaacaaggtatac------------------
>1005828
--------------tttattttcagccctggttg-----
>1007631
--------------aataagccctcaactttatg-----
>_R_1015444
----------agacgctttatctcttgtgc---------
>1016502
-------------tattgaagcacgcaggatag------
>1018337
------aagccgcgattataccgtaa-------------
>_R_1020184
----------------tacatcgccaggggtgctcg---
>_R_1031456
------------tcattatgctgcttaattaa-------
>_R_1031726
------------tgtttatagtgcgcgtcatt-------
>1049806
----actgatttagtgtatgatgg---------------
>1050703
-----------ggaaatacgacttgtgagca--------
>_R_1092513
------------gcattgggatttatgccgta-------
>1097685
----tggaacgggcgctaatttag---------------
>_R_1109274
-------tcgatccgatctattttaat------------
>1144733
----cggaaacggcctcattattc---------------
>_R_1146631
---------------ttaaaatggctatcatcaat----
>1151552
------------gttgcaaatttttcaacatt-------
>_R_1153819
--------------cgcacagcattccgtaaccc-----
>_R_1154899
---------------ccaggtctgcacgagaaagt----
>_R_1168960
--------aatcattaattaatttaaaa-----------
>_R_1170428
----------accatccataattcaggctt---------
>_R_1175396
----caaagacacgagtatataag---------------
>1185666
-------aatgagggcggtaattctac------------
>1194982
-----------tctttcatgacggcaaacaa--------
>1202930
----atggattgttttcataacga---------------
>1214098
------gtcgcctgtacacgacccaa-------------
>_R_1217776
------gctgatcgcttatcgtaacc-------------
>_R_1218742
----------------tataattttggttcagatag---
>1226153
-------aaggcatgttatagtctgga------------
>1234780
---------------caaagcttaacggtcaggca----
>1257881
----------aatggaaataactttgccta---------
>1262192
-----------cgtattctaacagccaggaa--------
>_R_1263558
-----------------atagcggacggtaacgctag--
>_R_1267182
-----acccaaaacgatataaatga--------------
>_R_1269317
----------------aacaattcaagaatagccgc---
>_R_1269856
------------accagacacttcaagaatag-------
>_R_1270394
---------gaaaccagacacttcaagaa----------
>1288770
----------atatagtaccattgaccgtt---------
>1292974
----------taataatagagccttaaatt---------
>1298440
----tgatttggtggctacattag---------------
>_R_1299473
-------caaaggcagtggaattaata------------
>_R_1300718
-----------tgcacaataatttaacaatt--------
>_R_1308730
-----------------acgctgaccagtgcttttcc--
>1311050
----------tgcatttaaaatcgagacct---------
>_R_1313707
-----------cagggtacaattgcccgcta--------
>1326961
-------caaaattgctaaactcggcg------------
>_R_1330724
-----------cgtggtatatttgtctgcaa--------
>_R_1335080
-------------agacaaatcctaaagaaact------
>1340186
---tactttaaagggctattgcg----------------
>1349122
--------agcgatcgggtgctcgggtc-----------
>_R_1351128
------------tgattataataaccgtttat-------
>1357140
------gtaaagaggctatcttacta-------------
>1388846
-------agttaacgtcacacctagtt------------
>_R_1397318
----acgtaacaataccatgacat---------------
>_R_1399558
--------------gttaaaattgacaaatatca-----
>_R_1420240
----------ttaagcaatgcttagtggta---------
>_R_1433157
-------------aagtgccattgcccgggaat------
>1470542
------------aatttaggttttgcttttgt-------
>1490761
--------atcctttccaagcttagacc-----------
>1492110
---------aagaggctaagatctgaatt----------
>_R_1506156
----------ctccggcaaaacggaagttt---------
>_R_1619079
------------ggataatattgcccaggcaa-------
>1622590
------tctttctcattgagatgaaa-------------
>_R_1622918
-------tactgtgtcaacgattcgtt------------
>_R_1628314
------atgagtctaccacttttttg-------------
>1634134
-----------gtaagtataagtgccattgc--------
>_R_1642424
------aaattttttcaacgatgggc-------------
>1645912
-------------cattacaagtatcgcactac------
>_R_1647926
--tagttagctaatgctaaatc-----------------
>_R_1655754
------actgcggacgcaaaacgtac-------------
>1673788
------acgcctgatttgtatcatag-------------
>1682128
---------agcgcggtgtattgtgacgt----------
>_R_1702193
---------gcaccattataaaaacaaag----------
>1705728
----------ctgctctggattaacggata---------
>_R_1717292
----------ttattctatgtctctttcgc---------
>1719768
--------actttcattatgatttgctc-----------
>_R_1734156
------------atgccgcactgacccgctac-------
>_R_1734373
-------------cttgatgattctaatgcata------
>1737682
------------cggccaaaattccacgctta-------
>_R_1741189
---------attagtataggccgctaatt----------
>_R_1743388
-----------------aaagaagaagcaggggaaat--
>_R_1746394
------------gcggcagagtgggaaggtgg-------
>1757366
---ataaaaaactttgtgtaata----------------
>_R_1795732
--------agttggcgtaaacttatttg-----------
>_R_1799302
--------------ataaaggtcttttgaagagt-----
>_R_1800819
-------atccgcgagcacactttgcg------------
>1802740
-------cggttgagcgatgttaacac------------
>_R_1822428
--------------gacaaaacttccttaaagct-----
>1862585
------aattgccctttaaaattcgg-------------
>_R_1866510
---------------gtaaactttgtcgcccgcta----
>1873100
--------ctggactgtataatcgcaaa-----------
>_R_1877570
-------cgataccgcgatactctaat------------
>1907086
-----------gatactaaaggccgcaagtg--------
>1907628
------cgaaatctgttatcacatac-------------
>_R_1916171
-----------cttattttaataggctggca--------
>1922076
---------cccgttgtaaaatctctcct----------
>1923050
--agtagagtgtgtgttatggt-----------------
>_R_1925314
-------------tcgtaaggtaaacgtgacag------
>1926096
------------ccattacgctaggctttttc-------
>_R_1942635
-gtagtcatgaaatgttataa------------------
>_R_1959996
------agggcgggagtatactgcaa-------------
>_R_1980701
---ggtgatgtgcaagcctatca----------------
>1986790
----------agacgttattcttatttcag---------
>1992864
-------------ccctatgttgctacagagac------
>1995407
---agttagtcattcgtatatta----------------
>_R_2025326
-----------------aaaattgcggataaggtgat--
>2029406
----------taagtatgaagcaaaaacgg---------
>2043578
-----------gttgccatgatgccaggaaa--------
>2044524
------ggtaccgctaagtaatattc-------------
>2052026
--------ttttccgttataatttctta-----------
>2056787
------cctgttatgatataatatgc-------------
>_R_2058127
------gggcatcgctaatattcgcc-------------
>2059838
--------------gttaagatgtgcctcaacaa-----
>_R_2062238
------------ggcgcatattaatggcagtg-------
>2067965
--------tcagtagatatattctgata-----------
>2068483
---------------atatgttcagtcgtaaaata----
>_R_2075826
-----cggatccggcttatgatttt--------------
>2089166
-------ctataaggctacgctagcgt------------
>2089380
----------ctttgataagttcattgatc---------
>_R_2089948
-------------acctaaaccactttcacgtt------
>_R_2101670
--------tatgctggtacgtttttcag-----------
>2113252
-------ttgtcttaccaatccgctct------------
>_R_2142266
------------ctagtatgcccttgacgtaa-------
>_R_2153314
-----------tccctaaccctcactcctga--------
>2153646
ctttcaggagtgagggtaga-------------------
>2167106
----------taaggttatcatccgtttcg---------
>_R_2177244
------ataatttcattatattttga-------------
>_R_2186930
-------------tgtaatatcagtcgcatatc------
>_R_2194248
------caaatgggaaaatgttaagt-------------
>_R_2212224
-------aaatggctttttgcctcatc------------
>_R_2214676
--------------tgtatgttacgcgttttaaa-----
>2222051
-------------aaccgtagtttgccataagc------
>_R_2240571
---------------ctatgattgcaccgttttaa----
>2250801
----------acccgctatcattaccgttt---------
>_R_2269806
-------aaacgagttcgagattaccc------------
>_R_2278276
-----------attgatgtaaacaaattgtg--------
>2280548
---------actgttgtctgcccagtata----------
>_R_2282430
-------gcgagattctatactcaatc------------
>_R_2286202
---actcgtggctgctaatacta----------------
>2312830
-------atcagtcggcaagtccattc------------
>_R_2313067
---------------ttctagttgcgagtgaaggt----
>2336791
--------tgaagaagtaaaattattct-----------
>2339496
---------tttgaggtaaacctatacgc----------
>_R_2380667
----------taatgtgaggcttttaacag---------
>_R_2405228
---gttgacaaaaggttatagaa----------------
>_R_2405376
----------tagacccgtattttttccat---------
>_R_2434011
--------gcaacattcatggtctgttg-----------
>2437884
---------------cgagagttaaccggacaagt----
>_R_2440252
-------agttccaggcaaacttcccg------------
>_R_2441651
----------gtacgctattgtgcattcga---------
>2466298
-----------gcgggtatactcatgccgca--------
>_R_2467818
---------tgaagtctatcatccaagtc----------
>2470674
------caagtgctgatattatcatc-------------
>2483628
----ctatttatatggtatacttg---------------
>2495331
-----------cctgtaacttcagtcacttt--------
>2498662
-------atccttattcagagtcaccc------------
>_R_2518403
--------------tttataacaccactttacag-----
>_R_2520912
------------gagtcgcattatagggagag-------
>_R_2531286
--------------aatactcttagtgagtaaat-----
>2533486
-------------tgtcggaactggtatttaac------
>2535480
----------------tatgatttcacacctttacc---
>2544174
------gccgtttcgccaggatcggc-------------
>_R_2544676
-----------tatcctgtattttcagaggg--------
>_R_2552194
-----------attggctaattcgaccgttc--------
>2557302
-------gatccatgatatgttatctc------------
>2560380
------tcatgtctgatatgctagca-------------
>2592504
---------cgcgcggtaaactggtggat----------
>_R_2599797
---------taccaaacgtaccattgaga----------
>_R_2615924
-------------cgatacaattgcggatcgca------
>_R_2618812
-------------tggtaaacttctcgcgattt------
>2620911
-------------aaaaaaaatcgacggattat------
>_R_2622964
-------------aactatgccagaaaaggggg------
>2629258
------------taagtaccgtccacagcgtg-------
>_R_2634187
------------agtcgatagtaacccgccct-------
>2642960
---------ccgtctgtgtgctcgtgaca----------
>2653460
-------tcacagcaaaacaatactca------------
>2653788
----------ggagacaatactcgccagta---------
>2662207
-------tagcagggtcaagtctgaca------------
>2663368
----------ttatcataaaacgaagacag---------
>_R_2678500
---------------aaacattgaaggttatcaat----
>2687450
-----gatctgctaaacgtaacaca--------------
>_R_2691354
-------cagttactgcataatagtaa------------
>2707212
----taatagaaacgccgcattct---------------
>2716521
------ccattgttgcttgagtgtat-------------
>_R_2722661
---------agcgggcaataataacacca----------
>2725805
-------------gtttattttttttgtaaagg------
>2731357
-------------------gccttcccgctacagagtca
>_R_2734300
---------------atataacctaaagaatcaag----
>_R_2736078
--------agaccagctacaatagcaca-----------
>2736988
-----atcaaatatggctcgctttg--------------
>_R_2746262
------------tgagtaaaattttcgggctt-------
>_R_2747870
--agacgccttcatgttatact-----------------
>2753546
--------aggtctattatcatcggcat-----------
>2754767
-------------taatatcatttatcctgctg------
>2755578
----------atctggtatacttaccttta---------
>2756138
---------------ttacgttgggcctaaacgca----
>_R_2766634
------tcaggggcggcgagtttaac-------------
>_R_2767420
-----------ttgatcatattggacaagtt--------
>2809566
--------gataaggttaagatattcat-----------
>_R_2816750
------------tgggcgtttctttccattgc-------
>2818713
-----------gcgcacatattactttctga--------
>_R_2868130
---------acaattacgtattctgagtc----------
>_R_2878513
----------ggttggtgggttgtttttat---------
>2892638
------------gtgttgtgttctggatatct-------
>2904464
--caatctaccaactttatagt-----------------
>_R_2905438
----------------aacaattatccacttcacag---
>_R_2909726
---------gttcgggtatactgctttcc----------
>2925058
---atgaattgtgggttgtatca----------------
>_R_2925312
------aaacgacaagtgtatctggt-------------
>2928095
------------tgtgtgtatctttccgccct-------
>2942690
-----------atacctatagtggcggcact--------
>2947371
--------gagcggagtatagtgcgcat-----------
>_R_2949080
-----gcgtctttcgctaaagtttc--------------
>2966122
----tccaaaggtgcgaataatag---------------
>_R_2969016
----------gtatgaaacaatcattcgta---------
>_R_2976392
-------------tgctaaagtggtgatcccag------
>2999072
gagatgcgtaaggcattata-------------------
>_R_3036333
------------tgggtacaatcccgctctta-------
>3055491
------------atgctaccactttgggccct-------
>_R_3055764
--------accaactgttcagtatttgt-----------
>_R_3055968
--------------ttcacggttactctaccaca-----
>3056848
------------ctaatttagtgagtaagggt-------
>_R_3072876
--ggtgcatttcatggtatagt-----------------
>_R_3086423
-------attgtggggtataaaacgcg------------
>_R_3091058
--------cgctagtgtaggttagctct-----------
>3100916
-----------tattttaaattcccgaccag--------
>3109437
-----------------aaaattcgcgcaatcatggc--
>_R_3111224
-------gacaaactgcgtagtgtact------------
>_R_3149502
--------------gatatactgttgcccgtttt-----
>3153512
-------------ccggacgattcaggagtaca------
>_R_3166025
----agtatctccggcaatattgc---------------
>3168564
-------cctccctgttactttagtta------------
>_R_3176980
-----tcaaagcgcggtatgattat--------------
>_R_3179692
------gatggctggtcgaaattgaa-------------
>_R_3184722
----------------tatagtgaatccgcttattc---
>3187429
-----gcaaatccagttatcatcat--------------
>3194868
----------------cacccttgttcctttacttt---
>3195238
-----------tcccttacccttgttccttt--------
>3204646
----------aatgtgcgtattatccacag---------
>_R_3210697
--------------actgcaattgctgctgcttt-----
>3215590
-------------ctttataatccgctaccatg------
>3238363
---------ggtctgtcatactttgttac----------
>3246623
-------tataacaaatatagtctgcc------------
>_R_3247595
--------aatctaattgtaacaaaggt-----------
>_R_3255006
-------------aggcaaatctatcagcaaag------
>3284116
----------caatatcgcaacaataatat---------
>3293380
------------attgcgtaaaaaaaatatca-------
>3308702
--------cctcagaccgagactatcat-----------
>3311794
-------aagcggcagtattctactcg------------
>3318350
--------------gctgggatttggtgtaccga-----
>_R_3322600
-----------ctttggttagtattcacacc--------
>_R_3327751
-----------cgggtcattctaccgccatc--------
>_R_3328954
-----------aatctcgcgctaacaacctg--------
>_R_3333527
------------tttgcgtaatattcgcgccc-------
>_R_3336845
--------ctttgctctaagatgtttcg-----------
>_R_3340250
-------------aggtatactcgccggtccgc------
>_R_3340712
-----tgacgtgcaagtttaacaat--------------
>_R_3344672
----cttctaccctatcagagtct---------------
>_R_3350582
------------ttttcaggccgcacgcagtt-------
>_R_3354052
------------ctatcagattatgcagttac-------
>_R_3377582
----cgcaaaatctggtaaactat---------------
>3378824
------------ggattatagagaagtcgggg-------
>3380112
---tggaattaacggttatagtg----------------
>3384302
------taaactaagatatgttgctc-------------
>3384586
-----------aataacgaaatttgataaaa--------
>3385474
----------ttagtgtatacttgattttg---------
>3401134
-----------------aaaatccgcttactttacca--
>_R_3412600
--------------tgcatgtttaaccaagtctg-----
>_R_3433640
-------------ttctattctagacaaatccc------
>3448248
----ccgcttcaaggatatgggta---------------
>3448451
--------tttggtcgtacgcttgatga-----------
>_R_3471592
-----------cgtggtatgctcaaaggtca--------
>_R_3474626
--------------cctaaaattcggcgtcctca-----
>_R_3478557
--------agtgagtacacggctgcaga-----------
>_R_3481220
--gctgccgcaccgggcgcaat-----------------
>3485948
------------atgctaaaacagtcaggatg-------
>_R_3519178
---------gtattgagataattttcagt----------
>3545184
----------ctattggaagtcttacacgc---------
>_R_3561482
-----------------atactgtccccttttgtgtg--
>3561954
--------------agcgcgattctttgctaata-----
>_R_3578761
------------gtgttaaactaagagaatct-------
>3583436
----------aaaggtgatgctgccaactt---------
>_R_3600996
---------------ctgcaatgggttccgtagca----
>3604334
-------------gtctatcacttaacttaatt------
>_R_3609920
---------ataacggctcattcatccat----------
>3639981
--------------tataaggtaaggatggtctt-----
>3640742
--------ttttctgttgtaatagtgta-----------
>3645320
-----------ttcggtatactgtcctgata--------
>_R_3648057
-------------taacgcatcaatgctaatac------
>3648287
-----gctaatagtattgagctgtt--------------
>_R_3682104
----------------cataattgacccctgtgcct---
>3700138
----tcttgagtggtctagagtca---------------
>3708705
--------atgcggggcgcatcttactg-----------
>_R_3719877
---------------gtgcattaagccacgcattg----
>_R_3725358
----------------tatactgatcccttccttta---
>3731750
---cgcgctaaccgccaataata----------------
>_R_3732741
----------atccagtaaaatcgacgttt---------
>_R_3737256
-----gctatttttgatatgatttg--------------
>_R_3739660
-----aacaataacgctacatttgc--------------
>3777284
------tagttaaccattcattgtca-------------
>_R_3793730
---------attctattaatatttatgat----------
>3793932
-----------gatggtatgattacagacat--------
>3808246
----ttgacgtgctagtgtatcat---------------
>3811822
----------aggtggcgtagtatacgctg---------
>3812700
-----------------aaaatcgccaacttctggtg--
>3821372
---tggccgcgccgtgtataata----------------
>3822066
-------tgatttcagtatcatgccca------------
>3841768
------gtttcaggggaaaagccgac-------------
>_R_3853194
-tactttcagtgttgacataa------------------
>_R_3880154
-----------------aaaataacggattaacccaa--
>3883899
---------catagcctaaactgcgcaag----------
>_R_3884224
------------ttgtaataattgtacactcc-------
>3885010
---------------ttaaaatgccaccctttaca----
>_R_3888408
-----agacacgaggctacattatt--------------
>_R_3904412
------------gggccaccattattggctac-------
>_R_3915224
-----aaattcgttctcaaattaca--------------
>_R_3922529
----------------tataatttgaccgctttttg---
>3933314
----------caggattaaactgtgggtca---------
>_R_3941512
------tcagtggtggcgcattatag-------------
>_R_3941616
--------------aatacgctttcccgctacag-----
>_R_3950284
--aatgcctaaagagttaccat-----------------
>3959978
---cctctatgggctacaaagtc----------------
>3965650
-----------------agaatatcagcttactattg--
>3966152
------------gagtcatgctaacttagtgt-------
>3982344
---ggggtgggaagtccgtatta----------------
>3986430
---------------gcataataaacgagtagatg----
>3990985
---atcagcaaggtgttaaattg----------------
>3997898
--------ctcgctgatataatcagcaa-----------
>_R_4001181
--------gcgcatgttacgccagcaaa-----------
>4009088
---tctatttttgtgccacaata----------------
>4042387
--------------gatatccttcgtcattcgta-----
>_R_4049892
----------acgcgactaactttactctt---------
>_R_4085974
--------cattatggtattctgttaca-----------
>_R_4118150
--------------cctacaagcatcgtggaggt-----
>_R_4119373
---ccacatagcgcgatatactg----------------
>4126903
--------aatttctgtatgatttcgcg-----------
>4128540
------------tgcatataattttaacggct-------
>_R_4160830
------------atgttaccattctgttgctt-------
>4161070
---------aatccagtatgttcattctc----------
>_R_4166464
-----------------acgccttcccgctacagagt--
>_R_4175370
--------------cgcgcattctatggagacat-----
>4178346
--------gattggaatacaatttcgcg-----------
>4179617
-----------ttgtctacaatcttaccccc--------
>4200172
-------------gtctacatttggggggcgaa------
>_R_4207856
---------atggaggcgcattataggga----------
>4257080
----------gctgtatatactcacagcat---------
>_R_4260026
--------------gacattcttaacccccactt-----
>_R_4263163
--------gttagaggcgcaatagtgac-----------
>_R_4264281
-------gaatgggtcgaaactttatc------------
>_R_4274080
---gtaaacgcgcgattgtacca----------------
>_R_4278312
------------agcaaacgattatccggcga-------
>4330319
-----------tagggtaaaaaggtcattaa--------
>4362636
-------gcaacggggcgcattaaacc------------
>_R_4368438
--------------catatgatctcgggtattcg-----
>_R_4375648
-----------tggcgcatattgtaacccta--------
>_R_4376800
----------tgatggttgaacggatattt---------
>_R_4391547
---------tatcatagatgttttgccca----------
>_R_4392288
-------------cgagaaatctttccctctgc------
>_R_4394091
-------------ttacggggtttttcttcatt------
>_R_4404648
------------attctaccatcgctttttca-------
>_R_4406042
----------acccgacacagcaatgtatc---------
>_R_4414122
-------tcacggatccccattccgca------------
>_R_4425005
------------cttgtatgcctcgctaaact-------
>4441333
----------ggctagtatagcgtaaggta---------
>4457896
----------gaggctaatgttaccagtta---------
>_R_4467358
------tctatggcgatataatacct-------------
>4483934
-------cataaggaacgaagtctacc------------
>_R_4496372
---------tgtggattatacctgtcgca----------
>4500505
--------tcaccagtgacaataacaat-----------
>4518378
---------------ataaaatgggatggagcctc----
>_R_4549272
----------tagttgttggtctgtcgcaa---------
>_R_4572155
---taactttccagggtataaaa----------------
>_R_4572338
------------ctttcagaatattgtatagt-------
>4583258
-------------tgtcaggccagctcgtccca------
>_R_4586806
-------------tgttatgggccttaaatatt------
>_R_4605707
-----aaacctatcgctatgattag--------------
>4606442
-------ccacggaggcgcattctagt------------
>_R_4607773
------ggggcgcaaatatagcaaat-------------
>4619558
--------aataacggtatactgatctg-----------
>4622394
-----------gcagccaaaatttacctact--------
>_R_4630576
---------aaaaggctacacttcgcctt----------
>_R_4632708
-------------ggttgtactcgctaaagagt------
>_R_4640598
------------caattgaacttgatatatgt-------
