# Supplementary material for: General transcription factor from Escherichia coli with a distinct mechanism of action
Source: Nat Struct Mol Biol. 2024 Jan 4;31(1):141–9. doi: 10.1038/s41594-023-01154-w (PMC10803263; doi:10.1038/s41594-023-01154-w)
Supplement: Supplementary file 4 — Supplementary Code. [file 41594_2023_1154_MOESM4_ESM.zip › ceda/ceda-chip-seq/results/ceda_genes.csv]

gene
thrL
thrA
thrB
thrC
talB
hokC
nhaR
nhaA
ribF
ileS
lspA
fkpB
ispH
lptD
leuL
leuD
leuC
leuB
leuA
lpxC
ftsZ
ftsA
ftsQ
ddlB
murC
murG
ftsW
murD
mraY
murF
murE
ftsI
ftsL
rsmH
mraZ
pdhR
aceE
aceF
lpd
acnB
yacC
speD
speE
hpt
panD
folK
pcnB
hemL
erpA
proS
metQ
metI
metN
rrfH
rrlH
alaV
ileV
rrsH
mltD
rnhA
aspV
yagI
yahM
yaiI
aroL
yaiA
aroM
secF
secD
yajC
tsx
cyoE
cyoD
cyoC
cyoB
cyoA
yajG
ampG
ppiD
ffs
ylaC
apt
dnaX
adk
argU
rzpD
rrrD
essD
rnk
lipA
dacA
glnS
fur
uof
fldA
ybfE
ybfF
cydB
cydA
gpmA
acrZ
ybhK
moaE
moaD
moaC
moaB
moaA
cecR
ybhG
ybhF
ybhS
ybhR
yliM
ompX
rybA
mntS
ybiT
moeB
moeA
ybjX
serW
infA
serS
pflB
ihfB
rpsA
kdsB
ycaR
pncB
fabA
ompA
yccA
serT
gfcA
pgaD
pgaC
pgaB
pgaA
serX
opgG
opgH
rne
yceF
ldtC
lolC
bluR
nhaB
ychF
prs
ispE
lolB
rdlA
rdlB
rdlC
purU
hns
ychE
tonB
yciC
yciB
yciX
ymiA
lapB
lapA
rnb
fabI
tpx
fnr
racR
cybB
sokB
ydcN
marR
marA
marB
mgtS
mgrR
ydfH
hokD
relE
relB
mdtU
mdtJ
mdtI
rstB
rstA
add
pdxY
tyrS
slyB
grxD
mepH
purR
cfa
mdtK
lpp
ihfA
pheM
pheT
pheS
rplT
rpmI
infC
thrS
msrB
mipA
rlmA
yobF
cspC
yebS
yebW
ryeA
znuB
znuC
argS
ftnB
uvrC
uvrY
dsrA
serU
asnT
yeeN
asnU
asnV
yeeZ
hisL
hisG
hisD
hisC
hisB
hisH
hisA
hisF
hisI
sibA
sibB
cyaR
gatD
gatC
gatB
gatA
gatZ
gatY
mglC
mglA
mglB
nfo
mepS
yejG
rsuA
rplY
proL
ompC
micF
accD
dedA
truA
usg
pdxB
yfcJ
fabB
argW
evgS
evgA
yfdY
yfeD
yfeC
valU
valX
valY
lysV
ptsH
ptsI
crr
ucpA
gcvR
uraA
upp
ppx
ppk
yfgG
xseA
iscA
iscU
iscS
iscR
glnB
glmY
lepA
lepB
grcA
pssA
kgtP
ryfD
rplS
trmD
rimM
rpsP
ffh
smpB
ssrA
argQ
argZ
argY
argV
serV
rpoS
eno
pyrG
queF
gcvB
metZ
metW
metV
amiC
lgt
thyA
omrB
glyU
ygfB
pepP
ubiH
ubiI
ssrS
fau
sibC
pgk
fbaA
rsmE
yghD
yqhA
yghB
parC
mqsA
mqsR
sroG
ribB
sibD
sibE
folB
rpsU
dnaG
rpoD
ileX
alx
exuR
rsmI
deaD
yrbN
rpsO
pnp
leuU
secG
yhbY
obgE
yhbE
rpmA
rplU
murA
ibaG
rpoN
hpf
ptsN
rapZ
npr
arcZ
sspB
sspA
rpsI
rplM
yhcM
mdh
argR
yhcN
mreB
mreD
mreC
def
fmt
tufA
fusA
rpsG
rpsL
slyD
yhfA
trpS
gph
rpe
dam
damX
aroB
aroK
glpR
glpG
glpD
gntR
rpoH
rsmD
dcrB
uspA
agrA
agrB
rdlD
proK
cspA
glyS
glyQ
avtA
lldD
lldR
lldP
yibB
waaL
waaC
waaF
rfaD
rirA
waaU
waaZ
waaY
waaJ
waaO
waaB
waaS
waaP
waaG
waaQ
dfp
gmk
rpoZ
spoT
trmH
recG
nepI
istR
gyrB
recF
dnaN
dnaA
rnpA
rpmH
tnaC
tnaA
tnaB
glmS
glmU
atpC
atpD
atpG
atpA
atpH
atpF
atpE
atpB
atpI
rbsR
rbsD
rbsA
rbsC
rbsB
rbsK
rrfC
rrlC
gltU
rrsC
ilvL
ilvX
ilvG
ilvA
ilvD
ilvE
ilvM
trxA
rhoL
rho
glmZ
cyaA
uvrD
corA
dsbA
srkA
spf
glpX
glpK
glpF
rraA
rpmE
metJ
tufB
thrU
tyrU
glyT
thrT
rpoC
rpoB
rplL
rplJ
rplA
rplK
hupA
rrfE
rrlE
gltV
rrsE
lexA
dinF
dnaB
ssb
yjcD
proP
pheU
dcuA
aspA
gdx
rsgA
queG
purA
yjfI
rlmB
rnr
nsrR
ytfL
mgtL
mgtA
valS
leuX
insA
fhuF
leuV
leuP
leuQ
yjjG
rimI
holD
deoD
deoB
yjjK
trpR
arcA
