# Supplementary material for: General transcription factor from Escherichia coli with a distinct mechanism of action
Source: Nat Struct Mol Biol. 2024 Jan 4;31(1):141–9. doi: 10.1038/s41594-023-01154-w (PMC10803263; doi:10.1038/s41594-023-01154-w)
Supplement: Supplementary file 4 — Supplementary Code. [file 41594_2023_1154_MOESM4_ESM.zip › ceda/ceda-chip-seq/results/ceda_peaks.csv]

pos	count	protein	replicate	locmax	peak
130	1.17960331486769	ceda	1	1.17960331486769	1
8182	1.39343343111479	ceda	1	1.39343343111479	1
16948	1.32704070152325	ceda	1	1.32704070152325	1
17459	0.893430101074557	ceda	1	0.893430101074557	1
19818	1.8775899562994	ceda	1	1.8775899562994	1
20503	0.839151652625249	ceda	1	0.839151652625249	1
21368	2.51728082638191	ceda	1	2.51728082638191	1
57166	0.867168452988166	ceda	1	0.867168452988166	1
83748	0.911776985623916	ceda	1	0.911776985623916	1
89592	1.86785627756397	ceda	1	1.86785627756397	1
99366	1.06890969571821	ceda	1	1.06890969571821	1
106506	3.42185811924178	ceda	1	3.42185811924178	1
107661	0.918423247844416	ceda	1	0.918423247844416	1
113385	3.35135951750929	ceda	1	3.35135951750929	1
122030	2.17309664811963	ceda	1	2.17309664811963	1
131516	1.12157777878182	ceda	1	1.12157777878182	1
136947	1.69459053895349	ceda	1	1.69459053895349	1
141361	1.44727970365763	ceda	1	1.44727970365763	1
146759	1.27289832009126	ceda	1	1.27289832009126	1
150554	1.04070787992921	ceda	1	1.04070787992921	1
159176	2.26423994300072	ceda	1	2.26423994300072	1
167414	0.89107167189044	ceda	1	0.89107167189044	1
174933	1.14829216675	ceda	1	1.14829216675	1
176561	1.68677671362591	ceda	1	1.68677671362591	1
189579	1.29608140330632	ceda	1	1.29608140330632	1
189688	1.26468960722313	ceda	1	1.26468960722313	1
197276	0.860310227161817	ceda	1	0.860310227161817	1
201490	1.98854995485903	ceda	1	1.98854995485903	1
202074	2.09199971987546	ceda	1	2.09199971987546	1
218836	1.42363094862895	ceda	1	1.42363094862895	1
222714	0.932922765848742	ceda	1	0.932922765848742	1
223482	1.46181163651508	ceda	1	1.46181163651508	1
233989	1.25930745013831	ceda	1	1.25930745013831	1
236046	1.51109635196119	ceda	1	1.51109635196119	1
236897	2.43097978219489	ceda	1	2.43097978219489	1
260341	0.869894461610166	ceda	1	0.869894461610166	1
262815	4.50270283071609	ceda	1	4.50270283071609	1
279888	1.23264773577204	ceda	1	1.23264773577204	1
289191	0.848713348475808	ceda	1	0.848713348475808	1
291355	0.876288567835793	ceda	1	0.876288567835793	1
295390	1.06494530884514	ceda	1	1.06494530884514	1
345261	1.5127185601577	ceda	1	1.5127185601577	1
379914	2.46388689600262	ceda	1	2.46388689600262	1
399575	1.34284346090282	ceda	1	1.34284346090282	1
405727	1.4246445039089	ceda	1	1.4246445039089	1
406278	1.09876593812082	ceda	1	1.09876593812082	1
419442	1.0228467213326	ceda	1	1.0228467213326	1
420745	1.28093663028343	ceda	1	1.28093663028343	1
427202	1.21666934488507	ceda	1	1.21666934488507	1
432099	1.21578049428089	ceda	1	1.21578049428089	1
432956	0.935539209234681	ceda	1	0.935539209234681	1
434619	0.96638200145161	ceda	1	0.96638200145161	1
436575	1.05798340581465	ceda	1	1.05798340581465	1
440403	1.56725619347854	ceda	1	1.56725619347854	1
441492	0.978382200336309	ceda	1	0.978382200336309	1
451661	0.987711753493176	ceda	1	0.987711753493176	1
454217	2.16870844549108	ceda	1	2.16870844549108	1
454863	0.977231846795958	ceda	1	0.977231846795958	1
456607	1.01333636561437	ceda	1	1.01333636561437	1
458752	0.953082248823771	ceda	1	0.953082248823771	1
461327	0.903781942577796	ceda	1	0.903781942577796	1
461843	1.84935147801022	ceda	1	1.84935147801022	1
476409	1.72283490468116	ceda	1	1.72283490468116	1
479304	2.07928032901432	ceda	1	2.07928032901432	1
480441	1.42063694524495	ceda	1	1.42063694524495	1
480864	1.04113900359017	ceda	1	1.04113900359017	1
486471	2.99799895177816	ceda	1	2.99799895177816	1
491305	3.42204896305205	ceda	1	3.42204896305205	1
492046	3.06310821636286	ceda	1	3.06310821636286	1
497120	2.89723031850413	ceda	1	2.89723031850413	1
500101	0.844390739557966	ceda	1	0.844390739557966	1
507189	0.954807589258973	ceda	1	0.954807589258973	1
519807	1.46662150927702	ceda	1	1.46662150927702	1
529008	1.08127989061158	ceda	1	1.08127989061158	1
564369	0.925989619148677	ceda	1	0.925989619148677	1
564694	2.78422738685947	ceda	1	2.78422738685947	1
572296	0.885937868594459	ceda	1	0.885937868594459	1
576875	1.3732883273241	ceda	1	1.3732883273241	1
577236	1.51454391627941	ceda	1	1.51454391627941	1
607796	0.848976031692882	ceda	1	0.848976031692882	1
644062	1.93778858950499	ceda	1	1.93778858950499	1
652594	1.53973654095326	ceda	1	1.53973654095326	1
657229	4.1586802335915	ceda	1	4.1586802335915	1
660320	1.10890640599326	ceda	1	1.10890640599326	1
662315	1.11668620278061	ceda	1	1.11668620278061	1
664008	1.1408680718434	ceda	1	1.1408680718434	1
669104	1.27377103038249	ceda	1	1.27377103038249	1
674853	3.19549412277392	ceda	1	3.19549412277392	1
689070	0.951869926372698	ceda	1	0.951869926372698	1
697196	1.27600115802669	ceda	1	1.27600115802669	1
703699	0.91374153986529	ceda	1	0.91374153986529	1
706060	2.66347715972529	ceda	1	2.66347715972529	1
710727	1.83077797019351	ceda	1	1.83077797019351	1
711514	2.08253906483561	ceda	1	2.08253906483561	1
711953	2.1759960965276	ceda	1	2.1759960965276	1
712868	1.66496600906211	ceda	1	1.66496600906211	1
749743	0.933992691736657	ceda	1	0.933992691736657	1
754726	0.875295990056902	ceda	1	0.875295990056902	1
771290	1.5298199731422	ceda	1	1.5298199731422	1
785616	0.985361391246467	ceda	1	0.985361391246467	1
787665	0.964953182104972	ceda	1	0.964953182104972	1
794735	1.78645108815412	ceda	1	1.78645108815412	1
813478	1.0770149362272	ceda	1	1.0770149362272	1
816693	1.03413131027008	ceda	1	1.03413131027008	1
816901	1.10204831190148	ceda	1	1.10204831190148	1
830677	0.967672141925394	ceda	1	0.967672141925394	1
838221	1.2622450197128	ceda	1	1.2622450197128	1
850202	1.32623850584449	ceda	1	1.32623850584449	1
850406	2.08965114512394	ceda	1	2.08965114512394	1
853050	1.73712107129089	ceda	1	1.73712107129089	1
855928	3.72118176919543	ceda	1	3.72118176919543	1
866400	1.00151624776633	ceda	1	1.00151624776633	1
872894	2.47133629739139	ceda	1	2.47133629739139	1
906838	1.32971390272351	ceda	1	1.32971390272351	1
919122	3.17688047118737	ceda	1	3.17688047118737	1
922661	0.851224060258657	ceda	1	0.851224060258657	1
926018	1.44893016921138	ceda	1	1.44893016921138	1
926703	1.63425277060341	ceda	1	1.63425277060341	1
933119	0.864577217533345	ceda	1	0.864577217533345	1
939353	1.82722890111209	ceda	1	1.82722890111209	1
947176	0.877102737719614	ceda	1	0.877102737719614	1
953644	1.44623551109216	ceda	1	1.44623551109216	1
961710	3.33821636515217	ceda	1	3.33821636515217	1
963748	1.40797523976923	ceda	1	1.40797523976923	1
966589	1.74360432979257	ceda	1	1.74360432979257	1
970639	1.14521171253596	ceda	1	1.14521171253596	1
973495	0.850443981834619	ceda	1	0.850443981834619	1
983033	0.9054752611615	ceda	1	0.9054752611615	1
989044	1.55922066989658	ceda	1	1.55922066989658	1
990433	1.08871739526163	ceda	1	1.08871739526163	1
1005827	1.41001861663881	ceda	1	1.41001861663881	1
1007630	2.39213226713251	ceda	1	2.39213226713251	1
1015444	1.46128058173981	ceda	1	1.46128058173981	1
1015637	0.890550004984556	ceda	1	0.890550004984556	1
1016505	1.85188395810012	ceda	1	1.85188395810012	1
1018334	1.57253796726466	ceda	1	1.57253796726466	1
1020181	1.38322773778448	ceda	1	1.38322773778448	1
1031452	1.58641911263054	ceda	1	1.58641911263054	1
1031727	2.98764021728023	ceda	1	2.98764021728023	1
1049808	1.0137661160167	ceda	1	1.0137661160167	1
1050703	4.15772419136998	ceda	1	4.15772419136998	1
1051999	0.895515979954016	ceda	1	0.895515979954016	1
1092513	1.32934950143539	ceda	1	1.32934950143539	1
1097686	1.26927429600175	ceda	1	1.26927429600175	1
1109272	2.74330234446791	ceda	1	2.74330234446791	1
1116678	0.916354178262949	ceda	1	0.916354178262949	1
1144733	2.19896277048171	ceda	1	2.19896277048171	1
1146631	2.17113344563647	ceda	1	2.17113344563647	1
1151556	2.05002657802677	ceda	1	2.05002657802677	1
1153819	1.70640646199401	ceda	1	1.70640646199401	1
1154900	1.16326452924732	ceda	1	1.16326452924732	1
1165981	0.941290177319324	ceda	1	0.941290177319324	1
1168958	1.11785696508776	ceda	1	1.11785696508776	1
1170431	0.934999917275434	ceda	1	0.934999917275434	1
1175395	1.9518668326278	ceda	1	1.9518668326278	1
1185665	1.03664546520862	ceda	1	1.03664546520862	1
1194984	2.01558526485535	ceda	1	2.01558526485535	1
1202929	1.42969846899267	ceda	1	1.42969846899267	1
1203845	1.01076958612314	ceda	1	1.01076958612314	1
1213155	0.922826992650766	ceda	1	0.922826992650766	1
1214096	0.985619159995009	ceda	1	0.985619159995009	1
1217775	2.35584883809421	ceda	1	2.35584883809421	1
1218742	0.954765151074117	ceda	1	0.954765151074117	1
1226156	1.02206565420585	ceda	1	1.02206565420585	1
1233080	1.01237287525818	ceda	1	1.01237287525818	1
1234777	2.1796977934159	ceda	1	2.1796977934159	1
1243124	0.929446863629497	ceda	1	0.929446863629497	1
1257884	1.07335474370083	ceda	1	1.07335474370083	1
1262194	1.63450550010287	ceda	1	1.63450550010287	1
1263559	2.23019923824229	ceda	1	2.23019923824229	1
1267185	1.17459435595968	ceda	1	1.17459435595968	1
1269320	1.93124933302256	ceda	1	1.93124933302256	1
1269856	2.45424741587241	ceda	1	2.45424741587241	1
1270394	2.37233260267258	ceda	1	2.37233260267258	1
1287681	1.42138572943111	ceda	1	1.42138572943111	1
1288769	1.35344244041954	ceda	1	1.35344244041954	1
1292973	1.90058057803083	ceda	1	1.90058057803083	1
1298439	1.85209530823842	ceda	1	1.85209530823842	1
1299473	5.42093699715692	ceda	1	5.42093699715692	1
1300718	4.16792638935902	ceda	1	4.16792638935902	1
1308734	1.42115790471508	ceda	1	1.42115790471508	1
1311053	1.37605022090202	ceda	1	1.37605022090202	1
1313707	1.35560411013813	ceda	1	1.35560411013813	1
1326961	1.04395572314349	ceda	1	1.04395572314349	1
1329268	1.0072630542542	ceda	1	1.0072630542542	1
1330727	1.22788797754087	ceda	1	1.22788797754087	1
1335080	0.994356389597002	ceda	1	0.994356389597002	1
1340188	1.46036685781809	ceda	1	1.46036685781809	1
1349122	1.05932820807158	ceda	1	1.05932820807158	1
1351130	2.46713386290898	ceda	1	2.46713386290898	1
1357140	2.00602012806539	ceda	1	2.00602012806539	1
1357700	1.26318994882116	ceda	1	1.26318994882116	1
1388843	1.39997328661831	ceda	1	1.39997328661831	1
1397317	1.64804423833484	ceda	1	1.64804423833484	1
1399558	3.4489962997685	ceda	1	3.4489962997685	1
1411415	0.978836332962468	ceda	1	0.978836332962468	1
1420240	2.48411090778616	ceda	1	2.48411090778616	1
1433162	1.06214108572413	ceda	1	1.06214108572413	1
1470540	1.30772783249198	ceda	1	1.30772783249198	1
1471328	0.912727999529878	ceda	1	0.912727999529878	1
1487170	1.27014607689261	ceda	1	1.27014607689261	1
1490761	2.29871741133057	ceda	1	2.29871741133057	1
1492109	1.496989357199	ceda	1	1.496989357199	1
1506153	1.11909146690609	ceda	1	1.11909146690609	1
1579379	0.835242036351504	ceda	1	0.835242036351504	1
1614729	0.841883478910887	ceda	1	0.841883478910887	1
1619082	1.3329855331614	ceda	1	1.3329855331614	1
1622592	1.20345595668356	ceda	1	1.20345595668356	1
1622920	2.0881064726835	ceda	1	2.0881064726835	1
1628315	2.58579460460167	ceda	1	2.58579460460167	1
1634136	1.06414232509703	ceda	1	1.06414232509703	1
1642425	2.85695580213973	ceda	1	2.85695580213973	1
1645912	2.33670188898045	ceda	1	2.33670188898045	1
1647926	2.52102986134997	ceda	1	2.52102986134997	1
1655750	1.30309681713783	ceda	1	1.30309681713783	1
1673787	0.838204044382772	ceda	1	0.838204044382772	1
1682126	1.7511911615707	ceda	1	1.7511911615707	1
1697107	1.43964254529987	ceda	1	1.43964254529987	1
1702190	1.83650161763045	ceda	1	1.83650161763045	1
1704498	1.06577616136488	ceda	1	1.06577616136488	1
1705730	2.3943622838736	ceda	1	2.3943622838736	1
1717291	1.42696976951284	ceda	1	1.42696976951284	1
1719770	2.1226815288093	ceda	1	2.1226815288093	1
1720859	1.07109897730863	ceda	1	1.07109897730863	1
1734157	1.59717772646	ceda	1	1.59717772646	1
1734374	2.36798338449435	ceda	1	2.36798338449435	1
1737684	2.69452413976562	ceda	1	2.69452413976562	1
1741186	1.756914401276	ceda	1	1.756914401276	1
1743387	0.952794466884566	ceda	1	0.952794466884566	1
1746393	2.69434312555965	ceda	1	2.69434312555965	1
1755469	0.987487049038219	ceda	1	0.987487049038219	1
1757365	4.01864017415535	ceda	1	4.01864017415535	1
1795731	1.60379409599273	ceda	1	1.60379409599273	1
1799304	1.17445003130751	ceda	1	1.17445003130751	1
1800819	3.0683767343526	ceda	1	3.0683767343526	1
1802741	2.09085726223631	ceda	1	2.09085726223631	1
1806172	0.970875987669578	ceda	1	0.970875987669578	1
1822427	1.73437776352208	ceda	1	1.73437776352208	1
1850823	0.896895879101715	ceda	1	0.896895879101715	1
1862489	0.953854005203659	ceda	1	0.953854005203659	1
1862585	0.966014660703181	ceda	1	0.966014660703181	1
1866510	0.852074357663602	ceda	1	0.852074357663602	1
1873101	1.24284644117752	ceda	1	1.24284644117752	1
1877571	1.17143171539542	ceda	1	1.17143171539542	1
1907086	1.19378242303329	ceda	1	1.19378242303329	1
1907631	1.54270962545839	ceda	1	1.54270962545839	1
1916169	1.46588093451607	ceda	1	1.46588093451607	1
1922077	0.931554513782389	ceda	1	0.931554513782389	1
1923051	3.4772381094616	ceda	1	3.4772381094616	1
1925314	2.06123776545639	ceda	1	2.06123776545639	1
1926096	1.3653013040932	ceda	1	1.3653013040932	1
1936344	0.891095906792765	ceda	1	0.891095906792765	1
1942635	0.924899936564701	ceda	1	0.924899936564701	1
1950744	1.73950653319816	ceda	1	1.73950653319816	1
1959997	1.11594335512024	ceda	1	1.11594335512024	1
1980703	0.996519244636087	ceda	1	0.996519244636087	1
1986795	1.68473718907621	ceda	1	1.68473718907621	1
1992197	1.54588515613572	ceda	1	1.54588515613572	1
1992868	0.854680976874136	ceda	1	0.854680976874136	1
1995410	1.1915253983889	ceda	1	1.1915253983889	1
2008211	1.31399319322068	ceda	1	1.31399319322068	1
2025330	1.71169258432591	ceda	1	1.71169258432591	1
2029402	1.05129401288939	ceda	1	1.05129401288939	1
2043573	1.4771430786099	ceda	1	1.4771430786099	1
2044524	3.13197774725896	ceda	1	3.13197774725896	1
2052026	1.30392992546202	ceda	1	1.30392992546202	1
2053566	1.01569792879965	ceda	1	1.01569792879965	1
2056788	1.09270112583731	ceda	1	1.09270112583731	1
2058127	2.40212903738144	ceda	1	2.40212903738144	1
2059835	1.96761389066645	ceda	1	1.96761389066645	1
2062236	1.54887260606632	ceda	1	1.54887260606632	1
2067962	1.33873671645131	ceda	1	1.33873671645131	1
2068479	1.42499821040824	ceda	1	1.42499821040824	1
2075826	1.11686644196998	ceda	1	1.11686644196998	1
2089169	0.919025914065433	ceda	1	0.919025914065433	1
2089380	1.8175438533835	ceda	1	1.8175438533835	1
2089946	1.68579478118335	ceda	1	1.68579478118335	1
2101670	1.87945689112198	ceda	1	1.87945689112198	1
2113253	2.73052615562459	ceda	1	2.73052615562459	1
2142262	0.875030419845867	ceda	1	0.875030419845867	1
2143003	0.997989390159397	ceda	1	0.997989390159397	1
2153317	1.05014019776407	ceda	1	1.05014019776407	1
2153646	2.00372148691514	ceda	1	2.00372148691514	1
2159252	1.08401690524315	ceda	1	1.08401690524315	1
2167107	1.52190734915734	ceda	1	1.52190734915734	1
2177246	1.10738384487206	ceda	1	1.10738384487206	1
2185834	1.16708766793668	ceda	1	1.16708766793668	1
2186935	0.845827292252189	ceda	1	0.845827292252189	1
2194251	1.32764386734924	ceda	1	1.32764386734924	1
2212223	1.00623579032294	ceda	1	1.00623579032294	1
2214674	1.78849210502027	ceda	1	1.78849210502027	1
2222052	1.08464954324439	ceda	1	1.08464954324439	1
2232844	0.908529639595244	ceda	1	0.908529639595244	1
2240572	1.57762265834323	ceda	1	1.57762265834323	1
2250797	1.02884137558503	ceda	1	1.02884137558503	1
2260451	0.894711381073289	ceda	1	0.894711381073289	1
2269804	3.29073543409936	ceda	1	3.29073543409936	1
2278276	1.22874350642168	ceda	1	1.22874350642168	1
2280548	1.52432525169112	ceda	1	1.52432525169112	1
2282429	1.23709111145793	ceda	1	1.23709111145793	1
2284097	1.06343283452675	ceda	1	1.06343283452675	1
2286202	2.94799480602887	ceda	1	2.94799480602887	1
2312829	1.63572835409686	ceda	1	1.63572835409686	1
2313067	1.21378544456583	ceda	1	1.21378544456583	1
2313453	0.842256438696897	ceda	1	0.842256438696897	1
2331479	1.03063419758375	ceda	1	1.03063419758375	1
2336791	2.43951398510089	ceda	1	2.43951398510089	1
2339496	3.33261130305753	ceda	1	3.33261130305753	1
2349942	1.00435710286966	ceda	1	1.00435710286966	1
2380667	1.44718302365489	ceda	1	1.44718302365489	1
2405232	1.08394893031553	ceda	1	1.08394893031553	1
2405374	1.19312081298206	ceda	1	1.19312081298206	1
2413246	2.41756481859438	ceda	1	2.41756481859438	1
2434014	1.06453487428322	ceda	1	1.06453487428322	1
2437884	2.57805047412362	ceda	1	2.57805047412362	1
2440251	2.14981734678617	ceda	1	2.14981734678617	1
2441649	1.01639173933753	ceda	1	1.01639173933753	1
2449751	0.952283827265346	ceda	1	0.952283827265346	1
2466294	1.78396978381607	ceda	1	1.78396978381607	1
2467818	3.82159463996493	ceda	1	3.82159463996493	1
2470674	1.39827876833408	ceda	1	1.39827876833408	1
2483626	2.05811805565012	ceda	1	2.05811805565012	1
2495332	1.29626776114664	ceda	1	1.29626776114664	1
2498660	1.42925130932358	ceda	1	1.42925130932358	1
2512888	0.889190970275111	ceda	1	0.889190970275111	1
2518276	1.22175248602943	ceda	1	1.22175248602943	1
2518399	1.15434533384001	ceda	1	1.15434533384001	1
2520910	1.78539483479664	ceda	1	1.78539483479664	1
2531286	2.29068313717948	ceda	1	2.29068313717948	1
2533486	2.17979992794854	ceda	1	2.17979992794854	1
2535483	1.16870839169311	ceda	1	1.16870839169311	1
2544174	1.17380231779828	ceda	1	1.17380231779828	1
2544677	1.48400970776075	ceda	1	1.48400970776075	1
2552195	2.54066735194016	ceda	1	2.54066735194016	1
2557298	1.19484263610178	ceda	1	1.19484263610178	1
2560379	0.883477948893333	ceda	1	0.883477948893333	1
2592499	0.990645886996823	ceda	1	0.990645886996823	1
2599794	1.76803423197149	ceda	1	1.76803423197149	1
2615924	2.85620341937311	ceda	1	2.85620341937311	1
2618816	2.01368968596068	ceda	1	2.01368968596068	1
2620910	1.82087744868623	ceda	1	1.82087744868623	1
2622962	0.885664682963377	ceda	1	0.885664682963377	1
2629258	1.71833894908599	ceda	1	1.71833894908599	1
2632733	1.01530519559717	ceda	1	1.01530519559717	1
2634186	4.2938653028738	ceda	1	4.2938653028738	1
2642959	0.909227342662485	ceda	1	0.909227342662485	1
2653463	1.34602856429905	ceda	1	1.34602856429905	1
2653790	1.51668215436635	ceda	1	1.51668215436635	1
2662207	1.59890789381923	ceda	1	1.59890789381923	1
2663368	1.66215013299241	ceda	1	1.66215013299241	1
2678499	1.3606209847179	ceda	1	1.3606209847179	1
2687452	2.05536601828695	ceda	1	2.05536601828695	1
2691358	1.50497619377661	ceda	1	1.50497619377661	1
2707213	1.67804918697667	ceda	1	1.67804918697667	1
2716519	1.15242280408295	ceda	1	1.15242280408295	1
2716723	0.893677157510114	ceda	1	0.893677157510114	1
2719173	1.12558672272002	ceda	1	1.12558672272002	1
2722662	4.29263787797216	ceda	1	4.29263787797216	1
2725802	3.56343327572526	ceda	1	3.56343327572526	1
2731359	1.87080515219827	ceda	1	1.87080515219827	1
2734300	1.13415713918347	ceda	1	1.13415713918347	1
2736077	1.29555430502704	ceda	1	1.29555430502704	1
2736987	3.0486366031872	ceda	1	3.0486366031872	1
2746264	1.14640408282622	ceda	1	1.14640408282622	1
2747866	1.48245411911507	ceda	1	1.48245411911507	1
2753545	1.29419778175535	ceda	1	1.29419778175535	1
2754771	1.78595824847598	ceda	1	1.78595824847598	1
2755578	5.39633036280155	ceda	1	5.39633036280155	1
2756139	1.38131451331029	ceda	1	1.38131451331029	1
2766639	1.47766291268305	ceda	1	1.47766291268305	1
2767418	1.16972685835493	ceda	1	1.16972685835493	1
2809567	1.15748636273309	ceda	1	1.15748636273309	1
2816752	1.00835839806304	ceda	1	1.00835839806304	1
2818717	1.33504687185887	ceda	1	1.33504687185887	1
2868131	2.56337009099822	ceda	1	2.56337009099822	1
2878515	0.95869118586911	ceda	1	0.95869118586911	1
2892639	1.35708044794029	ceda	1	1.35708044794029	1
2904462	0.847939780120425	ceda	1	0.847939780120425	1
2905439	1.26590350685695	ceda	1	1.26590350685695	1
2909727	1.84463880000811	ceda	1	1.84463880000811	1
2925058	1.74599136131731	ceda	1	1.74599136131731	1
2925309	1.69060782365472	ceda	1	1.69060782365472	1
2928094	1.16540140083017	ceda	1	1.16540140083017	1
2942688	1.79510862540943	ceda	1	1.79510862540943	1
2947369	2.23485568001851	ceda	1	2.23485568001851	1
2948012	0.98529703205983	ceda	1	0.98529703205983	1
2949078	1.43316932786578	ceda	1	1.43316932786578	1
2966120	1.78235652287049	ceda	1	1.78235652287049	1
2969014	0.871100440341627	ceda	1	0.871100440341627	1
2970362	1.11341155982298	ceda	1	1.11341155982298	1
2976396	1.32630418362219	ceda	1	1.32630418362219	1
2999074	1.48173692463677	ceda	1	1.48173692463677	1
3036333	2.60512358493991	ceda	1	2.60512358493991	1
3055492	1.86794216208654	ceda	1	1.86794216208654	1
3055766	1.27910771216957	ceda	1	1.27910771216957	1
3055967	1.73312111329608	ceda	1	1.73312111329608	1
3056848	1.42995347332581	ceda	1	1.42995347332581	1
3058536	0.950971313743191	ceda	1	0.950971313743191	1
3069875	1.00382120758884	ceda	1	1.00382120758884	1
3072874	1.36596856949231	ceda	1	1.36596856949231	1
3086422	0.974825832244191	ceda	1	0.974825832244191	1
3086562	1.38722921498369	ceda	1	1.38722921498369	1
3091056	1.371810085011	ceda	1	1.371810085011	1
3100918	2.11638248367007	ceda	1	2.11638248367007	1
3109435	1.55689352731683	ceda	1	1.55689352731683	1
3110320	1.91857608080984	ceda	1	1.91857608080984	1
3111225	3.81506636083551	ceda	1	3.81506636083551	1
3119967	0.912652941402264	ceda	1	0.912652941402264	1
3149506	0.935625851619632	ceda	1	0.935625851619632	1
3152022	0.84173047557074	ceda	1	0.84173047557074	1
3153512	1.10715019203483	ceda	1	1.10715019203483	1
3166027	1.797834688368	ceda	1	1.797834688368	1
3168565	1.97222405401129	ceda	1	1.97222405401129	1
3176977	0.958102943583766	ceda	1	0.958102943583766	1
3178017	1.17548531994092	ceda	1	1.17548531994092	1
3179689	0.954132160654181	ceda	1	0.954132160654181	1
3184722	1.64515838776204	ceda	1	1.64515838776204	1
3187431	1.7888316840395	ceda	1	1.7888316840395	1
3194867	1.56613590690956	ceda	1	1.56613590690956	1
3195237	1.21094702940287	ceda	1	1.21094702940287	1
3204642	1.0853893121573	ceda	1	1.0853893121573	1
3210695	3.02950615822586	ceda	1	3.02950615822586	1
3215592	3.5421430204901	ceda	1	3.5421430204901	1
3238358	1.49338653591853	ceda	1	1.49338653591853	1
3246623	1.42653258483268	ceda	1	1.42653258483268	1
3247591	1.09943615728208	ceda	1	1.09943615728208	1
3255009	1.79052505673715	ceda	1	1.79052505673715	1
3284121	1.03600998229433	ceda	1	1.03600998229433	1
3293379	1.89469912076593	ceda	1	1.89469912076593	1
3308703	2.92830660295829	ceda	1	2.92830660295829	1
3311797	1.91910038238696	ceda	1	1.91910038238696	1
3318355	3.30967952419444	ceda	1	3.30967952419444	1
3322602	2.94291443013894	ceda	1	2.94291443013894	1
3327752	1.79552457838017	ceda	1	1.79552457838017	1
3328139	0.84977542345043	ceda	1	0.84977542345043	1
3328848	0.945333681314338	ceda	1	0.945333681314338	1
3328952	0.916715636434482	ceda	1	0.916715636434482	1
3333528	2.94244081968666	ceda	1	2.94244081968666	1
3336850	0.989104338670849	ceda	1	0.989104338670849	1
3340250	2.97014046801018	ceda	1	2.97014046801018	1
3340715	1.721732024501	ceda	1	1.721732024501	1
3344671	1.09074491536565	ceda	1	1.09074491536565	1
3350584	2.44231864783524	ceda	1	2.44231864783524	1
3354052	2.51295081987181	ceda	1	2.51295081987181	1
3377583	2.7865108828571	ceda	1	2.7865108828571	1
3378824	1.56055441438905	ceda	1	1.56055441438905	1
3380113	0.943597693922344	ceda	1	0.943597693922344	1
3384297	0.914897978097725	ceda	1	0.914897978097725	1
3384588	1.94271563200887	ceda	1	1.94271563200887	1
3385472	1.70701477305344	ceda	1	1.70701477305344	1
3401134	2.432044477371	ceda	1	2.432044477371	1
3410149	0.85185278225034	ceda	1	0.85185278225034	1
3412599	0.89988769348702	ceda	1	0.89988769348702	1
3428971	1.36809229768247	ceda	1	1.36809229768247	1
3433639	0.883038817859561	ceda	1	0.883038817859561	1
3448251	1.59848379232859	ceda	1	1.59848379232859	1
3448455	0.868725723979082	ceda	1	0.868725723979082	1
3453453	1.87055783565915	ceda	1	1.87055783565915	1
3471591	1.25767300761334	ceda	1	1.25767300761334	1
3474627	3.10053682737861	ceda	1	3.10053682737861	1
3478554	1.36658060266957	ceda	1	1.36658060266957	1
3481220	1.44763405548114	ceda	1	1.44763405548114	1
3485948	1.70161606276895	ceda	1	1.70161606276895	1
3519178	2.86777444596892	ceda	1	2.86777444596892	1
3526331	2.22871413711968	ceda	1	2.22871413711968	1
3545181	1.43460442922886	ceda	1	1.43460442922886	1
3545585	0.900494218598968	ceda	1	0.900494218598968	1
3561478	0.877823171480664	ceda	1	0.877823171480664	1
3561958	2.52681976108976	ceda	1	2.52681976108976	1
3578761	1.87932005466862	ceda	1	1.87932005466862	1
3581019	0.983432707430158	ceda	1	0.983432707430158	1
3583440	1.25621947505385	ceda	1	1.25621947505385	1
3600871	2.18731557150853	ceda	1	2.18731557150853	1
3600996	2.34944676530715	ceda	1	2.34944676530715	1
3604333	1.16188439661687	ceda	1	1.16188439661687	1
3609917	0.929819571350816	ceda	1	0.929819571350816	1
3637512	0.835763323453541	ceda	1	0.835763323453541	1
3637627	0.873606732172391	ceda	1	0.873606732172391	1
3639981	1.08867114740174	ceda	1	1.08867114740174	1
3640743	1.24420031626129	ceda	1	1.24420031626129	1
3645320	2.01582039532895	ceda	1	2.01582039532895	1
3648056	2.2146108087545	ceda	1	2.2146108087545	1
3648287	1.8277111697702	ceda	1	1.8277111697702	1
3682107	1.44723584276727	ceda	1	1.44723584276727	1
3700138	1.61348174419463	ceda	1	1.61348174419463	1
3708707	2.0448752797696	ceda	1	2.0448752797696	1
3719875	2.43479054882914	ceda	1	2.43479054882914	1
3725358	1.89939288198768	ceda	1	1.89939288198768	1
3731750	1.05553545375853	ceda	1	1.05553545375853	1
3732742	2.36668140254597	ceda	1	2.36668140254597	1
3737255	3.51270180946954	ceda	1	3.51270180946954	1
3739662	1.04849953117079	ceda	1	1.04849953117079	1
3777281	1.4713712652316	ceda	1	1.4713712652316	1
3793729	1.37161381322721	ceda	1	1.37161381322721	1
3793934	1.8042985341212	ceda	1	1.8042985341212	1
3808245	1.06290421871558	ceda	1	1.06290421871558	1
3811823	2.44226391126495	ceda	1	2.44226391126495	1
3812699	1.14666068678766	ceda	1	1.14666068678766	1
3821371	1.26250515156127	ceda	1	1.26250515156127	1
3822065	0.896932351731879	ceda	1	0.896932351731879	1
3841766	2.45310141802944	ceda	1	2.45310141802944	1
3853198	1.53203221333634	ceda	1	1.53203221333634	1
3880153	1.30258541139065	ceda	1	1.30258541139065	1
3883899	1.59134074731839	ceda	1	1.59134074731839	1
3884221	2.1378026610035	ceda	1	2.1378026610035	1
3885013	1.27826986129895	ceda	1	1.27826986129895	1
3888408	0.933785303870662	ceda	1	0.933785303870662	1
3904412	1.07306931529951	ceda	1	1.07306931529951	1
3915223	1.06699831498525	ceda	1	1.06699831498525	1
3922527	0.879712972837806	ceda	1	0.879712972837806	1
3933318	0.834693639728727	ceda	1	0.834693639728727	1
3941511	1.61956847139912	ceda	1	1.61956847139912	1
3941612	1.48576613962327	ceda	1	1.48576613962327	1
3950285	2.39053783635111	ceda	1	2.39053783635111	1
3959981	1.00662907923396	ceda	1	1.00662907923396	1
3965648	2.26507679148797	ceda	1	2.26507679148797	1
3966150	3.00240315415711	ceda	1	3.00240315415711	1
3982345	2.5115143294278	ceda	1	2.5115143294278	1
3986431	2.44533161652481	ceda	1	2.44533161652481	1
3990987	1.54730181649131	ceda	1	1.54730181649131	1
3997896	1.53594616989611	ceda	1	1.53594616989611	1
4001182	0.861405188078557	ceda	1	0.861405188078557	1
4009090	0.836095714114057	ceda	1	0.836095714114057	1
4035327	1.70317695726212	ceda	1	1.70317695726212	1
4042387	2.2638444397336	ceda	1	2.2638444397336	1
4049891	2.63064575484084	ceda	1	2.63064575484084	1
4085975	1.90061589074039	ceda	1	1.90061589074039	1
4118154	1.0757110727261	ceda	1	1.0757110727261	1
4118415	0.886337690999991	ceda	1	0.886337690999991	1
4119376	1.14666271576321	ceda	1	1.14666271576321	1
4123377	0.913493326952276	ceda	1	0.913493326952276	1
4126901	1.93591936940261	ceda	1	1.93591936940261	1
4128540	1.24165828810367	ceda	1	1.24165828810367	1
4133668	1.03896472173759	ceda	1	1.03896472173759	1
4160830	1.26085928417311	ceda	1	1.26085928417311	1
4161069	1.30466941265763	ceda	1	1.30466941265763	1
4166361	1.64078934629323	ceda	1	1.64078934629323	1
4166461	1.7300197711223	ceda	1	1.7300197711223	1
4175367	1.87426680721627	ceda	1	1.87426680721627	1
4178345	3.20379775366371	ceda	1	3.20379775366371	1
4179615	1.59002367612016	ceda	1	1.59002367612016	1
4200170	1.02055547862111	ceda	1	1.02055547862111	1
4207857	1.6076903243217	ceda	1	1.6076903243217	1
4223685	0.94862172610816	ceda	1	0.94862172610816	1
4257079	1.73445191606847	ceda	1	1.73445191606847	1
4260023	0.858221770082764	ceda	1	0.858221770082764	1
4263164	2.28343502825391	ceda	1	2.28343502825391	1
4264280	1.86780839746237	ceda	1	1.86780839746237	1
4274080	3.82573634871616	ceda	1	3.82573634871616	1
4278311	1.18341311306795	ceda	1	1.18341311306795	1
4330317	1.517010139658	ceda	1	1.517010139658	1
4362637	1.81628471312214	ceda	1	1.81628471312214	1
4368438	0.909592614268481	ceda	1	0.909592614268481	1
4375644	1.29399542677069	ceda	1	1.29399542677069	1
4376800	1.82401627691862	ceda	1	1.82401627691862	1
4391547	1.41892546367015	ceda	1	1.41892546367015	1
4392288	2.17442339491745	ceda	1	2.17442339491745	1
4394092	1.66594969993639	ceda	1	1.66594969993639	1
4395163	1.1470567555541	ceda	1	1.1470567555541	1
4404649	2.026289402866	ceda	1	2.026289402866	1
4406044	1.80705699839287	ceda	1	1.80705699839287	1
4414121	1.92818388659155	ceda	1	1.92818388659155	1
4425005	1.1531455443485	ceda	1	1.1531455443485	1
4436650	1.46625375234704	ceda	1	1.46625375234704	1
4441330	1.20058202226313	ceda	1	1.20058202226313	1
4447648	0.907575975048188	ceda	1	0.907575975048188	1
4457896	2.05031507885071	ceda	1	2.05031507885071	1
4467357	1.77296283294916	ceda	1	1.77296283294916	1
4483932	2.19527367119173	ceda	1	2.19527367119173	1
4486022	1.44777179020308	ceda	1	1.44777179020308	1
4496369	2.59491805444092	ceda	1	2.59491805444092	1
4500510	1.1289586056427	ceda	1	1.1289586056427	1
4518378	2.26791454959506	ceda	1	2.26791454959506	1
4527989	1.19520366421815	ceda	1	1.19520366421815	1
4549271	1.24892262451319	ceda	1	1.24892262451319	1
4572158	1.18895715572545	ceda	1	1.18895715572545	1
4572339	2.15427102412066	ceda	1	2.15427102412066	1
4583254	1.17921155264738	ceda	1	1.17921155264738	1
4586804	2.23238592810609	ceda	1	2.23238592810609	1
4605704	1.69434204743288	ceda	1	1.69434204743288	1
4606446	1.79035143857894	ceda	1	1.79035143857894	1
4607772	1.22400331620348	ceda	1	1.22400331620348	1
4619559	4.05626893545665	ceda	1	4.05626893545665	1
4622390	0.933893029892912	ceda	1	0.933893029892912	1
4624850	0.985389375623143	ceda	1	0.985389375623143	1
4630578	1.37898516142476	ceda	1	1.37898516142476	1
4632711	0.998746440996907	ceda	1	0.998746440996907	1
4640598	1.43681747771021	ceda	1	1.43681747771021	1
136	1.32444821727599	ceda	2	1.32444821727599	1
8181	1.55400940532293	ceda	2	1.55400940532293	1
16950	1.29088365209767	ceda	2	1.29088365209767	1
17456	1.02641543761083	ceda	2	1.02641543761083	1
19821	2.08940353133039	ceda	2	2.08940353133039	1
20518	1.0552839467626	ceda	2	1.0552839467626	1
21367	2.52223006146009	ceda	2	2.52223006146009	1
57158	0.967853561128782	ceda	2	0.967853561128782	1
83752	1.16190320399785	ceda	2	1.16190320399785	1
89592	2.10184078873429	ceda	2	2.10184078873429	1
99353	1.03921847523513	ceda	2	1.03921847523513	1
106512	3.4821154492908	ceda	2	3.4821154492908	1
107665	1.21549817012381	ceda	2	1.21549817012381	1
113387	3.49178541812335	ceda	2	3.49178541812335	1
122025	2.01575181835835	ceda	2	2.01575181835835	1
127719	1.0429590800861	ceda	2	1.0429590800861	1
131512	1.57234982678267	ceda	2	1.57234982678267	1
136952	1.85368250689199	ceda	2	1.85368250689199	1
141356	1.44273021416723	ceda	2	1.44273021416723	1
146751	1.36301322881763	ceda	2	1.36301322881763	1
150544	1.09462820315527	ceda	2	1.09462820315527	1
159175	2.39009897714861	ceda	2	2.39009897714861	1
160663	1.19054633326266	ceda	2	1.19054633326266	1
174924	1.30740987775871	ceda	2	1.30740987775871	1
176557	1.72698063440029	ceda	2	1.72698063440029	1
184251	0.921418026150991	ceda	2	0.921418026150991	1
189580	1.2446235352384	ceda	2	1.2446235352384	1
189686	1.19644370728694	ceda	2	1.19644370728694	1
201485	2.13312793551518	ceda	2	2.13312793551518	1
202074	2.29200799819582	ceda	2	2.29200799819582	1
218839	1.49772602342868	ceda	2	1.49772602342868	1
220054	0.964558216463261	ceda	2	0.964558216463261	1
222713	1.07818488404753	ceda	2	1.07818488404753	1
223484	1.7004233290918	ceda	2	1.7004233290918	1
223570	1.68304417925128	ceda	2	1.68304417925128	1
233985	1.43835082401278	ceda	2	1.43835082401278	1
234202	0.928993801274032	ceda	2	0.928993801274032	1
236036	1.41276470725888	ceda	2	1.41276470725888	1
236894	2.52165927770723	ceda	2	2.52165927770723	1
246540	0.968114626316232	ceda	2	0.968114626316232	1
260339	1.00104303193112	ceda	2	1.00104303193112	1
262819	4.59862240875747	ceda	2	4.59862240875747	1
279888	1.45904346364511	ceda	2	1.45904346364511	1
289190	0.914764303236168	ceda	2	0.914764303236168	1
291351	0.924983388626239	ceda	2	0.924983388626239	1
295408	1.18696355644753	ceda	2	1.18696355644753	1
345262	1.90185712351488	ceda	2	1.90185712351488	1
379907	2.46707078037343	ceda	2	2.46707078037343	1
396368	1.18801437527676	ceda	2	1.18801437527676	1
399567	2.56338894123134	ceda	2	2.56338894123134	1
400961	0.982690416992042	ceda	2	0.982690416992042	1
405724	1.50268535324986	ceda	2	1.50268535324986	1
406270	1.3359028816358	ceda	2	1.3359028816358	1
407066	0.935462201021884	ceda	2	0.935462201021884	1
419425	1.15718945684272	ceda	2	1.15718945684272	1
420740	1.18767713014357	ceda	2	1.18767713014357	1
427202	1.4220753100961	ceda	2	1.4220753100961	1
432103	1.34215638003425	ceda	2	1.34215638003425	1
436572	1.01736050733343	ceda	2	1.01736050733343	1
440404	1.48169839631768	ceda	2	1.48169839631768	1
441472	0.96499941102463	ceda	2	0.96499941102463	1
451662	1.58851648514477	ceda	2	1.58851648514477	1
454219	2.24369546537588	ceda	2	2.24369546537588	1
454850	1.10221953791286	ceda	2	1.10221953791286	1
454987	1.07432714100618	ceda	2	1.07432714100618	1
456584	0.966192525318275	ceda	2	0.966192525318275	1
458746	1.04903113223134	ceda	2	1.04903113223134	1
461341	1.35501246588105	ceda	2	1.35501246588105	1
461842	2.07623871114049	ceda	2	2.07623871114049	1
476411	1.76214114786076	ceda	2	1.76214114786076	1
479302	2.36457944898179	ceda	2	2.36457944898179	1
480445	1.45745626376578	ceda	2	1.45745626376578	1
480881	1.1109649217587	ceda	2	1.1109649217587	1
486474	3.07677249954939	ceda	2	3.07677249954939	1
491306	3.51375058698327	ceda	2	3.51375058698327	1
492046	3.21360400656344	ceda	2	3.21360400656344	1
497124	3.13471581898144	ceda	2	3.13471581898144	1
500104	0.995291970833296	ceda	2	0.995291970833296	1
507200	1.0186881771529	ceda	2	1.0186881771529	1
519802	1.62825818057028	ceda	2	1.62825818057028	1
529015	1.20952782724481	ceda	2	1.20952782724481	1
564694	2.74379050190555	ceda	2	2.74379050190555	1
576875	1.90925282117585	ceda	2	1.90925282117585	1
577234	1.79062898032952	ceda	2	1.79062898032952	1
641901	0.953153705404069	ceda	2	0.953153705404069	1
644060	2.47583318632806	ceda	2	2.47583318632806	1
652594	1.5408561504993	ceda	2	1.5408561504993	1
657229	4.78653264791606	ceda	2	4.78653264791606	1
660319	1.21602618904852	ceda	2	1.21602618904852	1
662319	1.10486646666265	ceda	2	1.10486646666265	1
664009	1.34022763839859	ceda	2	1.34022763839859	1
669107	1.43658962294957	ceda	2	1.43658962294957	1
674855	3.27319994366243	ceda	2	3.27319994366243	1
689074	1.64790147698269	ceda	2	1.64790147698269	1
697172	1.40041883084239	ceda	2	1.40041883084239	1
701858	0.921255222558993	ceda	2	0.921255222558993	1
703715	1.24598020519215	ceda	2	1.24598020519215	1
706060	2.88929339383925	ceda	2	2.88929339383925	1
710728	2.66433140292061	ceda	2	2.66433140292061	1
711517	2.1672245696976	ceda	2	2.1672245696976	1
711957	2.14878781451321	ceda	2	2.14878781451321	1
712859	1.88276115585376	ceda	2	1.88276115585376	1
749750	1.15709485168318	ceda	2	1.15709485168318	1
754733	1.39899145754046	ceda	2	1.39899145754046	1
754955	1.7910179844246	ceda	2	1.7910179844246	1
771286	1.75427271689539	ceda	2	1.75427271689539	1
785626	1.21612306960979	ceda	2	1.21612306960979	1
787668	1.04453503744391	ceda	2	1.04453503744391	1
792096	1.11635839226305	ceda	2	1.11635839226305	1
794733	1.77302641969901	ceda	2	1.77302641969901	1
813489	1.08414297313563	ceda	2	1.08414297313563	1
816687	1.06108777497358	ceda	2	1.06108777497358	1
816901	1.2320397329805	ceda	2	1.2320397329805	1
830686	0.982794939411435	ceda	2	0.982794939411435	1
838230	1.22473345322215	ceda	2	1.22473345322215	1
850207	1.31293516011295	ceda	2	1.31293516011295	1
850402	2.22395335251973	ceda	2	2.22395335251973	1
852710	1.18675094005471	ceda	2	1.18675094005471	1
853054	1.91733832844691	ceda	2	1.91733832844691	1
855927	3.80795740298754	ceda	2	3.80795740298754	1
866398	1.22220200687322	ceda	2	1.22220200687322	1
872896	2.69990387561774	ceda	2	2.69990387561774	1
906837	1.53487667773736	ceda	2	1.53487667773736	1
919120	2.96187600904938	ceda	2	2.96187600904938	1
922672	1.70807254819359	ceda	2	1.70807254819359	1
926020	1.59058627922799	ceda	2	1.59058627922799	1
926693	1.68879828967029	ceda	2	1.68879828967029	1
939353	2.11178938163631	ceda	2	2.11178938163631	1
947178	1.45426866500807	ceda	2	1.45426866500807	1
953643	1.52966539989772	ceda	2	1.52966539989772	1
961710	3.2853979046004	ceda	2	3.2853979046004	1
963745	1.49006752357859	ceda	2	1.49006752357859	1
966583	1.62262954066725	ceda	2	1.62262954066725	1
970640	1.22472541745051	ceda	2	1.22472541745051	1
973496	0.969627557985994	ceda	2	0.969627557985994	1
989055	1.67680430628165	ceda	2	1.67680430628165	1
990433	1.07770629299029	ceda	2	1.07770629299029	1
1005829	1.5730398429289	ceda	2	1.5730398429289	1
1007632	2.5551629758011	ceda	2	2.5551629758011	1
1015443	2.08587783065524	ceda	2	2.08587783065524	1
1015621	1.2540858778726	ceda	2	1.2540858778726	1
1016499	1.78404535994422	ceda	2	1.78404535994422	1
1018340	1.54799402138067	ceda	2	1.54799402138067	1
1020188	1.44589392027834	ceda	2	1.44589392027834	1
1031460	1.5708589180837	ceda	2	1.5708589180837	1
1031725	3.12474320176495	ceda	2	3.12474320176495	1
1049804	1.17890432885878	ceda	2	1.17890432885878	1
1050703	4.18555913394916	ceda	2	4.18555913394916	1
1078910	0.922309548509257	ceda	2	0.922309548509257	1
1084925	1.0158505077238	ceda	2	1.0158505077238	1
1092513	1.35026751903636	ceda	2	1.35026751903636	1
1097684	1.14473467396629	ceda	2	1.14473467396629	1
1109276	2.52063695651716	ceda	2	2.52063695651716	1
1116695	0.92433448382072	ceda	2	0.92433448382072	1
1144733	2.44225556805107	ceda	2	2.44225556805107	1
1146631	2.26162114506485	ceda	2	2.26162114506485	1
1146764	1.79872302240233	ceda	2	1.79872302240233	1
1151549	2.20821232187171	ceda	2	2.20821232187171	1
1153819	1.75208585362325	ceda	2	1.75208585362325	1
1154898	1.23746281956835	ceda	2	1.23746281956835	1
1168876	1.26592324912698	ceda	2	1.26592324912698	1
1168962	1.19586709767557	ceda	2	1.19586709767557	1
1170425	1.11712501483684	ceda	2	1.11712501483684	1
1175396	2.03861522842612	ceda	2	2.03861522842612	1
1185666	0.965683459349685	ceda	2	0.965683459349685	1
1194981	2.38862922338634	ceda	2	2.38862922338634	1
1202930	1.42208615305105	ceda	2	1.42208615305105	1
1203832	1.07936281272936	ceda	2	1.07936281272936	1
1214100	1.09177815261032	ceda	2	1.09177815261032	1
1217776	2.23604461155645	ceda	2	2.23604461155645	1
1218742	0.997870255042021	ceda	2	0.997870255042021	1
1226150	1.26440334272888	ceda	2	1.26440334272888	1
1233067	1.12334364643554	ceda	2	1.12334364643554	1
1234782	2.43784515804638	ceda	2	2.43784515804638	1
1237527	1.31687969140048	ceda	2	1.31687969140048	1
1243113	1.16861915206054	ceda	2	1.16861915206054	1
1257878	1.20719856118327	ceda	2	1.20719856118327	1
1262190	2.01572988025552	ceda	2	2.01572988025552	1
1263556	2.35143978548265	ceda	2	2.35143978548265	1
1267180	1.38301871645885	ceda	2	1.38301871645885	1
1269314	2.08417236361424	ceda	2	2.08417236361424	1
1269856	2.5434234426151	ceda	2	2.5434234426151	1
1270395	2.57222661875723	ceda	2	2.57222661875723	1
1287669	1.64135181733573	ceda	2	1.64135181733573	1
1288771	1.36924773476043	ceda	2	1.36924773476043	1
1292974	2.09331997810728	ceda	2	2.09331997810728	1
1298441	2.08044330626412	ceda	2	2.08044330626412	1
1299473	5.46327089909011	ceda	2	5.46327089909011	1
1300718	4.14354827852115	ceda	2	4.14354827852115	1
1308726	1.53874980301666	ceda	2	1.53874980301666	1
1311048	1.10178794513803	ceda	2	1.10178794513803	1
1313707	1.52776217781364	ceda	2	1.52776217781364	1
1326961	1.22583441826491	ceda	2	1.22583441826491	1
1330722	1.23424490854584	ceda	2	1.23424490854584	1
1333748	0.920504546707887	ceda	2	0.920504546707887	1
1335080	1.25388106028885	ceda	2	1.25388106028885	1
1340184	1.80939456247404	ceda	2	1.80939456247404	1
1349123	1.22557176738087	ceda	2	1.22557176738087	1
1351125	2.66013886717505	ceda	2	2.66013886717505	1
1357140	2.20675397261399	ceda	2	2.20675397261399	1
1357714	1.27307507018495	ceda	2	1.27307507018495	1
1388850	1.67385041785986	ceda	2	1.67385041785986	1
1397320	1.95337793723936	ceda	2	1.95337793723936	1
1399557	3.48094700670541	ceda	2	3.48094700670541	1
1420240	2.68585409860536	ceda	2	2.68585409860536	1
1433152	1.2565142094512	ceda	2	1.2565142094512	1
1470543	1.27947332644201	ceda	2	1.27947332644201	1
1487159	1.33893267181291	ceda	2	1.33893267181291	1
1490761	2.46251101737777	ceda	2	2.46251101737777	1
1492112	1.50969877913076	ceda	2	1.50969877913076	1
1506159	1.22135396254785	ceda	2	1.22135396254785	1
1530430	1.05021258763753	ceda	2	1.05021258763753	1
1619076	1.35917500410588	ceda	2	1.35917500410588	1
1622587	1.43035142658073	ceda	2	1.43035142658073	1
1622915	2.31686403831546	ceda	2	2.31686403831546	1
1628313	2.5736874922997	ceda	2	2.5736874922997	1
1634131	1.14153753437057	ceda	2	1.14153753437057	1
1637845	0.985250117012423	ceda	2	0.985250117012423	1
1642423	2.9778541208443	ceda	2	2.9778541208443	1
1645912	2.47574887064565	ceda	2	2.47574887064565	1
1647926	2.70764901240967	ceda	2	2.70764901240967	1
1655759	1.25995436726646	ceda	2	1.25995436726646	1
1667374	1.34657930306823	ceda	2	1.34657930306823	1
1673788	1.02986366168541	ceda	2	1.02986366168541	1
1682131	1.97408802261539	ceda	2	1.97408802261539	1
1697094	1.9760033717324	ceda	2	1.9760033717324	1
1702196	1.80825267445884	ceda	2	1.80825267445884	1
1704486	1.31444292535261	ceda	2	1.31444292535261	1
1705726	2.4363469507852	ceda	2	2.4363469507852	1
1717293	1.62925916047895	ceda	2	1.62925916047895	1
1719767	2.30406450546133	ceda	2	2.30406450546133	1
1720877	1.31994855724062	ceda	2	1.31994855724062	1
1734155	1.70922263727621	ceda	2	1.70922263727621	1
1734372	2.84901969131073	ceda	2	2.84901969131073	1
1737680	2.7306659201866	ceda	2	2.7306659201866	1
1741192	2.0172810737383	ceda	2	2.0172810737383	1
1743389	1.13784073611916	ceda	2	1.13784073611916	1
1746395	2.80375041517071	ceda	2	2.80375041517071	1
1757366	4.19885583455709	ceda	2	4.19885583455709	1
1795733	1.77107248605483	ceda	2	1.77107248605483	1
1799301	1.40221574197748	ceda	2	1.40221574197748	1
1800819	3.0810241433411	ceda	2	3.0810241433411	1
1801353	1.43876097100698	ceda	2	1.43876097100698	1
1802738	2.16218966396925	ceda	2	2.16218966396925	1
1806184	1.1987009135738	ceda	2	1.1987009135738	1
1822428	1.85328394317822	ceda	2	1.85328394317822	1
1862476	1.34883457451435	ceda	2	1.34883457451435	1
1862585	1.12401105776329	ceda	2	1.12401105776329	1
1866509	0.971176242950201	ceda	2	0.971176242950201	1
1873098	1.18804888307836	ceda	2	1.18804888307836	1
1877570	1.51967749355477	ceda	2	1.51967749355477	1
1896757	1.03480884848216	ceda	2	1.03480884848216	1
1901806	1.05087152524377	ceda	2	1.05087152524377	1
1907087	1.18728282155317	ceda	2	1.18728282155317	1
1907625	2.27666656801169	ceda	2	2.27666656801169	1
1916173	1.66316862406252	ceda	2	1.66316862406252	1
1920953	1.16203581364048	ceda	2	1.16203581364048	1
1922076	1.02895553430804	ceda	2	1.02895553430804	1
1923049	4.51307487863786	ceda	2	4.51307487863786	1
1925313	2.29632507830317	ceda	2	2.29632507830317	1
1926095	1.71991053244066	ceda	2	1.71991053244066	1
1942635	1.06932555037114	ceda	2	1.06932555037114	1
1950651	1.68385193467003	ceda	2	1.68385193467003	1
1950758	1.9663523418171	ceda	2	1.9663523418171	1
1959994	1.18240390266848	ceda	2	1.18240390266848	1
1980699	1.12618417111542	ceda	2	1.12618417111542	1
1986786	2.05112839847947	ceda	2	2.05112839847947	1
1992185	1.85808252306513	ceda	2	1.85808252306513	1
1992860	1.10494092898606	ceda	2	1.10494092898606	1
1995404	1.34663207758837	ceda	2	1.34663207758837	1
2008230	1.93994475512951	ceda	2	1.93994475512951	1
2025321	1.81278919399352	ceda	2	1.81278919399352	1
2029409	1.10546304644505	ceda	2	1.10546304644505	1
2043430	1.4847628505884	ceda	2	1.4847628505884	1
2043582	1.50373412830865	ceda	2	1.50373412830865	1
2044525	3.21430673383485	ceda	2	3.21430673383485	1
2052026	1.38733626309587	ceda	2	1.38733626309587	1
2056786	1.26036720431225	ceda	2	1.26036720431225	1
2058127	2.51609316985045	ceda	2	2.51609316985045	1
2059841	2.23738972847293	ceda	2	2.23738972847293	1
2062240	1.70431098727547	ceda	2	1.70431098727547	1
2067968	1.40170861289215	ceda	2	1.40170861289215	1
2068487	1.54626108305417	ceda	2	1.54626108305417	1
2075825	1.20887903111771	ceda	2	1.20887903111771	1
2089162	0.995788006888504	ceda	2	0.995788006888504	1
2089381	1.88863307064303	ceda	2	1.88863307064303	1
2089951	1.94686707090415	ceda	2	1.94686707090415	1
2101670	1.88230897786131	ceda	2	1.88230897786131	1
2113250	2.92140004256644	ceda	2	2.92140004256644	1
2142269	1.16533295108696	ceda	2	1.16533295108696	1
2153311	1.5944813653451	ceda	2	1.5944813653451	1
2153646	2.51074208568968	ceda	2	2.51074208568968	1
2159222	1.07133350764563	ceda	2	1.07133350764563	1
2167106	2.36234725667486	ceda	2	2.36234725667486	1
2177241	1.72101390235139	ceda	2	1.72101390235139	1
2186925	0.988573767120909	ceda	2	0.988573767120909	1
2194244	1.36582295884865	ceda	2	1.36582295884865	1
2212225	0.951430407461222	ceda	2	0.951430407461222	1
2214677	2.42857583010343	ceda	2	2.42857583010343	1
2222050	1.09334609430802	ceda	2	1.09334609430802	1
2240570	3.07789811074904	ceda	2	3.07789811074904	1
2250805	1.08696634464543	ceda	2	1.08696634464543	1
2269808	3.53386947206046	ceda	2	3.53386947206046	1
2278277	1.5865442187742	ceda	2	1.5865442187742	1
2280548	1.55751706702165	ceda	2	1.55751706702165	1
2282430	1.32966469661309	ceda	2	1.32966469661309	1
2284080	1.1539565716032	ceda	2	1.1539565716032	1
2286203	2.97566682460312	ceda	2	2.97566682460312	1
2312830	1.64969543170765	ceda	2	1.64969543170765	1
2313067	1.52743662444452	ceda	2	1.52743662444452	1
2315683	0.965251034798946	ceda	2	0.965251034798946	1
2336791	2.68666822982897	ceda	2	2.68666822982897	1
2339496	3.40535789509486	ceda	2	3.40535789509486	1
2349928	1.00874625610974	ceda	2	1.00874625610974	1
2352460	1.20921069618885	ceda	2	1.20921069618885	1
2380667	1.53534520511213	ceda	2	1.53534520511213	1
2405224	1.59200963485674	ceda	2	1.59200963485674	1
2405379	1.72785425579165	ceda	2	1.72785425579165	1
2413257	1.98964927560026	ceda	2	1.98964927560026	1
2434008	1.19067770744969	ceda	2	1.19067770744969	1
2437883	2.71714605360325	ceda	2	2.71714605360325	1
2440254	2.23728015436138	ceda	2	2.23728015436138	1
2441653	1.18770019761891	ceda	2	1.18770019761891	1
2449739	0.969928313211406	ceda	2	0.969928313211406	1
2466301	1.91611246204533	ceda	2	1.91611246204533	1
2467818	3.92550926336303	ceda	2	3.92550926336303	1
2470673	1.39635930892409	ceda	2	1.39635930892409	1
2483629	2.45295566656939	ceda	2	2.45295566656939	1
2495330	1.30846328602552	ceda	2	1.30846328602552	1
2498663	1.35757429045964	ceda	2	1.35757429045964	1
2512874	0.932053117310781	ceda	2	0.932053117310781	1
2518261	1.57294977150747	ceda	2	1.57294977150747	1
2518407	1.75316550345496	ceda	2	1.75316550345496	1
2520914	2.06572266023231	ceda	2	2.06572266023231	1
2531285	2.55678025527071	ceda	2	2.55678025527071	1
2533486	2.63461787147038	ceda	2	2.63461787147038	1
2535477	1.30406200633334	ceda	2	1.30406200633334	1
2544174	1.16929703049618	ceda	2	1.16929703049618	1
2544674	2.27765006572021	ceda	2	2.27765006572021	1
2552193	2.5767483627728	ceda	2	2.5767483627728	1
2557305	1.29731170823208	ceda	2	1.29731170823208	1
2560381	1.13142131570606	ceda	2	1.13142131570606	1
2592508	1.07081735896923	ceda	2	1.07081735896923	1
2599800	1.90696872232677	ceda	2	1.90696872232677	1
2615923	2.94554790038599	ceda	2	2.94554790038599	1
2618809	2.04814298039183	ceda	2	2.04814298039183	1
2620912	1.86758049124153	ceda	2	1.86758049124153	1
2622965	1.05387910811635	ceda	2	1.05387910811635	1
2629258	1.87875751192237	ceda	2	1.87875751192237	1
2634188	4.45362499309379	ceda	2	4.45362499309379	1
2642960	1.14857440862651	ceda	2	1.14857440862651	1
2653456	1.58738262729853	ceda	2	1.58738262729853	1
2653785	1.49466842267701	ceda	2	1.49466842267701	1
2662207	1.36884152252374	ceda	2	1.36884152252374	1
2663368	1.73241759692213	ceda	2	1.73241759692213	1
2678500	1.31209535216647	ceda	2	1.31209535216647	1
2687448	2.2885460251616	ceda	2	2.2885460251616	1
2691351	1.69683494161168	ceda	2	1.69683494161168	1
2707210	1.81905572423959	ceda	2	1.81905572423959	1
2716523	1.05966612575929	ceda	2	1.05966612575929	1
2719194	1.43711135753756	ceda	2	1.43711135753756	1
2722660	4.43551131660713	ceda	2	4.43551131660713	1
2725808	3.77213352552248	ceda	2	3.77213352552248	1
2731355	2.15813521455149	ceda	2	2.15813521455149	1
2734300	1.37765707025563	ceda	2	1.37765707025563	1
2736078	1.58471098831062	ceda	2	1.58471098831062	1
2736988	3.86524496293668	ceda	2	3.86524496293668	1
2741811	0.995010166532402	ceda	2	0.995010166532402	1
2746259	1.18822016082767	ceda	2	1.18822016082767	1
2747874	1.57157637833966	ceda	2	1.57157637833966	1
2753546	1.28154212784482	ceda	2	1.28154212784482	1
2754763	1.82710374266101	ceda	2	1.82710374266101	1
2755579	5.46075085958287	ceda	2	5.46075085958287	1
2756137	1.56005437378004	ceda	2	1.56005437378004	1
2766630	1.38610085862598	ceda	2	1.38610085862598	1
2767423	1.10935562162821	ceda	2	1.10935562162821	1
2809564	1.31907908693623	ceda	2	1.31907908693623	1
2816749	1.20980281010207	ceda	2	1.20980281010207	1
2818709	1.62545100484036	ceda	2	1.62545100484036	1
2868130	3.23925860700183	ceda	2	3.23925860700183	1
2878511	1.0756390068418	ceda	2	1.0756390068418	1
2892636	2.50383657389008	ceda	2	2.50383657389008	1
2904467	1.18908329654708	ceda	2	1.18908329654708	1
2905438	1.33492572580979	ceda	2	1.33492572580979	1
2909724	1.93995713271329	ceda	2	1.93995713271329	1
2925058	1.48769453375444	ceda	2	1.48769453375444	1
2925315	1.8322448632783	ceda	2	1.8322448632783	1
2928096	1.5834120288841	ceda	2	1.5834120288841	1
2939309	1.25081037326437	ceda	2	1.25081037326437	1
2942692	2.13633701978298	ceda	2	2.13633701978298	1
2947373	1.61309585862428	ceda	2	1.61309585862428	1
2948024	0.980264590759897	ceda	2	0.980264590759897	1
2949081	1.54599847595068	ceda	2	1.54599847595068	1
2966124	1.89840951082278	ceda	2	1.89840951082278	1
2969018	0.949471439076184	ceda	2	0.949471439076184	1
2970381	1.2699345640903	ceda	2	1.2699345640903	1
2976389	1.5702634222365	ceda	2	1.5702634222365	1
2985641	0.945171497312994	ceda	2	0.945171497312994	1
2999070	1.70331149008504	ceda	2	1.70331149008504	1
3036333	2.82772651386167	ceda	2	2.82772651386167	1
3041280	0.990055680550794	ceda	2	0.990055680550794	1
3050774	1.01584167102395	ceda	2	1.01584167102395	1
3055490	1.96056083227594	ceda	2	1.96056083227594	1
3055761	1.42009232609059	ceda	2	1.42009232609059	1
3055968	2.02881943636506	ceda	2	2.02881943636506	1
3056847	1.78878640164721	ceda	2	1.78878640164721	1
3058547	1.49797137226216	ceda	2	1.49797137226216	1
3072878	1.39073246460168	ceda	2	1.39073246460168	1
3073835	0.912180725580729	ceda	2	0.912180725580729	1
3086424	1.2933029754095	ceda	2	1.2933029754095	1
3086549	1.30346541935622	ceda	2	1.30346541935622	1
3091059	1.48543898543957	ceda	2	1.48543898543957	1
3100915	2.82043817649008	ceda	2	2.82043817649008	1
3109439	1.64116852557765	ceda	2	1.64116852557765	1
3110307	2.12897866287632	ceda	2	2.12897866287632	1
3111224	3.91840847743112	ceda	2	3.91840847743112	1
3149499	1.01319030967098	ceda	2	1.01319030967098	1
3153513	1.55118004421835	ceda	2	1.55118004421835	1
3166023	1.79379862942057	ceda	2	1.79379862942057	1
3168563	1.90857135055775	ceda	2	1.90857135055775	1
3176983	1.36708173491103	ceda	2	1.36708173491103	1
3178006	1.41031583090385	ceda	2	1.41031583090385	1
3179696	1.13160078560708	ceda	2	1.13160078560708	1
3184722	1.91039131288812	ceda	2	1.91039131288812	1
3187427	1.86549363209385	ceda	2	1.86549363209385	1
3194868	1.73130782444506	ceda	2	1.73130782444506	1
3195240	1.46483887814342	ceda	2	1.46483887814342	1
3204650	1.33570374518166	ceda	2	1.33570374518166	1
3210699	3.08557137851865	ceda	2	3.08557137851865	1
3215589	3.63977322965421	ceda	2	3.63977322965421	1
3238368	1.71382724652765	ceda	2	1.71382724652765	1
3246623	1.65190579922124	ceda	2	1.65190579922124	1
3247599	1.30923132786709	ceda	2	1.30923132786709	1
3254268	0.95312022802034	ceda	2	0.95312022802034	1
3255004	2.56150620748313	ceda	2	2.56150620748313	1
3284111	1.39451686497001	ceda	2	1.39451686497001	1
3293380	2.12116707033916	ceda	2	2.12116707033916	1
3301363	1.05879006094611	ceda	2	1.05879006094611	1
3308700	3.04022641524544	ceda	2	3.04022641524544	1
3311790	2.15969494954714	ceda	2	2.15969494954714	1
3318346	3.40453781302215	ceda	2	3.40453781302215	1
3322598	3.01248451332093	ceda	2	3.01248451332093	1
3327750	2.10318162899339	ceda	2	2.10318162899339	1
3328859	1.0252552243473	ceda	2	1.0252552243473	1
3328956	1.04241820115883	ceda	2	1.04241820115883	1
3333526	3.04278900632121	ceda	2	3.04278900632121	1
3336840	1.07240624569745	ceda	2	1.07240624569745	1
3340250	3.0146741265806	ceda	2	3.0146741265806	1
3340710	1.83671692877521	ceda	2	1.83671692877521	1
3344672	1.31736667505519	ceda	2	1.31736667505519	1
3350580	3.43588936393118	ceda	2	3.43588936393118	1
3354052	2.75301491005347	ceda	2	2.75301491005347	1
3377580	2.9464707837852	ceda	2	2.9464707837852	1
3378823	1.52088904005311	ceda	2	1.52088904005311	1
3380110	0.962039332794233	ceda	2	0.962039332794233	1
3384307	1.2894622017902	ceda	2	1.2894622017902	1
3384585	2.36316590442684	ceda	2	2.36316590442684	1
3385476	1.59503808275625	ceda	2	1.59503808275625	1
3401133	2.59964782876257	ceda	2	2.59964782876257	1
3412602	1.77058706959864	ceda	2	1.77058706959864	1
3428958	1.75183828764161	ceda	2	1.75183828764161	1
3433642	1.04326645573102	ceda	2	1.04326645573102	1
3443138	0.983277211386194	ceda	2	0.983277211386194	1
3448245	1.68087960593351	ceda	2	1.68087960593351	1
3448447	1.09091508602644	ceda	2	1.09091508602644	1
3453439	1.93234839654081	ceda	2	1.93234839654081	1
3471592	1.41862663690832	ceda	2	1.41862663690832	1
3474626	3.07347960819622	ceda	2	3.07347960819622	1
3478560	1.47803291422466	ceda	2	1.47803291422466	1
3481219	1.6135291286173	ceda	2	1.6135291286173	1
3485948	2.25169084848556	ceda	2	2.25169084848556	1
3519178	2.98554632190836	ceda	2	2.98554632190836	1
3526313	2.44096502710609	ceda	2	2.44096502710609	1
3532677	1.07482180100563	ceda	2	1.07482180100563	1
3536703	1.01784585104019	ceda	2	1.01784585104019	1
3545188	1.54889600662307	ceda	2	1.54889600662307	1
3561485	0.96668597237833	ceda	2	0.96668597237833	1
3561949	2.28815681913923	ceda	2	2.28815681913923	1
3578761	1.90766432905329	ceda	2	1.90766432905329	1
3580998	0.96188273495489	ceda	2	0.96188273495489	1
3583432	1.31416152336416	ceda	2	1.31416152336416	1
3600858	2.73606380347389	ceda	2	2.73606380347389	1
3600996	2.49099618279235	ceda	2	2.49099618279235	1
3604334	1.17805281025817	ceda	2	1.17805281025817	1
3609922	0.988576453258238	ceda	2	0.988576453258238	1
3637657	1.13819318297419	ceda	2	1.13819318297419	1
3639981	1.24752181308873	ceda	2	1.24752181308873	1
3640742	1.40383704171693	ceda	2	1.40383704171693	1
3645320	2.07330628576014	ceda	2	2.07330628576014	1
3648058	2.37622545462118	ceda	2	2.37622545462118	1
3648287	1.82772024753912	ceda	2	1.82772024753912	1
3682101	1.62622963820875	ceda	2	1.62622963820875	1
3683507	1.58247334234898	ceda	2	1.58247334234898	1
3700139	1.61961241211261	ceda	2	1.61961241211261	1
3708703	2.19208510177473	ceda	2	2.19208510177473	1
3719879	2.59021555267699	ceda	2	2.59021555267699	1
3725359	2.17368366261575	ceda	2	2.17368366261575	1
3731750	1.03434830511633	ceda	2	1.03434830511633	1
3732740	2.36022348941154	ceda	2	2.36022348941154	1
3737257	3.64770349779922	ceda	2	3.64770349779922	1
3739659	1.15479474723241	ceda	2	1.15479474723241	1
3777288	1.55489388435088	ceda	2	1.55489388435088	1
3784214	0.947366018792125	ceda	2	0.947366018792125	1
3793730	1.48576231005079	ceda	2	1.48576231005079	1
3793930	1.98562315499417	ceda	2	1.98562315499417	1
3808248	1.12239583215474	ceda	2	1.12239583215474	1
3811822	2.58977471047493	ceda	2	2.58977471047493	1
3812702	1.20246567626088	ceda	2	1.20246567626088	1
3821374	1.33876731001697	ceda	2	1.33876731001697	1
3822066	0.946293320275444	ceda	2	0.946293320275444	1
3841770	2.09351553688321	ceda	2	2.09351553688321	1
3853015	1.02410645681078	ceda	2	1.02410645681078	1
3853191	1.5157787569171	ceda	2	1.5157787569171	1
3880156	1.3969758039194	ceda	2	1.3969758039194	1
3883899	1.70861430450244	ceda	2	1.70861430450244	1
3884228	2.16436135476766	ceda	2	2.16436135476766	1
3885007	1.65073698612362	ceda	2	1.65073698612362	1
3888408	2.25099920904314	ceda	2	2.25099920904314	1
3904411	1.05416233836222	ceda	2	1.05416233836222	1
3915226	1.21105282914465	ceda	2	1.21105282914465	1
3922531	1.06420356295668	ceda	2	1.06420356295668	1
3933310	1.27473901493672	ceda	2	1.27473901493672	1
3937040	1.03903072168688	ceda	2	1.03903072168688	1
3941512	1.73349219626013	ceda	2	1.73349219626013	1
3941621	1.91159967365018	ceda	2	1.91159967365018	1
3950284	2.68890885458872	ceda	2	2.68890885458872	1
3959976	1.12436602237423	ceda	2	1.12436602237423	1
3965652	2.41240974927717	ceda	2	2.41240974927717	1
3966153	3.31861247422224	ceda	2	3.31861247422224	1
3982344	2.68625078915068	ceda	2	2.68625078915068	1
3986429	2.56696531611704	ceda	2	2.56696531611704	1
3990983	1.48154514540861	ceda	2	1.48154514540861	1
3997900	1.70252720510561	ceda	2	1.70252720510561	1
4001180	0.934315503624915	ceda	2	0.934315503624915	1
4009085	0.968171673176101	ceda	2	0.968171673176101	1
4035254	1.75647605027065	ceda	2	1.75647605027065	1
4035343	2.01741107275534	ceda	2	2.01741107275534	1
4042387	2.36661295718935	ceda	2	2.36661295718935	1
4049892	1.71090043987475	ceda	2	1.71090043987475	1
4075515	0.99064402690622	ceda	2	0.99064402690622	1
4085974	2.29448692430097	ceda	2	2.29448692430097	1
4118147	1.49009373475657	ceda	2	1.49009373475657	1
4119370	1.29436018128872	ceda	2	1.29436018128872	1
4126905	2.06109141505077	ceda	2	2.06109141505077	1
4128539	1.40860347237889	ceda	2	1.40860347237889	1
4133657	1.38277050359792	ceda	2	1.38277050359792	1
4160830	1.780456273274	ceda	2	1.780456273274	1
4161071	1.30037447285622	ceda	2	1.30037447285622	1
4166383	1.80115605938691	ceda	2	1.80115605938691	1
4166467	2.05479405530744	ceda	2	2.05479405530744	1
4175372	2.07042505279167	ceda	2	2.07042505279167	1
4178346	3.13447554045172	ceda	2	3.13447554045172	1
4179619	1.73760225579814	ceda	2	1.73760225579814	1
4200175	1.25113815706459	ceda	2	1.25113815706459	1
4207855	1.93831198365874	ceda	2	1.93831198365874	1
4223747	1.22586964963836	ceda	2	1.22586964963836	1
4257082	1.88120622971558	ceda	2	1.88120622971558	1
4260029	1.07096464036488	ceda	2	1.07096464036488	1
4263162	2.90539423819609	ceda	2	2.90539423819609	1
4264282	1.93461177640174	ceda	2	1.93461177640174	1
4269344	1.1113278223412	ceda	2	1.1113278223412	1
4274079	3.96233784602541	ceda	2	3.96233784602541	1
4278312	1.28129107085294	ceda	2	1.28129107085294	1
4330321	1.1878695402773	ceda	2	1.1878695402773	1
4362635	2.00475949469543	ceda	2	2.00475949469543	1
4368439	1.62774046473353	ceda	2	1.62774046473353	1
4375653	1.37084387149067	ceda	2	1.37084387149067	1
4376799	1.99560131811971	ceda	2	1.99560131811971	1
4391547	1.5289844196897	ceda	2	1.5289844196897	1
4392288	2.41848770911479	ceda	2	2.41848770911479	1
4394090	1.69915283591618	ceda	2	1.69915283591618	1
4395174	1.19072109994407	ceda	2	1.19072109994407	1
4404648	2.22032576732577	ceda	2	2.22032576732577	1
4406040	2.00120697251164	ceda	2	2.00120697251164	1
4414123	2.09178526844744	ceda	2	2.09178526844744	1
4425005	1.26389316256476	ceda	2	1.26389316256476	1
4436638	2.21436259492376	ceda	2	2.21436259492376	1
4441336	1.41996433771501	ceda	2	1.41996433771501	1
4455645	0.989398940316512	ceda	2	0.989398940316512	1
4457895	2.06681767700325	ceda	2	2.06681767700325	1
4466200	1.25440425285603	ceda	2	1.25440425285603	1
4467359	1.89313728478687	ceda	2	1.89313728478687	1
4483935	2.40183434286812	ceda	2	2.40183434286812	1
4486062	1.50621172502108	ceda	2	1.50621172502108	1
4496374	2.70704567703278	ceda	2	2.70704567703278	1
4500500	1.20791841952032	ceda	2	1.20791841952032	1
4518378	2.34295303365458	ceda	2	2.34295303365458	1
4528002	1.35345268331919	ceda	2	1.35345268331919	1
4534231	1.426160707623	ceda	2	1.426160707623	1
4542710	0.943162042041331	ceda	2	0.943162042041331	1
4549274	1.4519935788132	ceda	2	1.4519935788132	1
4554474	0.922962777570264	ceda	2	0.922962777570264	1
4572152	2.01098656431573	ceda	2	2.01098656431573	1
4572337	2.36495839031755	ceda	2	2.36495839031755	1
4583261	1.31840012407628	ceda	2	1.31840012407628	1
4586809	2.9385660060469	ceda	2	2.9385660060469	1
4605710	1.41054245828573	ceda	2	1.41054245828573	1
4606439	2.07446960211936	ceda	2	2.07446960211936	1
4607774	1.2892843885318	ceda	2	1.2892843885318	1
4619558	4.14187948732771	ceda	2	4.14187948732771	1
4622398	1.07180981875141	ceda	2	1.07180981875141	1
4624863	0.982575431466424	ceda	2	0.982575431466424	1
4630575	1.49143808765525	ceda	2	1.49143808765525	1
4632706	1.15093785849432	ceda	2	1.15093785849432	1
4640599	1.69786860991123	ceda	2	1.69786860991123	1
