# Supplementary material for: General transcription factor from Escherichia coli with a distinct mechanism of action
Source: Nat Struct Mol Biol. 2024 Jan 4;31(1):141–9. doi: 10.1038/s41594-023-01154-w (PMC10803263; doi:10.1038/s41594-023-01154-w)
Supplement: Supplementary file 4 — Supplementary Code. [file 41594_2023_1154_MOESM4_ESM.zip › ceda/ceda-chip-seq/src/03_ceda_promoters.R]

library(tidyverse)

## Read CedA peaks
if (!exists("ceda_peaks_rep")) {
  ceda_peaks_rep <- read_csv("./results/ceda_peaks_rep.csv")
}


## Read list of known promoters and genes
if (!exists("promoters")) {
  promoters <- read_tsv("./resources/All_promoters_of_E._coli_K-12_substr._MG1655.txt",
                        skip = 1,
                        col_names = c("promoter","tss","regulators","genes","tu","sigma","sequence")) %>%
    filter(!is.na(tss))
}

if (!exists("genes")) {
  genes <- read_tsv("./resources/All_genes_of_E._coli_K-12_substr._MG1655.txt",
                    skip = 1,
                    col_names = c("name","accession","left","right","product","tu","direction")) %>%
    filter(!is.na(left), !is.na(right))
}


## Calculate distance between CedA peaks and TSS
ceda_peaks_rep %>%
  mutate(tss_dist = map_dbl(
    .x = pos,
    .f = function(p) {
      promoters %>%
        mutate(td = abs(tss - p)) %>%
        filter(td == min(td, na.rm = TRUE)) %>%
        select(td) %>%
        unlist() %>%
        .[1]
    }
  )) %>%
  group_by(tss_dist) %>%
  summarise(count = n()) %>%
  mutate(count_sum = cumsum(count)) %>%
  ggplot() +
  geom_step(mapping = aes(x = tss_dist, y = count_sum)) +
  lims(x = c(0,50), y = c(0,400)) +
  labs(x = "Distance to TSS", y = "Number of TSS")

ggsave("./results/ceda_tss_dist.pdf", dpi = 300, height = 2, width = 2)


## Identify promoters mapping to within 20-bp from CedA peaks
ceda_promoters <- ceda_peaks_rep %>%
  select(pos, count) %>%
  mutate(promoter = map(
    .x = pos,
    .f = function(p) {
      promoters %>%
        mutate(tss_dist = abs(tss - p)) %>%
        filter(tss_dist < 20, tss_dist == min(tss_dist, na.rm = TRUE)) %>%
        select(promoter, tss, tss_dist)
    }
  )) %>%
  unnest(promoter, keep_empty = TRUE) %>%
  group_by(pos) %>%
  summarise(count = mean(count),
            promoter = paste(promoter, collapse = ","),
            tss = tss[1],
            tss_dist = tss_dist[1])

## For unmapped CedA peaks, identify inter- or intragenic positions
ceda_promoters <- ceda_promoters %>%
  mutate(loc = map_chr(
    .x = pos,
    .f = function(p) {
      genes %>%
        mutate(l = case_when(
                 is.na(lag(right)) & p < left ~ str_c("before ", name),
                 p > left & p < right ~ str_c("within ", name),
                 p >= lag(right) & p < left ~ str_c("between ", lag(name), " and ", name))
               ) %>%
        filter(!is.na(l)) %>%
        select(l) %>%
        unlist() %>%
        .[1]
    }
  ))

ceda_promoters %>%
  mutate(count = round(count, 3),
         pj = str_remove(promoter, ",.*$")) %>%
  left_join(promoters, by = "promoter") %>%
  mutate(tu = str_replace_all(genes, "\\s//\\s", ", "),
         tu = if_else(is.na(tu), str_remove(pj, "p[0-9]*$"), tu)) %>%
  select(pos, count, promoter, tss.x, loc, tu) %>%
  arrange(-count) %>%
  write_csv(file = "./results/ceda_peaks_promoters_genes.csv")


## Identify genes potentially regulated by CedA
ceda_promoters %>%
  filter(promoter != "NA") %>%
  mutate(promoter = str_remove(promoter, ",.*$")) %>%
  left_join(promoters, by = "promoter") %>%
  mutate(genes = if_else(is.na(genes), str_remove(promoter, "p[0-9]*$"), genes),
         genes = str_replace_all(genes, "\\s//\\s", ",")) %>%
  select(genes) %>%
  unlist() %>%
  str_c(collapse = ",") %>%
  str_split(",") %>%
  unlist() %>%
  unique() %>%
  tibble(gene = .) %>%
  write_csv(file = "./results/ceda_genes.csv")
