# Supplementary material for: General transcription factor from Escherichia coli with a distinct mechanism of action
Source: Nat Struct Mol Biol. 2024 Jan 4;31(1):141–9. doi: 10.1038/s41594-023-01154-w (PMC10803263; doi:10.1038/s41594-023-01154-w)
Supplement: Supplementary file 4 — Supplementary Code. [file 41594_2023_1154_MOESM4_ESM.zip › ceda/ceda-chip-seq/src/01_ceda_peaks.R]

library(data.table)
library(magrittr)
if (!exists("depth")) {
  load("./results/chip_seq_depth.RData")
}

## Identify peaks as local maxima above 3 sigma separately for each protein and replicate
depth <- depth %>%
  .[,locmax := frollapply(x = count, n = 50, FUN = max, fill = 0, align = "center"),
    by = .(protein, replicate)] %>%
  .[,peak := ifelse(count == locmax & count > 3 * sd(count), 1, 0),
    by = .(protein, replicate)]

## Filter and save CedA peaks
depth %>%
  .[protein == "ceda" & peak == 1] %>%
  fwrite(file = "./results/ceda_peaks.csv")
