# Supplementary material for: General transcription factor from Escherichia coli with a distinct mechanism of action
Source: Nat Struct Mol Biol. 2024 Jan 4;31(1):141–9. doi: 10.1038/s41594-023-01154-w (PMC10803263; doi:10.1038/s41594-023-01154-w)
Supplement: Supplementary file 4 — Supplementary Code. [file 41594_2023_1154_MOESM4_ESM.zip › ceda/ceda-chip-seq/src/00_data_processing.R]

library(data.table)
library(magrittr)
library(stringi)

## read depth of sequencing into data table
read_depth <- function(depth_file) {
  prefix <- stri_match_first_regex(depth_file, "\\/(.*?)\\.depth")[,2]
  depth <- fread(depth_file)
  depth[,sample_id := prefix]
  names(depth) <- c("refseq","pos","count","sample_id")
  depth
}

## read sequencing depth
depth <- lapply(
  X = list.files(path = "data", pattern = "depth.txt",
                 full.names = TRUE, recursive = TRUE),
  FUN = read_depth
) %>%
  rbindlist()

## split sample_id into sample name and replicate
depth <- depth %>%
  .[,c("protein","replicate") := tstrsplit(
       x = sample_id, split = "_", fixed = TRUE)] %>%
  .[,c("refseq","sample_id") := NULL]

## convert to log2 and smooth
depth <- depth %>%
  .[,count := log2(count + 1)] %>%
  .[,count := frollmean(x = count, n = 50, fill = 0, align = "center")]

## subtract background for every position and normalize to the mode
depth <- depth %>%
  .[,count := count - mean(count[protein == "ctl"]), by = pos] %>%
  .[,count := count - density(count)$x[which.max(density(count)$y)],
    by = .(protein, replicate)]

## save data for easy loading into R
save(depth, file = "results/chip_seq_depth.RData")
