# Supplementary material for: General transcription factor from Escherichia coli with a distinct mechanism of action
Source: Nat Struct Mol Biol. 2024 Jan 4;31(1):141–9. doi: 10.1038/s41594-023-01154-w (PMC10803263; doi:10.1038/s41594-023-01154-w)
Supplement: Supplementary file 4 — Supplementary Code. [file 41594_2023_1154_MOESM4_ESM.zip › ceda/ceda-chip-seq/src/02_motif_search.R]

library(data.table)
library(magrittr)
library(stringi)

## Read CSV file with genomic positions of CedA peaks
if (!exists("ceda_peaks")) {
  ceda_peaks <- fread("./results/ceda_peaks.csv")
}

## Keep peaks identified in both replicates to within 10 bp
ceda_peaks_rep <- ceda_peaks %>%
  .[order(pos)] %>%
  .[, delta := pos - shift(pos, type = "lag")] %>%
  .[, peak_group := fifelse(delta > 10, TRUE, FALSE)] %>%
  .[is.na(peak_group), peak_group := TRUE] %>%
  .[, peak_group := cumsum(peak_group)] %>%
  .[, .(pos = round(mean(pos)),
        count = mean(count),
        n = .N), by = peak_group] %>%
  .[n == 2]

fwrite(x = ceda_peaks_rep, file = "./results/ceda_peaks_rep.csv")

## Extract 20-bp long DNA sequence around peak positions
genome <- readChar(
  con = "./resources/GCF_000005845.2_ASM584v2_genomic.fna",
  nchars = file.size("./resources/GCF_000005845.2_ASM584v2_genomic.fna")
) %>%
  stri_split_regex(str = ., pattern = "(?<=([\r\n]|^))>", omit_empty = TRUE) %>%
  unlist() %>%
  stri_split_regex(str = ., pattern = "[\r\n]", n = 2L) %>%
  lapply(X = ., FUN = function(x) as.data.table(t(x))) %>%
  rbindlist() %>%
  setnames(x = ., old = names(.), new = c("header", "sequence")) %>%
  .[, sequence := stri_replace_all_regex(str = sequence, pattern = "[\r\n]",
                                         replacement = "")]

ceda_peaks_rep %>%
  .[, dna := stri_sub(str = genome[1, sequence], from = pos - 11, to = pos + 8)] %>% ## correction for 0-based chromosome positions
  .[, out := paste0(">", pos, "\n", dna)] %>%
  .[, out] %>%
  unlist() %>%
  paste0(collapse = "\n") %>%
  paste0(., "\n") %>%
  writeChar(con = "./results/ceda_peaks_dna.fasta")

## Align DNA sequences using mafft
system(
  command = paste("mafft",
                  "--maxiterate", 1000,
                  "--adjustdirection",
                  "--localpair",
                  "--thread", 8,
                  "./results/ceda_peaks_dna.fasta", ">",
                  "./results/ceda_peaks_dna_aln.fasta"),
  )

## Print consensus sequence using ggseqlogo package
library(ggplot2)
library(ggseqlogo)
readChar(con = "./results/ceda_peaks_dna_aln.fasta",
         nchars = file.size("./results/ceda_peaks_dna_aln.fasta")) %>%
  stri_split_regex(str = ., pattern = ">", omit_empty = TRUE) %>%
  unlist() %>%
  stri_replace_all_regex(str = ., pattern = "^(.*)[^-]", replacement = "") %>%
  stri_replace_all_regex(str = ., pattern = "\\n$", replacement = "") %>%
  toupper() %>%
  ggseqlogo() +
  theme(axis.text.x = element_blank()) +
  lims(y=c(0,1.2))

ggsave("./results/ceda_peaks_aln_logo.pdf", dpi = 300, width = 4, height = 2.25)
