# Supplementary material for: General transcription factor from Escherichia coli with a distinct mechanism of action
Source: Nat Struct Mol Biol. 2024 Jan 4;31(1):141–9. doi: 10.1038/s41594-023-01154-w (PMC10803263; doi:10.1038/s41594-023-01154-w)
Supplement: Supplementary file 4 — Supplementary Code. [file 41594_2023_1154_MOESM4_ESM.zip › ceda/ceda-chip-seq/src/04_profiles.R]

library(tidyverse)

## Read list of E. coli genes if not found in environment; load ChIP-seq data
if (!exists("genes")) {
  genes <- read_tsv("./resources/All_genes_of_E._coli_K-12_substr._MG1655.txt",
                    skip = 1,
                    col_names = c("name","accession","left","right","product","tu","direction")) %>%
    filter(!is.na(left), !is.na(right))
  load("./results/chip_seq_depth.RData")
}

## Function for plotting ChIP-seq profiles around selected genes and flanking regions
plot_genes_profile <- function(gene, left_side, right_side) {
  selected_genes <- genes %>%
    mutate(left_edge = left[name == gene] - left_side,
           right_edge = right[name == gene] + right_side) %>%
    filter(left > left_edge,
           right < right_edge) %>%
    mutate(start = if_else(direction == "+", left, right),
           end = if_else(direction == "+", right, left))
  
  depth %>%
    filter((protein == "ceda" | protein == "rpoc"),
           pos > min(selected_genes[["left_edge"]]),
           pos < max(selected_genes[["right_edge"]])) %>%
    ggplot() +
    geom_line(mapping = aes(x = pos, y = count, col = protein, linetype = replicate)) +
    geom_segment(data = selected_genes,
                 mapping = aes(x = start, xend = end, y = -0.3, yend = -0.3),
                 arrow = arrow(length = unit(0.05, "inches"))) +
    geom_text(data = selected_genes,
              mapping = aes(x = (left+right)/2, y = -0.6, label = name),
              size = 3, check_overlap = TRUE) +
    labs(x = "Position", y = "Log2 normalized depth", col = "Protein", linetype = "Replicate") +
    scale_color_discrete(labels = c("CedA", "RpoC")) +
    theme(legend.position = "bottom") +
    expand_limits(y = -0.6)
}

## Plot profiles for select gene and save to pdf
plot_genes_profile("ssrA", 1000, 1000) +
  theme(legend.position = "none")

ggsave("./results/profile_ssra.pdf", dpi = 300, width = 4, height = 2)
