# Supplementary material for: General transcription factor from Escherichia coli with a distinct mechanism of action
Source: Nat Struct Mol Biol. 2024 Jan 4;31(1):141–9. doi: 10.1038/s41594-023-01154-w (PMC10803263; doi:10.1038/s41594-023-01154-w)
Supplement: Supplementary file 7 — Unprocessed scan of X-ray film autoradiograph. [file 41594_2023_1154_MOESM7_ESM.xlsx]

## Sheet: katE-experiment-1
Block Type	96-Well 0.2-mL Block
Calibration Background is expired	No
Calibration Background performed on	07-13-2022
Calibration Pure Dye ABY is expired	No
Calibration Pure Dye ABY performed on	07-13-2022
Calibration Pure Dye FAM is expired	No
Calibration Pure Dye FAM performed on	07-13-2022
Calibration Pure Dye JUN is expired	No
Calibration Pure Dye JUN performed on	07-13-2022
Calibration Pure Dye NED is expired	No
Calibration Pure Dye NED performed on	07-13-2022
Calibration Pure Dye ROX is expired	No
Calibration Pure Dye ROX performed on	07-13-2022
Calibration Pure Dye SYBR is expired	No
Calibration Pure Dye SYBR performed on	07-13-2022
Calibration Pure Dye TAMRA is expired	No
Calibration Pure Dye TAMRA performed on	07-13-2022
Calibration Pure Dye VIC is expired	No
Calibration Pure Dye VIC performed on	07-13-2022
Calibration ROI is expired	No
Calibration ROI performed on	07-13-2022
Calibration Uniformity is expired	No
Calibration Uniformity performed on	07-13-2022
Chemistry	SYBR_GREEN
Date Created	2022-11-30 14:21:35 PM PST
Experiment Barcode
Experiment Comment
Experiment File Name	D:\Users\INSTR-ADMIN\Desktop\Nudler-Lab\Vitaliy\CedA\KatE\2022-11-30 gapA katE cont perox UV Km Gent Ery Cypro Amp1.eds
Experiment Name	2022-11-30 gapA katE cont perox UV Km Gent Ery Cypro Amp1
Experiment Run End Time	2022-11-30 06:35:28 AM PST
Experiment Type	Comparative Cт (ΔΔCт)
Instrument Name	272320898
Instrument Serial Number	272320898
Instrument Type	QuantStudio™ 3 System
Passive Reference	ROX
Post-read Stage/Step
Pre-read Stage/Step
Quantification Cycle Method	Ct
Signal Smoothing On	true
Stage where Melt Analysis is performed	Stage3
Stage/ Cycle where Ct Analysis is performed	Stage2, Step2
User Name
Well	Well Position	CT	Average			background from mRNA	average	CT	Average	dCT	ddCT	Fold
1	A1	19.5402	19.4453	49	E1	28.3633	28.2841	19.5402	19.4453	7.69785	0	1	gapA	control
2	A2	19.3898		50	E2	28.5276		19.3898
3	A3	19.406		51	E3	27.9616		19.406
4	A4	27.214	27.1432	52	E4	30.4513	30.5071	27.214	27.1432				KatE
5	A5	27.022		53	E5	30.3803		27.022
6	A6	27.1936		54	E6	30.6898		27.1936
7	A7	22.3012	22.3261	55	E7	27.9218	27.742	22.3012	22.3261	5.35198	-2.34587	5.08368	gapA	peroxyde
8	A8	22.3127		56	E8	27.703		22.3127
9	A9	22.3643		57	E9	27.6012		22.3643
10	A10	27.7859	27.678	58	E10	30.295	30.6206	27.7859	27.678				KatE
11	A11	27.6663		59	E11	30.8776		27.6663
12	A12	27.5819		60	E12	30.6894		27.5819
25	C1	21.9278	21.9753	73	G1	25.8745	25.9675	21.9278	21.9753	6.10912	-1.58873	3.00784	gapA	gent
26	C2	21.9818		74	G2	25.985		21.9818
27	C3	22.0162		75	G3	26.0431		22.0162
28	C4	28.3359	28.0844	76	G4	30.7551	31.2723	28.3359	28.0844				KatE
29	C5	27.9865		77	G5	31.5691		27.9865
30	C6	27.9308		78	G6	31.4926		27.9308
31	C7	20.479	20.5779	79	G7	27.9557	28.0624	20.479	20.5779	8.91418	1.21633	0.430375	gapA	Ery
32	C8	20.6841		80	G8	28.1216		20.6841
33	C9	20.5705		81	G9	28.1101		20.5705
34	C10	29.3144	29.492	82	G10	31.9582	32.5682	29.3144	29.492				KatE
35	C11	29.1735		83	G11	33.3025		29.1735
36	C12	29.9882		84	G12	32.4438		29.9882
43	D7	19.593	19.4863	91	H7	26.2152	26.0676	19.593	19.4863	7.53146	-0.166386	1.12224	gapA	Amp
44	D8	19.4891		92	H8	25.9911		19.4891
45	D9	19.3769		93	H9	25.9964		19.3769
46	D10	26.9639	27.0178	94	H10	26.7038	26.7102	26.9639	27.0178				KatE
47	D11	27.0566		95	H11	26.7128		27.0566
48	D12	27.0328		96	H12	26.7141		27.0328
																control	peroxyde	gent	Ery	Amp
																1	5.08368	3.00784	0.430375	1.12224
																1	6.48438	3.35172	0.446418	1.46309
																1	5.34104	2.88445	0.430697	1.08672
																control	peroxyde	gent	Ery	Amp
																1	5.63637	3.08134	0.43583	1.22402
																0	0.74559	0.242147	0.0091711	0.207803
Analysis Type	Singleplex
Endogenous Control	Target 1
RQ Min/Max Confidence Level	95.0
Reference Sample	Sample 1

## Sheet: katE-experiment-2
Block Type	96-Well Block (0.2mL)
Calibration Background is expired	No
Calibration Background performed on	07-13-2022
Calibration Normalization FAM-ROX is expired	No
Calibration Normalization FAM-ROX performed on	07-13-2022
Calibration Normalization VIC-ROX is expired	No
Calibration Normalization VIC-ROX performed on	07-13-2022
Calibration Pure Dye FAM is expired	No
Calibration Pure Dye FAM performed on	07-13-2022
Calibration Pure Dye NED is expired	No
Calibration Pure Dye NED performed on	07-13-2022
Calibration Pure Dye ROX is expired	No
Calibration Pure Dye ROX performed on	07-13-2022
Calibration Pure Dye SYBR is expired	No
Calibration Pure Dye SYBR performed on	07-13-2022
Calibration Pure Dye TAMRA is expired	No
Calibration Pure Dye TAMRA performed on	07-13-2022
Calibration Pure Dye VIC is expired	No
Calibration Pure Dye VIC performed on	07-13-2022
Calibration ROI is expired	No
Calibration ROI performed on	07-13-2022
Calibration Uniformity is expired	No
Calibration Uniformity performed on	07-13-2022
Chemistry	SYBR_GREEN
Date Created	2022-11-30 12:06:27 PM PST
Experiment Barcode
Experiment Comment
Experiment File Name	D:\Applied Biosystems\QuantStudio Real-Time PCR Software\User Files\experiments\Vitaliy\CedA\KatE\2022-11-30 gapA katE cont perox UV Km Gent Ery Cypro Amp2.eds
Experiment Name	2022-11-30 gapA katE cont perox UV Km Gent Ery Cypro Amp2
Experiment Run End Time	2022-11-30 07:46:56 AM PST
Experiment Type	Comparative Cт (ΔΔCт)
Instrument Name	278872193
Instrument Serial Number	278872193
Instrument Type	QuantStudio(TM) 7 Flex System
Passive Reference	ROX
Quantification Cycle Method	Ct
Signal Smoothing On	true
Stage/ Cycle where Analysis is performed	Stage 2, Step 2
User Name
Well	Well Position	CT	Average					CT	Average	dCT	ddCT	Fold
1	A1	19.1452	19.188	49	E1	28.3633	28.2841	19.1452	19.188	7.88433	0	1	gapA	control
2	A2	19.143		50	E2	28.5276		19.143
3	A3	19.2758		51	E3	27.9616		19.2758
4	A4	27.1139	27.0723	52	E4	30.4513	30.5071	27.1139	27.0723				KatE
5	A5	27.009		53	E5	30.3803		27.009
6	A6	27.094		54	E6	30.6898		27.094
7	A7	22.2929	22.501	55	E7	27.9218	27.742	22.2929	22.501	5.18736	-2.69697	6.48438	gapA	peroxyde
8	A8	22.6526		56	E8	27.703		22.6526
9	A9	22.5575		57	E9	27.6012		22.5575
10	A10	27.815	27.6884	58	E10	30.295	30.6206	27.815	27.6884				KatE
11	A11	27.955		59	E11	30.8776		27.955
12	A12	27.2952		60	E12	30.6894		27.2952
25	C1	22.1032	22.1698	73	G1	25.8745	25.9675	22.1032	22.1698	6.13943	-1.7449	3.35172	gapA	gent
26	C2	22.2353		74	G2	25.985		22.2353
27	C3	22.1711		75	G3	26.0431		22.1711
28	C4	28.2658	28.3093	76	G4	30.7551	31.2723	28.2658	28.3093				KatE
29	C5	28.1995		77	G5	31.5691		28.1995
30	C6	28.4625		78	G6	31.4926		28.4625
31	C7	20.7132	20.6747	79	G7	27.9557	28.0624	20.7132	20.6747	9.04786	1.16353	0.446418	gapA	Ery
32	C8	20.579		80	G8	28.1216		20.579
33	C9	20.732		81	G9	28.1101		20.732
34	C10	29.6538	29.7226	82	G10	31.9582	32.5682	29.6538	29.7226				KatE
35	C11	29.5745		83	G11	33.3025		29.5745
36	C12	29.9395		84	G12	32.4438		29.9395
43	D7	19.5554	19.7674	91	H7	26.2152	26.0676	19.5554	19.7674	7.33531	-0.549018	1.46309	gapA	Amp
44	D8	19.6097		92	H8	25.9911		19.6097
45	D9	20.1371		93	H9	25.9964		20.1371
46	D10	27.1681	27.1027	94	H10	26.7038	26.7102	27.1681	27.1027				KatE
47	D11	27.2318		95	H11	26.7128		27.2318
48	D12	26.9082		96	H12	26.7141		26.9082
Analysis Type	Singleplex
Endogenous Control	Target 1
RQ Min/Max Confidence Level	95.0
Reference Sample	Sample 1

## Sheet: katE-experiment-3
Block Type	96-Well 0.2-mL Block
Calibration Background is expired	No
Calibration Background performed on	07-13-2022
Calibration Pure Dye ABY is expired	No
Calibration Pure Dye ABY performed on	07-13-2022
Calibration Pure Dye FAM is expired	No
Calibration Pure Dye FAM performed on	07-13-2022
Calibration Pure Dye JUN is expired	No
Calibration Pure Dye JUN performed on	07-13-2022
Calibration Pure Dye NED is expired	No
Calibration Pure Dye NED performed on	07-13-2022
Calibration Pure Dye ROX is expired	No
Calibration Pure Dye ROX performed on	07-13-2022
Calibration Pure Dye SYBR is expired	No
Calibration Pure Dye SYBR performed on	07-13-2022
Calibration Pure Dye TAMRA is expired	No
Calibration Pure Dye TAMRA performed on	07-13-2022
Calibration Pure Dye VIC is expired	No
Calibration Pure Dye VIC performed on	07-13-2022
Calibration ROI is expired	No
Calibration ROI performed on	07-13-2022
Calibration Uniformity is expired	No
Calibration Uniformity performed on	07-13-2022
Chemistry	SYBR_GREEN
Date Created	2022-11-30 17:08:18 PM PST
Experiment Barcode
Experiment Comment
Experiment File Name	D:\Users\INSTR-ADMIN\Desktop\Nudler-Lab\Vitaliy\CedA\KatE\2022-11-30 gapA katE cont perox UV Km Gent Ery Cypro Amp3.eds
Experiment Name	2022-11-30 gapA katE cont perox UV Km Gent Ery Cypro Amp3
Experiment Run End Time	2022-11-30 09:05:10 AM PST
Experiment Type	Comparative Cт (ΔΔCт)
Instrument Name	272320898
Instrument Serial Number	272320898
Instrument Type	QuantStudio™ 3 System
Passive Reference	ROX
Post-read Stage/Step
Pre-read Stage/Step
Quantification Cycle Method	Ct
Signal Smoothing On	true
Stage where Melt Analysis is performed	Stage3
Stage/ Cycle where Ct Analysis is performed	Stage2, Step2
User Name
Well	Well Position	CT	Average					CT	Average	dCT	ddCT	Fold
25	C1	19.5471	19.5468	49	E1	28.3633	28.2841	19.5471	19.5468	7.58791	0	1	gapA	control
26	C2	19.5642		50	E2	28.5276		19.5642
27	C3	19.5291		51	E3	27.9616		19.5291
28	C4	27.305	27.1347	52	E4	30.4513	30.5071	27.305	27.1347				KatE
29	C5	27.0595		53	E5	30.3803		27.0595
30	C6	27.0396		54	E6	30.6898		27.0396
31	C7	22.632	22.6674	55	E7	27.9218	27.742	22.632	22.6674	5.17079	-2.41712	5.34104	gapA	peroxyde
32	C8	22.7473		56	E8	27.703		22.7473
33	C9	22.6231		57	E9	27.6012		22.6231
34	C10	27.7253	27.8382	58	E10	30.295	30.6206	27.7253	27.8382				KatE
35	C11	27.7776		59	E11	30.8776		27.7776
36	C12	28.0117		60	E12	30.6894		28.0117
49	E1	22.2172	22.2034	73	G1	25.8745	25.9675	22.2172	22.2034	6.05962	-1.5283	2.88445	gapA	gent
50	E2	22.2128		74	G2	25.985		22.2128
51	E3	22.1801		75	G3	26.0431		22.1801
52	E4	28.3491	28.263	76	G4	30.7551	31.2723	28.3491	28.263				KatE
53	E5	28.2536		77	G5	31.5691		28.2536
54	E6	28.1863		78	G6	31.4926		28.1863
55	E7	20.6925	20.6998	79	G7	27.9557	28.0624	20.6925	20.6998	8.80317	1.21526	0.430697	gapA	Ery
56	E8	20.7277		80	G8	28.1216		20.7277
57	E9	20.6792		81	G9	28.1101		20.6792
58	E10	29.3244	29.503	82	G10	31.9582	32.5682	29.3244	29.503				KatE
59	E11	29.7792		83	G11	33.3025		29.7792
60	E12	29.4053		84	G12	32.4438		29.4053
67	F7	19.6524	19.6345	91	H7	26.2152	26.0676	19.6524	19.6345	7.46794	-0.119978	1.08672	gapA	Amp
68	F8	19.6216		92	H8	25.9911		19.6216
69	F9	19.6294		93	H9	25.9964		19.6294
70	F10	27.0641	27.1024	94	H10	26.7038	26.7102	27.0641	27.1024				KatE
71	F11	27.0786		95	H11	26.7128		27.0786
72	F12	27.1644		96	H12	26.7141		27.1644
Analysis Type	Singleplex
Endogenous Control	Target 1
RQ Min/Max Confidence Level	95.0
Reference Sample	Sample 1

## Sheet: cedA-experiment-1
Block Type	96-Well 0.2-mL Block
Calibration Background is expired	No
Calibration Background performed on	02-05-2021
Calibration Pure Dye ABY is expired	No
Calibration Pure Dye ABY performed on	02-05-2021
Calibration Pure Dye FAM is expired	No
Calibration Pure Dye FAM performed on	02-05-2021
Calibration Pure Dye JUN is expired	No
Calibration Pure Dye JUN performed on	02-05-2021
Calibration Pure Dye NED is expired	No
Calibration Pure Dye NED performed on	02-05-2021
Calibration Pure Dye ROX is expired	No
Calibration Pure Dye ROX performed on	02-05-2021
Calibration Pure Dye SYBR is expired	No
Calibration Pure Dye SYBR performed on	02-05-2021
Calibration Pure Dye TAMRA is expired	No
Calibration Pure Dye TAMRA performed on	02-05-2021
Calibration Pure Dye VIC is expired	No
Calibration Pure Dye VIC performed on	02-05-2021
Calibration ROI is expired	No
Calibration ROI performed on	02-05-2021
Calibration Uniformity is expired	No
Calibration Uniformity performed on	02-05-2021
Chemistry	SYBR_GREEN
Date Created	2022-07-13 15:46:23 PM PDT
Experiment Barcode
Experiment Comment
Experiment File Name	D:\Users\INSTR-ADMIN\Desktop\Nudler-Lab\Vitaliy\CedA\2022-07-13 gapA CedA1 outgrowth 4NQO H2O2 UV UVp Km Amp2.eds
Experiment Name	2022-07-13 gapA CedA1 outgrowth 4NQO H2O2 UV UVp Km Amp2
Experiment Run End Time	2022-07-13 06:28:13 AM PDT
Experiment Type	Comparative Cт (ΔΔCт)
Instrument Name	272320898
Instrument Serial Number	272320898
Instrument Type	QuantStudio™ 3 System
Passive Reference	ROX
Post-read Stage/Step
Pre-read Stage/Step
Quantification Cycle Method	Ct
Signal Smoothing On	true
Stage where Melt Analysis is performed	Stage3
Stage/ Cycle where Ct Analysis is performed	Stage2, Step2
User Name
Well	Well Position	CT	Average	CT	Average	dCT	ddCT	Fold
1	A1	19.9233	19.8477	19.9233	19.8477				GapA
2	A2	19.7836		19.7836
3	A3	19.8363		19.8363
4	A4	28.2056	28.2017	28.2056	28.2017	8.35394	0	1	CedA 1	control
5	A5	28.1953		28.1953
6	A6	28.2041		28.2041
19	B7	22.8904	22.8243	22.8904	22.8243				GapA
20	B8	22.8179		22.8179
21	B9	22.7646		22.7646
22	B10	28.605	28.466	28.605	28.466	5.64174	-2.71221	6.55323	CedA 1	peroxyde
23	B11	28.4151		28.4151
24	B12	28.378		28.378
25	C1	20.9702	20.9408	20.9702	20.9408				GapA
26	C2	20.8301		20.8301
27	C3	21.0222		21.0222
28	C4	26.8632	26.8123	26.8632	26.8123	5.87152	-2.48242	5.58835	CedA 1	UV
29	C5	26.8558		26.8558
30	C6	26.7181		26.7181
37	D1	21.4902	21.5011	21.4902	21.5011				GapA
38	D2	21.4854		21.4854
39	D3	21.5277		21.5277
40	D4	26.6764	26.5055	26.6764	26.5055	5.00439	-3.34956	10.1934	CedA 1	Km
41	D5	26.356		26.356
42	D6	26.484		26.484
43	D7	20.0852	20.0611	20.0852	20.0611				GapA
44	D8	20.0355		20.0355
45	D9	20.0627		20.0627
46	D10	28.8117	28.776	28.8117	28.776	8.71486	0.360914	0.778671	CedA 1	Amp
47	D11	28.819		28.819
48	D12	28.6972		28.6972
Analysis Type	Singleplex
Endogenous Control	Target 1
RQ Min/Max Confidence Level	95.0
Reference Sample	Sample 1

## Sheet: cedA-experiment-2
Block Type	96-Well Block (0.2mL)
Calibration Background is expired	Yes
Calibration Background performed on	07-16-2020
Calibration Normalization FAM-ROX is expired	Yes
Calibration Normalization FAM-ROX performed on	07-16-2020
Calibration Normalization VIC-ROX is expired	Yes
Calibration Normalization VIC-ROX performed on	07-16-2020
Calibration Pure Dye FAM is expired	Yes
Calibration Pure Dye FAM performed on	07-16-2020
Calibration Pure Dye NED is expired	Yes
Calibration Pure Dye NED performed on	07-16-2020
Calibration Pure Dye ROX is expired	Yes
Calibration Pure Dye ROX performed on	07-16-2020
Calibration Pure Dye SYBR is expired	Yes
Calibration Pure Dye SYBR performed on	07-16-2020
Calibration Pure Dye TAMRA is expired	Yes
Calibration Pure Dye TAMRA performed on	07-16-2020
Calibration Pure Dye VIC is expired	Yes
Calibration Pure Dye VIC performed on	07-16-2020
Calibration ROI is expired	Yes
Calibration ROI performed on	07-16-2020
Calibration Uniformity is expired	Yes
Calibration Uniformity performed on	07-16-2020
Chemistry	SYBR_GREEN
Date Created	2022-07-13 12:42:21 PM PDT
Experiment Barcode
Experiment Comment
Experiment File Name	D:\Applied Biosystems\QuantStudio Real-Time PCR Software\User Files\experiments\Vitaliy\CedA\2022-07-13 GapA CedA out 4NQO peroxyde UV UVplus Km Amp3.eds
Experiment Name	2022-07-13 GapA CedA out 4NQO peroxyde UV UVplus Km Amp3
Experiment Run End Time	2022-07-13 08:25:31 AM PDT
Experiment Type	Comparative Cт (ΔΔCт)
Instrument Name	278872193
Instrument Serial Number	278872193
Instrument Type	QuantStudio(TM) 7 Flex System
Passive Reference	ROX
Quantification Cycle Method	Ct
Signal Smoothing On	true
Stage/ Cycle where Analysis is performed	Stage 2, Step 2
User Name
Well	Well Position	CT	Average	CT	Average	dCT	ddCT	Fold
1	A1	19.0274	19.0152	19.0274	19.0152				GapA
2	A2	19.0358		19.0358
3	A3	18.9823		18.9823
4	A4	27.3686	27.3467	27.3686	27.3467	8.33155	0	1	CedA 1	control
5	A5	27.2745		27.2745
6	A6	27.3969		27.3969
19	B7	21.9801	22.0776	21.9801	22.0776				GapA
20	B8	22.128		22.128
21	B9	22.1246		22.1246
22	B10	27.9669	27.7738	27.9669	27.7738	5.69619	-2.63536	6.21329	CedA 1	peroxyde
23	B11	27.8159		27.8159
24	B12	27.5384		27.5384
25	C1	20.2828	20.2513	20.2828	20.2513				GapA
26	C2	20.2405		20.2405
27	C3	20.2305		20.2305
28	C4	26.2269	26.3212	26.2269	26.3212	6.06995	-2.2616	4.79523	CedA 1	UV
29	C5	26.268		26.268
30	C6	26.4688		26.4688
37	D1	20.8524	20.7905	20.8524	20.7905				GapA
38	D2	20.7462		20.7462
39	D3	20.7729		20.7729
40	D4	25.8263	25.7827	25.8263	25.7827	4.99214	-3.33941	10.1219	CedA 1	Km
41	D5	25.8573		25.8573
42	D6	25.6644		25.6644
43	D7	19.3391	19.6683	19.3391	19.6683				GapA
44	D8	19.255		19.255
45	D9	20.4107		20.4107
46	D10	27.9878	28.0165	27.9878	28.0165	8.34825	0.0167046	0.988488	CedA 1	Amp
47	D11	27.9742		27.9742
48	D12	28.0875		28.0875
Analysis Type	Singleplex
Endogenous Control	Target 1
RQ Min/Max Confidence Level	95.0
Reference Sample	Sample 1

## Sheet: cedA-experiment-3
Block Type	96-Well 0.2-mL Block
Calibration Background is expired	No
Calibration Background performed on	02-05-2021
Calibration Pure Dye ABY is expired	No
Calibration Pure Dye ABY performed on	02-05-2021
Calibration Pure Dye FAM is expired	No
Calibration Pure Dye FAM performed on	02-05-2021
Calibration Pure Dye JUN is expired	No
Calibration Pure Dye JUN performed on	02-05-2021
Calibration Pure Dye NED is expired	No
Calibration Pure Dye NED performed on	02-05-2021
Calibration Pure Dye ROX is expired	No
Calibration Pure Dye ROX performed on	02-05-2021
Calibration Pure Dye SYBR is expired	No
Calibration Pure Dye SYBR performed on	02-05-2021
Calibration Pure Dye TAMRA is expired	No
Calibration Pure Dye TAMRA performed on	02-05-2021
Calibration Pure Dye VIC is expired	No
Calibration Pure Dye VIC performed on	02-05-2021
Calibration ROI is expired	No
Calibration ROI performed on	02-05-2021
Calibration Uniformity is expired	No
Calibration Uniformity performed on	02-05-2021
Chemistry	SYBR_GREEN
Date Created	2022-07-13 11:42:52 AM PDT
Experiment Barcode
Experiment Comment
Experiment File Name	D:\Users\INSTR-ADMIN\Desktop\Nudler-Lab\Vitaliy\CedA\2022-07-12 gapA CedA1 outgrowth 4NQO H2O2 UV UVp Km Amp.eds
Experiment Name	2022-07-12 gapA CedA1 outgrowth 4NQO H2O2 UV UVp Km Amp
Experiment Run End Time	2022-07-12 11:33:36 AM PDT
Experiment Type	Comparative Cт (ΔΔCт)
Instrument Name	272320898
Instrument Serial Number	272320898
Instrument Type	QuantStudio™ 3 System
Passive Reference	ROX
Post-read Stage/Step
Pre-read Stage/Step
Quantification Cycle Method	Ct
Signal Smoothing On	true
Stage where Melt Analysis is performed	Stage3
Stage/ Cycle where Ct Analysis is performed	Stage2, Step2
User Name
Well	Well Position	CT	Average	CT	Average	dCT	ddCT	Fold
1	A1	19.2758	19.3616	19.2758	19.3616				GapA
2	A2	19.6292		19.6292
3	A3	19.1797		19.1797
4	A4	27.5856	27.6055	27.5856	27.6055	8.24396	0	1	CedA 1	control
5	A5	27.6082		27.6082
6	A6	27.6228		27.6228
19	B7	22.1883	22.1508	22.1883	22.1508				GapA
20	B8	22.1805		22.1805
21	B9	22.0834		22.0834
22	B10	27.6615	27.7334	27.6615	27.7334	5.58263	-2.66133	6.32615	CedA 1	peroxyde
23	B11	27.7949		27.7949
24	B12	27.7438		27.7438
25	C1	20.2971	20.1919	20.2971	20.1919				GapA
26	C2	20.0022		20.0022
27	C3	20.2763		20.2763
28	C4	26.1998	26.1359	26.1998	26.1359	5.94408	-2.29988	4.92415	CedA 1	UV
29	C5	26.1796		26.1796
30	C6	26.0285		26.0285
37	D1	20.788	20.7739	20.788	20.7739				GapA
38	D2	20.7415		20.7415
39	D3	20.7922		20.7922
40	D4	25.7899	25.6976	25.7899	25.6976	4.92366	-3.3203	9.98872	CedA 1	Km
41	D5	25.57		25.57
42	D6	25.7328		25.7328
43	D7	19.2614	19.1785	19.2614	19.1785				GapA
44	D8	19.1122		19.1122
45	D9	19.162		19.162
46	D10	28.1778	28.0781	28.1778	28.0781	8.89958	0.655622	0.634802	CedA 1	Amp
47	D11	28.0458		28.0458
48	D12	28.0107		28.0107
Analysis Type	Singleplex
Endogenous Control	Target 1
RQ Min/Max Confidence Level	95.0
Reference Sample	Sample 1

## Sheet: cedA-experiment-4
Block Type	96-Well 0.2-mL Block
Calibration Background is expired	No
Calibration Background performed on	07-13-2022
Calibration Pure Dye ABY is expired	No
Calibration Pure Dye ABY performed on	07-13-2022
Calibration Pure Dye FAM is expired	No
Calibration Pure Dye FAM performed on	07-13-2022
Calibration Pure Dye JUN is expired	No
Calibration Pure Dye JUN performed on	07-13-2022
Calibration Pure Dye NED is expired	No
Calibration Pure Dye NED performed on	07-13-2022
Calibration Pure Dye ROX is expired	No
Calibration Pure Dye ROX performed on	07-13-2022
Calibration Pure Dye SYBR is expired	No
Calibration Pure Dye SYBR performed on	07-13-2022
Calibration Pure Dye TAMRA is expired	No
Calibration Pure Dye TAMRA performed on	07-13-2022
Calibration Pure Dye VIC is expired	No
Calibration Pure Dye VIC performed on	07-13-2022
Calibration ROI is expired	No
Calibration ROI performed on	07-13-2022
Calibration Uniformity is expired	No
Calibration Uniformity performed on	07-13-2022
Chemistry	SYBR_GREEN
Date Created	2022-07-20 11:05:45 AM PDT
Experiment Barcode
Experiment Comment
Experiment File Name	D:\Users\INSTR-ADMIN\Desktop\Nudler-Lab\Vitaliy\CedA\2022-07-19 GapA CedA CysPlat Ery Cypro Cm Km1.eds
Experiment Name	2022-07-19 GapA CedA CysPlat Ery Cypro Cm Km1
Experiment Run End Time	2022-07-19 11:29:21 AM PDT
Experiment Type	Comparative Cт (ΔΔCт)
Instrument Name	272320898
Instrument Serial Number	272320898
Instrument Type	QuantStudio™ 3 System
Passive Reference	ROX
Post-read Stage/Step
Pre-read Stage/Step
Quantification Cycle Method	Ct
Signal Smoothing On	true
Stage where Melt Analysis is performed	Stage3
Stage/ Cycle where Ct Analysis is performed	Stage2, Step2
User Name
Well	Well Position	CT	Average					CT	Average	dCT	ddCT	Fold
1	A1	19.9015	19.8756	37	D1	32.0007	31.925	19.9015	19.8756				GapA
2	A2	19.8766		38	D2	31.9414		19.8766
3	A3	19.8488		39	D3	31.8329		19.8488
4	A4	27.7833	27.6315	40	D4	30.9155	30.6896	27.7833	27.6315	7.75591	0	1	CedA 1	control
5	A5	27.5039		41	D5	30.6826		27.5039
6	A6	27.6075		42	D6	30.4707		27.6075
13	B1	20.9859	20.9405	49	E1	31.295	31.6597	20.9859	20.9405				GapA
14	B2	20.9614		50	E2	31.7387		20.9614
15	B3	20.8741		51	E3	31.9454		20.8741
16	B4	27.677	27.5195	52	E4	30.4983	30.9171	27.677	27.5195	6.57904	-1.17687	2.26086	CedA 1	Erytromicine
17	B5	27.3956		53	E5	31.4734		27.3956
18	B6	27.4858		54	E6	30.7798		27.4858
19	B7	21.2447	21.2643	55	E7	28.9811	29.1843	21.2447	21.2643				GapA
20	B8	21.2644		56	E8	29.3197		21.2644
21	B9	21.2839		57	E9	29.2522		21.2839
22	B10	28.6494	28.7191	58	E10	28.4308	28.5136	28.6494	28.7191	7.45477	-0.301144	1.23212	CedA 1	Cypro
23	B11	28.8153		59	E11	28.5405		28.8153
24	B12	28.6926		60	E12	28.5695		28.6926
Analysis Type	Singleplex
Endogenous Control	Target 1
RQ Min/Max Confidence Level	95.0
Reference Sample	Sample 1

## Sheet: cedA-experiment-5
Block Type	96-Well Block (0.2mL)
Calibration Background is expired	No
Calibration Background performed on	07-13-2022
Calibration Normalization FAM-ROX is expired	No
Calibration Normalization FAM-ROX performed on	07-13-2022
Calibration Normalization VIC-ROX is expired	No
Calibration Normalization VIC-ROX performed on	07-13-2022
Calibration Pure Dye FAM is expired	No
Calibration Pure Dye FAM performed on	07-13-2022
Calibration Pure Dye NED is expired	No
Calibration Pure Dye NED performed on	07-13-2022
Calibration Pure Dye ROX is expired	No
Calibration Pure Dye ROX performed on	07-13-2022
Calibration Pure Dye SYBR is expired	No
Calibration Pure Dye SYBR performed on	07-13-2022
Calibration Pure Dye TAMRA is expired	No
Calibration Pure Dye TAMRA performed on	07-13-2022
Calibration Pure Dye VIC is expired	No
Calibration Pure Dye VIC performed on	07-13-2022
Calibration ROI is expired	No
Calibration ROI performed on	07-13-2022
Calibration Uniformity is expired	No
Calibration Uniformity performed on	07-13-2022
Chemistry	SYBR_GREEN
Date Created	2022-07-19 16:56:22 PM PDT
Experiment Barcode
Experiment Comment
Experiment File Name	D:\Applied Biosystems\QuantStudio Real-Time PCR Software\User Files\experiments\Vitaliy\CedA\2022-07-19 GapA CedA CysPlat Ery Cypro Cm Km2.eds
Experiment Name	2022-07-19 GapA CedA CysPlat Ery Cypro Cm Km2
Experiment Run End Time	2022-07-19 12:40:13 PM PDT
Experiment Type	Comparative Cт (ΔΔCт)
Instrument Name	278872193
Instrument Serial Number	278872193
Instrument Type	QuantStudio(TM) 7 Flex System
Passive Reference	ROX
Quantification Cycle Method	Ct
Signal Smoothing On	true
Stage/ Cycle where Analysis is performed	Stage 2, Step 2
User Name
Well	Well Position	CT	Average	CT	Average	dCT	ddCT	Fold
1	A1	19.8006	19.8124	19.8006	19.8124				GapA
2	A2	19.7557		19.7557
3	A3	19.8808		19.8808
4	A4	27.7948	27.8021	27.7948	27.8021	7.98976	0	1	CedA 1	control
5	A5	27.926		27.926
6	A6	27.6856		27.6856
13	B1	20.8152	20.7932	20.8152	20.7932				GapA
14	B2	20.963		20.963
15	B3	20.6014		20.6014
16	B4	27.8289	27.8074	27.8289	27.8074	7.01418	-0.97558	1.96643	CedA 1	Erytromicine
17	B5	27.7417		27.7417
18	B6	27.8515		27.8515
19	B7	21.3528	21.3719	21.3528	21.3719				GapA
20	B8	21.3533		21.3533
21	B9	21.4095		21.4095
22	B10	28.9252	28.7878	28.9252	28.7878	7.41599	-0.573767	1.4884	CedA 1	Cypro
23	B11	28.7411		28.7411
24	B12	28.6973		28.6973
Analysis Type	Singleplex
Endogenous Control	Target 1
RQ Min/Max Confidence Level	95.0
Reference Sample	Sample 1

## Sheet: cedA-experiment-6
Block Type	96-Well 0.2-mL Block
Calibration Background is expired	No
Calibration Background performed on	07-13-2022
Calibration Pure Dye ABY is expired	No
Calibration Pure Dye ABY performed on	07-13-2022
Calibration Pure Dye FAM is expired	No
Calibration Pure Dye FAM performed on	07-13-2022
Calibration Pure Dye JUN is expired	No
Calibration Pure Dye JUN performed on	07-13-2022
Calibration Pure Dye NED is expired	No
Calibration Pure Dye NED performed on	07-13-2022
Calibration Pure Dye ROX is expired	No
Calibration Pure Dye ROX performed on	07-13-2022
Calibration Pure Dye SYBR is expired	No
Calibration Pure Dye SYBR performed on	07-13-2022
Calibration Pure Dye TAMRA is expired	No
Calibration Pure Dye TAMRA performed on	07-13-2022
Calibration Pure Dye VIC is expired	No
Calibration Pure Dye VIC performed on	07-13-2022
Calibration ROI is expired	No
Calibration ROI performed on	07-13-2022
Calibration Uniformity is expired	No
Calibration Uniformity performed on	07-13-2022
Chemistry	SYBR_GREEN
Date Created	2022-07-20 15:08:23 PM PDT
Experiment Barcode
Experiment Comment
Experiment File Name	D:\Users\INSTR-ADMIN\Desktop\Nudler-Lab\Vitaliy\CedA\2022-07-20 GapA CedA CysPlat Ery Cypro Cm Km3.eds
Experiment Name	2022-07-20 GapA CedA CysPlat Ery Cypro Cm Km3
Experiment Run End Time	2022-07-20 05:06:18 AM PDT
Experiment Type	Comparative Cт (ΔΔCт)
Instrument Name	272320898
Instrument Serial Number	272320898
Instrument Type	QuantStudio™ 3 System
Passive Reference	ROX
Post-read Stage/Step
Pre-read Stage/Step
Quantification Cycle Method	Ct
Signal Smoothing On	true
Stage where Melt Analysis is performed	Stage3
Stage/ Cycle where Ct Analysis is performed	Stage2, Step2
User Name
Well	Well Position	CT	Average	CT	Average	dCT	ddCT	Fold
37	D1	19.8288	19.8414	19.8288	19.8414				GapA
38	D2	19.854		19.854
39	D3	Undetermined
40	D4	27.7486	27.6004	27.7486	27.6004	7.75894	0	1	CedA 1	control
41	D5	27.6932		27.6932
42	D6	27.3593		27.3593
49	E1	20.9727	20.9727	20.9727	20.9727				GapA
50	E2	20.9687		20.9687
51	E3	20.9765		20.9765
52	E4	27.363	27.4981	27.363	27.4981	6.52544	-1.2335	2.35136	CedA 1	Erytromicine
53	E5	27.6798		27.6798
54	E6	27.4515		27.4515
55	E7	21.4906	21.4158	21.4906	21.4158				GapA
56	E8	21.3941		21.3941
57	E9	21.3627		21.3627
58	E10	28.7246	28.6377	28.7246	28.6377	7.22192	-0.537016	1.45097	CedA 1	Cypro
59	E11	28.5714		28.5714
60	E12	28.6172		28.6172
Analysis Type	Singleplex
Endogenous Control	Target 1
RQ Min/Max Confidence Level	95.0
Reference Sample	Sample 1

## Sheet: cedA-experiment-7
Block Type	96-Well 0.2-mL Block
Calibration Background is expired	No
Calibration Background performed on	07-13-2022
Calibration Pure Dye ABY is expired	No
Calibration Pure Dye ABY performed on	07-13-2022
Calibration Pure Dye FAM is expired	No
Calibration Pure Dye FAM performed on	07-13-2022
Calibration Pure Dye JUN is expired	No
Calibration Pure Dye JUN performed on	07-13-2022
Calibration Pure Dye NED is expired	No
Calibration Pure Dye NED performed on	07-13-2022
Calibration Pure Dye ROX is expired	No
Calibration Pure Dye ROX performed on	07-13-2022
Calibration Pure Dye SYBR is expired	No
Calibration Pure Dye SYBR performed on	07-13-2022
Calibration Pure Dye TAMRA is expired	No
Calibration Pure Dye TAMRA performed on	07-13-2022
Calibration Pure Dye VIC is expired	No
Calibration Pure Dye VIC performed on	07-13-2022
Calibration ROI is expired	No
Calibration ROI performed on	07-13-2022
Calibration Uniformity is expired	No
Calibration Uniformity performed on	07-13-2022
Chemistry	SYBR_GREEN
Date Created	2022-07-20 17:37:03 PM PDT
Experiment Barcode
Experiment Comment
Experiment File Name	D:\Users\INSTR-ADMIN\Desktop\Nudler-Lab\Vitaliy\CedA\2022-07-20 GapA CedA Cypro Cm Km4.eds
Experiment Name	2022-07-20 GapA CedA Cypro Cm Km4
Experiment Run End Time	2022-07-20 09:47:14 AM PDT
Experiment Type	Comparative Cт (ΔΔCт)
Instrument Name	272320898
Instrument Serial Number	272320898
Instrument Type	QuantStudio™ 3 System
Passive Reference	ROX
Post-read Stage/Step
Pre-read Stage/Step
Quantification Cycle Method	Ct
Signal Smoothing On	true
Stage where Melt Analysis is performed	Stage3
Stage/ Cycle where Ct Analysis is performed	Stage2, Step2
User Name
Well	Well Position	CT	Average	CT	Average	dCT	ddCT	Fold
73	G1	19.8619	19.8793	19.8619	19.8793				GapA
74	G2	19.9166		19.9166
75	G3	19.8593		19.8593
76	G4	27.7464	27.7157	27.7464	27.7157	7.83644	0	1	CedA 1	control
77	G5	27.7441		27.7441
78	G6	27.6566		27.6566
79	G7	21.3169	21.3955	21.3169	21.3955				GapA
80	G8	21.4138		21.4138
81	G9	21.4558		21.4558
82	G10	28.5659	28.5011	28.5659	28.5011	7.10559	-0.730846	1.65961	CedA 1	Cypro
83	G11	28.4953		28.4953
84	G12	28.4422		28.4422
Analysis Type	Singleplex
Endogenous Control	Target 1
RQ Min/Max Confidence Level	95.0
Reference Sample	Sample 1

[truncated: 4 more sheets: cedA-experiment-8, cedA-experiment-9, cedA-experiment-10, source-data-figure-5d]
